# Supplementary material for: Earth's Hadean crust formed via operation of convergent tectonics
Source: Natl Sci Rev. 2025 Jun 2;12(8):nwaf230. doi: 10.1093/nsr/nwaf230 (PMC12392895; doi:10.1093/nsr/nwaf230)
Supplement: nwaf230_Supplemental_Files [file nwaf230_supplemental_files.zip]

Archive with 6 entries (6 files):
- Supplementary Information-Jack Hills-0528.pdf
- Supplementary materials-Datasets S1-S4/Supplementary material-Dataset S1-Jack Hills.xlsx
- Supplementary materials-Datasets S1-S4/Supplementary material-Dataset S2-Jack Hills.xlsx
- Supplementary materials-Datasets S1-S4/Supplementary material-Dataset S3-Jack Hills.xlsx
- Supplementary materials-Datasets S1-S4/Supplementary material-Dataset S4-Jack Hills.xlsx
- Supplementary materials-Datasets S1-S4/Supplementary material-Dataset-References.xlsx
