# Supplementary material for: Earth's Hadean crust formed via operation of convergent tectonics
Source: Natl Sci Rev. 2025 Jun 2;12(8):nwaf230. doi: 10.1093/nsr/nwaf230 (PMC12392895; doi:10.1093/nsr/nwaf230)
Supplement: nwaf230_Supplemental_Files [file nwaf230_supplemental_files.zip › Supplementary materials-Datasets S1-S4/Supplementary material-Dataset S1-Jack Hills.xlsx]

## Sheet: Sheet1
Table 1. Zircon trace element data from the compiled dataset, together with corresponding whole-rock major and trace element data.
ID	ROCK NAME	Data type	TI(PPM)	Y(PPM)	NB(PPM)	LA(PPM)	CE(PPM)	PR(PPM)	ND(PPM)	SM(PPM)	EU(PPM)	GD(PPM)	TB(PPM)	DY(PPM)	HO(PPM)	ER(PPM)	TM(PPM)	YB(PPM)	LU(PPM)	HF(PPM)	TA(PPM)	TH(PPM)	U(PPM)	TH/Y	DY/YB	NB/TH	Ce/Ce* c	Eu/Eu* c	AGE		Data type	SiO2 (wt%)	TiO2 (wt%)	Al2O3 (wt%)	FeOT (wt%)	Fe2O3T (wt%)	MnO (wt%)	MgO (wt%)	CaO (wt%)	Na2O (wt%)	K2O (wt%)	P2O5 (wt%)	L.O.I/H2O (wt%)	Total (wt%)	Sr (ppm)	Y (ppm)	Nb (ppm)	La (ppm)	Ce (ppm)
samp. ATD	BASANITE	Zircon				0.01	11.86	0.12	2.47	2.6	3.35	22	7	66	18	59	9	66	8	5355					1		83.9419	1.35416	47.2		whole-rock	42.49	3.28	11.78			0.18	11.55	11.92	2.85	1.85	0.98	0.62	99.76	866	28.4	78.1	66.6	124
samp. ATD	BASANITE	Zircon				0	8.91	0.03	0.81	0.89	1.11	8	3	32	9	33	6	47	5	5369					0.680851			1.27176	45.7		whole-rock	42.49	3.28	11.78			0.18	11.55	11.92	2.85	1.85	0.98	0.62	99.76	866	28.4	78.1	66.6	124
samp. ATD	BASANITE	Zircon				0.01	10.72	0.09	2.07	2.15	2.95	20	6	60	17	54	9	63	7	5487					0.952381		87.6109	1.37534	43.2		whole-rock	42.49	3.28	11.78			0.18	11.55	11.92	2.85	1.85	0.98	0.62	99.76	866	28.4	78.1	66.6	124
samp. AALWYNKOP	AILLIKITE	Zircon	28.41	106.99	12.48	0.0518	3.16		1.46	1.6	1.101	5.54		15.35	4.31	14.72		19.23	2.701		6.82	36.29	62.5	0.339191	0.798232	0.343896		1.13057	1642		whole-rock	21.85	3.58	2.95		14.72	0.4	14.9	15.68	0.08	2.21	0.73	22.1	99.23	787	21.8	145	100	168
samp. ZK10-37	BASALT, ALKALINE	Zircon	15.86	612.95	5.12	0.028	3.07	0.077	1.4	2.9	0.273	12.87	4.98	60.12	21.6	95.47	23.04	260.71	50.0105	6928.35	2.25	69.4	155.34	0.113223	0.230601	0.0737752	16.2106	0.136615	105		whole-rock	45.82	2.54	14.5		11	0.16	9.86	8.56	3.33	1.02	0.38	3.64	100.82	712	26.3	44.5	29.1	57.2
samp. ZK10-37	BASALT, ALKALINE	Zircon	34.97	798.03	1.825	0.0227	1.8	0.185	3.35	5.52	0.273	22.34	7.47	84.73	29.11	119.83	28.15	301.99	57.159	6934.58	0.773	38.53	56.41	0.0482814	0.280572	0.0473657	6.81017	0.075158	106		whole-rock	45.82	2.54	14.5		11	0.16	9.86	8.56	3.33	1.02	0.38	3.64	100.82	712	26.3	44.5	29.1	57.2
samp. ZK10-37	BASALT, ALKALINE	Zircon	5.08	547.91	2.62	0.035	2.86	0.114	1.69	3.21	0.44	11.65	4.3	52.13	19.4	86.62	21.7	246.79	48.807	6172.69	1.309	46.58	88.54	0.085014	0.211232	0.0562473	11.1011	0.219969	108		whole-rock	45.82	2.54	14.5		11	0.16	9.86	8.56	3.33	1.02	0.38	3.64	100.82	712	26.3	44.5	29.1	57.2
samp. ZK10-37	BASALT, ALKALINE	Zircon	4.77	413.27	3.13	0.045	2.166	0.032	0.583	1.27	0.097	7.12	2.94	38.58	14.56	65.29	16.74	187.78	38.2075	8423.98	1.757	41.73	121.98	0.100975	0.205453	0.075006	13.9946	0.0986174	107		whole-rock	45.82	2.54	14.5		11	0.16	9.86	8.56	3.33	1.02	0.38	3.64	100.82	712	26.3	44.5	29.1	57.2
samp. ZK10-37	BASALT, ALKALINE	Zircon	10.75	753.57	2.78	0.046	3.46	0.216	3.5	5.13	0.721	18.82	6.6	75.82	27.38	117.44	28.26	313.45	60.2765	5796.92	1.299	74.87	117.7	0.0993537	0.241889	0.037131	8.5105	0.224332	106		whole-rock	45.82	2.54	14.5		11	0.16	9.86	8.56	3.33	1.02	0.38	3.64	100.82	712	26.3	44.5	29.1	57.2
samp. ZK10-37	BASALT, ALKALINE	Zircon	44.46	552.69	1.507	0.065	1.264	0.154	2.55	3.61	0.262	14.64	4.91	56.6	19.43	83.33	19.82	218.69	42.4705	6959.56	0.598	19.94	26.78	0.0360781	0.258814	0.0755767	3.09752	0.110179	106		whole-rock	45.82	2.54	14.5		11	0.16	9.86	8.56	3.33	1.02	0.38	3.64	100.82	712	26.3	44.5	29.1	57.2
samp. ZK10-37	BASALT, ALKALINE	Zircon	6.21	703.83	3.77	1.535	5.84	0.517	4.66	5.58	0.54	19.46	6.32	73.85	25.17	108.86	26.14	286.85	55.709	6858.38	1.671	84.26	141.85	0.119716	0.257452	0.0447425	1.6073	0.158427	107		whole-rock	45.82	2.54	14.5		11	0.16	9.86	8.56	3.33	1.02	0.38	3.64	100.82	712	26.3	44.5	29.1	57.2
samp. ZK10-37	BASALT, ALKALINE	Zircon	12.91	281.92	0.922	0.028	1.229	0.0207	0.449	0.723	0.108	3.99	1.614	22.84	9.17	46.61	13.21	165.91	34.4375	7760.93	0.854	29.55	74	0.104817	0.137665	0.0312014	12.5162	0.194398	106		whole-rock	45.82	2.54	14.5		11	0.16	9.86	8.56	3.33	1.02	0.38	3.64	100.82	712	26.3	44.5	29.1	57.2
samp. ZK10-37	BASALT, ALKALINE	Zircon	5.88	446.3	2.93	0.043	3.31	0.104	1.29	2.16	0.415	8.49	3.2	40.11	15.71	72.74	18.81	219.29	44.5875	5838.91	1.386	38.76	98.42	0.0868474	0.182908	0.0755934	12.1356	0.296272	109		whole-rock	45.82	2.54	14.5		11	0.16	9.86	8.56	3.33	1.02	0.38	3.64	100.82	712	26.3	44.5	29.1	57.2
samp. ZK10-37	BASALT, ALKALINE	Zircon	5.39	861.27	6.69	0.0252	5.24	0.135	2.59	4.6	0.339	19.24	7.08	84.34	30.45	133.61	32.78	365.66	71.079	7346.19	3.52	123.46	300.75	0.143346	0.230651	0.0541876	22.0267	0.110165	106		whole-rock	45.82	2.54	14.5		11	0.16	9.86	8.56	3.33	1.02	0.38	3.64	100.82	712	26.3	44.5	29.1	57.2
samp. ZK10-37	BASALT, ALKALINE	Zircon	34.98	392.04	1.184	0.0199	1.028	0.082	1.5	2.53	0.28	10.56	3.58	40.99	13.94	59.86	14.44	160.48	32.0305	6564.97	0.467	19.06	28.19	0.0486175	0.255421	0.0621196	6.23942	0.165611	100		whole-rock	45.82	2.54	14.5		11	0.16	9.86	8.56	3.33	1.02	0.38	3.64	100.82	712	26.3	44.5	29.1	57.2
samp. ZK10-37	BASALT, ALKALINE	Zircon	9.08	926.29	4.34	0.073	3.82	0.235	4.35	6.98	1.037	25.46	8.64	96.3	33.55	143.01	34.51	373.35	72.268	6148.31	2	106.84	197.24	0.115342	0.257935	0.0406215	7.15077	0.237818	102		whole-rock	45.82	2.54	14.5		11	0.16	9.86	8.56	3.33	1.02	0.38	3.64	100.82	712	26.3	44.5	29.1	57.2
samp. ZK10-37	BASALT, ALKALINE	Zircon	5.17	688.89	3.43	0.04	2.61	0.0338	0.676	2.24	0.171	12.99	5.16	64.99	23.87	107.66	26.47	288.42	56.3615	8224.9	1.91	73.26	177.4	0.106345	0.225331	0.0468195	17.4035	0.096915	105		whole-rock	45.82	2.54	14.5		11	0.16	9.86	8.56	3.33	1.02	0.38	3.64	100.82	712	26.3	44.5	29.1	57.2
samp. ZK10-37	BASALT, ALKALINE	Zircon	6.21	764.06	7.29	0.0219	6.12	0.123	2.01	3.66	0.532	14.33	5.41	67.73	25.54	119.93	30.93	352.71	70.9775	6517.54	3.34	122.54	286.75	0.16038	0.192027	0.0594908	28.9109	0.22458	105		whole-rock	45.82	2.54	14.5		11	0.16	9.86	8.56	3.33	1.02	0.38	3.64	100.82	712	26.3	44.5	29.1	57.2
samp. ZK10-37	BASALT, ALKALINE	Zircon	41.25	394.38	1.56	0.029	1.112	0.061	1.1	2.59	0.142	9.94	3.34	38.86	14.41	62.58	14.74	171.44	32.248	7163.54	0.685	14.88	24	0.0377301	0.226668	0.104839	6.48224	0.0855596	102		whole-rock	45.82	2.54	14.5		11	0.16	9.86	8.56	3.33	1.02	0.38	3.64	100.82	712	26.3	44.5	29.1	57.2
samp. ZK10-37	BASALT, ALKALINE	Zircon	8.62	968.18	12.22	0.0234	5.63	0.0751	1.215	2.91	0.372	15.16	6.22	83.45	32.61	151.56	38.75	437.39	87.29	8473.95	5.19	60.49	295.03	0.0624781	0.190791	0.202017	32.928	0.171226	106		whole-rock	45.82	2.54	14.5		11	0.16	9.86	8.56	3.33	1.02	0.38	3.64	100.82	712	26.3	44.5	29.1	57.2
samp. ZK10-37	BASALT, ALKALINE	Zircon	16.83	529.61	2.76	0.039	2.58	0.128	2.01	3.06	0.487	11.99	4.14	50.45	18.33	83.42	21.42	254.78	49.213	7177.98	1.805	72.17	135.66	0.13627	0.198014	0.038243	8.95297	0.2458	109		whole-rock	45.82	2.54	14.5		11	0.16	9.86	8.56	3.33	1.02	0.38	3.64	100.82	712	26.3	44.5	29.1	57.2
samp. ZK10-37	BASALT, ALKALINE	Zircon	53.74	1097.09	2.119	0.052	2.03	0.415	6.42	9.53	0.529	34.57	10.71	120.86	40.42	165.19	38.12	405.55	75.139	6454.26	0.862	45.77	50.59	0.0417195	0.298015	0.0462967	3.38809	0.0891011	100		whole-rock	45.82	2.54	14.5		11	0.16	9.86	8.56	3.33	1.02	0.38	3.64	100.82	712	26.3	44.5	29.1	57.2
samp. ZK10-37	BASALT, ALKALINE	Zircon	50.06	706.4	2.27	0.061	1.773	0.262	3.59	5.38	0.393	19.07	6.26	72.55	24.63	105.35	25.02	278.68	53.969	6644.28	1.157	35.16	55.43	0.0497735	0.260334	0.064562	3.43857	0.118618	108		whole-rock	45.82	2.54	14.5		11	0.16	9.86	8.56	3.33	1.02	0.38	3.64	100.82	712	26.3	44.5	29.1	57.2
samp. ZK10-37	BASALT, ALKALINE	Zircon	44.41	676.09	1.691	0.048	1.343	0.202	3.07	5.14	0.306	19.97	6.35	72.55	25.15	104.17	24.56	263.15	51.0835	6611.56	0.671	26.68	30.05	0.0394622	0.275698	0.0633808	3.34398	0.0923367	103		whole-rock	45.82	2.54	14.5		11	0.16	9.86	8.56	3.33	1.02	0.38	3.64	100.82	712	26.3	44.5	29.1	57.2
samp. ZK10-37	BASALT, ALKALINE	Zircon	32.08	349.43	0.665	0.05	1.306	0.165	2.16	2.52	0.629	9.11	2.94	33.9	12.02	53.34	13.28	156.3	31.9435	6397.53	0.4	17.27	29.69	0.0494233	0.216891	0.0385061	3.52534	0.401342	108		whole-rock	45.82	2.54	14.5		11	0.16	9.86	8.56	3.33	1.02	0.38	3.64	100.82	712	26.3	44.5	29.1	57.2
samp. ZK10-37	BASALT, ALKALINE	Zircon	37.36	574.54	2.109	0.027	1.86	0.138	2.32	4.07	0.32	15.19	5.24	59.83	20.93	88.8	21.13	231.16	46.1245	7023.79	1.064	63.03	115.42	0.109705	0.258825	0.0334603	7.47095	0.124422	104		whole-rock	45.82	2.54	14.5		11	0.16	9.86	8.56	3.33	1.02	0.38	3.64	100.82	712	26.3	44.5	29.1	57.2
samp. ZK10-37	BASALT, ALKALINE	Zircon	7.17	732.67	3.72	0.043	5.01	0.215	2.72	4.51	0.587	17.53	6.34	73.55	26.27	114.35	27.67	303.41	59.856	6606.6	2.02	83.03	155.36	0.113325	0.242411	0.0448031	12.7752	0.201829	108		whole-rock	45.82	2.54	14.5		11	0.16	9.86	8.56	3.33	1.02	0.38	3.64	100.82	712	26.3	44.5	29.1	57.2
samp. ZK10-37	BASALT, ALKALINE	Zircon	26.94	245.46	1.287	0.0206	0.92	0.048	0.612	1.004	0.126	5.19	1.95	23.08	8.43	36.59	9.23	103	21.2135	6578.11	0.505	13.84	27.31	0.0563839	0.224078	0.0929913	7.17329	0.16875	104		whole-rock	45.82	2.54	14.5		11	0.16	9.86	8.56	3.33	1.02	0.38	3.64	100.82	712	26.3	44.5	29.1	57.2
samp. ZK10-37	BASALT, ALKALINE	Zircon	102.59	299.64	3.4	0.688	2.83	0.177	1.2	1.2	0.187	5.47	2.16	26.93	10.38	47.62	12.29	143.31	28.7825	6925.59	1.384	36.91	75.72	0.123181	0.187914	0.092116	1.98834	0.223142	108		whole-rock	45.82	2.54	14.5		11	0.16	9.86	8.56	3.33	1.02	0.38	3.64	100.82	712	26.3	44.5	29.1	57.2
samp. ZK10-37	BASALT, ALKALINE	Zircon	12.86	1600.49	9.27	0.043	6.37	0.325	5.21	9.38	0.281	37.81	14.22	164.79	57.28	243.34	58.85	626.55	116.653	9252.9	7.88	290.27	454.72	0.181363	0.263012	0.0319358	13.2114	0.0456168	106		whole-rock	45.82	2.54	14.5		11	0.16	9.86	8.56	3.33	1.02	0.38	3.64	100.82	712	26.3	44.5	29.1	57.2
samp. ZK10-37	BASALT, ALKALINE	Zircon	6.24	878.55	3.12	0.049	5.65	0.333	4.6	7.27	0.852	22.28	7.81	90.09	32.26	136.22	32.66	355.93	68.3965	6596.9	1.716	100.93	179.06	0.114882	0.253112	0.0309125	10.8446	0.204663	106		whole-rock	45.82	2.54	14.5		11	0.16	9.86	8.56	3.33	1.02	0.38	3.64	100.82	712	26.3	44.5	29.1	57.2
samp. ZK10-37	BASALT, ALKALINE	Zircon	41.77	488.28	1.895	0.036	1.146	0.106	1.44	2.54	0.17	10.72	3.83	46.54	16.96	73.51	17.83	196.58	39.005	6947.26	0.749	16.53	27.02	0.0338535	0.236748	0.11464	4.54847	0.0995998	107		whole-rock	45.82	2.54	14.5		11	0.16	9.86	8.56	3.33	1.02	0.38	3.64	100.82	712	26.3	44.5	29.1	57.2
samp. Z336-1	RHYOLITE, ALKALINE	Zircon				0.066	22.41	0.175	2.25	3.56	1.64	19.51	6.13	73.09	28.03	136.23	29.55	298.05	61.34						0.245227		51.1252	0.601608	104		whole-rock	71.57	0.41	14.77	1.98		0.04	0.2	0.24	5.02	4.74	0.07	0.96	100	140	25.2	16.1	27.8	84.7
samp. Z336-1	RHYOLITE, ALKALINE	Zircon				1.77	41.85	0.828	6.75	5.7	1.74	25.36	8.42	105	39.57	190.08	41.74	430.49	81.54						0.243908		8.47575	0.442447	104		whole-rock	71.57	0.41	14.77	1.98		0.04	0.2	0.24	5.02	4.74	0.07	0.96	100	140	25.2	16.1	27.8	84.7
samp. Z336-1	RHYOLITE, ALKALINE	Zircon				0.4	28.27	0.202	2.66	4.79	1.19	19.57	5.95	74.55	27.1	128.04	27.21	266.64	51.92						0.27959		24.384	0.375757	104		whole-rock	71.57	0.41	14.77	1.98		0.04	0.2	0.24	5.02	4.74	0.07	0.96	100	140	25.2	16.1	27.8	84.7
samp. Z336-1	RHYOLITE, ALKALINE	Zircon				1.435	36.32	0.745	4.95	4.6	1.95	25.24	8.06	98.16	35.35	156.31	32.92	295.94	57.71						0.331689		8.61244	0.553267	104		whole-rock	71.57	0.41	14.77	1.98		0.04	0.2	0.24	5.02	4.74	0.07	0.96	100	140	25.2	16.1	27.8	84.7
samp. Z336-1	RHYOLITE, ALKALINE	Zircon				0.0186	19.08	0.082	1.58	3.09	1.305	13.86	4.33	53.19	19.46	95.69	20.23	192.22	38.51						0.276714		119.784	0.60964	104		whole-rock	71.57	0.41	14.77	1.98		0.04	0.2	0.24	5.02	4.74	0.07	0.96	100	140	25.2	16.1	27.8	84.7
samp. Z336-1	RHYOLITE, ALKALINE	Zircon				1.57	34.1	0.681	5.39	4.56	1.93	22.14	7.16	86.23	31.08	146.01	31.8	301.03	59.16						0.28645		8.08566	0.587232	104		whole-rock	71.57	0.41	14.77	1.98		0.04	0.2	0.24	5.02	4.74	0.07	0.96	100	140	25.2	16.1	27.8	84.7
samp. Z336-1	RHYOLITE, ALKALINE	Zircon				0.298	26.25	0.21	2.64	3.66	1.21	16.71	5.06	62.79	23.33	111.04	23.17	220.56	42.62						0.284684		25.7274	0.473021	104		whole-rock	71.57	0.41	14.77	1.98		0.04	0.2	0.24	5.02	4.74	0.07	0.96	100	140	25.2	16.1	27.8	84.7
samp. Z336-1	RHYOLITE, ALKALINE	Zircon				0.193	46.06	0.159	2.94	4.95	1.65	26.75	8.22	99.01	36.36	171.64	36.52	342.6	65.69						0.288996		64.4661	0.438372	104		whole-rock	71.57	0.41	14.77	1.98		0.04	0.2	0.24	5.02	4.74	0.07	0.96	100	140	25.2	16.1	27.8	84.7
samp. Z336-1	RHYOLITE, ALKALINE	Zircon				0.973	26.61	0.442	4.11	5.06	1.89	24.94	6.81	84.38	30.57	146.44	31.54	301.74	59.35						0.279645		9.9486	0.514354	104		whole-rock	71.57	0.41	14.77	1.98		0.04	0.2	0.24	5.02	4.74	0.07	0.96	100	140	25.2	16.1	27.8	84.7
samp. Z336-1	RHYOLITE, ALKALINE	Zircon				0.001	38.19	0.162	3.17	5.14	2.02	28.02	8.65	97.74	36.61	179.67	38.78	373.09	71.82						0.261974		735.659	0.514588	104		whole-rock	71.57	0.41	14.77	1.98		0.04	0.2	0.24	5.02	4.74	0.07	0.96	100	140	25.2	16.1	27.8	84.7
samp. Z336-1	RHYOLITE, ALKALINE	Zircon				3.52	46.36	0.98	7.48	8.73	2.77	33.81	9.47	120.36	43.15	194.47	41.99	394.52	74.95						0.30508		6.11989	0.492917	104		whole-rock	71.57	0.41	14.77	1.98		0.04	0.2	0.24	5.02	4.74	0.07	0.96	100	140	25.2	16.1	27.8	84.7
samp. Z336-1	RHYOLITE, ALKALINE	Zircon				0.77	39.7	0.373	3.9	5.42	1.52	22.56	7.35	89.26	32.58	154.49	33.25	317.8	60.28						0.280868		18.1625	0.420241	104		whole-rock	71.57	0.41	14.77	1.98		0.04	0.2	0.24	5.02	4.74	0.07	0.96	100	140	25.2	16.1	27.8	84.7
samp. Z336-1	RHYOLITE, ALKALINE	Zircon				0.001	27.84	0.076	1.95	3.14	1.4	19.56	5.94	76.22	27	132.22	29.67	286.6	55.62						0.265946		782.973	0.546138	104		whole-rock	71.57	0.41	14.77	1.98		0.04	0.2	0.24	5.02	4.74	0.07	0.96	100	140	25.2	16.1	27.8	84.7
samp. Z357-1	RHYOLITE, ALKALINE	Zircon				0.187	21.84	0.195	1.9	4.18	1.594	17.25	5.22	64.81	22.93	101.57	22.24	210.61	39.88						0.307725		28.0414	0.573891	103		whole-rock	70.69	0.4	14.38	2		0.07	0.33	1.16	4.82	4.58	0.06	1.45	99.94	138	27.9	16.4	55.4	108
samp. Z357-1	RHYOLITE, ALKALINE	Zircon				1.54	34.71	0.636	3.67	4.48	1.56	18.64	6.45	79.57	29.06	135.93	30.32	297.04	54.96						0.267876		8.59905	0.521899	103		whole-rock	70.69	0.4	14.38	2		0.07	0.33	1.16	4.82	4.58	0.06	1.45	99.94	138	27.9	16.4	55.4	108
samp. Z357-1	RHYOLITE, ALKALINE	Zircon				0.294	41.37	0.28	3.13	4.93	1.47	22.92	7.46	89.65	32.19	147.72	32.36	304.91	55.3						0.294021		35.3523	0.422776	103		whole-rock	70.69	0.4	14.38	2		0.07	0.33	1.16	4.82	4.58	0.06	1.45	99.94	138	27.9	16.4	55.4	108
samp. Z357-1	RHYOLITE, ALKALINE	Zircon				0.03	37.53	0.263	5.34	7.76	3.92	34.77	10.27	119.57	42.58	193.23	41.06	384.46	71.53						0.311008		103.592	0.729586	103		whole-rock	70.69	0.4	14.38	2		0.07	0.33	1.16	4.82	4.58	0.06	1.45	99.94	138	27.9	16.4	55.4	108
samp. Z357-1	RHYOLITE, ALKALINE	Zircon				0.0259	31.54	0.204	3.45	5.95	2.16	28.2	8.53	106.21	37.22	164.48	36.85	347.8	62.18						0.305377		106.385	0.509794	103		whole-rock	70.69	0.4	14.38	2		0.07	0.33	1.16	4.82	4.58	0.06	1.45	99.94	138	27.9	16.4	55.4	108
samp. Z357-1	RHYOLITE, ALKALINE	Zircon				0.001	31.05	0.185	3.17	5.47	1.4	23.32	7.8	92.45	32.96	148.29	32.63	316.63	57.16						0.291981		559.706	0.37896	103		whole-rock	70.69	0.4	14.38	2		0.07	0.33	1.16	4.82	4.58	0.06	1.45	99.94	138	27.9	16.4	55.4	108
samp. Z357-1	RHYOLITE, ALKALINE	Zircon				0.99	39.21	0.548	5.19	6.67	1.85	29.48	8.67	104.45	35.22	159.36	35.41	339.41	58.94						0.30774		13.0519	0.403338	103		whole-rock	70.69	0.4	14.38	2		0.07	0.33	1.16	4.82	4.58	0.06	1.45	99.94	138	27.9	16.4	55.4	108
samp. Z357-1	RHYOLITE, ALKALINE	Zircon				0.113	42.25	0.304	5.21	9.42	2.67	41.78	12.03	137.76	45.51	197.23	42.4	381.5	64.15						0.361101		55.8901	0.411458	103		whole-rock	70.69	0.4	14.38	2		0.07	0.33	1.16	4.82	4.58	0.06	1.45	99.94	138	27.9	16.4	55.4	108
samp. Z357-1	RHYOLITE, ALKALINE	Zircon				0.533	32.52	0.498	7.38	8.82	2.84	40.99	11.88	140.65	47.96	208.83	46.7	437.51	75.51						0.321478		15.4759	0.456635	103		whole-rock	70.69	0.4	14.38	2		0.07	0.33	1.16	4.82	4.58	0.06	1.45	99.94	138	27.9	16.4	55.4	108
samp. Z357-1	RHYOLITE, ALKALINE	Zircon				0.942	41.9	0.633	3.75	5.95	1.89	26.33	8	98.75	35.51	160.26	36.31	344.32	59.84						0.286797		13.3037	0.461638	103		whole-rock	70.69	0.4	14.38	2		0.07	0.33	1.16	4.82	4.58	0.06	1.45	99.94	138	27.9	16.4	55.4	108
samp. Z357-1	RHYOLITE, ALKALINE	Zircon				0.898	34.7	0.284	2.77	3.53	1.062	15.51	4.93	61.05	21.61	97.26	22.58	216.27	37.49						0.282286		16.8468	0.438788	103		whole-rock	70.69	0.4	14.38	2		0.07	0.33	1.16	4.82	4.58	0.06	1.45	99.94	138	27.9	16.4	55.4	108
samp. Z357-1	RHYOLITE, ALKALINE	Zircon				0.74	27.87	0.403	3.66	4.81	2.13	21.83	6.34	73.73	25.55	114.57	25.32	236.49	41.04						0.311768		12.5128	0.635483	103		whole-rock	70.69	0.4	14.38	2		0.07	0.33	1.16	4.82	4.58	0.06	1.45	99.94	138	27.9	16.4	55.4	108
samp. Z357-1	RHYOLITE, ALKALINE	Zircon				0.0163	39.3	0.124	2.46	4.61	1.463	22.9	6.81	85.37	29.86	133.46	29.76	283.27	49.39						0.301373		214.325	0.435311	103		whole-rock	70.69	0.4	14.38	2		0.07	0.33	1.16	4.82	4.58	0.06	1.45	99.94	138	27.9	16.4	55.4	108
samp. Z357-1	RHYOLITE, ALKALINE	Zircon				0.351	36.9	0.42	5.15	6.97	2.26	32.77	9.36	109.19	39.34	169.31	37.47	343.04	59.14						0.318301		23.5631	0.45717	103		whole-rock	70.69	0.4	14.38	2		0.07	0.33	1.16	4.82	4.58	0.06	1.45	99.94	138	27.9	16.4	55.4	108
samp. 10185-2R	CARBONATITE	Zircon	9.8	1074	340	0.3	0.63	0.12	1.36	5.02	5.41	29.62	11.14	126.27	36.53	134.15	19.72	140.75	16.76	13550	0.46				0.897123		0.814093	1.35636	1366		whole-rock	13.75	0.2	2.81		15.31	1.06	13.27	27.4	0.16	2.07	1.79	22.12	99.94	1764	56.6	486	2639	4582
samp. 10185-2R	CARBONATITE	Zircon	2.8	889	234.4	1.24	2.48	0.31	2.1	4.67	4.11	22.39	8.91	102.8	31.14	116.36	17.71	118.13	13.34	13383	0.53				0.870228		0.980719	1.2288	1274		whole-rock	13.75	0.2	2.81		15.31	1.06	13.27	27.4	0.16	2.07	1.79	22.12	99.94	1764	56.6	486	2639	4582
samp. 10185-2R	CARBONATITE	Zircon	0	188	16	5.38	8.05	0.71	2.66	0.61	0.41	2.55	1.11	16.72	6.07	27.99	4.92	36.1	4.64	12499	0			0	0.463158		1.00986	1.00501	1320		whole-rock	13.75	0.2	2.81		15.31	1.06	13.27	27.4	0.16	2.07	1.79	22.12	99.94	1764	56.6	486	2639	4582
samp. 10185-2R	CARBONATITE	Zircon	0.47	1098	305.3	0.25	1.16	0.14	1.66	4.26	4.31	25.22	10.29	126	39.33	152.97	24.08	175.54	22.35	11507	0.22				0.717785		1.52023	1.27123	1279		whole-rock	13.75	0.2	2.81		15.31	1.06	13.27	27.4	0.16	2.07	1.79	22.12	99.94	1764	56.6	486	2639	4582
samp. 10185-2R	CARBONATITE	Zircon	2.29	756	134.5	1.53	2.12	0.28	1.93	6.84	5.84	32.46	9.88	104.1	27.35	93.72	13.04	84.63	9.83	11352	0.04				1.23006		0.794137	1.19821	1309		whole-rock	13.75	0.2	2.81		15.31	1.06	13.27	27.4	0.16	2.07	1.79	22.12	99.94	1764	56.6	486	2639	4582
samp. 10185-2R	CARBONATITE	Zircon	0	237	87	4.03	5.39	0.51	3.29	4.36	2.9	12.79	3.72	35.37	9.12	30.34	4.8	37.44	4.95	9057	0.1			0	0.944712		0.921798	1.18725	1260		whole-rock	13.75	0.2	2.81		15.31	1.06	13.27	27.4	0.16	2.07	1.79	22.12	99.94	1764	56.6	486	2639	4582
samp. 10185-2R	CARBONATITE	Zircon	0.46	248	64.9	0.21	0.86	0.2	3.04	5.88	3.95	17.81	4.36	39.03	9.3	31.07	4.93	36.69	5.11	10163	0.14				1.06378		1.02886	1.18005	1332		whole-rock	13.75	0.2	2.81		15.31	1.06	13.27	27.4	0.16	2.07	1.79	22.12	99.94	1764	56.6	486	2639	4582
samp. 10185-2R	CARBONATITE	Zircon	4.08	1370	299.2	0.34	0.79	0	1.06	2.93	3	17.6	7.97	116.39	41.53	198.01	36.08	279.6	34.35	8459	1.07				0.416273			1.27719	1257		whole-rock	13.75	0.2	2.81		15.31	1.06	13.27	27.4	0.16	2.07	1.79	22.12	99.94	1764	56.6	486	2639	4582
samp. 10185-2R	CARBONATITE	Zircon	0.75	1752	288.2	7.34	9.85	0.88	4.4	4.49	3.83	19.65	8.87	136.01	51.77	251.58	47.2	348.04	39.53	4119	0.51			0	0.390788		0.950236	1.24657	1273		whole-rock	13.75	0.2	2.81		15.31	1.06	13.27	27.4	0.16	2.07	1.79	22.12	99.94	1764	56.6	486	2639	4582
samp. 10185-2R	CARBONATITE	Zircon	0.14	600	52.5	0.39	1.38	0.14	1.52	3.2	2.87	16.21	6.05	73.08	21.03	76.83	12.18	80.91	9.17	16364	0.04				0.903226		1.448	1.21826	1338		whole-rock	13.75	0.2	2.81		15.31	1.06	13.27	27.4	0.16	2.07	1.79	22.12	99.94	1764	56.6	486	2639	4582
samp. 10185-2R	CARBONATITE	Zircon	8.4	202	74.6	8.41	10.08	0.83	3.43	5.02	3.23	14.09	3.64	31.53	7.81	25.12	3.95	30.83	4.16	9664	0.18			0	1.02271		0.935423	1.17414	1344		whole-rock	13.75	0.2	2.81		15.31	1.06	13.27	27.4	0.16	2.07	1.79	22.12	99.94	1764	56.6	486	2639	4582
samp. 10185-2R	CARBONATITE	Zircon	4	647	42.9	0.39	0.65	0.07	0.38	2.3	2.83	15.77	6.32	73.45	22.04	82.29	12.12	84.03	10.24	10803	0.08				0.874093		0.964532	1.43658	1339		whole-rock	13.75	0.2	2.81		15.31	1.06	13.27	27.4	0.16	2.07	1.79	22.12	99.94	1764	56.6	486	2639	4582
samp. 10185-2R	CARBONATITE	Zircon	0	463	39	7.65	9.81	0.91	3.74	2.67	1.77	10.28	4.28	54.13	17.02	67.66	11.36	78.07	8.64	17219	0.04			0	0.693352		0.911595	1.03287	1338		whole-rock	13.75	0.2	2.81		15.31	1.06	13.27	27.4	0.16	2.07	1.79	22.12	99.94	1764	56.6	486	2639	4582
samp. 10185-2R	CARBONATITE	Zircon	0.14	298	8.7	0.85	1.53	0.13	0.74	1.09	1.08	6.9	2.84	36.06	11.45	44.62	7.73	62.62	8.11	10275	0				0.575854		1.12848	1.20395	1351		whole-rock	13.75	0.2	2.81		15.31	1.06	13.27	27.4	0.16	2.07	1.79	22.12	99.94	1764	56.6	486	2639	4582
samp. 10185-2R	CARBONATITE	Zircon	5.5	245	170	9.84	12.08	1	4.84	4.9	3.25	14.76	3.8	34.68	8.15	27.48	4.19	32.39	4.51	9149	0.17			0	1.0707		0.944178	1.16833	1284		whole-rock	13.75	0.2	2.81		15.31	1.06	13.27	27.4	0.16	2.07	1.79	22.12	99.94	1764	56.6	486	2639	4582
samp. 10185-2R	CARBONATITE	Zircon	3.02	1573	225.8	0.09	0.58	0.09	1.3	4.54	3.48	19.45	8.42	121.72	44.4	211.43	40.75	317.75	39.93	6915	0.85				0.383068		1.58005	1.13218	1307		whole-rock	13.75	0.2	2.81		15.31	1.06	13.27	27.4	0.16	2.07	1.79	22.12	99.94	1764	56.6	486	2639	4582
samp. 10185-2R	CARBONATITE	Zircon	6.1	427	70.7	6.09	8.82	0.79	3.4	5.41	4.77	21.96	6.46	60.13	15.05	46.15	6.25	42.62	5.18	8287	0.02			0	1.41084		0.985896	1.33791	1371		whole-rock	13.75	0.2	2.81		15.31	1.06	13.27	27.4	0.16	2.07	1.79	22.12	99.94	1764	56.6	486	2639	4582
samp. 10185-2R	CARBONATITE	Zircon	0	239	66.8	0.67	1.28	0.19	2.15	3.92	2.62	12.25	3.4	32.93	8.12	28.71	4.72	37.33	5.31	9462	0.7				0.882132		0.87959	1.15588	1265		whole-rock	13.75	0.2	2.81		15.31	1.06	13.27	27.4	0.16	2.07	1.79	22.12	99.94	1764	56.6	486	2639	4582
samp. 10185-2R	CARBONATITE	Zircon	0	519	68.7	0	0.67	0.13	1.83	6.11	4.87	23.2	7.05	67.8	17.22	54.1	7.49	51.83	6.24	8758	0.01				1.30812			1.25051	1395		whole-rock	13.75	0.2	2.81		15.31	1.06	13.27	27.4	0.16	2.07	1.79	22.12	99.94	1764	56.6	486	2639	4582
samp. 10185-2R	CARBONATITE	Zircon	0.3	201	55.8	9.43	12.06	0.94	4.69	4.52	2.81	11.33	3.14	28.34	7.23	22.99	3.65	28.26	3.72	9979	0.27			0	1.00283		0.993144	1.20045	1276		whole-rock	13.75	0.2	2.81		15.31	1.06	13.27	27.4	0.16	2.07	1.79	22.12	99.94	1764	56.6	486	2639	4582
samp. 10185-2R	CARBONATITE	Zircon	0	928	94.2	0.22	0.83	0.12	1.47	5.39	4.45	24.28	9.22	104.18	29.84	108.16	16.68	114.69	13.84	13053	0.18				0.908362		1.25245	1.18923	1353		whole-rock	13.75	0.2	2.81		15.31	1.06	13.27	27.4	0.16	2.07	1.79	22.12	99.94	1764	56.6	486	2639	4582
samp. 10185-2R	CARBONATITE	Zircon	9.6	703	52.4	0.46	0.83	0.07	1.14	3.51	3.11	16.91	6.83	78.73	22.78	82.91	12.7	89.8	10.24	12695	0.05				0.876726		1.13406	1.23412	1306		whole-rock	13.75	0.2	2.81		15.31	1.06	13.27	27.4	0.16	2.07	1.79	22.12	99.94	1764	56.6	486	2639	4582
samp. 10185-2R	CARBONATITE	Zircon	0	1037	103.5	2.77	3	0.29	1.67	4.76	4.71	28.14	9.9	119.86	31.38	116.83	16.42	117.16	12.47	16599	0.07			0	1.02305		0.820667	1.24417	1242		whole-rock	13.75	0.2	2.81		15.31	1.06	13.27	27.4	0.16	2.07	1.79	22.12	99.94	1764	56.6	486	2639	4582
samp. 10185-2R	CARBONATITE	Zircon	0	689	113.5	0.48	1.03	0.12	1.2	3.26	2.77	16.12	5.92	72.38	19.71	76.14	11.13	83.22	8.55	15504	0.26				0.869743		1.05223	1.16819	1344		whole-rock	13.75	0.2	2.81		15.31	1.06	13.27	27.4	0.16	2.07	1.79	22.12	99.94	1764	56.6	486	2639	4582
samp. 10185-2R	CARBONATITE	Zircon	0.17	1062	160.4	0.3	0.65	0.07	0.61	2.33	2.43	17.56	7.79	108.13	30.03	115.98	16.02	109.6	10.37	9451	0.32				0.986588		1.09974	1.16142	1357		whole-rock	13.75	0.2	2.81		15.31	1.06	13.27	27.4	0.16	2.07	1.79	22.12	99.94	1764	56.6	486	2639	4582
samp. 10185-2R	CARBONATITE	Zircon	1.36	206	105.4	0.32	0.62	0.14	1.52	3.81	2.4	12.28	2.79	28.21	6.3	21.83	3.4	28.22	3.56	14296	0.29				0.999646		0.718186	1.07269	1308		whole-rock	13.75	0.2	2.81		15.31	1.06	13.27	27.4	0.16	2.07	1.79	22.12	99.94	1764	56.6	486	2639	4582
samp. 10185-2R	CARBONATITE	Zircon	0.91	206	37	0.65	1.22	0.18	1.44	2.82	1.88	9.22	2.61	27.31	6.8	24.02	3.69	31.31	3.93	8167	0.07				0.872245		0.874483	1.12718	1236		whole-rock	13.75	0.2	2.81		15.31	1.06	13.27	27.4	0.16	2.07	1.79	22.12	99.94	1764	56.6	486	2639	4582
samp. 10185-2R	CARBONATITE	Zircon	0	305	148.9	0.48	1.14	0.16	2.49	4.83	3.23	16.07	4.29	40.49	9.08	30.46	4.74	41.55	4.42	7398	0.28				0.974489		1.00858	1.12084	1383		whole-rock	13.75	0.2	2.81		15.31	1.06	13.27	27.4	0.16	2.07	1.79	22.12	99.94	1764	56.6	486	2639	4582
samp. 10185-2R	CARBONATITE	Zircon	2.03	1129	177.4	0.28	1.53	0.27	2.63	5.07	4.13	25.19	9.57	119.6	31.72	121.9	17.77	130.07	12.85	14204	0.33				0.919505		1.36432	1.11726	1251		whole-rock	13.75	0.2	2.81		15.31	1.06	13.27	27.4	0.16	2.07	1.79	22.12	99.94	1764	56.6	486	2639	4582
samp. 10185-2R	CARBONATITE	Zircon	0.99	350	91.4	7.15	8.54	0.83	5.64	6.98	4.56	20.6	5.03	47.04	11.16	38.91	5.76	46.06	5.63	8349	0.14			0	1.02128		0.859509	1.16259	1289		whole-rock	13.75	0.2	2.81		15.31	1.06	13.27	27.4	0.16	2.07	1.79	22.12	99.94	1764	56.6	486	2639	4582
samp. 10185-2R	CARBONATITE	Zircon	0	308	43.5	10.2	12.08	0.95	3.2	3.27	2.06	12.46	3.74	39.97	9.5	33.05	4.39	32.34	3.71	11031	0.09			0	1.23593		0.951458	0.986638	1319		whole-rock	13.75	0.2	2.81		15.31	1.06	13.27	27.4	0.16	2.07	1.79	22.12	99.94	1764	56.6	486	2639	4582
samp. 10185-2R	CARBONATITE	Zircon	1.3	306	73.2	1.91	2.57	0.28	2.97	5.39	3.66	16.85	4.18	41.96	9.63	33.36	5.13	41.46	4.82	8970	0.11				1.01206		0.861632	1.17411	1287		whole-rock	13.75	0.2	2.81		15.31	1.06	13.27	27.4	0.16	2.07	1.79	22.12	99.94	1764	56.6	486	2639	4582
samp. 10185-2R	CARBONATITE	Zircon	3.09	284	187.4	0.27	0.93	0.15	2.14	4.37	3.01	15.33	3.89	36.44	8.31	29.54	4.38	37.94	4.69	8595	0.38				0.960464		1.13303	1.12429	1286		whole-rock	13.75	0.2	2.81		15.31	1.06	13.27	27.4	0.16	2.07	1.79	22.12	99.94	1764	56.6	486	2639	4582
samp. 10185-2R	CARBONATITE	Zircon	0.21	270	76.4	0.01	0.35	0.08	2.31	4.88	3.45	15.91	3.92	36.84	8.27	29.16	4.39	34.6	3.96	7921	0.12				1.06474		3.03394	1.19701	1329		whole-rock	13.75	0.2	2.81		15.31	1.06	13.27	27.4	0.16	2.07	1.79	22.12	99.94	1764	56.6	486	2639	4582
samp. 10185-2R	CARBONATITE	Zircon	1.26	220	57.2	0.32	0.87	0.15	1.61	4.1	2.56	12.71	3.06	28.96	6.69	24.12	3.57	29.16	3.6	8766	0.08				0.993141		0.973606	1.08417	1303		whole-rock	13.75	0.2	2.81		15.31	1.06	13.27	27.4	0.16	2.07	1.79	22.12	99.94	1764	56.6	486	2639	4582
samp. 10185-2R	CARBONATITE	Zircon	0.64	753	85.1	0.36	0.62	0.05	0.57	1.92	2.1	14.1	6.18	81.1	22.96	89.05	12.06	84.12	7.93	12521	0.08				0.964099		1.13303	1.23391	1293		whole-rock	13.75	0.2	2.81		15.31	1.06	13.27	27.4	0.16	2.07	1.79	22.12	99.94	1764	56.6	486	2639	4582
samp. 10185-2R	CARBONATITE	Zircon	0	163	25.7	0.12	0.32	0.05	0.24	0.53	0.36	2.36	1.18	15.36	4.81	21.95	4.52	48.24	7.09	8862	0.02				0.318408		1.01288	0.984084	1245		whole-rock	13.75	0.2	2.81		15.31	1.06	13.27	27.4	0.16	2.07	1.79	22.12	99.94	1764	56.6	486	2639	4582
samp. 10185-2R	CARBONATITE	Zircon	1.3	1070	228.6	0.44	0.99	0.11	1.4	3.98	3.33	21.35	8.38	109.6	30.29	121.08	17.93	131.08	13.7	13220	0.24				0.836131		1.10331	1.1044	1310		whole-rock	13.75	0.2	2.81		15.31	1.06	13.27	27.4	0.16	2.07	1.79	22.12	99.94	1764	56.6	486	2639	4582
samp. 10185-2R	CARBONATITE	Zircon	1.04	265	80	0.76	1.38	0.17	1.68	4.6	3.18	14.32	3.61	35.19	8.25	28.3	4.22	35.51	4.28	8154	0.13				0.990988		0.941309	1.19784	1369		whole-rock	13.75	0.2	2.81		15.31	1.06	13.27	27.4	0.16	2.07	1.79	22.12	99.94	1764	56.6	486	2639	4582
samp. 10185-2R	CARBONATITE	Zircon	0.6	198	57.6	4.49	5.17	0.44	2.36	3.05	2.03	9.97	2.74	27.48	6.11	22.05	3.46	27.7	3.31	8763	0.07			0	0.992058		0.901832	1.12544	1274		whole-rock	13.75	0.2	2.81		15.31	1.06	13.27	27.4	0.16	2.07	1.79	22.12	99.94	1764	56.6	486	2639	4582
samp. 10185-2R	CARBONATITE	Zircon	2.03	259	103.9	0.72	1.67	0.21	2.65	4.4	2.77	13.74	3.75	34.35	8.2	29.07	4.17	35.41	4.42	11343	0.29				0.970065		1.05299	1.08914	1252		whole-rock	13.75	0.2	2.81		15.31	1.06	13.27	27.4	0.16	2.07	1.79	22.12	99.94	1764	56.6	486	2639	4582
samp. 10185-2R	CARBONATITE	Zircon	0	214	27.5	1.08	1.8	0.21	2.06	3.39	2.58	12.02	3.02	29.98	7.09	24.16	3.51	30.94	3.38	9740	0.06				0.968972		0.926692	1.23564	1329		whole-rock	13.75	0.2	2.81		15.31	1.06	13.27	27.4	0.16	2.07	1.79	22.12	99.94	1764	56.6	486	2639	4582
samp. 10185-2R	CARBONATITE	Zircon	1.3	213	48.4	1.69	2.23	0.22	1.68	3.63	2.63	12.16	3.16	29.66	6.85	23.63	3.61	30.38	3.49	8901	0.08				0.9763		0.896674	1.21021	1373		whole-rock	13.75	0.2	2.81		15.31	1.06	13.27	27.4	0.16	2.07	1.79	22.12	99.94	1764	56.6	486	2639	4582
samp. 10185-2R	CARBONATITE	Zircon	0.78	220	58.8	3.19	4.31	0.34	2.73	4.19	2.78	11.52	3.1	29.82	7.02	24.59	3.65	31.13	3.77	9150	0.12			0	0.957918		1.01468	1.22331	1270		whole-rock	13.75	0.2	2.81		15.31	1.06	13.27	27.4	0.16	2.07	1.79	22.12	99.94	1764	56.6	486	2639	4582
samp. DR-144	QUARTZ SYENITE/SYENITE, ALKALINE	Zircon	15.9563	1137.04	1.97483	0.806575	9.34245	0.690921	4.88293	7.80118	0.185668	27.7794	9.17685	110.395	39.3379	170.983	41.4544	396.044	67.7458	8473.24	0.849237	317.367	516.448	0.279118	0.278743	0.00622254	3.06838	0.0385584	44.7		whole-rock	63.03	0.51	17.11			0.12	0.46	1.31	5.3	6.51	0.17	1.3	99.8	230	28.1	23.5	45.1	82.1
samp. DR-144	QUARTZ SYENITE/SYENITE, ALKALINE	Zircon	15.4754	615.416	3.92446	0.0549	9.96925	0.18519	1.50496	2.98287	0.0581	11.5195	4.24638	53.7412	20.3732	95.5018	24.4957	247.628	44.426	9235.38	1.65591	265.186	559.991	0.430905	0.217024	0.0147989	24.2411	0.0303017	44.7		whole-rock	63.03	0.51	17.11			0.12	0.46	1.31	5.3	6.51	0.17	1.3	99.8	230	28.1	23.5	45.1	82.1
samp. DR-144	QUARTZ SYENITE/SYENITE, ALKALINE	Zircon	18.6988	1362.64	2.3583	0.767553	9.27398	0.742868	5.2706	8.58051	0.23606	32.3895	11.0391	130.874	47.1927	205.283	48.8891	470.937	79.9446	8083.08	0.95086	385.902	607.384	0.283202	0.277902	0.00611113	3.01121	0.0432901	44.6		whole-rock	63.03	0.51	17.11			0.12	0.46	1.31	5.3	6.51	0.17	1.3	99.8	230	28.1	23.5	45.1	82.1
samp. DR-144	QUARTZ SYENITE/SYENITE, ALKALINE	Zircon	14.8389	523.271	3.033	0.0951	6.70264	0.123363	1.18555	2.27165	0.0584	9.59626	3.60201	45.224	17.2197	81.3744	21.0176	214.359	39.4573	8001.84	1.09589	143.36	375.687	0.273969	0.210973	0.0211565	15.1722	0.0382397	44.7		whole-rock	63.03	0.51	17.11			0.12	0.46	1.31	5.3	6.51	0.17	1.3	99.8	230	28.1	23.5	45.1	82.1
samp. DR-144	QUARTZ SYENITE/SYENITE, ALKALINE	Zircon	15.4157	671.839	6.74019	0.0715	15.1818	0.149539	1.43643	2.93935	0.0394	12.2745	4.55102	58.7287	22.5251	104.491	27.3599	276.089	49.6775	10958.1	2.40275	468.56	921.439	0.697429	0.212716	0.0143849	35.9979	0.0200536	44.7		whole-rock	63.03	0.51	17.11			0.12	0.46	1.31	5.3	6.51	0.17	1.3	99.8	230	28.1	23.5	45.1	82.1
samp. DR-144	QUARTZ SYENITE/SYENITE, ALKALINE	Zircon	16.6912	918.292	2.21743	0.326062	9.06317	0.472907	3.7266	6.20836	0.144073	22.2946	7.61741	90.7844	32.3557	140.724	34.5682	333.057	55.4065	8437.97	1.03004	244.179	461.028	0.265906	0.272579	0.00908116	5.65883	0.0374385	44.6		whole-rock	63.03	0.51	17.11			0.12	0.46	1.31	5.3	6.51	0.17	1.3	99.8	230	28.1	23.5	45.1	82.1
samp. DR-144	QUARTZ SYENITE/SYENITE, ALKALINE	Zircon	14.7715	1388.48	3.43668	0.407885	12.4858	0.69711	5.66396	8.54376	0.134337	30.1576	10.5668	128.106	47.5241	212.652	51.966	500.212	86.9249	9598.37	1.50227	490.05	845.752	0.352939	0.256104	0.0070129	5.74092	0.0255857	44.9		whole-rock	63.03	0.51	17.11			0.12	0.46	1.31	5.3	6.51	0.17	1.3	99.8	230	28.1	23.5	45.1	82.1
samp. DR-144	QUARTZ SYENITE/SYENITE, ALKALINE	Zircon	28.837	1693.58	4.40901	0.871773	13.0501	0.639983	5.02978	10.6823	0.337526	42.4721	14.3923	167.293	58.9883	250.759	59.551	563.275	91.9114	7607.62	1.61315	1073.92	1127	0.634113	0.297	0.00410554	4.28365	0.0484447	44.7		whole-rock	63.03	0.51	17.11			0.12	0.46	1.31	5.3	6.51	0.17	1.3	99.8	230	28.1	23.5	45.1	82.1
samp. DR-144	QUARTZ SYENITE/SYENITE, ALKALINE	Zircon	18.5028	1131.97	1.7035	0.506206	8.70615	0.682122	5.03003	7.88447	0.210764	27.8509	9.31002	110.9	39.1784	169.719	41.0943	394.967	66.4679	8510.83	0.706563	299.119	472.029	0.264246	0.280782	0.00569508	3.63259	0.0434826	44.4		whole-rock	63.03	0.51	17.11			0.12	0.46	1.31	5.3	6.51	0.17	1.3	99.8	230	28.1	23.5	45.1	82.1
samp. DR-144	QUARTZ SYENITE/SYENITE, ALKALINE	Zircon	17.6178	581.38	3.57853	0.215017	9.96801	0.157197	1.33214	2.59415	0.0696	10.6596	3.87241	50.3303	19.1881	90.136	23.047	236.313	41.5991	9228.87	1.29846	244.178	521.348	0.419998	0.212981	0.0146554	13.2934	0.0404636	44.6		whole-rock	63.03	0.51	17.11			0.12	0.46	1.31	5.3	6.51	0.17	1.3	99.8	230	28.1	23.5	45.1	82.1
samp. DR-144	QUARTZ SYENITE/SYENITE, ALKALINE	Zircon	19.9214	2231.15	5.60063	0.958905	11.6494	0.802899	5.80135	9.24863	0.213741	43.1814	15.8543	201.782	77.0164	340.151	81.3989	769.498	134.549	8980.33	2.30808	718.157	1187.49	0.321877	0.262225	0.00779862	3.25515	0.0326982	44.6		whole-rock	63.03	0.51	17.11			0.12	0.46	1.31	5.3	6.51	0.17	1.3	99.8	230	28.1	23.5	45.1	82.1
samp. DR-144	QUARTZ SYENITE/SYENITE, ALKALINE	Zircon	16.9856	1421.63	3.08798	0.538652	11.707	0.679477	5.27449	8.52911	0.204103	31.5486	11.0785	134.115	49.2197	217.376	53.222	510.123	88.0669	9671.81	1.34263	503.794	790.446	0.354379	0.262908	0.00612945	4.74449	0.0380392	44.6		whole-rock	63.03	0.51	17.11			0.12	0.46	1.31	5.3	6.51	0.17	1.3	99.8	230	28.1	23.5	45.1	82.1
samp. DR-144	QUARTZ SYENITE/SYENITE, ALKALINE	Zircon	13.681	1171.04	5.23476	0.25416	14.9855	0.529628	4.21623	6.91641	0.0937	24.5918	8.77287	109.531	40.9298	184.486	46.3959	456.624	77.4205	10629.4	2.26416	550.288	1029.74	0.469915	0.239872	0.00951276	10.0142	0.0219648	44.6		whole-rock	63.03	0.51	17.11			0.12	0.46	1.31	5.3	6.51	0.17	1.3	99.8	230	28.1	23.5	45.1	82.1
samp. DR-144	QUARTZ SYENITE/SYENITE, ALKALINE	Zircon	11.9112	1200.63	4.02657	0.157163	14.132	0.416372	3.58063	7.12865	0.119185	26.4132	9.0904	112.701	41.4416	184.884	45.762	449.903	76.7602	11183.8	1.65439	484.436	910.849	0.403485	0.250501	0.00831189	13.5447	0.026554	45.3		whole-rock	63.03	0.51	17.11			0.12	0.46	1.31	5.3	6.51	0.17	1.3	99.8	230	28.1	23.5	45.1	82.1
samp. DR-144	QUARTZ SYENITE/SYENITE, ALKALINE	Zircon	27.9003	1077.79	4.69642	0.401375	16.4379	0.472959	3.56682	6.00535	0.166042	23.7772	8.32959	103.847	37.2421	158.692	37.9957	358.926	56.088	7170.99	1.54545	1005.75	1042.46	0.933157	0.289328	0.00466959	9.25006	0.0424807	44.8		whole-rock	63.03	0.51	17.11			0.12	0.46	1.31	5.3	6.51	0.17	1.3	99.8	230	28.1	23.5	45.1	82.1
samp. DR-144	QUARTZ SYENITE/SYENITE, ALKALINE	Zircon	21.257	2314.6	5.61715	0.829445	19.0248	1.12641	10.8127	20.6232	0.534027	69.8087	22.2966	250.297	83.5427	336.385	77.8031	702.311	106.501	7311.06	1.46359	916.545	1107.78	0.395985	0.356391	0.00612861	4.82572	0.0430283	44.8		whole-rock	63.03	0.51	17.11			0.12	0.46	1.31	5.3	6.51	0.17	1.3	99.8	230	28.1	23.5	45.1	82.1
samp. DR-144	QUARTZ SYENITE/SYENITE, ALKALINE	Zircon	23.1633	622.484	2.18214	0.137132	8.86844	0.209442	1.78516	3.14955	0.078	11.763	4.34272	54.4095	20.5629	96.1317	24.9251	252.565	44.1753	8370.11	0.913968	310.607	511.1	0.49898	0.215428	0.00702541	12.8301	0.0391774	44.5		whole-rock	63.03	0.51	17.11			0.12	0.46	1.31	5.3	6.51	0.17	1.3	99.8	230	28.1	23.5	45.1	82.1
samp. DR-144	QUARTZ SYENITE/SYENITE, ALKALINE	Zircon	41.3857	2634.22	7.53695	3.35522	14.5782	1.08678	7.10371	12.6673	0.342215	57.8472	20.2002	246.718	91.092	397.838	94.7122	902.719	152.804	9006.85	2.40628	1192.95	1521	0.452865	0.273305	0.00631793	1.87178	0.0386491	44.6		whole-rock	63.03	0.51	17.11			0.12	0.46	1.31	5.3	6.51	0.17	1.3	99.8	230	28.1	23.5	45.1	82.1
samp. DR-145	QUARTZ SYENITE/SYENITE, ALKALINE	Zircon	14.9932	2002.02	8.10136	0.115784	21.4616	0.541279	4.81856	10.0309	0.266916	42.8108	15.2143	180.63	68.005	312.121	78.8004	796.418	140.1	9754.74	3.53008	508.184	807.225	0.253835	0.226804	0.0159418	21.019	0.0393778	43		whole-rock	59.5	0.78	16.89			0.09	0.69	1.51	4.1	7.71	0.23	4.4	99.86	167	18.7	18.5	27.6	51.5
samp. DR-145	QUARTZ SYENITE/SYENITE, ALKALINE	Zircon	17.0375	3529.9	3.26933	2.6204	26.0059	2.84849	19.9964	28.1736	0.885993	98.4285	31.6876	352.923	124.656	541.691	129.214	1227.65	205.344	9558.92	1.53345	827.859	872.863	0.234528	0.287479	0.00394914	2.33381	0.0514367	43		whole-rock	59.5	0.78	16.89			0.09	0.69	1.51	4.1	7.71	0.23	4.4	99.86	167	18.7	18.5	27.6	51.5
samp. DR-145	QUARTZ SYENITE/SYENITE, ALKALINE	Zircon	16.3461	3349.24	2.96821	0.124821	22.4799	1.97649	16.9226	26.0427	0.805818	92.8886	30.3529	337.757	119.72	513.601	120.628	1150.54	192.017	9387.57	1.38558	740.453	768.192	0.221081	0.293563	0.00400864	11.0965	0.0500883	43.6		whole-rock	59.5	0.78	16.89			0.09	0.69	1.51	4.1	7.71	0.23	4.4	99.86	167	18.7	18.5	27.6	51.5
samp. DR-145	QUARTZ SYENITE/SYENITE, ALKALINE	Zircon	17.1783	3759.13	3.92552	0.251984	26.0897	2.70545	21.0086	29.8076	0.690038	99.64	33.0228	374.521	134.313	584.724	139.951	1317	222.579	9472.95	1.96961	841.404	955.911	0.22383	0.284374	0.00466544	7.74726	0.0387094	43.4		whole-rock	59.5	0.78	16.89			0.09	0.69	1.51	4.1	7.71	0.23	4.4	99.86	167	18.7	18.5	27.6	51.5
samp. DR-145	QUARTZ SYENITE/SYENITE, ALKALINE	Zircon	27.9078	4908.35	4.32502	0.309509	24.1149	2.70269	19.6204	28.2895	0.986263	111.4	38.3926	454.82	172.519	747.857	175.966	1666	285.42	7942.24	2.05907	1441.1	1273.68	0.293601	0.273002	0.0030012	6.46452	0.0537107	43.8		whole-rock	59.5	0.78	16.89			0.09	0.69	1.51	4.1	7.71	0.23	4.4	99.86	167	18.7	18.5	27.6	51.5
samp. DR-145	QUARTZ SYENITE/SYENITE, ALKALINE	Zircon	21.0601	3576.55	4.89152	0.249452	24.7445	1.80688	14.7509	21.4314	0.843535	91.6307	30.7407	349.184	128.536	556.695	132.078	1269.11	216.544	9148.95	1.92555	1217.8	1117.05	0.340497	0.275141	0.00401667	9.03659	0.0581945	43.7		whole-rock	59.5	0.78	16.89			0.09	0.69	1.51	4.1	7.71	0.23	4.4	99.86	167	18.7	18.5	27.6	51.5
samp. DR-145	QUARTZ SYENITE/SYENITE, ALKALINE	Zircon	15.956	2878.68	4.53128	0.105119	22.6981	1.59375	13.175	20.7098	0.512865	73.0671	24.3752	280.118	100.99	443.235	105.344	1035.98	174.737	9289.5	2.2628	675.725	803.03	0.234734	0.27039	0.00670581	13.5964	0.0403068	43.9		whole-rock	59.5	0.78	16.89			0.09	0.69	1.51	4.1	7.71	0.23	4.4	99.86	167	18.7	18.5	27.6	51.5
samp. DR-145	QUARTZ SYENITE/SYENITE, ALKALINE	Zircon	11.9392	2107.42	13.9718	0.0296468	36.2074	0.276688	3.48957	8.02455	0.191358	40.0266	15.1757	188.871	71.8796	338.764	87.1078	881.432	152.087	12371.5	5.55291	927.9	1302.1	0.440302	0.214277	0.0150574	98.0161	0.0326427	43.8		whole-rock	59.5	0.78	16.89			0.09	0.69	1.51	4.1	7.71	0.23	4.4	99.86	167	18.7	18.5	27.6	51.5
samp. DR-145	QUARTZ SYENITE/SYENITE, ALKALINE	Zircon	16.5172	3863.26	4.08401	0.237042	25.3236	2.4329	20.1551	28.083	0.637875	102.151	33.5872	381.464	138.234	599.122	139.856	1319.4	225.439	9458.86	1.76177	860.061	931.587	0.222626	0.28912	0.00474851	8.17588	0.0364096	43.3		whole-rock	59.5	0.78	16.89			0.09	0.69	1.51	4.1	7.71	0.23	4.4	99.86	167	18.7	18.5	27.6	51.5
samp. DR-145	QUARTZ SYENITE/SYENITE, ALKALINE	Zircon	16.555	3224.4	2.90165	0.128371	21.8375	1.79324	15.9505	24.8208	0.824783	88.3725	29.0855	318.286	114.682	490.419	115.793	1124	186.998	9515.52	1.37556	743.574	762.97	0.230608	0.283172	0.00390231	11.1593	0.053839	43.9		whole-rock	59.5	0.78	16.89			0.09	0.69	1.51	4.1	7.71	0.23	4.4	99.86	167	18.7	18.5	27.6	51.5
samp. DR-145	QUARTZ SYENITE/SYENITE, ALKALINE	Zircon	17.0463	3275.62	2.8473	0.0771	21.3831	1.47285	13.7775	22.9286	0.857466	88.8607	29.1946	326.562	115.615	492.727	117.863	1114.01	186.954	9456.84	1.20994	760.04	755.559	0.232029	0.293141	0.00374625	15.5578	0.0580761	43.2		whole-rock	59.5	0.78	16.89			0.09	0.69	1.51	4.1	7.71	0.23	4.4	99.86	167	18.7	18.5	27.6	51.5
samp. DR-145	QUARTZ SYENITE/SYENITE, ALKALINE	Zircon	16.7519	2960.92	2.6194	0.0745	20.8734	1.0944	10.6299	19.7345	0.75515	80.3417	26.4055	297.648	105.293	452.746	106.593	1022.19	173.637	9610.44	1.05255	659.718	670.288	0.222808	0.291187	0.00397049	17.923	0.0579793	43.2		whole-rock	59.5	0.78	16.89			0.09	0.69	1.51	4.1	7.71	0.23	4.4	99.86	167	18.7	18.5	27.6	51.5
samp. DR-145	QUARTZ SYENITE/SYENITE, ALKALINE	Zircon	14.3389	2250.17	4.26408	0.0353	20.0977	0.75775	8.43918	13.869	0.426984	55.0767	18.7264	213.25	78.7958	346.653	84.2911	820.703	140.391	9635.57	1.81351	499.566	606.945	0.222013	0.259838	0.00853555	30.1287	0.0472312	43.9		whole-rock	59.5	0.78	16.89			0.09	0.69	1.51	4.1	7.71	0.23	4.4	99.86	167	18.7	18.5	27.6	51.5
samp. DR-145	QUARTZ SYENITE/SYENITE, ALKALINE	Zircon	16.9872	1670.26	3.71619	0.0261	16.0277	0.514213	4.80662	9.19373	0.322513	37.1683	13.3491	152.66	57.2155	255.174	63.464	636.569	111.544	9264.49	1.69545	415.401	549.422	0.248705	0.239817	0.00894603	33.9207	0.0533382	43.3		whole-rock	59.5	0.78	16.89			0.09	0.69	1.51	4.1	7.71	0.23	4.4	99.86	167	18.7	18.5	27.6	51.5
samp. DR-145	QUARTZ SYENITE/SYENITE, ALKALINE	Zircon	13.347	870.166	2.00178	0.0299	11.1807	0.153957	1.70862	2.95308	0.1098	15.7516	5.72576	73.2615	28.6339	135.846	34.9862	362.74	64.4662	8301.53	0.950448	160.954	280.513	0.18497	0.201967	0.0124369	40.4033	0.0492183	43.3		whole-rock	59.5	0.78	16.89			0.09	0.69	1.51	4.1	7.71	0.23	4.4	99.86	167	18.7	18.5	27.6	51.5
samp. DR-145	QUARTZ SYENITE/SYENITE, ALKALINE	Zircon	17.1447	2071.38	6.33023	0.027	26.8489	0.635176	5.95475	10.5543	0.284749	44.675	15.87	186.374	70.8315	323.566	80.412	803.266	137.98	9745.45	2.4125	993.392	1072.11	0.479579	0.23202	0.00637234	50.2668	0.0400903	44.8		whole-rock	59.5	0.78	16.89			0.09	0.69	1.51	4.1	7.71	0.23	4.4	99.86	167	18.7	18.5	27.6	51.5
samp. DR-145	QUARTZ SYENITE/SYENITE, ALKALINE	Zircon	15.9437	1614.12	4.45531	0.0474	20.4415	0.396321	3.82553	7.84468	0.25917	32.9237	11.9926	143.264	54.6075	249.143	62.6755	618.611	109.715	9936.86	1.78232	494.14	670.636	0.306136	0.23159	0.00901629	36.5667	0.0493023	43.4		whole-rock	59.5	0.78	16.89			0.09	0.69	1.51	4.1	7.71	0.23	4.4	99.86	167	18.7	18.5	27.6	51.5
samp. DR-145	QUARTZ SYENITE/SYENITE, ALKALINE	Zircon	19.4372	3215.05	3.66197	0.412867	22.362	2.26107	17.8165	25.7232	0.826142	86.613	28.1205	314.781	114.217	497.735	118.183	1137.77	193.114	9453.88	1.70659	765.174	819.954	0.237998	0.276665	0.0047858	5.67458	0.0535087	43.4		whole-rock	59.5	0.78	16.89			0.09	0.69	1.51	4.1	7.71	0.23	4.4	99.86	167	18.7	18.5	27.6	51.5
samp. DR-147	QUARTZ SYENITE/SYENITE, ALKALINE	Zircon	13.4242	1865.44	2.94723	0.0297952	15.5978	0.873256	5.5927	13.9763	0.481247	46.287	14.869	180.718	64.2798	284.603	68.9884	673.964	116.261	10266.3	1.21792	609.997	727.858	0.326999	0.268142	0.00483155	23.7085	0.057845	42.6		whole-rock	58.29	0.57	17.96			0.13	1.01	2.23	4.52	6.78	0.26	3.8	99.82	428.6	18.7	14.3	33.6	60.6
samp. DR-147	QUARTZ SYENITE/SYENITE, ALKALINE	Zircon	15.5787	1444.03	4.88472	0.0387	13.3689	0.946961	5.8161	10.2227	0.388968	32.6103	10.9445	131.494	48.4428	221.205	56.4426	574.323	104.052	9448.03	2.69123	463.212	775.373	0.320776	0.228955	0.0105453	17.1222	0.0651293	42.7		whole-rock	58.29	0.57	17.96			0.13	1.01	2.23	4.52	6.78	0.26	3.8	99.82	428.6	18.7	14.3	33.6	60.6
samp. DR-147	QUARTZ SYENITE/SYENITE, ALKALINE	Zircon	23.6327	2086.91	2.65054	0.072	14.759	1.77269	11.4049	18.2675	0.810548	54.4394	18.17	208.692	73.0174	315.043	75.5853	722.948	124.365	8156.58	1.17576	552.448	539.397	0.26472	0.288668	0.00479782	10.1288	0.0785789	42.2		whole-rock	58.29	0.57	17.96			0.13	1.01	2.23	4.52	6.78	0.26	3.8	99.82	428.6	18.7	14.3	33.6	60.6
samp. DR-147	QUARTZ SYENITE/SYENITE, ALKALINE	Zircon	19.1912	1288.01	3.18259	0.0398	14.56	0.682614	3.87831	7.91341	0.420705	26.8272	9.39296	113.027	42.5774	196.75	49.941	513.979	92.0318	9156.94	1.34417	495.854	604.309	0.384976	0.219906	0.0064184	21.6579	0.0882737	42		whole-rock	58.29	0.57	17.96			0.13	1.01	2.23	4.52	6.78	0.26	3.8	99.82	428.6	18.7	14.3	33.6	60.6
samp. DR-147	QUARTZ SYENITE/SYENITE, ALKALINE	Zircon	16.0132	4264.1	10.5308	0.347769	27.4553	3.49657	18.5844	28.0446	0.764303	85.0889	29.1071	370.977	144.535	666.455	159.738	1533.52	270.424	10528.8	5.97367	2593.65	2860.11	0.608254	0.241912	0.0040602	6.10441	0.047833	43.2		whole-rock	58.29	0.57	17.96			0.13	1.01	2.23	4.52	6.78	0.26	3.8	99.82	428.6	18.7	14.3	33.6	60.6
samp. DR-147	QUARTZ SYENITE/SYENITE, ALKALINE	Zircon	12.8222	4299.57	13.3659	0.18995	37.6777	2.86008	17.3198	29.6838	0.740017	97.6357	33.5468	410.571	150.837	670.354	164.271	1591.93	268.942	12012.4	5.43706	2782.54	2935.82	0.647166	0.257908	0.00480351	12.5331	0.0420244	43.2		whole-rock	58.29	0.57	17.96			0.13	1.01	2.23	4.52	6.78	0.26	3.8	99.82	428.6	18.7	14.3	33.6	60.6
samp. DR-147	QUARTZ SYENITE/SYENITE, ALKALINE	Zircon	25.0707	5363.14	6.87892	0.417001	23.6841	3.6743	19.5247	42.1984	2.31553	152.689	48.2723	553.457	190.88	796.241	185.976	1758.19	285.51	8111.27	2.26821	2073.87	1477.28	0.386689	0.314789	0.00331696	4.69122	0.0881906	43.2		whole-rock	58.29	0.57	17.96			0.13	1.01	2.23	4.52	6.78	0.26	3.8	99.82	428.6	18.7	14.3	33.6	60.6
samp. DR-147	QUARTZ SYENITE/SYENITE, ALKALINE	Zircon	13.7435	1870.16	18.9672	0.0228	38.8386	0.585607	4.8081	10.2273	0.217649	36.6671	13.2563	168.654	63.3957	299.53	78.1662	803.175	139.646	14081.9	7.52973	1980.75	2820	1.05914	0.209985	0.00957576	82.4096	0.0343606	43		whole-rock	58.29	0.57	17.96			0.13	1.01	2.23	4.52	6.78	0.26	3.8	99.82	428.6	18.7	14.3	33.6	60.6
samp. DR-147	QUARTZ SYENITE/SYENITE, ALKALINE	Zircon	17.3985	2877.87	4.07598	0.15888	18.9571	2.11608	13.1706	23.9078	0.832075	70.6398	23.5916	280.487	101.307	443.027	106.226	1020.64	173.658	9952.08	1.80287	1136.53	1105.25	0.394919	0.274816	0.00358635	8.01594	0.0619001	43.3		whole-rock	58.29	0.57	17.96			0.13	1.01	2.23	4.52	6.78	0.26	3.8	99.82	428.6	18.7	14.3	33.6	60.6
samp. DR-147	QUARTZ SYENITE/SYENITE, ALKALINE	Zircon	22.699	3021.19	2.97325	0.251755	17.6223	2.97942	15.0856	25.1302	1.23514	76.0623	25.4545	296.654	106.903	461.897	109.937	1053.25	180.375	8731.38	1.3224	929.153	827.943	0.307546	0.281657	0.00319996	4.98875	0.086369	42.7		whole-rock	58.29	0.57	17.96			0.13	1.01	2.23	4.52	6.78	0.26	3.8	99.82	428.6	18.7	14.3	33.6	60.6
samp. DR-147	QUARTZ SYENITE/SYENITE, ALKALINE	Zircon	20.3686	2244.77	7.01067	0.118125	26.4674	1.46202	8.69765	15.3753	0.548393	48.9743	16.6499	203.528	75.9799	349.289	87.0604	882.695	156.644	9914.75	3.78224	2193.54	1976.46	0.977176	0.230575	0.00319606	15.6152	0.061097	42.9		whole-rock	58.29	0.57	17.96			0.13	1.01	2.23	4.52	6.78	0.26	3.8	99.82	428.6	18.7	14.3	33.6	60.6
samp. DR-147	QUARTZ SYENITE/SYENITE, ALKALINE	Zircon	15.844	3982.54	7.48428	0.388618	26.823	3.45038	19.1291	30.7587	1.32279	94.6197	32.2502	387.047	140.788	609.913	146.59	1385.9	239.327	11325.4	3.55574	2020.75	2060.47	0.507402	0.279274	0.00370372	5.67933	0.0749615	44.1		whole-rock	58.29	0.57	17.96			0.13	1.01	2.23	4.52	6.78	0.26	3.8	99.82	428.6	18.7	14.3	33.6	60.6
samp. DR-147	QUARTZ SYENITE/SYENITE, ALKALINE	Zircon	25.1907	4706.45	5.45885	0.543924	20.3378	3.89777	18.5638	26.2912	1.33959	102.581	35.7865	437.963	163.877	716.758	167.466	1567.95	273.141	8782.98	2.51666	1875.9	1438.94	0.39858	0.279323	0.00290999	3.4246	0.0788602	42.5		whole-rock	58.29	0.57	17.96			0.13	1.01	2.23	4.52	6.78	0.26	3.8	99.82	428.6	18.7	14.3	33.6	60.6
samp. DR-147	QUARTZ SYENITE/SYENITE, ALKALINE	Zircon	16.9773	4260	9.06044	0.373376	28.0443	4.03417	20.3763	30.5495	0.841716	87.3567	29.464	368.516	146.169	671.931	162.46	1556.5	272.626	10974.5	6.4729	2527.92	2946.88	0.593408	0.236759	0.00358415	5.60247	0.0498125	42.8		whole-rock	58.29	0.57	17.96			0.13	1.01	2.23	4.52	6.78	0.26	3.8	99.82	428.6	18.7	14.3	33.6	60.6
samp. DR-147	QUARTZ SYENITE/SYENITE, ALKALINE	Zircon	20.6476	1380.61	3.85995	0.040346	16.3432	0.671896	4.81957	9.34794	0.364418	29.9168	10.4973	124.947	46.7518	214.771	54.8618	551.763	97.8178	8751.62	1.69933	554.86	714.949	0.401894	0.22645	0.00695662	24.3372	0.0666205	43		whole-rock	58.29	0.57	17.96			0.13	1.01	2.23	4.52	6.78	0.26	3.8	99.82	428.6	18.7	14.3	33.6	60.6
samp. DR-147	QUARTZ SYENITE/SYENITE, ALKALINE	Zircon	13.584	1564.42	2.72682	0.00752	11.7812	0.365619	3.24935	9.88299	0.443063	33.9323	11.9069	145.194	53.1341	239.404	59.5986	586.617	101.047	9763.87	1.10379	422.277	551.018	0.269925	0.247511	0.00645741	55.0874	0.0739671	42.7		whole-rock	58.29	0.57	17.96			0.13	1.01	2.23	4.52	6.78	0.26	3.8	99.82	428.6	18.7	14.3	33.6	60.6
samp. DR-147	QUARTZ SYENITE/SYENITE, ALKALINE	Zircon	21.7397	3656.74	4.73082	0.404128	19.3273	3.80822	18.5571	25.542	0.889148	75.4158	25.5792	320.289	126.51	569.8	137.853	1321.58	235.503	9240.16	3.45846	1174.12	1421.81	0.321082	0.242353	0.00402926	3.81974	0.0619354	43.7		whole-rock	58.29	0.57	17.96			0.13	1.01	2.23	4.52	6.78	0.26	3.8	99.82	428.6	18.7	14.3	33.6	60.6
samp. DR-147	QUARTZ SYENITE/SYENITE, ALKALINE	Zircon	11.1695	1417.41	4.6468	0.0367	15.693	0.469168	3.0925	7.58197	0.262765	29.3127	10.1797	127.151	48.1771	221.42	56.1084	564.162	99.0205	11854.9	2.00224	517.979	761.224	0.36544	0.225379	0.00897103	29.322	0.0538856	43.9		whole-rock	58.29	0.57	17.96			0.13	1.01	2.23	4.52	6.78	0.26	3.8	99.82	428.6	18.7	14.3	33.6	60.6
samp. DR-162	QUARTZ SYENITE/SYENITE, ALKALINE	Zircon	8.3137	2144.65	5.80151	0.163273	27.6523	0.735552	10.057	16.1973	0.347918	69.5857	22.0113	238.879	88.5862	364.516	83.0256	712.446	138.131	8691.28	2.1439	589.241	913.04	0.274748	0.335295	0.00984574	19.5637	0.0316825	42.8		whole-rock	68.58	0.54	15.38			0.09	0.33	0.47	4.58	6.75	0.05	0.3	99.72	27.1	50.6	68.8	60.6	179.8
samp. DR-162	QUARTZ SYENITE/SYENITE, ALKALINE	Zircon	17.606	1150.02	3.97988	0.251329	15.6032	0.373002	4.69354	7.25657	0.165048	32.2893	10.6025	118.686	45.7768	198.497	47.6607	440.198	90.9023	8564.88	1.46127	330.419	620.169	0.287315	0.26962	0.012045	12.4946	0.032964	41.7		whole-rock	68.58	0.54	15.38			0.09	0.33	0.47	4.58	6.75	0.05	0.3	99.72	27.1	50.6	68.8	60.6	179.8
samp. DR-162	QUARTZ SYENITE/SYENITE, ALKALINE	Zircon	18.1155	728.625	2.67166	0.295954	13.8307	0.253131	2.74023	4.36429	0.209865	18.6098	6.37627	72.1286	28.4393	126.47	30.9375	292.611	60.6087	9218.91	1.16741	232.764	445.001	0.319456	0.2465	0.011478	12.3892	0.0711928	41.1		whole-rock	68.58	0.54	15.38			0.09	0.33	0.47	4.58	6.75	0.05	0.3	99.72	27.1	50.6	68.8	60.6	179.8
samp. DR-162	QUARTZ SYENITE/SYENITE, ALKALINE	Zircon	16.3048	777.071	4.5194	0.0678	19.4127	0.153214	2.15366	3.995	0.063	19.2632	6.6349	76.6036	30.5298	134.768	32.6889	303.877	62.0448	9773.06	1.80561	322.366	627.999	0.414847	0.252087	0.0140195	46.6988	0.0219554	42		whole-rock	68.58	0.54	15.38			0.09	0.33	0.47	4.58	6.75	0.05	0.3	99.72	27.1	50.6	68.8	60.6	179.8
samp. DR-162	QUARTZ SYENITE/SYENITE, ALKALINE	Zircon	9.56362	638.867	4.21865	0.0873	14.1797	0.155644	1.95726	3.59476	0.139906	16.4508	5.52456	63.1217	25.0996	109.377	26.3357	246.978	49.6232	9697.43	1.85355	166.843	432.925	0.261155	0.255576	0.0252851	29.8249	0.0556203	43		whole-rock	68.58	0.54	15.38			0.09	0.33	0.47	4.58	6.75	0.05	0.3	99.72	27.1	50.6	68.8	60.6	179.8
samp. DR-162	QUARTZ SYENITE/SYENITE, ALKALINE	Zircon	8.9141	1216.17	2.17458	2.408	17.2624	0.990375	8.56334	9.4483	0.19867	39.4682	12.4184	133.765	49.6687	206.346	47.1012	412.551	80.7528	8510.65	0.957368	239.351	440.75	0.196808	0.324238	0.00908532	2.74067	0.0314525	42.6		whole-rock	68.58	0.54	15.38			0.09	0.33	0.47	4.58	6.75	0.05	0.3	99.72	27.1	50.6	68.8	60.6	179.8
samp. DR-162	QUARTZ SYENITE/SYENITE, ALKALINE	Zircon	20.8433	1326.4	2.71899	0.127953	16.9408	0.419569	5.48648	8.19271	0.291719	36.9618	12.0903	137.434	52.8556	227.086	53.4844	480.275	98.1586	8391.49	1.24316	621.318	741.454	0.468424	0.286158	0.00437616	17.9264	0.0512505	42.9		whole-rock	68.58	0.54	15.38			0.09	0.33	0.47	4.58	6.75	0.05	0.3	99.72	27.1	50.6	68.8	60.6	179.8
samp. DR-162	QUARTZ SYENITE/SYENITE, ALKALINE	Zircon	24.8494	813.526	2.98573	0.183262	13.3252	0.189124	2.78524	4.31788	0.131726	19.7627	6.68933	77.441	31.5677	142.597	35.3848	336.06	71.0921	7796.21	1.18415	374.193	565.771	0.459964	0.230438	0.00797911	17.5488	0.043595	42.6		whole-rock	68.58	0.54	15.38			0.09	0.33	0.47	4.58	6.75	0.05	0.3	99.72	27.1	50.6	68.8	60.6	179.8
samp. DR-162	QUARTZ SYENITE/SYENITE, ALKALINE	Zircon	15.515	2300.19	12.9504	0.39766	45.8802	0.851308	9.87027	15.1894	0.281584	66.5983	22.37	244.837	92.1224	385.535	87.9957	775.305	149.364	9616.75	4.0193	1443.35	1728.14	0.627491	0.315794	0.00897248	19.3335	0.0270663	42.2		whole-rock	68.58	0.54	15.38			0.09	0.33	0.47	4.58	6.75	0.05	0.3	99.72	27.1	50.6	68.8	60.6	179.8
samp. DR-162	QUARTZ SYENITE/SYENITE, ALKALINE	Zircon	29.3197	869.641	3.24618	4.46947	36.632	1.27101	7.48013	5.61204	0.259024	22.7797	7.40919	84.9744	33.5243	149.369	37.1738	351.208	73.4523	8530.69	1.41998	544.397	535.526	0.626001	0.241949	0.00596289	3.76829	0.0700374	42.1		whole-rock	68.58	0.54	15.38			0.09	0.33	0.47	4.58	6.75	0.05	0.3	99.72	27.1	50.6	68.8	60.6	179.8
samp. DR-162	QUARTZ SYENITE/SYENITE, ALKALINE	Zircon	28.662	1214.67	4.49338	0.389312	32.5511	0.41107	4.96283	7.16983	0.308069	32.9	10.8936	123.124	48.0695	211.3	50.4608	474.86	96.1904	8340.6	1.6675	613.848	617.405	0.505363	0.259285	0.00732002	19.9501	0.0613223	42		whole-rock	68.58	0.54	15.38			0.09	0.33	0.47	4.58	6.75	0.05	0.3	99.72	27.1	50.6	68.8	60.6	179.8
samp. DR-162	QUARTZ SYENITE/SYENITE, ALKALINE	Zircon	13.0816	580.802	3.68996	0.0198	13.276	0.101976	1.42536	2.75258	0.0672	13.1762	4.66472	54.1195	22.074	100.856	25.2237	243.038	50.5492	9538.75	1.75242	170.531	419.468	0.293613	0.222679	0.0216381	72.4389	0.0341136	43		whole-rock	68.58	0.54	15.38			0.09	0.33	0.47	4.58	6.75	0.05	0.3	99.72	27.1	50.6	68.8	60.6	179.8
samp. DR-162	QUARTZ SYENITE/SYENITE, ALKALINE	Zircon	15.7098	561.06	2.56617	0.311673	13.0452	0.153403	1.61501	2.67509	0.0873	13.3817	4.65756	52.959	21.7449	97.5319	24.0175	227.383	47.2866	9227.42	1.10807	174.942	350.958	0.311806	0.232907	0.0146687	14.6275	0.0446079	42.8		whole-rock	68.58	0.54	15.38			0.09	0.33	0.47	4.58	6.75	0.05	0.3	99.72	27.1	50.6	68.8	60.6	179.8
samp. DR-162	QUARTZ SYENITE/SYENITE, ALKALINE	Zircon	10.9959	1105.56	4.32733	0.0389318	15.9516	0.237738	3.70763	6.5395	0.183559	30.4892	10.3255	115.633	44.7186	192.051	45.983	422.025	82.7512	9988.93	1.96187	450.088	840.002	0.407114	0.273995	0.0096144	40.6525	0.0397425	42.9		whole-rock	68.58	0.54	15.38			0.09	0.33	0.47	4.58	6.75	0.05	0.3	99.72	27.1	50.6	68.8	60.6	179.8
samp. DR-162	QUARTZ SYENITE/SYENITE, ALKALINE	Zircon	32.1668	2268.4	8.0198	0.50129	48.9171	0.745531	10.2907	15.9875	0.57008	72.0131	22.8889	245.695	90.9649	377.575	86.8921	768.848	151.627	8862.3	2.56453	1615.74	1117.69	0.712282	0.319563	0.00496355	19.6186	0.0513645	40.2		whole-rock	68.58	0.54	15.38			0.09	0.33	0.47	4.58	6.75	0.05	0.3	99.72	27.1	50.6	68.8	60.6	179.8
samp. DR-162	QUARTZ SYENITE/SYENITE, ALKALINE	Zircon	23.7557	511.132	1.93524	0.432574	15.6378	0.197314	1.68319	2.49026	0.137248	11.6337	3.99032	47.4931	19.3766	87.9127	21.8926	209.931	43.9995	8643.97	0.846373	144.732	220.028	0.283161	0.226232	0.0133712	13.1236	0.0779559	42.8		whole-rock	68.58	0.54	15.38			0.09	0.33	0.47	4.58	6.75	0.05	0.3	99.72	27.1	50.6	68.8	60.6	179.8
samp. EG-11	MONZODIORITE/QUARTZ SYENITE, ALKALINE	Zircon	13.4703	414.781	1.47706	0.0754	11.5574	0.136588	1.18803	1.92511	0.569709	8.55403	2.80062	32.7678	11.7556	51.8298	12.7108	123.297	20.3027	9541.99	0.456544	276.595	134.332	0.666848	0.265764	0.00534013	27.9225	0.429204	44		whole-rock	52.9	0.73	20.54			0.13	2.17	7.25	4.23	3.72	0.42	1.1	99.73	1145.5	19.3	6.9	23.7	45.9
samp. EG-11	MONZODIORITE/QUARTZ SYENITE, ALKALINE	Zircon	11.2934	277.395	1.41174	0.10127	2.74289	0.0451	0.363348	0.870934	0.125194	4.46145	1.7544	24.1498	9.22915	43.7192	11.632	121.182	21.0954	9947.74	0.554406	303.829	580.206	1.09529	0.199285	0.00464649	9.95093	0.194168	42.7		whole-rock	52.9	0.73	20.54			0.13	2.17	7.25	4.23	3.72	0.42	1.1	99.73	1145.5	19.3	6.9	23.7	45.9
samp. EG-11	MONZODIORITE/QUARTZ SYENITE, ALKALINE	Zircon	47.3984	1150.66	2.32871	0.178862	14.7587	0.657933	5.90904	11.4869	2.13248	39.3774	12.0113	125.235	37.3304	142.947	34.2318	318.4	46.1417	11688.1	0.566525	799.351	356.809	0.694688	0.393325	0.00291325	10.5483	0.306537	42		whole-rock	52.9	0.73	20.54			0.13	2.17	7.25	4.23	3.72	0.42	1.1	99.73	1145.5	19.3	6.9	23.7	45.9
samp. EG-11	MONZODIORITE/QUARTZ SYENITE, ALKALINE	Zircon	27.5143	506.2	1.89965	0.113235	12.8549	0.126158	1.00513	1.98655	0.693942	8.20336	3.00239	39.6975	15.1868	73.258	19.4495	201.148	35.2386	10220.8	0.737176	745.603	304.677	1.47294	0.197354	0.0025478	26.3699	0.525535	41.1		whole-rock	52.9	0.73	20.54			0.13	2.17	7.25	4.23	3.72	0.42	1.1	99.73	1145.5	19.3	6.9	23.7	45.9
samp. EG-11	MONZODIORITE/QUARTZ SYENITE, ALKALINE	Zircon	28.6956	672.359	1.71991	0.0305	9.41869	0.268831	2.02059	3.47291	1.10464	14.4139	4.5602	55.2022	20.5507	95.1341	25.7349	270.158	49.6904	10062.6	0.686552	505.047	300.519	0.751156	0.204333	0.00340544	25.5026	0.477317	41.4		whole-rock	52.9	0.73	20.54			0.13	2.17	7.25	4.23	3.72	0.42	1.1	99.73	1145.5	19.3	6.9	23.7	45.9
samp. EG-11	MONZODIORITE/QUARTZ SYENITE, ALKALINE	Zircon	14.6881	943.612	1.73099	0.018	14.127	0.242	2.50364	4.91108	1.25666	19.6022	6.71061	81.3171	29.9096	130.136	31.2191	278.655	42.705	8891.57	0.552573	988.129	349.084	1.04718	0.291821	0.00175179	52.4795	0.391561	42		whole-rock	52.9	0.73	20.54			0.13	2.17	7.25	4.23	3.72	0.42	1.1	99.73	1145.5	19.3	6.9	23.7	45.9
samp. EG-11	MONZODIORITE/QUARTZ SYENITE, ALKALINE	Zircon	28.4396	1425.57	2.94488	0.431526	21.6071	2.11777	18.1104	31.1441	0.884475	85.2827	22.6113	209.164	56.091	197.997	41.866	343.142	45.1095	13225.8	0.744556	1467.14	953.113	1.02916	0.609555	0.00200722	5.54165	0.0524676	43		whole-rock	52.9	0.73	20.54			0.13	2.17	7.25	4.23	3.72	0.42	1.1	99.73	1145.5	19.3	6.9	23.7	45.9
samp. EG-11	MONZODIORITE/QUARTZ SYENITE, ALKALINE	Zircon	23.4097	610.221	2.02768	0.21302	13.8235	0.320664	2.55818	4.82841	0.870292	15.2065	4.84214	56.4036	19.9256	88.9012	22.8276	224.915	37.4513	10253.2	0.722758	1211.45	682.609	1.98526	0.250778	0.00167377	12.9678	0.310507	42		whole-rock	52.9	0.73	20.54			0.13	2.17	7.25	4.23	3.72	0.42	1.1	99.73	1145.5	19.3	6.9	23.7	45.9
samp. EG-11	MONZODIORITE/QUARTZ SYENITE, ALKALINE	Zircon	28.8033	225.175	1.29402	0.173118	4.55888	0.106006	0.489053	0.917167	0.197462	3.61464	1.38175	18.7797	7.22913	35.2306	9.68947	106.325	18.8852	11151.1	0.769591	344.886	479.864	1.53164	0.176626	0.00375202	8.25102	0.331551	40.5		whole-rock	52.9	0.73	20.54			0.13	2.17	7.25	4.23	3.72	0.42	1.1	99.73	1145.5	19.3	6.9	23.7	45.9
samp. EG-11	MONZODIORITE/QUARTZ SYENITE, ALKALINE	Zircon	24.4485	181.56	1.47896	0.290275	7.8191	0.614247	3.26968	1.94105	0.580849	4.11162	1.27828	14.9181	5.75918	28.8042	8.14357	89.8139	16.5143	10267.3	0.769163	253.067	376.347	1.39385	0.1661	0.00584417	4.5401	0.628583	42.4		whole-rock	52.9	0.73	20.54			0.13	2.17	7.25	4.23	3.72	0.42	1.1	99.73	1145.5	19.3	6.9	23.7	45.9
samp. EG-11	MONZODIORITE/QUARTZ SYENITE, ALKALINE	Zircon	56.6228	201.642	1.51648	0.179892	5.18682	0.209528	1.02717	1.06941	0.243424	3.46042	1.29223	16.9803	6.68498	32.4417	9.19317	99.517	17.9267	10929.5	0.868988	254.602	330.311	1.26264	0.170627	0.00595628	6.55027	0.386857	41.7		whole-rock	52.9	0.73	20.54			0.13	2.17	7.25	4.23	3.72	0.42	1.1	99.73	1145.5	19.3	6.9	23.7	45.9
samp. EG-11	MONZODIORITE/QUARTZ SYENITE, ALKALINE	Zircon	32.5785	337.917	2.02458	0.0619	7.6919	0.0639	0.493693	0.996251	0.452845	4.98886	1.94954	26.4816	10.8927	53.5678	14.6443	152.667	26.5325	8948.46	1.11722	915.564	719.3	2.70943	0.17346	0.00221129	29.9863	0.620995	41.4		whole-rock	52.9	0.73	20.54			0.13	2.17	7.25	4.23	3.72	0.42	1.1	99.73	1145.5	19.3	6.9	23.7	45.9
samp. EG-11	MONZODIORITE/QUARTZ SYENITE, ALKALINE	Zircon	15.1265	123.844	1.63445	0.0669	6.04142	0.0569	0.256179	0.398752	0.107591	1.95681	0.74564	9.6095	3.88111	18.5231	5.07553	50.7399	8.64009	9378.97	1.24753	110.338	186.534	0.89094	0.189388	0.0148132	24.0079	0.372369	43		whole-rock	52.9	0.73	20.54			0.13	2.17	7.25	4.23	3.72	0.42	1.1	99.73	1145.5	19.3	6.9	23.7	45.9
samp. EG-23	MONZODIORITE/QUARTZ SYENITE, ALKALINE	Zircon	23.875	1541.73	10.0619	0.059	48.0632	0.390418	3.94703	7.20681	0.257178	29.5455	10.7749	137.149	51.8636	238.275	58.9534	585.151	102.928	8578.8	2.64989	766.863	849.224	0.497404	0.234383	0.0131208	77.6437	0.0538815	43.3		whole-rock	63.17	0.62	17.03			0.1	0.88	2.3	4.59	6.25	0.21	0.7	99.83	342.8	21.7	17.5	37.6	71.6
samp. EG-23	MONZODIORITE/QUARTZ SYENITE, ALKALINE	Zircon	26.6238	1247.01	4.97692	0.528187	21.6126	0.522896	4.26124	7.2798	0.347791	26.6142	9.27183	113.066	42.1211	193.315	47.808	473.929	82.7443	8010.79	1.52169	396.398	490.311	0.317879	0.238571	0.0125554	10.083	0.0763882	42.4		whole-rock	63.17	0.62	17.03			0.1	0.88	2.3	4.59	6.25	0.21	0.7	99.83	342.8	21.7	17.5	37.6	71.6
samp. EG-23	MONZODIORITE/QUARTZ SYENITE, ALKALINE	Zircon	18.618	1339.14	2.71626	0.0623	24.3828	0.443879	5.56695	10.1186	0.36906	35.4189	11.947	134.57	46.7042	199.948	47.1212	448.976	74.5781	9429.82	1.3417	421.964	430.243	0.315101	0.299726	0.00643718	35.9495	0.0595996	40.8		whole-rock	63.17	0.62	17.03			0.1	0.88	2.3	4.59	6.25	0.21	0.7	99.83	342.8	21.7	17.5	37.6	71.6
samp. EG-23	MONZODIORITE/QUARTZ SYENITE, ALKALINE	Zircon	62.5247	1278.76	4.60519	3.0735	29.1586	0.952293	5.18459	7.57307	0.358153	28.3001	9.93447	119	43.821	194.228	47.8962	469.957	81.9555	8945.91	1.66368	687.92	571.132	0.537959	0.253214	0.00669436	4.17877	0.0747932	40.8		whole-rock	63.17	0.62	17.03			0.1	0.88	2.3	4.59	6.25	0.21	0.7	99.83	342.8	21.7	17.5	37.6	71.6
samp. EG-23	MONZODIORITE/QUARTZ SYENITE, ALKALINE	Zircon	32.8155	1107.03	3.54209	0.784644	23.3837	0.499656	3.88113	6.70768	0.224336	24.9877	8.73398	102.379	37.4508	167.066	40.7791	403.264	71.0066	9531.05	1.39687	467.711	440.154	0.422493	0.253876	0.00757325	9.15642	0.0529754	42.6		whole-rock	63.17	0.62	17.03			0.1	0.88	2.3	4.59	6.25	0.21	0.7	99.83	342.8	21.7	17.5	37.6	71.6
samp. EG-23	MONZODIORITE/QUARTZ SYENITE, ALKALINE	Zircon	20.5239	2155.67	19.7667	0.232951	67.503	0.441296	4.68365	9.24657	0.259031	36.9351	14.1143	183.304	71.9977	338.438	85.8821	856.507	149.223	9149.76	4.73523	1386.71	1560.24	0.643286	0.214013	0.0142544	51.6191	0.0428514	43		whole-rock	63.17	0.62	17.03			0.1	0.88	2.3	4.59	6.25	0.21	0.7	99.83	342.8	21.7	17.5	37.6	71.6
samp. EG-23	MONZODIORITE/QUARTZ SYENITE, ALKALINE	Zircon	14.8039	1933.62	21.106	0.185501	60.3972	0.365145	3.77374	8.3131	0.190762	34.5292	13.0305	167.521	65.2733	305.71	77.4418	783.762	137.605	11110.1	6.2712	1175.47	1696.9	0.607911	0.21374	0.0179554	56.8978	0.0344223	43.3		whole-rock	63.17	0.62	17.03			0.1	0.88	2.3	4.59	6.25	0.21	0.7	99.83	342.8	21.7	17.5	37.6	71.6
samp. EG-23	MONZODIORITE/QUARTZ SYENITE, ALKALINE	Zircon	19.9423	3970.01	11.1804	0.39572	88.0544	1.70929	17.8606	35.0453	1.16755	120.845	38.9983	425.672	142.197	572.185	127.89	1166.54	182.031	8179.15	2.92149	2009.01	1400.99	0.506047	0.364902	0.00556511	26.2503	0.0548493	41.9		whole-rock	63.17	0.62	17.03			0.1	0.88	2.3	4.59	6.25	0.21	0.7	99.83	342.8	21.7	17.5	37.6	71.6
samp. EG-23	MONZODIORITE/QUARTZ SYENITE, ALKALINE	Zircon	18.7491	2414.81	6.21072	0.223972	30.1199	0.891978	8.43285	15.2088	0.406724	61.9586	20.7432	238.624	84.4171	361.461	84.6409	796.785	135.122	8805.06	1.86962	1144.14	1005.85	0.473801	0.299483	0.00542828	16.5221	0.0405065	41		whole-rock	63.17	0.62	17.03			0.1	0.88	2.3	4.59	6.25	0.21	0.7	99.83	342.8	21.7	17.5	37.6	71.6
samp. EG-23	MONZODIORITE/QUARTZ SYENITE, ALKALINE	Zircon	25.3412	1449.25	6.85725	0.0667	26.4434	0.446222	4.28872	7.99252	0.330838	30.719	10.829	130.134	48.8785	222.013	55.6999	545.757	95.7152	8556.83	2.05034	505.348	627.503	0.348695	0.238446	0.0135694	37.5805	0.0645496	43.2		whole-rock	63.17	0.62	17.03			0.1	0.88	2.3	4.59	6.25	0.21	0.7	99.83	342.8	21.7	17.5	37.6	71.6
samp. EG-29	MONZODIORITE/QUARTZ SYENITE, ALKALINE	Zircon	20.3254	1392.97	2.9289	0.219025	19.4435	0.826207	8.00675	13.1588	0.593665	43.8705	14.0605	153.556	50.0896	201.802	46.3104	426.977	65.8849	9157.71	1.15743	682.369	692.188	0.489866	0.359636	0.00429225	11.2064	0.0755389	42.7		whole-rock	55.91	0.72	19.07			0.12	1.64	6.06	4.34	3.81	0.36	2.8	99.75	816.3	18.5	13.8	33.7	64.7
samp. EG-29	MONZODIORITE/QUARTZ SYENITE, ALKALINE	Zircon	18.8985	1644.72	3.58354	0.129308	21.8716	0.841787	7.63843	13.3636	0.493881	47.0099	15.2823	172.307	58.352	244.47	57.1293	537.356	86.9982	10436	1.49959	937.268	975.22	0.569865	0.320658	0.00382339	16.2536	0.0602407	42.1		whole-rock	55.91	0.72	19.07			0.12	1.64	6.06	4.34	3.81	0.36	2.8	99.75	816.3	18.5	13.8	33.7	64.7
samp. EG-29	MONZODIORITE/QUARTZ SYENITE, ALKALINE	Zircon	22.3822	1906.62	4.48749	0.220252	26.6709	0.979294	10.1897	16.9697	0.719445	57.4873	18.245	205.501	67.5897	278.523	64.2916	592.667	94.626	10292.8	1.67458	1129.64	1078.01	0.592482	0.34674	0.00397249	14.0801	0.0704204	42		whole-rock	55.91	0.72	19.07			0.12	1.64	6.06	4.34	3.81	0.36	2.8	99.75	816.3	18.5	13.8	33.7	64.7
samp. EG-29	MONZODIORITE/QUARTZ SYENITE, ALKALINE	Zircon	20.3282	1106.05	2.42018	0.11829	19.8045	0.832516	8.10882	12.651	0.537921	38.319	11.9133	127.714	39.9317	154.561	34.5493	307.876	45.4338	8162.46	0.970937	499.328	600.996	0.451451	0.414822	0.00484688	15.4732	0.0746919	42		whole-rock	55.91	0.72	19.07			0.12	1.64	6.06	4.34	3.81	0.36	2.8	99.75	816.3	18.5	13.8	33.7	64.7
samp. EG-29	MONZODIORITE/QUARTZ SYENITE, ALKALINE	Zircon	23.3455	1678.79	3.83815	0.250166	29.4257	1.47155	14.3175	20.9607	0.956161	62.3476	18.9657	199.287	60.888	231.375	50.7816	444.535	63.7482	8339.73	1.36592	895.79	924.828	0.533593	0.448304	0.00428465	11.8907	0.0808615	42		whole-rock	55.91	0.72	19.07			0.12	1.64	6.06	4.34	3.81	0.36	2.8	99.75	816.3	18.5	13.8	33.7	64.7
samp. EG-29	MONZODIORITE/QUARTZ SYENITE, ALKALINE	Zircon	19.7021	820.9	4.7131	0.0339	22.0168	0.23669	2.6676	4.81801	0.17097	18.1699	6.43376	77.4941	27.6399	123.081	30.7591	296.834	51.0641	10743.6	1.96283	836.288	941.202	1.01875	0.261069	0.00563574	60.2627	0.055864	42.7		whole-rock	55.91	0.72	19.07			0.12	1.64	6.06	4.34	3.81	0.36	2.8	99.75	816.3	18.5	13.8	33.7	64.7
samp. EG-29	MONZODIORITE/QUARTZ SYENITE, ALKALINE	Zircon	19.8542	1617.24	3.53601	0.154	21.2337	0.854619	8.0907	13.5492	0.542074	47.0796	15.1201	169.724	57.1901	238.096	55.6	518.131	84.5553	10033.7	1.45283	904.337	931.839	0.559184	0.32757	0.00391005	14.3504	0.065616	42		whole-rock	55.91	0.72	19.07			0.12	1.64	6.06	4.34	3.81	0.36	2.8	99.75	816.3	18.5	13.8	33.7	64.7
samp. EG-29	MONZODIORITE/QUARTZ SYENITE, ALKALINE	Zircon	24.3309	2028.46	4.97585	0.285498	23.7899	1.05866	10.5042	18.6188	0.895522	65.5686	21.106	229.451	72.7752	287.88	64.4032	582.292	88.5598	8308.95	1.68597	1204.29	1124.16	0.593695	0.394048	0.00413178	10.6096	0.0783567	42.3		whole-rock	55.91	0.72	19.07			0.12	1.64	6.06	4.34	3.81	0.36	2.8	99.75	816.3	18.5	13.8	33.7	64.7
samp. EG-29	MONZODIORITE/QUARTZ SYENITE, ALKALINE	Zircon	15.7088	738.425	5.13591	0.024	18.0146	0.189748	1.95111	3.68723	0.129853	15.8214	5.52275	68.1528	24.6045	113.918	28.7439	289.4	50.3327	11705.2	2.33527	449.868	717.97	0.609226	0.235497	0.0114165	65.4509	0.0519762	42.4		whole-rock	55.91	0.72	19.07			0.12	1.64	6.06	4.34	3.81	0.36	2.8	99.75	816.3	18.5	13.8	33.7	64.7
samp. EG-29	MONZODIORITE/QUARTZ SYENITE, ALKALINE	Zircon	12.5087	1934.41	5.87383	0.0944	34.7347	0.765109	7.71258	12.5364	0.254471	46.2518	15.9518	189.79	66.7802	293.27	71.3293	684.248	113.363	12671.8	2.92197	1828.48	2131.24	0.945237	0.27737	0.00321241	31.6884	0.0323081	42.5		whole-rock	55.91	0.72	19.07			0.12	1.64	6.06	4.34	3.81	0.36	2.8	99.75	816.3	18.5	13.8	33.7	64.7
samp. EG-29	MONZODIORITE/QUARTZ SYENITE, ALKALINE	Zircon	18.1591	1849.54	4.59322	0.187022	25.2634	0.877819	8.42489	15.1775	0.540579	52.1122	17.0227	192.257	64.973	271.233	63.7734	591.977	96.1912	10182.3	1.85244	1204.06	1228.92	0.651004	0.324771	0.00381478	15.2872	0.0587642	42.9		whole-rock	55.91	0.72	19.07			0.12	1.64	6.06	4.34	3.81	0.36	2.8	99.75	816.3	18.5	13.8	33.7	64.7
samp. EG-29	MONZODIORITE/QUARTZ SYENITE, ALKALINE	Zircon	21.0714	1065.76	2.37304	0.0983	17.9097	0.666255	6.89065	10.6306	0.462414	34.9756	10.941	119.497	38.3149	152.088	34.5946	309.556	47.0772	8079.79	0.949858	478.043	548.409	0.448547	0.386027	0.00496408	17.1583	0.0733151	43.3		whole-rock	55.91	0.72	19.07			0.12	1.64	6.06	4.34	3.81	0.36	2.8	99.75	816.3	18.5	13.8	33.7	64.7
samp. EG-33	MONZODIORITE/QUARTZ SYENITE, ALKALINE	Zircon	31.5807	536.19	1.66802	0.0834	5.99507	0.256899	1.93574	3.89689	0.342797	13.3625	4.30391	49.5471	17.802	79.6779	19.7657	196.377	35.3521	8426.52	0.862625	173.909	263.424	0.324343	0.252306	0.00959134	10.0419	0.14523	42.6		whole-rock	63.2	0.68	16.19			0.12	1.1	2.82	3.96	5.58	0.26	1.5	99.76	306.2	26.7	33.4	50.4	97.6
samp. EG-33	MONZODIORITE/QUARTZ SYENITE, ALKALINE	Zircon	26.7353	732.784	3.13452	1.29666	12.4883	0.358632	2.42535	4.64214	0.268197	17.3533	5.75557	68.9927	25.191	111.411	27.6026	268.665	46.7561	9453.01	1.31527	392.21	481.193	0.535234	0.256798	0.00799193	4.49004	0.0913541	42.4		whole-rock	63.2	0.68	16.19			0.12	1.1	2.82	3.96	5.58	0.26	1.5	99.76	306.2	26.7	33.4	50.4	97.6
samp. EG-33	MONZODIORITE/QUARTZ SYENITE, ALKALINE	Zircon	26.4679	486.294	1.85166	5.93507	11.1362	0.793584	2.86748	3.12717	0.21725	11.3034	3.66442	43.8397	16.1942	71.8579	18.195	175.94	30.9492	9707	0.732242	170.881	239.672	0.351394	0.249174	0.010836	1.25809	0.111713	41		whole-rock	63.2	0.68	16.19			0.12	1.1	2.82	3.96	5.58	0.26	1.5	99.76	306.2	26.7	33.4	50.4	97.6
samp. EG-33	MONZODIORITE/QUARTZ SYENITE, ALKALINE	Zircon	23.6304	685.481	2.30925	0.129385	9.12531	0.303287	2.41079	4.66064	0.363804	16.3153	5.43957	64.27	23.3415	104.812	25.7734	256.501	46.6354	9243.17	1.12072	251.412	372.083	0.366768	0.250564	0.00918509	11.2944	0.127547	42.5		whole-rock	63.2	0.68	16.19			0.12	1.1	2.82	3.96	5.58	0.26	1.5	99.76	306.2	26.7	33.4	50.4	97.6
samp. EG-33	MONZODIORITE/QUARTZ SYENITE, ALKALINE	Zircon	24.6759	763.804	2.18149	0.375013	9.96806	0.40192	2.99536	5.0897	0.355641	18.6484	6.19953	72.8666	26.5465	115.67	28.2733	270.83	47.2034	9612.78	0.984122	305.805	384.196	0.400371	0.26905	0.00713361	6.2951	0.111601	43.2		whole-rock	63.2	0.68	16.19			0.12	1.1	2.82	3.96	5.58	0.26	1.5	99.76	306.2	26.7	33.4	50.4	97.6
samp. EG-33	MONZODIORITE/QUARTZ SYENITE, ALKALINE	Zircon	25.0076	403.737	1.54169	0.0509	7.71054	0.0939	0.916509	2.13756	0.183423	8.69212	3.02564	35.5849	13.3444	60.4296	15.1594	152.746	27.0911	9420.55	0.680422	140.184	208.562	0.347217	0.232967	0.0109976	27.345	0.130093	41.2		whole-rock	63.2	0.68	16.19			0.12	1.1	2.82	3.96	5.58	0.26	1.5	99.76	306.2	26.7	33.4	50.4	97.6
samp. EG-33	MONZODIORITE/QUARTZ SYENITE, ALKALINE	Zircon	32.2605	608.153	2.29076	0.355262	7.80273	0.311695	2.19684	4.04571	0.218384	14.7481	4.8357	57.3259	20.5627	91.6556	22.6352	224.822	39.7752	9077.21	0.94811	197.33	301.22	0.324474	0.254984	0.0116088	5.74899	0.0864329	41.5		whole-rock	63.2	0.68	16.19			0.12	1.1	2.82	3.96	5.58	0.26	1.5	99.76	306.2	26.7	33.4	50.4	97.6
samp. EG-33	MONZODIORITE/QUARTZ SYENITE, ALKALINE	Zircon	23.8173	421.768	1.46463	0.692232	6.55098	0.201057	1.17276	2.18652	0.152644	9.44066	3.12898	37.5865	14.0078	63.0652	15.7567	157.259	28.5393	9222.16	0.673392	108.969	167.169	0.258363	0.23901	0.0134408	4.30532	0.102713	42.8		whole-rock	63.2	0.68	16.19			0.12	1.1	2.82	3.96	5.58	0.26	1.5	99.76	306.2	26.7	33.4	50.4	97.6
samp. EG-33	MONZODIORITE/QUARTZ SYENITE, ALKALINE	Zircon	28.0282	451.009	1.31625	3.02667	8.72914	0.492417	1.97306	2.96099	0.210603	10.4205	3.55631	41.4483	14.9957	67.2762	16.7442	167.613	29.8642	9071.09	0.600464	137.935	202.161	0.305836	0.247286	0.00954258	1.7531	0.115911	43		whole-rock	63.2	0.68	16.19			0.12	1.1	2.82	3.96	5.58	0.26	1.5	99.76	306.2	26.7	33.4	50.4	97.6
samp. EG-33	MONZODIORITE/QUARTZ SYENITE, ALKALINE	Zircon	21.9521	607.196	1.51862	8.23841	11.5637	1.07627	4.16578	4.20012	0.274444	15.1029	5.04907	57.7645	20.636	90.1934	22.1058	215.766	37.7735	9324.64	0.696271	177.279	243.786	0.291963	0.267718	0.00856628	0.952134	0.105346	41.5		whole-rock	63.2	0.68	16.19			0.12	1.1	2.82	3.96	5.58	0.26	1.5	99.76	306.2	26.7	33.4	50.4	97.6
samp. EG-33	MONZODIORITE/QUARTZ SYENITE, ALKALINE	Zircon	24.8238	423.803	1.3531	0.41292	7.37686	0.164811	1.20824	2.33096	0.166568	9.40494	3.16145	37.9902	13.9893	62.919	15.6095	155.937	27.6847	9266.14	0.58029	131.347	194.033	0.309926	0.243626	0.0103017	6.93315	0.10876	42.5		whole-rock	63.2	0.68	16.19			0.12	1.1	2.82	3.96	5.58	0.26	1.5	99.76	306.2	26.7	33.4	50.4	97.6
samp. EG-33	MONZODIORITE/QUARTZ SYENITE, ALKALINE	Zircon	25.8854	459.393	1.69945	0.0248	7.42007	0.124647	1.11479	2.44728	0.211169	10.1624	3.34334	40.9672	15.2581	68.3969	17.3308	174.553	31.0527	9299.04	0.808513	154.519	234.131	0.336355	0.234698	0.0109983	32.721	0.129454	42.9		whole-rock	63.2	0.68	16.19			0.12	1.1	2.82	3.96	5.58	0.26	1.5	99.76	306.2	26.7	33.4	50.4	97.6
samp. EG-33	MONZODIORITE/QUARTZ SYENITE, ALKALINE	Zircon	22.8242	526.624	1.43641	0.0351	7.37683	0.224184	1.71523	3.30021	0.233308	12.276	4.10666	48.1913	17.7453	77.4969	18.9279	185.868	32.9979	9240.33	0.691084	149.867	212.821	0.28458	0.259277	0.00958456	20.3891	0.112061	41.8		whole-rock	63.2	0.68	16.19			0.12	1.1	2.82	3.96	5.58	0.26	1.5	99.76	306.2	26.7	33.4	50.4	97.6
samp. EG-33	MONZODIORITE/QUARTZ SYENITE, ALKALINE	Zircon	27.5083	304.445	1.16963	0.609144	6.17809	0.126807	0.679965	1.52098	0.152577	6.47378	2.15717	27.0554	9.93143	45.6699	11.6585	117.911	20.8463	9083.56	0.52703	98.6538	152.451	0.324044	0.229456	0.0118559	5.45014	0.148653	43		whole-rock	63.2	0.68	16.19			0.12	1.1	2.82	3.96	5.58	0.26	1.5	99.76	306.2	26.7	33.4	50.4	97.6
samp. EG-33	MONZODIORITE/QUARTZ SYENITE, ALKALINE	Zircon	32.9635	431.821	1.47443	0.786124	7.12007	0.192124	1.42614	2.49317	0.202247	9.99177	3.26013	38.6763	14.408	64.7716	16.3258	163.078	29.3788	9032.65	0.619633	132.247	202.154	0.306253	0.237165	0.0111491	4.49193	0.123882	41.8		whole-rock	63.2	0.68	16.19			0.12	1.1	2.82	3.96	5.58	0.26	1.5	99.76	306.2	26.7	33.4	50.4	97.6
samp. EG-33	MONZODIORITE/QUARTZ SYENITE, ALKALINE	Zircon	29.3725	386.394	1.49688	1.03941	6.74925	0.17944	1.06005	2.00411	0.184554	8.65197	2.88583	34.6745	12.8366	58.3913	14.5288	145.866	26.3861	9293.87	0.628901	111.735	168.865	0.289175	0.237715	0.0133967	3.83165	0.135497	41.1		whole-rock	63.2	0.68	16.19			0.12	1.1	2.82	3.96	5.58	0.26	1.5	99.76	306.2	26.7	33.4	50.4	97.6
samp. 10ZJS131	MONZOGRANITE, ALKALINE	Zircon	70			0.02	1.8	0.18	1.23	3.06	0.97	12	4.8	50	15	51	9	72	9	10716		54	601		0.694444		7.35539	0.489378	108		whole-rock	62.1	0.64	16.06		5.33	0.13	1.87	3.8	3.59	5.08	0.34	0.7	99.64	591	30	24.1	47.9	87
samp. 10ZJS131	MONZOGRANITE, ALKALINE	Zircon	10			0.24	8.8	0.08	1.31	2.65	0.27	13.8	4.9	58	22	103	24	254	47	8607		90	112		0.228346		15.571	0.136498	114		whole-rock	62.1	0.64	16.06		5.33	0.13	1.87	3.8	3.59	5.08	0.34	0.7	99.64	591	30	24.1	47.9	87
samp. 10ZJS131	MONZOGRANITE, ALKALINE	Zircon	9			0.06	24.7	0.13	1.91	4.28	0.43	21.4	8.3	104	42	205	51	566	107	10077		587	601		0.183746		68.57	0.137361	113		whole-rock	62.1	0.64	16.06		5.33	0.13	1.87	3.8	3.59	5.08	0.34	0.7	99.64	591	30	24.1	47.9	87
samp. 10ZJS131	MONZOGRANITE, ALKALINE	Zircon	18			0	9.7	0.19	3.09	4.56	0.92	19.8	6.4	80	31	138	32	346	66	8526		173	150		0.231214			0.296003	110		whole-rock	62.1	0.64	16.06		5.33	0.13	1.87	3.8	3.59	5.08	0.34	0.7	99.64	591	30	24.1	47.9	87
samp. 10ZJS131	MONZOGRANITE, ALKALINE	Zircon	5			0	14.8	0.1	1.87	3.21	0.35	18	6.4	78	30	134	30	305	55	7499		180	210		0.255738			0.140768	114		whole-rock	62.1	0.64	16.06		5.33	0.13	1.87	3.8	3.59	5.08	0.34	0.7	99.64	591	30	24.1	47.9	87
samp. 10ZJS131	MONZOGRANITE, ALKALINE	Zircon	16			0.04	13.1	0.07	1.42	3.03	0.68	12	4.6	55	22	104	25	271	51	8551		208	182		0.202952		60.6983	0.344763	112		whole-rock	62.1	0.64	16.06		5.33	0.13	1.87	3.8	3.59	5.08	0.34	0.7	99.64	591	30	24.1	47.9	87
samp. 10ZJS131	MONZOGRANITE, ALKALINE	Zircon	16			0	11.9	0.31	4.25	6.55	1.26	27.3	9	103	38	171	39	413	75	8568		214	169		0.249395			0.288066	102		whole-rock	62.1	0.64	16.06		5.33	0.13	1.87	3.8	3.59	5.08	0.34	0.7	99.64	591	30	24.1	47.9	87
samp. 10ZJS131	MONZOGRANITE, ALKALINE	Zircon	12			0	8.2	0.1	1.46	2.06	0.53	11.5	4.1	49	20	95	24	256	52	8497		88	110		0.191406			0.332902	111		whole-rock	62.1	0.64	16.06		5.33	0.13	1.87	3.8	3.59	5.08	0.34	0.7	99.64	591	30	24.1	47.9	87
samp. 10ZJS131	MONZOGRANITE, ALKALINE	Zircon	10			0.11	15.5	0.25	2.71	5.3	0.85	21.7	8.2	99	38	183	44	472	91	8045		346	297		0.209746		22.9166	0.242312	105		whole-rock	62.1	0.64	16.06		5.33	0.13	1.87	3.8	3.59	5.08	0.34	0.7	99.64	591	30	24.1	47.9	87
samp. 10ZJS131	MONZOGRANITE, ALKALINE	Zircon	14			0.07	25.9	0.18	2.92	5.05	0.72	27.8	9.7	110	40	179	41	416	78	7693		840	449		0.264423		56.5717	0.185775	114		whole-rock	62.1	0.64	16.06		5.33	0.13	1.87	3.8	3.59	5.08	0.34	0.7	99.64	591	30	24.1	47.9	87
samp. 10ZJS131	MONZOGRANITE, ALKALINE	Zircon	9			0.06	10.2	0.2	2.69	5.9	1.04	22.4	7.7	90	33	153	35	360	68	8338		170	150		0.25		22.8294	0.276571	109		whole-rock	62.1	0.64	16.06		5.33	0.13	1.87	3.8	3.59	5.08	0.34	0.7	99.64	591	30	24.1	47.9	87
samp. 10ZJS131	MONZOGRANITE, ALKALINE	Zircon	10			0.04	12	0	1.85	2.6	0.57	13.3	5	64	25	122	30	329	64	7697		214	213		0.194529			0.296337	107		whole-rock	62.1	0.64	16.06		5.33	0.13	1.87	3.8	3.59	5.08	0.34	0.7	99.64	591	30	24.1	47.9	87
samp. 10ZJS131	MONZOGRANITE, ALKALINE	Zircon	6			0.04	19.9	0.1	1.31	2.61	0.42	13.6	6	71	29	144	35	393	76	10516		382	488		0.180662		77.145	0.215518	113		whole-rock	62.1	0.64	16.06		5.33	0.13	1.87	3.8	3.59	5.08	0.34	0.7	99.64	591	30	24.1	47.9	87
samp. 10ZJS131	MONZOGRANITE, ALKALINE	Zircon	5			0	8	0.19	3.13	6.61	0.69	31.8	10.4	114	42	180	38	372	69	6851		113	131		0.306452			0.145498	113		whole-rock	62.1	0.64	16.06		5.33	0.13	1.87	3.8	3.59	5.08	0.34	0.7	99.64	591	30	24.1	47.9	87
samp. 10ZJS131	MONZOGRANITE, ALKALINE	Zircon	9			0.06	11.7	0.06	1.69	2.4	0.31	14.4	5.7	65	25	118	26	265	49	8445		114	205		0.245283		47.81	0.161212	108		whole-rock	62.1	0.64	16.06		5.33	0.13	1.87	3.8	3.59	5.08	0.34	0.7	99.64	591	30	24.1	47.9	87
samp. 10ZJS131	MONZOGRANITE, ALKALINE	Zircon	9			0.05	8	0	0.57	0.59	0.2	6.8	2.4	29	12	58	15	162	33	8544		75	103		0.179012			0.305262	111		whole-rock	62.1	0.64	16.06		5.33	0.13	1.87	3.8	3.59	5.08	0.34	0.7	99.64	591	30	24.1	47.9	87
samp. LZH1115	LEUCOGRANITE, ALKALINE	Zircon	2.39	497.86		0	18.5	0	0.58	1.65	0.307	8.56	3.36	38.08	16.43	78.98	17.93	182.85	34.99	10721		179.24	242.69	0.360021	0.208258			0.249737	15.7		whole-rock	71.88	0.11	14.74		0.66	0.01	0.2	0.81	4.45	5.5	0.15	0.82	99.34	63.1	10.4	10.5	17.4	36
samp. LZH1115	LEUCOGRANITE, ALKALINE	Zircon	12.99	2011.85		0	6.16	0.169	3.72	13.34	1.32	82.3	25.38	233.88	73.56	283.73	54.23	479.37	83.65	11254		494.48	5409.48	0.245784	0.48789			0.121792	15.5		whole-rock	71.88	0.11	14.74		0.66	0.01	0.2	0.81	4.45	5.5	0.15	0.82	99.34	63.1	10.4	10.5	17.4	36
samp. LZH1115	LEUCOGRANITE, ALKALINE	Zircon	4.62	1047.7		0	3.08	0.057	1.23	5.5	0.579	31.83	11.27	108.91	36.08	148.06	29.43	279.68	51.89	11101		134.92	1844.76	0.128777	0.389409			0.133783	15.2		whole-rock	71.88	0.11	14.74		0.66	0.01	0.2	0.81	4.45	5.5	0.15	0.82	99.34	63.1	10.4	10.5	17.4	36
samp. LZH1115	LEUCOGRANITE, ALKALINE	Zircon	3.55	1610.56		0	19.96	0.092	1.11	3.57	0.872	27.5	10.9	140.19	55.35	258.61	55.69	553.71	105.75	9606		701.49	1145.39	0.435557	0.253183			0.269054	15.4		whole-rock	71.88	0.11	14.74		0.66	0.01	0.2	0.81	4.45	5.5	0.15	0.82	99.34	63.1	10.4	10.5	17.4	36
samp. LZH1115	LEUCOGRANITE, ALKALINE	Zircon	3.21	698.5		0	34	0.037	0.56	2.35	0.489	11.51	4.71	57.62	23.01	110.48	24.13	252.09	50.16	9846		245.18	269.05	0.351009	0.228569			0.287449	15.2		whole-rock	71.88	0.11	14.74		0.66	0.01	0.2	0.81	4.45	5.5	0.15	0.82	99.34	63.1	10.4	10.5	17.4	36
samp. LZH1115	LEUCOGRANITE, ALKALINE	Zircon	3.6	926.23		0.026	1.47	0	0.461	2.12	0.358	16.97	6.94	82.26	30.39	132.38	26.86	251.96	45.22	11645		79.03	2656.73	0.0853244	0.32648			0.182473	15.6		whole-rock	71.88	0.11	14.74		0.66	0.01	0.2	0.81	4.45	5.5	0.15	0.82	99.34	63.1	10.4	10.5	17.4	36
samp. LZH1115	LEUCOGRANITE, ALKALINE	Zircon	10.09	1327.76		0	4.46	0.152	3.56	11	1.016	54.04	16.07	146.28	46.1	185.63	35.47	329.54	59.4	10796		315.26	3364.83	0.237437	0.443891			0.127398	14.9		whole-rock	71.88	0.11	14.74		0.66	0.01	0.2	0.81	4.45	5.5	0.15	0.82	99.34	63.1	10.4	10.5	17.4	36
samp. LZH1115	LEUCOGRANITE, ALKALINE	Zircon	6.87	2115.82		0.122	11.88	0.105	3.27	6.85	1.41	41.31	16.25	197.46	76.55	339.78	69.29	655.89	123.24	9166		211.58	232.62	0.0999991	0.301057		25.7351	0.256254	15.2		whole-rock	71.88	0.11	14.74		0.66	0.01	0.2	0.81	4.45	5.5	0.15	0.82	99.34	63.1	10.4	10.5	17.4	36
samp. LZH1115	LEUCOGRANITE, ALKALINE	Zircon	3.4	5700.56		0	12.07	0.157	1.23	6.22	0.44	60.09	33.9	486.32	192.65	905.47	190.43	1811.95	318.39	13036		1002.86	3924.61	0.175923	0.268396			0.0695793	14.9		whole-rock	71.88	0.11	14.74		0.66	0.01	0.2	0.81	4.45	5.5	0.15	0.82	99.34	63.1	10.4	10.5	17.4	36
samp. LZH1115	LEUCOGRANITE, ALKALINE	Zircon	12.84	1946.14		0	5.81	0.203	4.57	15.65	1.24	79.15	24.2	224.8	71.27	273.36	50.71	456.26	79.99	10213		571.94	5250.67	0.293884	0.492702			0.107712	15.4		whole-rock	71.88	0.11	14.74		0.66	0.01	0.2	0.81	4.45	5.5	0.15	0.82	99.34	63.1	10.4	10.5	17.4	36
samp. LZH1115	LEUCOGRANITE, ALKALINE	Zircon	5.97	1586.52		0.026	2.3	0.054	2.57	8.79	0.79	50.9	17.07	173.67	56.69	226.4	45.9	422.33	77.13	12473		184.5	3033.44	0.116292	0.411219		15.0497	0.114182	15		whole-rock	71.88	0.11	14.74		0.66	0.01	0.2	0.81	4.45	5.5	0.15	0.82	99.34	63.1	10.4	10.5	17.4	36
samp. LZH1115	LEUCOGRANITE, ALKALINE	Zircon	7.64	1166.41		0	2.67	0.09	2.55	8.9	0.663	48.75	14.56	129.28	40.81	160.82	31.16	283.9	51.43	11527		261.29	2735.85	0.224012	0.455372			0.0973094	15.7		whole-rock	71.88	0.11	14.74		0.66	0.01	0.2	0.81	4.45	5.5	0.15	0.82	99.34	63.1	10.4	10.5	17.4	36
samp. LZH1115	LEUCOGRANITE, ALKALINE	Zircon	6.45	875.03		0	1.79	0.134	1.32	4.46	0.41	34.08	10.19	92.82	29.79	120.7	23.06	218.13	40.75	11046		179.55	1918.53	0.205193	0.425526			0.101669	14.9		whole-rock	71.88	0.11	14.74		0.66	0.01	0.2	0.81	4.45	5.5	0.15	0.82	99.34	63.1	10.4	10.5	17.4	36
samp. LZH1115	LEUCOGRANITE, ALKALINE	Zircon	8.49	1675.97		0	3.94	0.046	2.74	10.43	1.39	59.82	20.14	188.41	60.05	237.97	44.7	419.65	74.68	11077		217.9	2833.76	0.130014	0.448969			0.170127	14.9		whole-rock	71.88	0.11	14.74		0.66	0.01	0.2	0.81	4.45	5.5	0.15	0.82	99.34	63.1	10.4	10.5	17.4	36
samp. LZH1115	LEUCOGRANITE, ALKALINE	Zircon	12.5	2077.93		0	6.43	0.172	3.44	14.11	1.13	80.86	25.01	235.75	73.63	292.33	54.91	498.97	87.4	10645		539.5	4617.61	0.259633	0.472473			0.102276	15		whole-rock	71.88	0.11	14.74		0.66	0.01	0.2	0.81	4.45	5.5	0.15	0.82	99.34	63.1	10.4	10.5	17.4	36
samp. LZH1115	LEUCOGRANITE, ALKALINE	Zircon	6.64	1478.1		0	5.16	0.055	1.51	6.98	1	48.16	16.54	165.07	54.3	224.05	45.11	408.93	72.94	12011		274.46	2895.47	0.185684	0.403663			0.166745	15.4		whole-rock	71.88	0.11	14.74		0.66	0.01	0.2	0.81	4.45	5.5	0.15	0.82	99.34	63.1	10.4	10.5	17.4	36
samp. T1	PHONOLITE	Zircon				0.11	37	1.09	25.1	47.4	7.15	178	57.9	634	190	742	141	1447	209						0.438148		26.1985	0.237975	237		whole-rock	62.8	0.18	18.5			0.09	0.16	0.3	6.12	4.76	0.05	1.34		26.3	86.2	209	130	251
samp. T1	PHONOLITE	Zircon				0.06	83.9	0.58	12.9	32.7	5.17	138	46.3	515	153	606	116	1153	170						0.446661		110.27	0.235289	243		whole-rock	62.8	0.18	18.5			0.09	0.16	0.3	6.12	4.76	0.05	1.34		26.3	86.2	209	130	251
samp. T1	PHONOLITE	Zircon				0.44	156	4.39	77	121	15.1	432	138	1514	442	1659	305	2831	409						0.534793		27.5201	0.201914	244		whole-rock	62.8	0.18	18.5			0.09	0.16	0.3	6.12	4.76	0.05	1.34		26.3	86.2	209	130	251
samp. T1	PHONOLITE	Zircon				0.09	45.2	0.44	8.93	19.7	3.94	81.2	26.6	296	90.6	358	67.6	674	105						0.439169		55.6898	0.301168	243		whole-rock	62.8	0.18	18.5			0.09	0.16	0.3	6.12	4.76	0.05	1.34		26.3	86.2	209	130	251
samp. T1	PHONOLITE	Zircon				0.44	29.4	0.54	10.4	22.2	4.38	90.3	30.5	341	105	423	82.7	848	129						0.402123		14.788	0.299073	246		whole-rock	62.8	0.18	18.5			0.09	0.16	0.3	6.12	4.76	0.05	1.34		26.3	86.2	209	130	251
samp. T1	PHONOLITE	Zircon				0.13	60.8	1.34	31	57.4	8.92	211	68.7	761	223	890	163	1709	241						0.44529		35.7161	0.247794	247		whole-rock	62.8	0.18	18.5			0.09	0.16	0.3	6.12	4.76	0.05	1.34		26.3	86.2	209	130	251
samp. T1	PHONOLITE	Zircon				0.06	114	0.73	19.7	43.1	6.62	172	55.2	610	180	690	128	1310	187						0.465649		133.553	0.23506	242		whole-rock	62.8	0.18	18.5			0.09	0.16	0.3	6.12	4.76	0.05	1.34		26.3	86.2	209	130	251
samp. T1	PHONOLITE	Zircon				0.29	23.4	0.4	6.93	14.8	2.36	61.6	22.8	280	91.4	386	78	798	125						0.350877		16.845	0.238954	247		whole-rock	62.8	0.18	18.5			0.09	0.16	0.3	6.12	4.76	0.05	1.34		26.3	86.2	209	130	251
samp. T1	PHONOLITE	Zircon				0.08	57.6	1.08	24.9	49.7	7.78	181	60.8	681	202	793	152	1575	219						0.432381		48.0452	0.250776	233		whole-rock	62.8	0.18	18.5			0.09	0.16	0.3	6.12	4.76	0.05	1.34		26.3	86.2	209	130	251
samp. T1	PHONOLITE	Zircon				0.04	45.8	0.31	5.85	16.4	2.69	72.1	24.7	284	85	339	64.2	646	97.8						0.439628		100.841	0.239159	241		whole-rock	62.8	0.18	18.5			0.09	0.16	0.3	6.12	4.76	0.05	1.34		26.3	86.2	209	130	251
samp. T1	PHONOLITE	Zircon				0.09	81	0.75	16.9	35	6.64	133	42.2	460	134	518	95.9	964	142						0.477178		76.4395	0.297531	237		whole-rock	62.8	0.18	18.5			0.09	0.16	0.3	6.12	4.76	0.05	1.34		26.3	86.2	209	130	251
samp. T1	PHONOLITE	Zircon				0.14	307	2.48	54.3	96	12.7	349	107	1144	319	1145	204	1913	245						0.598014		127.742	0.212119	233		whole-rock	62.8	0.18	18.5			0.09	0.16	0.3	6.12	4.76	0.05	1.34		26.3	86.2	209	130	251
samp. T1	PHONOLITE	Zircon				0.27	89	2.46	42.7	68.4	9.22	250	82.5	908	278	1072	195	1991	271						0.456052		26.7747	0.215554	233		whole-rock	62.8	0.18	18.5			0.09	0.16	0.3	6.12	4.76	0.05	1.34		26.3	86.2	209	130	251
samp. T1	PHONOLITE	Zircon				0.63	206	1.64	36.4	80.7	12.3	290	88.5	922	256	975	170	1692	230						0.544917		49.6889	0.245806	234		whole-rock	62.8	0.18	18.5			0.09	0.16	0.3	6.12	4.76	0.05	1.34		26.3	86.2	209	130	251
samp. T1	PHONOLITE	Zircon				0.1	52	1.26	27.2	51	8.47	177	56.5	626	183	706	137	1419	199						0.441156		35.9172	0.272543	233		whole-rock	62.8	0.18	18.5			0.09	0.16	0.3	6.12	4.76	0.05	1.34		26.3	86.2	209	130	251
samp. T1	PHONOLITE	Zircon				0.08	31.5	0.35	6.03	15.2	3.51	68.5	23	252	75.8	311	60.1	619	96.9						0.407108		46.1547	0.332555	239		whole-rock	62.8	0.18	18.5			0.09	0.16	0.3	6.12	4.76	0.05	1.34		26.3	86.2	209	130	251
samp. T2	PHONOLITE	Zircon				0.12	23.1	0.87	17.4	29.9	4.57	114	38.2	428	129	508	98.6	1006	152						0.425447		17.5286	0.239305	241		whole-rock	60.3	0.2	19.1			0.14	0.19	0.59	6.12	5.1	0.06	1.76		27.5	67.6	209	131	252
samp. T2	PHONOLITE	Zircon				0.06	39.2	0.29	6.58	16.5	2.68	71.9	25.1	293	91.7	373	73.6	744	115						0.393817		72.8611	0.237877	245		whole-rock	60.3	0.2	19.1			0.14	0.19	0.59	6.12	5.1	0.06	1.76		27.5	67.6	209	131	252
samp. T2	PHONOLITE	Zircon				0.07	48.7	0.41	8.6	19.5	3.17	82.4	27.9	319	96.9	392	74.9	749	114						0.425901		70.4811	0.24177	239		whole-rock	60.3	0.2	19.1			0.14	0.19	0.59	6.12	5.1	0.06	1.76		27.5	67.6	209	131	252
samp. T2	PHONOLITE	Zircon				0.05	10.9	0.11	2.36	4.68	0.81	21.8	8.08	100	32.8	141	28.7	301	48.5						0.332226		36.0354	0.245164	251		whole-rock	60.3	0.2	19.1			0.14	0.19	0.59	6.12	5.1	0.06	1.76		27.5	67.6	209	131	252
samp. T2	PHONOLITE	Zircon				0.05	9.95	0.04	0.73	1.9	0.31	9.7	4.17	55.4	19.3	86.9	18.9	206	33.8						0.268932		54.5497	0.220761	246		whole-rock	60.3	0.2	19.1			0.14	0.19	0.59	6.12	5.1	0.06	1.76		27.5	67.6	209	131	252
samp. T2	PHONOLITE	Zircon				0.04	23.6	0.24	4.83	11.7	2.66	55	18.2	209	65.3	261	50.7	512	82						0.408203		59.0556	0.320576	242		whole-rock	60.3	0.2	19.1			0.14	0.19	0.59	6.12	5.1	0.06	1.76		27.5	67.6	209	131	252
samp. T2	PHONOLITE	Zircon				0.06	8.36	0.39	8.16	18.9	3.98	74.3	25.1	284	85.9	346	68.6	706	113						0.402266		13.3993	0.324699	243		whole-rock	60.3	0.2	19.1			0.14	0.19	0.59	6.12	5.1	0.06	1.76		27.5	67.6	209	131	252
samp. T2	PHONOLITE	Zircon				0.08	46.5	1.81	32	51.8	8.12	189	61.7	684	200	802	151	1541	224						0.443868		29.9608	0.25089	238		whole-rock	60.3	0.2	19.1			0.14	0.19	0.59	6.12	5.1	0.06	1.76		27.5	67.6	209	131	252
samp. T2	PHONOLITE	Zircon				0.63	48	1.4	27.7	55.4	8.23	208	67.7	749	223	890	162	1652	240						0.45339		12.5312	0.234389	246		whole-rock	60.3	0.2	19.1			0.14	0.19	0.59	6.12	5.1	0.06	1.76		27.5	67.6	209	131	252
samp. T2	PHONOLITE	Zircon				0.03	34.7	0.32	7.38	16.1	2.71	68.6	24.1	287	89.5	366	72.2	744	116						0.385753		86.8317	0.249298	245		whole-rock	60.3	0.2	19.1			0.14	0.19	0.59	6.12	5.1	0.06	1.76		27.5	67.6	209	131	252
samp. T2	PHONOLITE	Zircon				0.15	69.4	2.11	43	72.7	10.6	264	85.9	940	280	1098	201	2032	292						0.462598		30.2452	0.233916	241		whole-rock	60.3	0.2	19.1			0.14	0.19	0.59	6.12	5.1	0.06	1.76		27.5	67.6	209	131	252
samp. T2	PHONOLITE	Zircon				0.09	94.6	0.74	18	40.8	7.91	158	49.6	540	155	595	109	1056	162						0.511364		89.8749	0.301191	240		whole-rock	60.3	0.2	19.1			0.14	0.19	0.59	6.12	5.1	0.06	1.76		27.5	67.6	209	131	252
samp. T2	PHONOLITE	Zircon				0.1	33.4	1.34	24.5	39.2	6.09	145	48.3	533	159	627	120	1230	184						0.433333		22.3707	0.246953	239		whole-rock	60.3	0.2	19.1			0.14	0.19	0.59	6.12	5.1	0.06	1.76		27.5	67.6	209	131	252
samp. T2	PHONOLITE	Zircon				0.23	101	1.62	31.4	61.5	7.59	245	84.4	969	291	1152	209	2024	286						0.478755		40.5681	0.189036	252		whole-rock	60.3	0.2	19.1			0.14	0.19	0.59	6.12	5.1	0.06	1.76		27.5	67.6	209	131	252
samp. T2	PHONOLITE	Zircon				0.07	77.8	0.59	11.2	27.7	4.32	115	39.2	438	132	520	98	942	141						0.464968		93.8619	0.234001	240		whole-rock	60.3	0.2	19.1			0.14	0.19	0.59	6.12	5.1	0.06	1.76		27.5	67.6	209	131	252
samp. T2	PHONOLITE	Zircon				0.06	34.6	0.62	12.4	25.4	4.3	99.1	33.5	382	116	468	90	909	142						0.420242		43.9834	0.262022	243		whole-rock	60.3	0.2	19.1			0.14	0.19	0.59	6.12	5.1	0.06	1.76		27.5	67.6	209	131	252
samp. T2	PHONOLITE	Zircon				0.16	30.8	0.36	6.76	15.7	2.92	67.3	23.4	272	84.3	341	67.2	681	109						0.399413		31.4647	0.274631	236		whole-rock	60.3	0.2	19.1			0.14	0.19	0.59	6.12	5.1	0.06	1.76		27.5	67.6	209	131	252
samp. T2	PHONOLITE	Zircon				0.06	70.1	0.52	11.5	26.5	4.1	106	34.8	390	114	451	85.1	842	123						0.463183		97.3028	0.2365	240		whole-rock	60.3	0.2	19.1			0.14	0.19	0.59	6.12	5.1	0.06	1.76		27.5	67.6	209	131	252
samp. T2	PHONOLITE	Zircon				0.07	97.6	0.74	18.1	42.3	6.77	166	52.7	568	166	628	119	1153	170						0.492628		105.14	0.246995	236		whole-rock	60.3	0.2	19.1			0.14	0.19	0.59	6.12	5.1	0.06	1.76		27.5	67.6	209	131	252
samp. T2	PHONOLITE	Zircon				0.09	17.6	0.91	15.5	24.5	4.2	89.7	29.7	336	99.3	388	75.9	764	120						0.439791		15.0784	0.273901	242		whole-rock	60.3	0.2	19.1			0.14	0.19	0.59	6.12	5.1	0.06	1.76		27.5	67.6	209	131	252
samp. T2	PHONOLITE	Zircon				0.15	64.1	1.76	37.5	66.4	9.78	236	78.3	859	247	950	178	1811	258						0.474324		30.5873	0.238848	238		whole-rock	60.3	0.2	19.1			0.14	0.19	0.59	6.12	5.1	0.06	1.76		27.5	67.6	209	131	252
samp. BZ-5	DOLERITE, ALKALINE	Zircon	15.4756	888.841	1.1328	0.0204857	37.7598	0.190691	3.02732	5.4086	1.29661	23.5367	7.05683	78.0827	28.5165	124.621	25.6802	244.649	45.6657	8248.16	0.633425	816.364	447.538	0.918459	0.319162	0.00138762	148.124	0.351332	111.311		whole-rock	50.34	1.26	15.92		8.52	0.14	6.46	6.79	3.78	2.25	0.45	3.7	99.61	912	15.6	7.80691	33.7	69.3
samp. BZ-5	DOLERITE, ALKALINE	Zircon	7.00633	4639.44	11.1784	0.101297	104.382	0.789496	13.8715	26.3613	2.93503	128.705	41.8916	457.501	159.002	669.713	132.245	1147.9	205.035	8761.11	3.95028	1815.3	1911.41	0.391276	0.398553	0.00615785	90.4979	0.154047	107.995		whole-rock	50.34	1.26	15.92		8.52	0.14	6.46	6.79	3.78	2.25	0.45	3.7	99.61	912	15.6	7.80691	33.7	69.3
samp. BZ-5	DOLERITE, ALKALINE	Zircon	4.96259	683.957	3.89391	0.0269876	42.5878	0.0343307	0.906727	2.16293	0.582541	11.1402	4.08322	50.7428	20.7654	104.521	24.7927	262.294	52.958	9170.88	1.39246	194.269	213.188	0.284037	0.193458	0.0200439	343.041	0.362813	110.926		whole-rock	50.34	1.26	15.92		8.52	0.14	6.46	6.79	3.78	2.25	0.45	3.7	99.61	912	15.6	7.80691	33.7	69.3
samp. BZ-5	DOLERITE, ALKALINE	Zircon	13.5301	1245.74	1.06467	0.0993461	33.9738	0.390092	5.24499	9.45047	2.01169	38.2788	10.8947	114.329	40.2551	171.75	34.7585	319.045	60.3891	8446.65	0.495148	492.231	334.963	0.395133	0.358349	0.00216294	42.3126	0.323354	112		whole-rock	50.34	1.26	15.92		8.52	0.14	6.46	6.79	3.78	2.25	0.45	3.7	99.61	912	15.6	7.80691	33.7	69.3
samp. BZ-5	DOLERITE, ALKALINE	Zircon	2.5284	695.725	7.07538	0.0161007	23.0229	0.0281708	0.248215	0.549393	0.308371	4.92187	2.02485	35.2053	19.648	136.003	39.0529	466.171	113.095	7123.09	2.5928	180.049	1319.53	0.258794	0.07552	0.0392969	265.047	0.573311	108.019		whole-rock	50.34	1.26	15.92		8.52	0.14	6.46	6.79	3.78	2.25	0.45	3.7	99.61	912	15.6	7.80691	33.7	69.3
samp. LM	MONZONITE, ALKALINE	Zircon	25	558.83	2.34	0.02	5.72	0.04	0.39	3.02	0.35	13.34	4.75	38.15	18.02	84.1	15.08	162.51	34.39	8271.35	1.3	52	60	0.0930516	0.234755	0.045	49.5833	0.168582	156		whole-rock	60.02	0.77	15.4			0.07	1.35	2.61	3.66	4.24	0.18	1.18	99.44	266	27.8	19.2	34.2	68.1
samp. LM	MONZONITE, ALKALINE	Zircon	11.99	788.46	2.97	0.02	5.84	0.02	0.9	1.72	0.47	12.78	4.62	60.94	26.59	127.52	31.37	327.92	67.31	10162.1	1.27	126	157	0.159805	0.185838	0.0235714	71.5925	0.306473	152		whole-rock	60.02	0.77	15.4			0.07	1.35	2.61	3.66	4.24	0.18	1.18	99.44	266	27.8	19.2	34.2	68.1
samp. LM	MONZONITE, ALKALINE	Zircon	7.48	1046.39	3.15	0.55	15.23	0.02	0.76	2.58	0.75	16.27	5.85	74.85	34.04	170.26	41.56	429.09	92.4	9256.58	1.17	101	166	0.0965223	0.174439	0.0311881	35.6031	0.353901	158		whole-rock	60.02	0.77	15.4			0.07	1.35	2.61	3.66	4.24	0.18	1.18	99.44	266	27.8	19.2	34.2	68.1
samp. LM	MONZONITE, ALKALINE	Zircon	9.57	1207.91	1.56	0.13	11.68	0.09	2.17	4.82	1.16	24.14	8.7	99.13	40.58	190.87	42.18	411.36	83.52	9311.36	0.74	71	108	0.0587792	0.240981	0.0219718	26.4749	0.328768	161		whole-rock	60.02	0.77	15.4			0.07	1.35	2.61	3.66	4.24	0.18	1.18	99.44	266	27.8	19.2	34.2	68.1
samp. TC917	QUARTZ MONZONITE, ALKALINE	Zircon	3.72			0.027	38.5	0.059	0.994	2.87	1.24	15.1	4.95	61.9	22.3	112	25.5	294	55.2	10333		403	924		0.210544		236.503	0.575859	37		whole-rock	67.16	0.34	15.71		3.18	0.03	1.52	1.77	4.73	5.05	0.3	1.03	100.82	1550	18.2	15	91.7	153
samp. TC917	QUARTZ MONZONITE, ALKALINE	Zircon	4.29			0.001	56.7	0.119	2.2	4.96	1.99	21.6	6.26	73.9	26.7	134	30.2	342	65.3	9481		418	762		0.216082		1274.37	0.587772	35.9		whole-rock	67.16	0.34	15.71		3.18	0.03	1.52	1.77	4.73	5.05	0.3	1.03	100.82	1550	18.2	15	91.7	153
samp. TC917	QUARTZ MONZONITE, ALKALINE	Zircon	7.58			0.22	93.7	0.3	4.58	7.69	2.78	35.2	10.86	119	40.7	178	37.5	389	67.6	9467		812	1036		0.305913		89.4236	0.516576	36.5		whole-rock	67.16	0.34	15.71		3.18	0.03	1.52	1.77	4.73	5.05	0.3	1.03	100.82	1550	18.2	15	91.7	153
samp. TC917	QUARTZ MONZONITE, ALKALINE	Zircon	4.57			0.001	40.8	0.085	1.49	3.3	1.49	15.5	5.24	60.4	22	108	24.4	279	51.7	9978		385	903		0.216487		1085.01	0.636923	36.7		whole-rock	67.16	0.34	15.71		3.18	0.03	1.52	1.77	4.73	5.05	0.3	1.03	100.82	1550	18.2	15	91.7	153
samp. TC917	QUARTZ MONZONITE, ALKALINE	Zircon	4.3			0.041	62.4	0.095	1.64	4.4	1.96	25.1	8.32	100.8	36.9	182	40.5	457	83.9	10389		700	1393		0.220569		245.141	0.570186	36.2		whole-rock	67.16	0.34	15.71		3.18	0.03	1.52	1.77	4.73	5.05	0.3	1.03	100.82	1550	18.2	15	91.7	153
samp. TC917	QUARTZ MONZONITE, ALKALINE	Zircon	3.74			0.029	38	0.077	1.1	2.94	1.41	16.2	5.27	62.9	23	115	26.3	302	57.2	10283		360	894		0.208278		197.162	0.624614	36.3		whole-rock	67.16	0.34	15.71		3.18	0.03	1.52	1.77	4.73	5.05	0.3	1.03	100.82	1550	18.2	15	91.7	153
samp. TC917	QUARTZ MONZONITE, ALKALINE	Zircon	2.86			0.071	43.5	0.081	1.5	3.73	1.56	18.5	5.8	71	25.7	127	29	328	61.4	10001		473	1155		0.216463		140.638	0.574127	37.4		whole-rock	67.16	0.34	15.71		3.18	0.03	1.52	1.77	4.73	5.05	0.3	1.03	100.82	1550	18.2	15	91.7	153
samp. TC917	QUARTZ MONZONITE, ALKALINE	Zircon	4.36			0.169	41	0.116	1.43	3.69	1.49	18.4	6.19	78.6	29.4	149	34.4	393	74.4	10133		389	1029		0.2		71.7953	0.552825	36.6		whole-rock	67.16	0.34	15.71		3.18	0.03	1.52	1.77	4.73	5.05	0.3	1.03	100.82	1550	18.2	15	91.7	153
samp. TC917	QUARTZ MONZONITE, ALKALINE	Zircon	4.02			0.108	38.2	0.077	1.17	3.13	1.53	17.2	5.44	68.4	25.3	126	29.1	339	63.7	10105		354	911		0.20177		102.705	0.637498	36.8		whole-rock	67.16	0.34	15.71		3.18	0.03	1.52	1.77	4.73	5.05	0.3	1.03	100.82	1550	18.2	15	91.7	153
samp. TC917	QUARTZ MONZONITE, ALKALINE	Zircon	5.27			0.165	52.6	0.123	1.89	4.43	1.83	23.1	7.53	92	33.7	165	37.4	424	78.3	10116		520	1078		0.216981		90.5265	0.553053	36.2		whole-rock	67.16	0.34	15.71		3.18	0.03	1.52	1.77	4.73	5.05	0.3	1.03	100.82	1550	18.2	15	91.7	153
samp. TC917	QUARTZ MONZONITE, ALKALINE	Zircon	3.62			0.001	53.5	0.061	1.75	4.26	1.65	21	6.68	80.4	28.7	137	30.2	334	60.6	10606		723	1351		0.240719		1679.47	0.533326	36.8		whole-rock	67.16	0.34	15.71		3.18	0.03	1.52	1.77	4.73	5.05	0.3	1.03	100.82	1550	18.2	15	91.7	153
samp. TC917	QUARTZ MONZONITE, ALKALINE	Zircon	3.83			0.031	46.2	0.075	1.3	3.57	1.64	18.8	6.09	72.1	26.1	127	28.5	317	58.9	10351		533	1133		0.227445		234.917	0.612004	36		whole-rock	67.16	0.34	15.71		3.18	0.03	1.52	1.77	4.73	5.05	0.3	1.03	100.82	1550	18.2	15	91.7	153
samp. TC917	QUARTZ MONZONITE, ALKALINE	Zircon	4.55			0.022	72.9	0.105	2.15	3.98	2.25	20.9	6.24	74.6	27.7	145	33.9	410	81.7	10234		1069	1729		0.181951		371.883	0.754209	36.4		whole-rock	67.16	0.34	15.71		3.18	0.03	1.52	1.77	4.73	5.05	0.3	1.03	100.82	1550	18.2	15	91.7	153
samp. TC917	QUARTZ MONZONITE, ALKALINE	Zircon	4.51			0.462	41.4	0.177	1.77	3.53	1.49	17.8	5.54	67.5	24.3	120	27	308	56.8	10597		460	998		0.219156		35.4958	0.574662	35.3		whole-rock	67.16	0.34	15.71		3.18	0.03	1.52	1.77	4.73	5.05	0.3	1.03	100.82	1550	18.2	15	91.7	153
samp. TC917	QUARTZ MONZONITE, ALKALINE	Zircon	5.74			0.042	69.5	0.154	2.96	5.33	2.03	24.5	7.92	92.5	32.8	154	33.1	361	65	9549		464	775		0.256233		211.877	0.543092	36.3		whole-rock	67.16	0.34	15.71		3.18	0.03	1.52	1.77	4.73	5.05	0.3	1.03	100.82	1550	18.2	15	91.7	153
samp. TC917	QUARTZ MONZONITE, ALKALINE	Zircon	3.43			0.001	51.1	0.122	1.71	3.64	1.79	18.8	5.61	66.5	24	119	26.5	305	57.5	9860		440	804		0.218033		1134.29	0.661526	36.4		whole-rock	67.16	0.34	15.71		3.18	0.03	1.52	1.77	4.73	5.05	0.3	1.03	100.82	1550	18.2	15	91.7	153
samp. TC917	QUARTZ MONZONITE, ALKALINE	Zircon	5.3			0.018	60.8	0.099	1.84	4.29	1.9	19.8	6.02	70	24.3	117	25.4	284	51.5	10083		746	1182		0.246479		353.13	0.630255	36.1		whole-rock	67.16	0.34	15.71		3.18	0.03	1.52	1.77	4.73	5.05	0.3	1.03	100.82	1550	18.2	15	91.7	153
samp. TC917	QUARTZ MONZONITE, ALKALINE	Zircon	4.43			0.01	52	0.084	1.65	3.68	1.78	17.8	5.55	63.4	22.3	109	24.4	278	51.9	9834		550	958		0.228058		439.894	0.672372	35.7		whole-rock	67.16	0.34	15.71		3.18	0.03	1.52	1.77	4.73	5.05	0.3	1.03	100.82	1550	18.2	15	91.7	153
samp. TC917	QUARTZ MONZONITE, ALKALINE	Zircon	4.18			0.014	47.5	0.084	1.34	3.16	1.4	17	5.56	67	24	117	25.7	290	53.7	10479		530	996		0.231034		339.605	0.583961	36.7		whole-rock	67.16	0.34	15.71		3.18	0.03	1.52	1.77	4.73	5.05	0.3	1.03	100.82	1550	18.2	15	91.7	153
samp. TC917	QUARTZ MONZONITE, ALKALINE	Zircon	4.29			0.026	44.1	0.07	1.49	3.63	1.7	18.1	6.01	71.7	26.3	132	30.4	351	66.7	10160		403	1011		0.204274		253.447	0.64118	35.5		whole-rock	67.16	0.34	15.71		3.18	0.03	1.52	1.77	4.73	5.05	0.3	1.03	100.82	1550	18.2	15	91.7	153
samp. TC917	QUARTZ MONZONITE, ALKALINE	Zircon	3.33			0.001	45.7	0.061	1.17	3.31	1.46	17.8	5.69	69.7	24.6	119	26.4	301	55	10682		672	1281		0.231561		1434.62	0.581504	35.9		whole-rock	67.16	0.34	15.71		3.18	0.03	1.52	1.77	4.73	5.05	0.3	1.03	100.82	1550	18.2	15	91.7	153
samp. SLC11-2	GRANITE, ALKALINE	Zircon	1.58			0.028	71.9	0.14	2.46	3.65	2.3	21	7.85	87.2	41.2	194	54	485	136	7774		486	728		0.179794		281.56	0.803148	35		whole-rock	67.73	0.25	15.71		2.15	0.05	0.4	2.27	4.63	5.56	0.09	0.48	99.32	1545	18.7	12.3	70.2	118
samp. SLC11-2	GRANITE, ALKALINE	Zircon	2.18			0.064	45.4	0.161	2.23	4.38	2.15	18.8	6.41	69.2	29.9	142	39.5	348	98.4	7524		375	534		0.198851		109.657	0.724346	34.6		whole-rock	67.73	0.25	15.71		2.15	0.05	0.4	2.27	4.63	5.56	0.09	0.48	99.32	1545	18.7	12.3	70.2	118
samp. SLC11-2	GRANITE, ALKALINE	Zircon	2.25			0.043	99.2	0.193	1.72	3.2	1.43	17.9	5.92	65.1	28.7	134	36.4	323	89.4	7496		708	863		0.201548		266.983	0.577641	36.4		whole-rock	67.73	0.25	15.71		2.15	0.05	0.4	2.27	4.63	5.56	0.09	0.48	99.32	1545	18.7	12.3	70.2	118
samp. SLC11-2	GRANITE, ALKALINE	Zircon	0.955			0.001	40.2	0.063	0.91	1.1	0.907	9.9	3.32	43.5	21.8	102	31.4	282	82.8	8980		253	520		0.154255		1241.77	0.840266	34		whole-rock	67.73	0.25	15.71		2.15	0.05	0.4	2.27	4.63	5.56	0.09	0.48	99.32	1545	18.7	12.3	70.2	118
samp. SLC11-2	GRANITE, ALKALINE	Zircon	2.38			0.248	75.7	0.184	1.8	2.18	1.5	14.9	4.96	56.1	26.3	122	35.8	322	89.5	8338		644	768		0.174224		86.8852	0.804625	35.8		whole-rock	67.73	0.25	15.71		2.15	0.05	0.4	2.27	4.63	5.56	0.09	0.48	99.32	1545	18.7	12.3	70.2	118
samp. SLC11-2	GRANITE, ALKALINE	Zircon	3.95			0.059	77.7	0.083	0.622	2.9	1.3	13.6	4.74	58.3	28.3	131	37.5	338	98.5	8105		336	511		0.172485		272.233	0.632847	34		whole-rock	67.73	0.25	15.71		2.15	0.05	0.4	2.27	4.63	5.56	0.09	0.48	99.32	1545	18.7	12.3	70.2	118
samp. SLC11-2	GRANITE, ALKALINE	Zircon	3.01			0.112	161	0.21	3.72	6.59	2.98	29.2	9.09	99.5	42.4	185	50.3	434	117	6804		1001	990		0.229263	0	257.39	0.656759	34.7		whole-rock	67.73	0.25	15.71		2.15	0.05	0.4	2.27	4.63	5.56	0.09	0.48	99.32	1545	18.7	12.3	70.2	118
samp. SLC11-2	GRANITE, ALKALINE	Zircon	2.04			0.071	81.1	0.145	1.38	3.38	1.3	16.4	5.74	63.8	28.8	131	37.5	328	92.2	7349		553	729		0.194512		195.971	0.53381	36.4		whole-rock	67.73	0.25	15.71		2.15	0.05	0.4	2.27	4.63	5.56	0.09	0.48	99.32	1545	18.7	12.3	70.2	118
samp. SLC11-2	GRANITE, ALKALINE	Zircon	2.45			0.014	59.3	0.239	1.25	2.68	1.15	13.4	4.47	52.3	25.1	119	36.4	323	93.8	8527		465	772		0.16192		251.348	0.586681	34.1		whole-rock	67.73	0.25	15.71		2.15	0.05	0.4	2.27	4.63	5.56	0.09	0.48	99.32	1545	18.7	12.3	70.2	118
samp. SLC11-2	GRANITE, ALKALINE	Zircon	3.44			0.031	49.3	0.15	2	2.87	1.82	19	5.94	63.6	29.5	136	37.7	344	97.7	7784		383	552		0.184884		177.258	0.75349	34.5		whole-rock	67.73	0.25	15.71		2.15	0.05	0.4	2.27	4.63	5.56	0.09	0.48	99.32	1545	18.7	12.3	70.2	118
samp. SLC11-2	GRANITE, ALKALINE	Zircon	3.27			0.065	85.1	0.104	1.82	3.25	1.84	16.1	5.81	65.9	29.1	134	37.6	338	93.2	7557		581	694		0.19497		253.77	0.777655	34.4		whole-rock	67.73	0.25	15.71		2.15	0.05	0.4	2.27	4.63	5.56	0.09	0.48	99.32	1545	18.7	12.3	70.2	118
samp. SLC11-2	GRANITE, ALKALINE	Zircon	3.15			0.005	62.5	0.052	1.08	1.58	1.03	12.6	4.05	47.2	22.1	102	29.7	270	75.9	7252		386	556		0.174815		950.338	0.705744	35.5		whole-rock	67.73	0.25	15.71		2.15	0.05	0.4	2.27	4.63	5.56	0.09	0.48	99.32	1545	18.7	12.3	70.2	118
samp. SLC11-2	GRANITE, ALKALINE	Zircon	3.32			0.016	59.1	0.104	1.32	3.3	1.51	15.6	5.38	59.3	28	134	38.5	339	97.4	7425		377	574		0.174926		355.218	0.6434	35.1		whole-rock	67.73	0.25	15.71		2.15	0.05	0.4	2.27	4.63	5.56	0.09	0.48	99.32	1545	18.7	12.3	70.2	118
samp. SLC11-2	GRANITE, ALKALINE	Zircon	2.01			0.05	104	0.14	2.28	3.87	1.85	19.5	6.4	70.3	31.2	142	39.7	352	98.7	7524		714	882		0.199716		304.768	0.651062	36.8		whole-rock	67.73	0.25	15.71		2.15	0.05	0.4	2.27	4.63	5.56	0.09	0.48	99.32	1545	18.7	12.3	70.2	118
samp. SLC11-2	GRANITE, ALKALINE	Zircon	3.1			0.219	47.7	0.084	0.941	1.79	0.96	10.5	3.7	42.2	19.8	95	27.5	250	72.3	7931		340	543		0.1688		86.2266	0.676977	33.7		whole-rock	67.73	0.25	15.71		2.15	0.05	0.4	2.27	4.63	5.56	0.09	0.48	99.32	1545	18.7	12.3	70.2	118
samp. SLC11-2	GRANITE, ALKALINE	Zircon	4.17			0.005	75	0.123	2.13	3.69	1.53	15.9	5.25	54.9	25.2	117	32.7	290	78.8	7254		543	649		0.18931		741.495	0.610665	35.5		whole-rock	67.73	0.25	15.71		2.15	0.05	0.4	2.27	4.63	5.56	0.09	0.48	99.32	1545	18.7	12.3	70.2	118
samp. SLC11-2	GRANITE, ALKALINE	Zircon	2.18			0.01	85.5	0.137	1.79	2.83	1.53	15.8	5.34	58.6	27.5	123	33.4	297	82.4	7647		695	792		0.197306		566.357	0.699509	35.7		whole-rock	67.73	0.25	15.71		2.15	0.05	0.4	2.27	4.63	5.56	0.09	0.48	99.32	1545	18.7	12.3	70.2	118
samp. SLC11-2	GRANITE, ALKALINE	Zircon	2.99			0.019	77	0.09	1.71	3.63	1.71	18.2	6.26	67.1	30.9	145	40.8	360	101	7803		520	715		0.186389		456.538	0.643177	35.9		whole-rock	67.73	0.25	15.71		2.15	0.05	0.4	2.27	4.63	5.56	0.09	0.48	99.32	1545	18.7	12.3	70.2	118
samp. SLC11-2	GRANITE, ALKALINE	Zircon	5.49			0.407	61	0.339	1.16	2.22	1.15	12.8	4.13	49.6	21.1	100	28.6	255	71.5	8103		583	730		0.19451		40.264	0.659538	33.9		whole-rock	67.73	0.25	15.71		2.15	0.05	0.4	2.27	4.63	5.56	0.09	0.48	99.32	1545	18.7	12.3	70.2	118
samp. SLC11-2	GRANITE, ALKALINE	Zircon	4.47			0.053	76.8	0.084	1.65	2.75	1.66	15	5.18	56.2	24.4	113	31.4	277	78.2	7629		530	656		0.202888		282.207	0.790169	35.5		whole-rock	67.73	0.25	15.71		2.15	0.05	0.4	2.27	4.63	5.56	0.09	0.48	99.32	1545	18.7	12.3	70.2	118
samp. SLC11-2	GRANITE, ALKALINE	Zircon	4.09			0.027	63.1	0.168	1.82	3.63	2.09	17.1	5.43	62.7	26.1	117	32	284	77	8019		557	688		0.220775		229.709	0.810996	35.9		whole-rock	67.73	0.25	15.71		2.15	0.05	0.4	2.27	4.63	5.56	0.09	0.48	99.32	1545	18.7	12.3	70.2	118
samp. SLC11-2	GRANITE, ALKALINE	Zircon	3.31			0.016	111	0.151	1.99	4.53	1.85	21.7	6.75	75.6	31.9	144	40.1	341	92.9	7147		905	934		0.221701		553.68	0.570448	34.8		whole-rock	67.73	0.25	15.71		2.15	0.05	0.4	2.27	4.63	5.56	0.09	0.48	99.32	1545	18.7	12.3	70.2	118
samp. TL-2	LAMPROPHYRE, ALKALINE	Zircon				0.09	61.34	0.15	2.17	6.1	3.54	39.47	12.64	173.65	69.57	384.12	86.62	1050.54	203.52			43.9	159		0.165296		129.438	0.697475	136		whole-rock	61.12	0.55	17.51		4.6	0.06	2.47	4.44	4.8	2.39	0.2	2.07	100.21	984	12.7	4.86	27	54.6
samp. TL-2	LAMPROPHYRE, ALKALINE	Zircon				1	227.31	0.56	6.56	10.6	4.31	66.89	20.72	256.02	92.88	450.74	95.84	1088.71	199.99			304	351		0.235159	0	74.4748	0.494843	147		whole-rock	61.12	0.55	17.51		4.6	0.06	2.47	4.44	4.8	2.39	0.2	2.07	100.21	984	12.7	4.86	27	54.6
samp. TL-2	LAMPROPHYRE, ALKALINE	Zircon				0.09	74.64	0.18	2.57	6.16	3.33	37.75	11.49	153.27	60.02	311.14	66.64	801.46	152.12			109	219		0.191238		143.78	0.667604	139		whole-rock	61.12	0.55	17.51		4.6	0.06	2.47	4.44	4.8	2.39	0.2	2.07	100.21	984	12.7	4.86	27	54.6
samp. TL-2	LAMPROPHYRE, ALKALINE	Zircon				0.11	111.94	0.44	6.65	12.68	2.45	62.31	21.53	290.93	112.7	582.28	126.99	1454.52	267.4			128	226		0.200018		124.752	0.266472	137		whole-rock	61.12	0.55	17.51		4.6	0.06	2.47	4.44	4.8	2.39	0.2	2.07	100.21	984	12.7	4.86	27	54.6
samp. TL-2	LAMPROPHYRE, ALKALINE	Zircon				0.001	143.59	0.24	3.14	8.53	5.04	51.44	16.93	222.89	81.52	416.41	91.44	1052.42	194.16			490	317		0.211788		2272.5	0.735579	153		whole-rock	61.12	0.55	17.51		4.6	0.06	2.47	4.44	4.8	2.39	0.2	2.07	100.21	984	12.7	4.86	27	54.6
samp. TL-2	LAMPROPHYRE, ALKALINE	Zircon				0.08	136.78	0.39	4.58	9.16	2.17	42.68	14.04	176.3	67.24	356.25	80.25	962.55	185.79			100	204		0.183159		189.858	0.335524	136		whole-rock	61.12	0.55	17.51		4.6	0.06	2.47	4.44	4.8	2.39	0.2	2.07	100.21	984	12.7	4.86	27	54.6
samp. TL-2	LAMPROPHYRE, ALKALINE	Zircon				0.001	78.44	0.09	2.75	7.17	3.79	37.34	11.37	148.78	56.47	294.25	64.34	779.41	150.02			105	234		0.190888		2027.22	0.708135	132		whole-rock	61.12	0.55	17.51		4.6	0.06	2.47	4.44	4.8	2.39	0.2	2.07	100.21	984	12.7	4.86	27	54.6
samp. TL-2	LAMPROPHYRE, ALKALINE	Zircon				0.05	83.09	0.07	1.77	6.53	3.68	42.98	13.11	176.54	64.23	332.92	70.45	840.4	157.07						0.210067		344.349	0.671555			whole-rock	61.12	0.55	17.51		4.6	0.06	2.47	4.44	4.8	2.39	0.2	2.07	100.21	984	12.7	4.86	27	54.6
samp. HS11-114	MONZONITE, ALKALINE	Zircon	8.41564	593.916	1.04291	0.0129697	16.2841	0.104749	1.88469	2.70486	1.42903	14.2644	4.41993	50.4274	18.6225	87.1206	19.3632	197.675	40.4873	8129.06	242.418		2.80846		0.255103		108.32	0.70334	214.7		whole-rock	60.54	1.02	15.23			0.0825	2.44	3.302	5.04	3.618	0.4085	3.218	33.339	1105.89	19.2162	21.4652	49.9953	88.8475
samp. HS11-114	MONZONITE, ALKALINE	Zircon	11.9654	1422.85	5.06859	0.0320273	67.5561	0.305095	4.59468	7.75052	4.17798	37.3141	11.6088	128.526	46.0562	202.855	44.3401	422.069	83.0079	8744.35	198.791		13.9949		0.304515		167.56	0.751083	217.2		whole-rock	60.54	1.02	15.23			0.0825	2.44	3.302	5.04	3.618	0.4085	3.218	33.339	1105.89	19.2162	21.4652	49.9953	88.8475
samp. HS11-114	MONZONITE, ALKALINE	Zircon	12.6617	1101.79	2.62404	0.0243485	34.4698	0.175953	2.77556	4.7289	2.59713	24.0217	7.61763	91.1836	35.1287	161.313	35.8261	349.105	70.7431	7627.14	177.557		6.30442		0.261192		129.119	0.744966	218.8		whole-rock	60.54	1.02	15.23			0.0825	2.44	3.302	5.04	3.618	0.4085	3.218	33.339	1105.89	19.2162	21.4652	49.9953	88.8475
samp. HS11-114	MONZONITE, ALKALINE	Zircon	12.8368	772.995	1.40219	0.0286562	18.4724	0.183822	2.86744	4.79855	2.26051	20.5601	6.18448	68.9924	25.2872	114.472	25.4019	246.205	48.4605	7837.05	202.625		3.3876		0.280223		62.4023	0.695766	215.4		whole-rock	60.54	1.02	15.23			0.0825	2.44	3.302	5.04	3.618	0.4085	3.218	33.339	1105.89	19.2162	21.4652	49.9953	88.8475
samp. HS11-114	MONZONITE, ALKALINE	Zircon	6.99282	836.893	4.31856	0.0363408	62.7325	0.155388	2.69838	4.12651	2.03818	19.9403	5.94537	68.6591	25.7081	122.001	27.8117	277.821	59.4009	9049.36	142.467		21.0931		0.247134		204.678	0.686923	215.9		whole-rock	60.54	1.02	15.23			0.0825	2.44	3.302	5.04	3.618	0.4085	3.218	33.339	1105.89	19.2162	21.4652	49.9953	88.8475
samp. HS11-114	MONZONITE, ALKALINE	Zircon	13.8191	2652.22	4.18948	0.120517	84.1763	1.18447	17.0124	25.3912	12.3609	94.3826	25.4277	262.063	89.704	375.532	77.8303	715.311	138.31	7122.83	271.428		20.0954		0.366363		54.6246	0.771944	216.9		whole-rock	60.54	1.02	15.23			0.0825	2.44	3.302	5.04	3.618	0.4085	3.218	33.339	1105.89	19.2162	21.4652	49.9953	88.8475
samp. HS11-114	MONZONITE, ALKALINE	Zircon	14.5196	914.462	3.39803	0.0173732	27.9179	0.110495	1.88204	2.84519	1.56421	14.1213	5.16485	67.6203	28.2109	140.514	32.4461	321.549	67.2425	7822.32	231.916		4.99442		0.210295		156.227	0.754443	213.7		whole-rock	60.54	1.02	15.23			0.0825	2.44	3.302	5.04	3.618	0.4085	3.218	33.339	1105.89	19.2162	21.4652	49.9953	88.8475
samp. HS11-114	MONZONITE, ALKALINE	Zircon	10.4142	898.96	6.43155	0.0210416	73.5054	0.142431	3.17205	5.48918	2.25736	22.9123	7.18071	79.5459	28.999	129.553	28.0797	269.509	54.0663	7965.32	179.143		19.2925		0.29515		329.201	0.615369	217.8		whole-rock	60.54	1.02	15.23			0.0825	2.44	3.302	5.04	3.618	0.4085	3.218	33.339	1105.89	19.2162	21.4652	49.9953	88.8475
samp. HS11-114	MONZONITE, ALKALINE	Zircon	8.72665	890.853	4.20236	0.026205	53.0682	0.112938	1.87357	3.3821	1.61345	17.258	5.92124	70.1721	27.6341	131.344	29.7237	301.808	62.2325	9244.96	162.834		11.4083		0.232506		239.171	0.645642	217.1		whole-rock	60.54	1.02	15.23			0.0825	2.44	3.302	5.04	3.618	0.4085	3.218	33.339	1105.89	19.2162	21.4652	49.9953	88.8475
samp. HS11-114	MONZONITE, ALKALINE	Zircon	13.054	1188.61	2.63213	0.0244548	38.14	0.242967	3.68038	6.28232	3.36567	28.1377	9.00531	101.53	38.6607	175.258	38.5113	388.95	79.0843	8304.07	191.956		7.40916		0.261036		121.314	0.77391	213.5		whole-rock	60.54	1.02	15.23			0.0825	2.44	3.302	5.04	3.618	0.4085	3.218	33.339	1105.89	19.2162	21.4652	49.9953	88.8475
samp. HS11-114	MONZONITE, ALKALINE	Zircon	11.7113	1219.17	1.90885	0.037893	26.2611	0.366215	4.46329	6.79536	3.45867	31.2178	9.97592	110.782	40.2061	178.584	37.901	361.556	69.9897	8109.1	197.367		5.93985		0.306403		54.6575	0.72598	215		whole-rock	60.54	1.02	15.23			0.0825	2.44	3.302	5.04	3.618	0.4085	3.218	33.339	1105.89	19.2162	21.4652	49.9953	88.8475
samp. JI-1	MELASYENITE, ALKALINE	Zircon		540.25	0.068	0.191	4.14	0.337	4.7	8.03	0.896	23.52	5.77	62.32	19.3	79.22	17.1	152.04	23.9	11113.3	1.229	230.32	437.15	0.426321	0.409892	0.000295241	4.00086	0.199322			whole-rock	60.35	0.83	14.74			0.093	4.4	3.66	2.4	6.21	0.651	0.21	99.21	472	27.7	27.9	57.4	114
samp. JI-1	MELASYENITE, ALKALINE	Zircon		968.76	0.128	0.661	15.4	0.86	8.9	11.92	1.21	40.11	10.46	105.54	31.38	135.4	28.9	276.31	42.7	12050.4	1.99	603.27	1066.19	0.622724	0.381962	0.000212177	5.0079	0.169178			whole-rock	60.35	0.83	14.74			0.093	4.4	3.66	2.4	6.21	0.651	0.21	99.21	472	27.7	27.9	57.4	114
samp. JI-1	MELASYENITE, ALKALINE	Zircon		714.96	0	0.592	10.18	0.645	6.93	8.23	1.11	29.57	7.4	83.19	24.52	89	18.86	183.27	31.06	9799.42	1.42	415.58	735.07	0.581263	0.45392		4.03917	0.217531			whole-rock	60.35	0.83	14.74			0.093	4.4	3.66	2.4	6.21	0.651	0.21	99.21	472	27.7	27.9	57.4	114
samp. JI-1	MELASYENITE, ALKALINE	Zircon	73	987	2	0.061	5.5	0.56	9	13.8	1.2	42	10.5	107	32	125	26	231	36	11936	1	259.318	422	0.262734	0.463203	0.00771254	7.29606	0.152384			whole-rock	60.35	0.83	14.74			0.093	4.4	3.66	2.4	6.21	0.651	0.21	99.21	472	27.7	27.9	57.4	114
samp. JI-1	MELASYENITE, ALKALINE	Zircon	61	459	1.6	0.013	3.6	0.14	2.9	5	0.45	16.3	4.5	45	14.1	60	12.6	116	19.5	12211	0.79	130.654	259	0.284648	0.387931	0.0122461	20.6896	0.15239			whole-rock	60.35	0.83	14.74			0.093	4.4	3.66	2.4	6.21	0.651	0.21	99.21	472	27.7	27.9	57.4	114
samp. JI-1	MELASYENITE, ALKALINE	Zircon	67	874	1.9	0.052	4.9	0.41	6.8	11.8	1	37	9.3	97	28	119	24	209	34	11887	0.98	271.303	428	0.310415	0.464115	0.00700324	8.22786	0.146313			whole-rock	60.35	0.83	14.74			0.093	4.4	3.66	2.4	6.21	0.651	0.21	99.21	472	27.7	27.9	57.4	114
samp. JI-1	MELASYENITE, ALKALINE	Zircon	82	1043	2.5	0.11	6	0.65	9.2	12.5	1.2	42	10.8	114	36	138	30	267	39	12275	1.4	111.894	593	0.107281	0.426966	0.0223426	5.50152	0.160112			whole-rock	60.35	0.83	14.74			0.093	4.4	3.66	2.4	6.21	0.651	0.21	99.21	472	27.7	27.9	57.4	114
samp. JI-1	MELASYENITE, ALKALINE	Zircon	60	942	2.1	0.073	6.5	0.66	10.1	14.3	1.2	42	10	103	31	120	25	219	35	11539	1.1	265.531	450	0.281881	0.47032	0.00790867	7.26047	0.149697			whole-rock	60.35	0.83	14.74			0.093	4.4	3.66	2.4	6.21	0.651	0.21	99.21	472	27.7	27.9	57.4	114
samp. JI-1	MELASYENITE, ALKALINE	Zircon	63	497	1.8	0.024	4	0.22	3.7	6.2	0.6	19.8	5	53	16.3	66	14.3	132	21	11911	0.87	163.574	300	0.329123	0.401515	0.0110042	13.4967	0.165557			whole-rock	60.35	0.83	14.74			0.093	4.4	3.66	2.4	6.21	0.651	0.21	99.21	472	27.7	27.9	57.4	114
samp. JI-1	MELASYENITE, ALKALINE	Zircon	55	555	2.2	0.016	2.8	0.078	1.6	3.5	0.33	16.9	4.7	54	17.8	77	16.4	155	26	12334	1.1	188.895	452	0.340352	0.348387	0.0116467	19.4328	0.131178			whole-rock	60.35	0.83	14.74			0.093	4.4	3.66	2.4	6.21	0.651	0.21	99.21	472	27.7	27.9	57.4	114
samp. JI-1	MELASYENITE, ALKALINE	Zircon	56	224	1.6	0.006	2.1	0.049	0.88	1.9	0.18	6.6	1.9	22	7	32	7.1	70	11.7	12335	0.83	72.165	221	0.322165	0.314286	0.0221714	30.0283	0.155399			whole-rock	60.35	0.83	14.74			0.093	4.4	3.66	2.4	6.21	0.651	0.21	99.21	472	27.7	27.9	57.4	114
samp. JI-1	MELASYENITE, ALKALINE	Zircon	56	1319	2.9	0.71	8	1.1	13.1	16.6	1.5	54	13.3	139	42	174	36	316	50	9961	2	162.707	829	0.123356	0.439873	0.0178234	2.21947	0.153167			whole-rock	60.35	0.83	14.74			0.093	4.4	3.66	2.4	6.21	0.651	0.21	99.21	472	27.7	27.9	57.4	114
samp. JI-1	MELASYENITE, ALKALINE	Zircon	55	304	1.7	0.02	2.7	0.077	1.4	2.6	0.23	9.4	2.6	30	9.5	41	9.4	88	15.2	12190	0.83	98.6935	264	0.32465	0.340909	0.017225	16.8689	0.142233			whole-rock	60.35	0.83	14.74			0.093	4.4	3.66	2.4	6.21	0.651	0.21	99.21	472	27.7	27.9	57.4	114
samp. JI-1	MELASYENITE, ALKALINE	Zircon	76	726	1.8	0.2	4.9	0.41	6.3	9.7	0.92	30	7.6	75	23	100	20	180	30	9513	0.86	234.039	379	0.322368	0.416667	0.00769103	4.1954	0.164879			whole-rock	60.35	0.83	14.74			0.093	4.4	3.66	2.4	6.21	0.651	0.21	99.21	472	27.7	27.9	57.4	114
samp. JI-1	MELASYENITE, ALKALINE	Zircon	58	214	1.7	0.064	2.2	0.075	1	1.8	0.38	6.2	1.6	19.3	6.6	29	6.5	66	11.2	10911	0.81	58.8795	203	0.275138	0.292424	0.0288725	7.7855	0.347756			whole-rock	60.35	0.83	14.74			0.093	4.4	3.66	2.4	6.21	0.651	0.21	99.21	472	27.7	27.9	57.4	114
samp. JI-1	MELASYENITE, ALKALINE	Zircon	61	579	1.8	0.022	4.2	0.19	3.4	6.9	0.65	22	5.9	61	18.9	78	16.1	144	24	9820	0.89	189.678	315	0.327595	0.423611	0.00948979	15.9274	0.161288			whole-rock	60.35	0.83	14.74			0.093	4.4	3.66	2.4	6.21	0.651	0.21	99.21	472	27.7	27.9	57.4	114
samp. MP-PO913-5A	LEUCOSYENITE, ALKALINE	Zircon		1870	3.28	0.001	100.4	2.37	33.9	35	12.42	104	25	204	62	227.9	38.2	282	53	10490	1.48	1439	478.5	0.769519	0.723404	0.00227936	505.643	0.629353	1437.83		whole-rock	63.69	0.54	14.5			0.02	1.2	1.94	4.27	7.89	0.22		99.32	381	67.7	70.9	259.6	492.3
samp. MP-PO913-5A	LEUCOSYENITE, ALKALINE	Zircon		1007	3.15	0.001	136.6	0.57	8.1	14.9	7.19	54	14.5	116.5	34	135.7	22.7	175.4	29	8850	1.72	1767	501	1.75472	0.664196	0.00178268	1402.81	0.77493	1431.25		whole-rock	63.69	0.54	14.5			0.02	1.2	1.94	4.27	7.89	0.22		99.32	381	67.7	70.9	259.6	492.3
samp. MP-PO913-5A	LEUCOSYENITE, ALKALINE	Zircon		1615	11.8	0.001	160.3	9.58	73.6	46.5	18.8	96.5	22.99	181	50.5	177	32.44	239	44.3	8900	1.65	554	228.7	0.343034	0.757322	0.0212996	401.546	0.858008	1430.61		whole-rock	63.69	0.54	14.5			0.02	1.2	1.94	4.27	7.89	0.22		99.32	381	67.7	70.9	259.6	492.3
samp. MP-PO913-5A	LEUCOSYENITE, ALKALINE	Zircon		717	4.48	0.001	15	0.206	1.54	3.3	1.12	16.2	5.42	58.2	23.1	115	21.6	199	39.8	9230	3.51	343.1	229.7	0.478522	0.292462	0.0130574	256.237	0.468303	1419.28		whole-rock	63.69	0.54	14.5			0.02	1.2	1.94	4.27	7.89	0.22		99.32	381	67.7	70.9	259.6	492.3
samp. MP-PO913-5A	LEUCOSYENITE, ALKALINE	Zircon		149	2.85	0.001	12.4	0.166	1.88	3.99	0.92	13.7	3.2	23.4	5.43	17.3	2.72	23.3	3.51	11390	4.47	19.29	239.9	0.129463	1.00429	0.147745	235.968	0.380421	1446.71		whole-rock	63.69	0.54	14.5			0.02	1.2	1.94	4.27	7.89	0.22		99.32	381	67.7	70.9	259.6	492.3
samp. MP-PO913-5A	LEUCOSYENITE, ALKALINE	Zircon		1670	2.86	0.001	60.8	0.43	9.3	18.4	10.43	70.3	19.7	187	59.9	225	35.7	272	45.6	8130	1.91	489	299.1	0.292814	0.6875	0.00584867	718.876	0.886587	1438.05		whole-rock	63.69	0.54	14.5			0.02	1.2	1.94	4.27	7.89	0.22		99.32	381	67.7	70.9	259.6	492.3
samp. MP-PO913-6	MELANOSYENITE, ALKALINE	Zircon			4.18	0.093	139	1.44	18.9	34.9	19.5	134.8	35.9	291	90.7	318	55.4	430	65.1	7980		1097	505		0.676744	0.00381039	93.1272	0.869162	1444.1		whole-rock	59.99	0.83	13.56			0.07	4.56	4.4	3.48	6.6	0.87		99.29	645	34	40.4	160.4	307.5
samp. MP-PO913-6	MELANOSYENITE, ALKALINE	Zircon			3.27	0.158	143.6	1.3	23.2	43.7	20.3	145.1	32.9	254	70.2	252	39.3	312	50.4	8330		1413	500.8		0.814103	0.00231423	77.6853	0.779373	1439.9		whole-rock	59.99	0.83	13.56			0.07	4.56	4.4	3.48	6.6	0.87		99.29	645	34	40.4	160.4	307.5
samp. MP-PO913-6	MELANOSYENITE, ALKALINE	Zircon			2.72	0.033	99.4	0.304	5.63	9.96	4.41	36	9.01	74.3	23.6	89.1	15.05	127.4	20.7	9110		816.4	458		0.583203	0.0033317	243.32	0.712002	1439.27		whole-rock	59.99	0.83	13.56			0.07	4.56	4.4	3.48	6.6	0.87		99.29	645	34	40.4	160.4	307.5
samp. MP-PO913-6	MELANOSYENITE, ALKALINE	Zircon			2.03	0.0151	55.2	0.16	3.86	6.88	3.07	22.9	6.42	59.4	18	71.4	13.84	120.6	21.2	9190		377.5	256.2		0.492537	0.00537748	275.344	0.747739	1424.69		whole-rock	59.99	0.83	13.56			0.07	4.56	4.4	3.48	6.6	0.87		99.29	645	34	40.4	160.4	307.5
samp. MP-PO913-6	MELANOSYENITE, ALKALINE	Zircon			2.04	0.0138	47.4	0.234	4.24	6.9	3.56	24.9	6.61	58.1	19.2	78.6	15.63	144	22.74	7900		289.6	240.6		0.403472	0.0070442	204.51	0.830327	1425.75		whole-rock	59.99	0.83	13.56			0.07	4.56	4.4	3.48	6.6	0.87		99.29	645	34	40.4	160.4	307.5
samp. MP-PO913-6	MELANOSYENITE, ALKALINE	Zircon			2.33	0.01	48.9	0.194	3.99	5.74	3.5	23.3	6.57	62.6	20.37	83.3	15.98	146.4	24.3	8340		357	245.1		0.427596	0.00652661	272.203	0.925247	1425.96		whole-rock	59.99	0.83	13.56			0.07	4.56	4.4	3.48	6.6	0.87		99.29	645	34	40.4	160.4	307.5
samp. MP-PO913-6	MELANOSYENITE, ALKALINE	Zircon			3.75	0.0162	53.5	0.18	5.62	8.26	5.16	33.9	10.11	84	26.6	111.1	21.2	175	28.6	8610		428	198.7		0.48	0.00876168	242.91	0.942722	1417.02		whole-rock	59.99	0.83	13.56			0.07	4.56	4.4	3.48	6.6	0.87		99.29	645	34	40.4	160.4	307.5
samp. MP-PO913-6	MELANOSYENITE, ALKALINE	Zircon			3.45	0.077	69	0.85	19	27.1	14.5	82.8	21.9	170	50.6	191.5	34.1	265	43.6	8310		728	246.5		0.641509	0.00473901	66.127	0.935819	1418.3		whole-rock	59.99	0.83	13.56			0.07	4.56	4.4	3.48	6.6	0.87		99.29	645	34	40.4	160.4	307.5
samp. MP-PO913-6	MELANOSYENITE, ALKALINE	Zircon			4.77	0.064	97.8	1.132	27.1	30	15.07	97.2	25.25	203.1	59.1	221.8	41	341	55.1	8810		1538	588.9		0.595601	0.00310143	89.0862	0.853185	1415.96		whole-rock	59.99	0.83	13.56			0.07	4.56	4.4	3.48	6.6	0.87		99.29	645	34	40.4	160.4	307.5
samp. MP-PO913-6	MELANOSYENITE, ALKALINE	Zircon			2.82	0.0074	79.9	0.303	6.2	8.81	4.26	30.8	8.47	76	21.4	81	15.52	126.6	20.95	9900		486	195.2		0.600316	0.00580247	413.708	0.790624	1412.11		whole-rock	59.99	0.83	13.56			0.07	4.56	4.4	3.48	6.6	0.87		99.29	645	34	40.4	160.4	307.5
samp. MP-PO913-10B	SYENITE	Zircon		219.5	0.92	0.7	14.6	0.04	0.35	0.46	0.32	3.38	1.35	16.5	6.52	31.2	7.14	71.7	12.5	7650	0.23	130.5	924	0.594533	0.230126	0.00704981	21.3923	0.784578	1405.24		whole-rock	56.76	0.81	13.1			0.06	3.76	3.16	3.64	10.15	0.8		98.83	846	56.8	65.5	190.3	430.9
samp. MP-PO913-10B	SYENITE	Zircon		369	0.63	0.14	14.33	0.001	0.24	1.06	0.73	6.77	2.38	26.8	10.97	51.9	11.29	112.7	19.4	6000		144.1	999	0.390515	0.237799	0.00437196	296.939	0.833104	1410.4		whole-rock	56.76	0.81	13.1			0.06	3.76	3.16	3.64	10.15	0.8		98.83	846	56.8	65.5	190.3	430.9
samp. MP-PO913-10B	SYENITE	Zircon		484	1.64	0.09	20.34	0.089	0.76	2.18	1.23	9.7	3.11	41.3	14.02	67.8	14.85	145.3	22.8	5920		198.7	1161	0.410537	0.28424	0.00825365	55.721	0.817739	1405.89		whole-rock	56.76	0.81	13.1			0.06	3.76	3.16	3.64	10.15	0.8		98.83	846	56.8	65.5	190.3	430.9
samp. MP-PO913-10C	SHONKINITE, ALKALINE	Zircon		1513	2.07	0.001	65.4	0.5	6.1	14.07	6.89	50.5	13.52	143.7	46.4	180	37.4	314	53.9	6690	0.97	1555	647.8	1.02776	0.457643	0.00133119	717.096	0.790224	1445.66		whole-rock	51.44	1.13	12.24			0.1	7.29	5.77	2.8	9.12	1.29		98.57	1326	50.9	37.9	191.2	407.4
samp. MP-PO913-10C	SHONKINITE, ALKALINE	Zircon		196	1.02	0.001	9.8	0.001		0.34	0.41	3.39	1.23	13.9	6.19	26.5	5.42	54.2	9.1	8720	0.34	115.7	434.3	0.590306	0.256458	0.0088159	2402.76	1.16753	1469.51		whole-rock	51.44	1.13	12.24			0.1	7.29	5.77	2.8	9.12	1.29		98.57	1326	50.9	37.9	191.2	407.4
samp. MP-PO913-10C	SHONKINITE, ALKALINE	Zircon		734	2.75	0.027	25.4	0.105	0.89	4	2.34	19	4.97	64.8	20.9	93.3	17.4	155	22.3	8530	0.62	547.1	698	0.745368	0.418065	0.0050265	116.961	0.820602	1455.96		whole-rock	51.44	1.13	12.24			0.1	7.29	5.77	2.8	9.12	1.29		98.57	1326	50.9	37.9	191.2	407.4
samp. MP-PO913-10C	SHONKINITE, ALKALINE	Zircon		273	1.58	0.199	11.21	0.018	0.52	1.25	0.64	5.7	1.93	24.4	9.03	41.5	8.36	71.5	11.2	8690	0.63	185.9	352.9	0.680952	0.341259	0.00849919	45.9227	0.733012	1463.9		whole-rock	51.44	1.13	12.24			0.1	7.29	5.77	2.8	9.12	1.29		98.57	1326	50.9	37.9	191.2	407.4
samp. MP-PO913-10C	SHONKINITE, ALKALINE	Zircon		180	1.25	0.048	8.87	0.001	0.03	0.38	0.34	3.4	1.24	14.5	6.12	29.4	7.06	56.2	9.4	6070	0.42	117.4	314.8	0.652222	0.258007	0.0106474	313.897	0.914474	1452.81		whole-rock	51.44	1.13	12.24			0.1	7.29	5.77	2.8	9.12	1.29		98.57	1326	50.9	37.9	191.2	407.4
samp. MP-PO913-10C	SHONKINITE, ALKALINE	Zircon		187	0.68	0.031	9.92	0.047	0.67	0.57	0.66	5.6	1.38	18.1	5.26	25.8	5.73	46.1	8.2	7400	0.51	159	128.9	0.850267	0.392625	0.00427673	63.7186	1.12937	1458.05		whole-rock	51.44	1.13	12.24			0.1	7.29	5.77	2.8	9.12	1.29		98.57	1326	50.9	37.9	191.2	407.4
samp. MP-PO913-10C	SHONKINITE, ALKALINE	Zircon		239	1.77	0.015	12.06	0.031	0.51	1.08	0.67	4.8	1.65	20.4	7.24	29.5	6.82	64	7.7	7170	0.46	214.7	382.5	0.898326	0.31875	0.00824406	137.121	0.899634	1456.38		whole-rock	51.44	1.13	12.24			0.1	7.29	5.77	2.8	9.12	1.29		98.57	1326	50.9	37.9	191.2	407.4
samp. MP-PO913-10C	SHONKINITE, ALKALINE	Zircon		382	2.65	0.01	16.3	0.029	0.45	1.46	0.9	8.3	2.33	30.9	9.6	41.1	9.3	67.7	10.23	6940	0.69	303	430	0.793194	0.456425	0.00874587	234.678	0.790407	1461.19		whole-rock	51.44	1.13	12.24			0.1	7.29	5.77	2.8	9.12	1.29		98.57	1326	50.9	37.9	191.2	407.4
samp. MP-PO913-10C	SHONKINITE, ALKALINE	Zircon		1565	2.58	0.024	74.5	0.501	8.3	14.7	8.3	58.9	16.83	162.2	47.5	195	40.1	328	53.3	7100	1.01	1537	631	0.982109	0.494512	0.00167859	166.578	0.862354	1466.81		whole-rock	51.44	1.13	12.24			0.1	7.29	5.77	2.8	9.12	1.29		98.57	1326	50.9	37.9	191.2	407.4
samp. MP-PO913-10C	SHONKINITE, ALKALINE	Zircon		226	0.71	0.013	7.1	0.011	0.32	0.64	0.36	4.1	1.59	16	7.01	33.1	8.05	71.2	11.2	7110	0.21	214.1	306.5	0.947345	0.224719	0.00331621	145.571	0.679429	1449.45		whole-rock	51.44	1.13	12.24			0.1	7.29	5.77	2.8	9.12	1.29		98.57	1326	50.9	37.9	191.2	407.4
samp. MP-P0714-26	SHONKINITE, ALKALINE	Zircon		95.9	1.03	0.21	3.91	0.001	0.72	0.87	0.57	3.8	0.77	9.6	2.96	13.3	2.98	24.5	4.72	5530	1.21	350.2	223.3	3.65172	0.391837	0.00294118	66.1533	0.958401	1430.82		whole-rock	45.3	2.34	9.87			0.06	13.81	7.21	2.14	7.18	2.59		98.6	1783	58.4	28.4	307	661.4
samp. MP-P0714-26	SHONKINITE, ALKALINE	Zircon		101	0.74	0.29	4.41	0.001	0.32	0.56	0.38	3.54	1.17	8.9	3.3	16.4	3.33	28.7	5.49	8180	0.66	300.7	276.9	2.97723	0.310105	0.00246092	63.4928	0.825109	1453.44		whole-rock	45.3	2.34	9.87			0.06	13.81	7.21	2.14	7.18	2.59		98.6	1783	58.4	28.4	307	661.4
samp. MP-P0714-26	SHONKINITE, ALKALINE	Zircon		72.7	1.05	0.001	3.46	0.001	0.63	0.35	0.315	2.52	0.72	6.56	2.57	10.5	2.04	17.6	3.62	6440	1.68	376.3	249.4	5.17607	0.372727	0.00279033	848.322	1.02542	1435.5		whole-rock	45.3	2.34	9.87			0.06	13.81	7.21	2.14	7.18	2.59		98.6	1783	58.4	28.4	307	661.4
samp. MP-P0714-26	SHONKINITE, ALKALINE	Zircon		81.7	0.58	0.35	3.79	0.009	0.33	0.48	0.251	2.73	0.79	8.34	2.5	11.1	2.34	22.6	4.43	7170	0.5	263.3	266.7	3.22277	0.369027	0.00220281	16.5565	0.67034	1453.65		whole-rock	45.3	2.34	9.87			0.06	13.81	7.21	2.14	7.18	2.59		98.6	1783	58.4	28.4	307	661.4
samp. MP-P0714-26	SHONKINITE, ALKALINE	Zircon		297	1.44	0.001	13.05	0.145	2.79	4.2	2.09	13.5	3.06	28.3	9.36	35.3	7.22	67.4	11.2	6970	1.13	1319	441	4.44108	0.419881	0.00109174	265.712	0.848552	1462.86		whole-rock	45.3	2.34	9.87			0.06	13.81	7.21	2.14	7.18	2.59		98.6	1783	58.4	28.4	307	661.4
samp. MP-P0714-26	SHONKINITE, ALKALINE	Zircon		508	2.1	0.001	38.1	1.46	16.4	15.7	9.84	34	7.26	59	16	63	11.2	106.2	19.2	7360	1.47	1511	405	2.97441	0.555556	0.00138981	244.474	1.30206	1470.14		whole-rock	45.3	2.34	9.87			0.06	13.81	7.21	2.14	7.18	2.59		98.6	1783	58.4	28.4	307	661.4
samp. MP-P0714-26	SHONKINITE, ALKALINE	Zircon		168	1.28	0.001	11.1	0.24	2.66	2.62	1.8	7.1	1.89	16.9	4.58	19.8	3.78	38.3	6.77	4700	1.59	1216	448.6	7.2381	0.441253	0.00105263	175.672	1.2759	1462.02		whole-rock	45.3	2.34	9.87			0.06	13.81	7.21	2.14	7.18	2.59		98.6	1783	58.4	28.4	307	661.4
samp. NV90-09	COMENDITE, PANTELLERITE, TRACHYTE, ALKALINE	Zircon	0	5316	204.02	0.21	63.65	1.17	20.02	42.41	5.26	185.26	56.71	592.61	185.96	734.41	134.22	1124.63	159.98	7379.83		441.89	666.96	0.0831245	0.526938	0.461699	31.4833	0.18142	269		whole-rock	67.89	0.23	17.53			0.02	0.22	0.27	5.49	5.43	0.08		100.02	94.51	47.78	152.59		241.28
samp. NV90-09	COMENDITE, PANTELLERITE, TRACHYTE, ALKALINE	Zircon	0	5734	212.13	0.01	74.21	1.32	21.89	46.62	5.71	197.36	61.73	639.6	200.86	782.53	141.35	1168.74	174.13	7231.4		487.88	691.49	0.0850855	0.547256	0.4348	158.365	0.181989	279		whole-rock	67.89	0.23	17.53			0.02	0.22	0.27	5.49	5.43	0.08		100.02	94.51	47.78	152.59		241.28
samp. NV90-09	COMENDITE, PANTELLERITE, TRACHYTE, ALKALINE	Zircon	0	5662	207.81	0.17	67.41	1.13	19.37	44.08	5.59	190.21	59.56	628.35	196.34	779.26	140.37	1149.35	175.1	7047.78		451.06	634.75	0.0796644	0.5467	0.460715	37.709	0.186637	275		whole-rock	67.89	0.23	17.53			0.02	0.22	0.27	5.49	5.43	0.08		100.02	94.51	47.78	152.59		241.28
samp. NV90-09	COMENDITE, PANTELLERITE, TRACHYTE, ALKALINE	Zircon	0	6821	218.54	0.49	84.53	1.91	29.7	59.74	11.23	261.87	76.69	780.74	235.12	914.34	160.5	1312.67	195.34	6865.47		530.4	729.62	0.0777599	0.594772	0.412029	21.423	0.274491	280		whole-rock	67.89	0.23	17.53			0.02	0.22	0.27	5.49	5.43	0.08		100.02	94.51	47.78	152.59		241.28
samp. NV90-09	COMENDITE, PANTELLERITE, TRACHYTE, ALKALINE	Zircon	0	5612	212.9	0.19	66.07	1.07	20.84	45.11	5.7	193.68	60.52	634.25	197.14	778.99	141.84	1177.43	173.12	7064.98		442.12	649.4	0.0787812	0.538673	0.481543	35.9269	0.186432	279		whole-rock	67.89	0.23	17.53			0.02	0.22	0.27	5.49	5.43	0.08		100.02	94.51	47.78	152.59		241.28
samp. KG-1-2	MAFIC ENCLAVE, ALKALINE	Zircon				0	4.24	0	0	0.56	0.362	3.64	1.43	20.15	9.02	45.58	10.71	126.64	25.34			188	402		0.159112			0.775153	2539		whole-rock	48.81	2.47	15.04		15.06	0.17	4.44	7.34	3.96	1.36	0.37	0.53	99.54	518.16	34.63	22.47	26.43	60.22
samp. KG-1-2	MAFIC ENCLAVE, ALKALINE	Zircon				0.113	3.48	0.038	0	0.42	0.171	2.43	0.94	12.3	5.12	26.98	6.43	73.52	15.46			110	243		0.167301		13.0207	0.517478	2550		whole-rock	48.81	2.47	15.04		15.06	0.17	4.44	7.34	3.96	1.36	0.37	0.53	99.54	518.16	34.63	22.47	26.43	60.22
samp. KG-1-2	MAFIC ENCLAVE, ALKALINE	Zircon				4.59	20.61	1.64	10.78	2.52	0.74	5.05	1.51	17.32	6.58	31.13	7.36	82.73	15.67			149	254		0.209356	0	1.84177	0.634175	2546		whole-rock	48.81	2.47	15.04		15.06	0.17	4.44	7.34	3.96	1.36	0.37	0.53	99.54	518.16	34.63	22.47	26.43	60.22
samp. KG-1-2	MAFIC ENCLAVE, ALKALINE	Zircon				0.063	2.89	0.039	0.45	0.33	0.202	2.23	0.73	9.96	4.24	21.13	5.21	61.75	12.35			83	245		0.161296		14.2949	0.719889	2552		whole-rock	48.81	2.47	15.04		15.06	0.17	4.44	7.34	3.96	1.36	0.37	0.53	99.54	518.16	34.63	22.47	26.43	60.22
samp. KG-1-2	MAFIC ENCLAVE, ALKALINE	Zircon				0	3.29	0.019	0	0.25	0.235	2.42	0.97	13.38	5.33	27	6.77	79.57	15.84			108	282		0.168154			0.923664	2535		whole-rock	48.81	2.47	15.04		15.06	0.17	4.44	7.34	3.96	1.36	0.37	0.53	99.54	518.16	34.63	22.47	26.43	60.22
samp. KG-1-2	MAFIC ENCLAVE, ALKALINE	Zircon				8.07	26.29	3.21	19.76	6.83	2.94	9.86	2.26	21.68	7.73	36.39	8.66	98.87	19.55			102	221		0.219278	0	1.26644	1.09527	2533		whole-rock	48.81	2.47	15.04		15.06	0.17	4.44	7.34	3.96	1.36	0.37	0.53	99.54	518.16	34.63	22.47	26.43	60.22
samp. KG-1-2	MAFIC ENCLAVE, ALKALINE	Zircon				3.31	15.97	2.11	11.84	4.15	1.3	6.31	1.69	18.07	6.87	33.88	8.11	99.39	18.78			107	260		0.181809	0	1.48161	0.776655	2542		whole-rock	48.81	2.47	15.04		15.06	0.17	4.44	7.34	3.96	1.36	0.37	0.53	99.54	518.16	34.63	22.47	26.43	60.22
samp. KG-1-2	MAFIC ENCLAVE, ALKALINE	Zircon				0.58	5.36	0.348	2.84	1.7	0.5	3.13	1.06	14.04	5.71	29.34	7.1	82.12	16.99			108	302		0.170969		2.92513	0.66267	2534		whole-rock	48.81	2.47	15.04		15.06	0.17	4.44	7.34	3.96	1.36	0.37	0.53	99.54	518.16	34.63	22.47	26.43	60.22
samp. KG-1-2	MAFIC ENCLAVE, ALKALINE	Zircon				3.13	18.39	1.97	14.04	5.97	1.76	7.56	1.74	17.68	6.04	27.36	6.53	77.98	14.88			173	390		0.226725	0	1.81577	0.800918	2516		whole-rock	48.81	2.47	15.04		15.06	0.17	4.44	7.34	3.96	1.36	0.37	0.53	99.54	518.16	34.63	22.47	26.43	60.22
samp. KG-1-2	MAFIC ENCLAVE, ALKALINE	Zircon				1.66	10.55	0.784	4.81	1.74	0.569	3.74	1.16	15.01	5.76	29.2	7.34	83.96	17.1			140	335		0.178776		2.26738	0.681908	2525		whole-rock	48.81	2.47	15.04		15.06	0.17	4.44	7.34	3.96	1.36	0.37	0.53	99.54	518.16	34.63	22.47	26.43	60.22
samp. KG-1-2	MAFIC ENCLAVE, ALKALINE	Zircon				7.21	30.18	2.82	14.73	4.11	1.58	8.87	2.77	32.79	12.79	62.89	14.91	173.81	33.67			266	482		0.188654	0	1.64101	0.800015	2518		whole-rock	48.81	2.47	15.04		15.06	0.17	4.44	7.34	3.96	1.36	0.37	0.53	99.54	518.16	34.63	22.47	26.43	60.22
samp. KG-1-2	MAFIC ENCLAVE, ALKALINE	Zircon				0	9.9	0.048	0.73	1.97	1.12	11.16	4.36	61.01	24.93	123.18	29.19	329.94	64.58			697	412		0.184912			0.730258	2527		whole-rock	48.81	2.47	15.04		15.06	0.17	4.44	7.34	3.96	1.36	0.37	0.53	99.54	518.16	34.63	22.47	26.43	60.22
samp. KG-1-2	MAFIC ENCLAVE, ALKALINE	Zircon				0.1	4.2	0	0.36	0.43	0.159	2.65	0.93	13.45	5.57	28.28	7.07	83.28	16.8			123	260		0.161503			0.455369	2500		whole-rock	48.81	2.47	15.04		15.06	0.17	4.44	7.34	3.96	1.36	0.37	0.53	99.54	518.16	34.63	22.47	26.43	60.22
samp. KG-1-3	MAFIC ENCLAVE, ALKALINE	Zircon				3.34	6.54	0.663	3.97	1.38	0.692	3.91	1.18	15.43	6.48	33.22	7.91	92.3	19.3			38	156		0.167172	0	1.07754	0.910756	2534		whole-rock	48.81	2.47	15.04		15.06	0.17	4.44	7.34	3.96	1.36	0.37	0.53	99.54	518.16	34.63	22.47	26.43	60.22
samp. KG-1-3	MAFIC ENCLAVE, ALKALINE	Zircon				0.075	1.103	0	0	0.26	0.155	1.51	0.654	9.81	4.73	25.18	6.67	81.27	17.92			154	469		0.120709			0.756276	2530		whole-rock	48.81	2.47	15.04		15.06	0.17	4.44	7.34	3.96	1.36	0.37	0.53	99.54	518.16	34.63	22.47	26.43	60.22
samp. KG-1-3	MAFIC ENCLAVE, ALKALINE	Zircon				0	0.828	0	0	0.4	0.218	2.75	1.226	17.22	7.16	38.5	9.79	115.55	24.72			97	247		0.149026			0.635454	2531		whole-rock	48.81	2.47	15.04		15.06	0.17	4.44	7.34	3.96	1.36	0.37	0.53	99.54	518.16	34.63	22.47	26.43	60.22
samp. KG-1-3	MAFIC ENCLAVE, ALKALINE	Zircon				0.082	1.55	0	0.29	0.59	0.374	4.82	2.03	30.05	12.89	66.23	16.13	177.17	35.54			61	181		0.169611			0.678025	2550		whole-rock	48.81	2.47	15.04		15.06	0.17	4.44	7.34	3.96	1.36	0.37	0.53	99.54	518.16	34.63	22.47	26.43	60.22
samp. KG-1-3	MAFIC ENCLAVE, ALKALINE	Zircon				0	1.07	0	0	0.4	0.168	2.18	1.1	16.35	7.25	39.46	9.75	116.54	23.93			88	264		0.140295			0.550015	2536		whole-rock	48.81	2.47	15.04		15.06	0.17	4.44	7.34	3.96	1.36	0.37	0.53	99.54	518.16	34.63	22.47	26.43	60.22
samp. KG-1-3	MAFIC ENCLAVE, ALKALINE	Zircon				0	0.819	0	0	0.101	0.101	1.66	0.632	9.27	4.21	23.07	5.91	72.43	15.18			65	214		0.127986			0.754102	2521		whole-rock	48.81	2.47	15.04		15.06	0.17	4.44	7.34	3.96	1.36	0.37	0.53	99.54	518.16	34.63	22.47	26.43	60.22
samp. KG-1-3	MAFIC ENCLAVE, ALKALINE	Zircon				0.053	1.63	0.034	0	0.33	0.218	3.75	1.39	20.18	8.58	46.01	11.32	128.97	26.58			76	174		0.15647		9.41445	0.599111	2545		whole-rock	48.81	2.47	15.04		15.06	0.17	4.44	7.34	3.96	1.36	0.37	0.53	99.54	518.16	34.63	22.47	26.43	60.22
samp. KG-1-3	MAFIC ENCLAVE, ALKALINE	Zircon				0.397	1.49	0.062	0.34	0.24	0.122	1.69	0.734	11.57	5.09	27.36	6.99	82.48	17.06			40	141		0.140276		2.32852	0.585645	2562		whole-rock	48.81	2.47	15.04		15.06	0.17	4.44	7.34	3.96	1.36	0.37	0.53	99.54	518.16	34.63	22.47	26.43	60.22
samp. KG-1-3	MAFIC ENCLAVE, ALKALINE	Zircon				0	1.022	0	0	0.42	0.345	3.87	1.515	20.09	8.56	44.09	10.86	124.65	25.33			125	304		0.161171			0.827299	2543		whole-rock	48.81	2.47	15.04		15.06	0.17	4.44	7.34	3.96	1.36	0.37	0.53	99.54	518.16	34.63	22.47	26.43	60.22
samp. KG-1-3	MAFIC ENCLAVE, ALKALINE	Zircon				0	1.8	0	0	0.4	0.146	3.33	1.37	20.99	10.02	50.86	12.95	147.34	29.74			63	192		0.14246			0.386745	2552		whole-rock	48.81	2.47	15.04		15.06	0.17	4.44	7.34	3.96	1.36	0.37	0.53	99.54	518.16	34.63	22.47	26.43	60.22
samp. KG-1-3	MAFIC ENCLAVE, ALKALINE	Zircon				0.603	15.65	0.219	2.01	3.25	0.701	13.85	4.59	53.91	19.91	96.57	22.72	250.62	47.4			464	322		0.215107		10.5589	0.31943	2551		whole-rock	48.81	2.47	15.04		15.06	0.17	4.44	7.34	3.96	1.36	0.37	0.53	99.54	518.16	34.63	22.47	26.43	60.22
samp. ZD1715	MONZONITE, ALKALINE	Zircon	15.5976	2710.89	62.86	0.14	64.06	0.17	2.35	9.19	5.2	47.21	19.57	234.5	88.2	407.19	102	1108.21	164.51	9554.75	12.9	1239	2944.65	0.457045	0.211602	0.0507345	101.808	0.763224	43.1		whole-rock	55.9	0.6906	13.79		4.18	0.06	4.77	5.93	4.6477	2.9018	0.5498	6.45184	99.8717	1347.67	21.735	16.616	83.563	168.698
samp. ZD1715	MONZONITE, ALKALINE	Zircon	15.9968	1387.25	7.06	0.144	68.41	0.4	7.66	11.43	5.66	35.88	12.33	134.48	47.39	200.43	45.68	497.01	74.76	6891.64	1.51	179.76	238.52	0.12958	0.270578	0.0392746	69.8864	0.854458	37		whole-rock	55.56	0.6831	13.71		4.17	0.06	4.73	5.91	4.6039	2.8948	0.5466	6.52727	99.3957	1345.32	21.75	16.417	81.826	165.749
samp. ZD1715	MONZONITE, ALKALINE	Zircon	14.9018	2602.85	69.88	0.049	54.28	0.074	2.31	8.62	4.49	42.51	16.51	207.56	80.94	379.75	96.88	1038.13	152.41	9997.48	11.59	1329.26	3760.44	0.510694	0.199936	0.0525706	221.009	0.717085	42.2		whole-rock	55.98	0.6831	13.78		4.2	0.06	4.79	5.96	4.6342	2.9101	0.5552	5.82446	99.3771	1303.53	21.073	15.906	80.275	161.75
samp. ZD1715	MONZONITE, ALKALINE	Zircon	15.1523	2085.97	18.59	0.207	46.79	0.29	4.58	8.78	4.4	41.19	15.97	188	69.06	317.76	77.87	856.45	125.69	8386.34	4.02	354.09	907.17	0.169748	0.219511	0.0525008	46.8224	0.707348	39.1		whole-rock	55.56	0.6831	13.71		4.17	0.06	4.73	5.91	4.6039	2.8948	0.5466	6.52727	99.3957	1345.32	21.75	16.417	81.826	165.749
samp. ZD1715	MONZONITE, ALKALINE	Zircon	15.5327	1926.48	35.47	0.128	56.95	0.077	2.07	7.18	3.49	34.67	14.06	171.8	65.09	294.89	73.28	777.93	114.26	9165.01	9.1	654.32	1409.38	0.339645	0.220842	0.0542089	140.646	0.676254	42.9		whole-rock	55.98	0.6831	13.78		4.2	0.06	4.79	5.96	4.6342	2.9101	0.5552	5.82446	99.3771	1303.53	21.073	15.906	80.275	161.75
samp. ZD1715	MONZONITE, ALKALINE	Zircon	16.9133	2277.23	27.9	0.2	54.5	0.41	5.82	10.75	6.2	43.83	16.03	198.05	72.38	335.25	82.32	888.31	131.85	8315.07	4.83	356.88	1034.12	0.156717	0.222951	0.0781775	46.6632	0.873223	38.3		whole-rock	55.56	0.6831	13.71		4.17	0.06	4.73	5.91	4.6039	2.8948	0.5466	6.52727	99.3957	1345.32	21.75	16.417	81.826	165.749
samp. ZD1715	MONZONITE, ALKALINE	Zircon	15.8583	842.07	5.41	0.001	38.16	0.211	3.31	7.59	3.41	21.75	7.31	77.11	27.59	122.37	28.82	322.34	50.75	6917.97	1.27	111.19	201.93	0.132044	0.239219	0.0486555	644.098	0.811386	38		whole-rock	55.98	0.6831	13.78		4.2	0.06	4.79	5.96	4.6342	2.9101	0.5552	5.82446	99.3771	1303.53	21.073	15.906	80.275	161.75
samp. ZD1715	MONZONITE, ALKALINE	Zircon	14.5188	1587.51	26.47	0.025	57.89	0.113	1.65	6.24	3.29	33.44	11.69	149.75	53.85	236.55	57.81	626.05	89.34	8662.94	6.38	564.67	1051.58	0.355695	0.239198	0.0468769	267.042	0.696296	40		whole-rock	55.98	0.6831	13.78		4.2	0.06	4.79	5.96	4.6342	2.9101	0.5552	5.82446	99.3771	1303.53	21.073	15.906	80.275	161.75
samp. ZD1715	MONZONITE, ALKALINE	Zircon	15.5002	2747.43	25.31	0.18	52.49	0.211	4.19	11.13	5.27	50.35	19.54	243.47	92.61	415.92	105.47	1139.88	168.47	8810.41	5.64	496.83	1194.56	0.180834	0.213593	0.050943	66.0364	0.680592	42		whole-rock	55.98	0.6831	13.78		4.2	0.06	4.79	5.96	4.6342	2.9101	0.5552	5.82446	99.3771	1303.53	21.073	15.906	80.275	161.75
samp. ZD1715	MONZONITE, ALKALINE	Zircon	16.2549	1954.06	12.91	0.57	51.67	0.68	6.77	13.37	6.65	50.2	16.4	186.68	67.18	285.14	67.96	731.58	106.52	8064.8	3.07	358.48	645.4	0.183454	0.255174	0.0360132	20.3484	0.784743	37		whole-rock	55.56	0.6831	13.71		4.17	0.06	4.73	5.91	4.6039	2.8948	0.5466	6.52727	99.3957	1345.32	21.75	16.417	81.826	165.749
samp. ZD1715	MONZONITE, ALKALINE	Zircon	14.8569	2698.12	58.95	0.36	75.67	0.212	4.33	9.87	5.72	48.88	20.06	243.08	89.37	402.1	96.49	1046.64	150.58	8823.03	11	1231.31	2260.77	0.456359	0.232248	0.0478758	67.1567	0.796151	37.9		whole-rock	55.98	0.6831	13.78		4.2	0.06	4.79	5.96	4.6342	2.9101	0.5552	5.82446	99.3771	1303.53	21.073	15.906	80.275	161.75
samp. ZD1715	MONZONITE, ALKALINE	Zircon	15.3795	1885.89	15.52	0.161	56.13	0.3	5.42	11.31	5.35	46.14	14.7	163.32	58.56	275.94	67.11	737.36	112.54	7847.2	2.43	426.46	959.82	0.226132	0.221493	0.0363926	62.619	0.715991	43.9		whole-rock	55.98	0.6831	13.78		4.2	0.06	4.79	5.96	4.6342	2.9101	0.5552	5.82446	99.3771	1303.53	21.073	15.906	80.275	161.75
samp. ZD1715	MONZONITE, ALKALINE	Zircon	15.1577	2011.21	32.53	0.23	59.18	0.152	2.76	8.1	5.02	39.35	14.31	170.43	62.83	287.53	72.31	772.71	114.94	8726.07	5.72	762.89	1794.93	0.379319	0.220561	0.0426405	77.6022	0.859632	42.2		whole-rock	55.98	0.6831	13.78		4.2	0.06	4.79	5.96	4.6342	2.9101	0.5552	5.82446	99.3771	1303.53	21.073	15.906	80.275	161.75
samp. ZD1715	MONZONITE, ALKALINE	Zircon	15.4888	2096.29	20.56	0.28	73.98	0.35	3.94	10.01	5.25	43.56	16.16	191.25	67.42	296.37	70.74	753.77	108.79	7812.15	3.79	608.52	1057.81	0.290284	0.253725	0.0337869	57.941	0.768638	43.2		whole-rock	55.56	0.6831	13.71		4.17	0.06	4.73	5.91	4.6039	2.8948	0.5466	6.52727	99.3957	1345.32	21.75	16.417	81.826	165.749
samp. ZD1715	MONZONITE, ALKALINE	Zircon	15.4207	1354.81	9.35	0.16	39.59	0.3	5.06	9.35	4	30.89	10.92	128.75	44.63	200.02	50.12	535.2	81.56	7793.94	2.17	230.6	474.33	0.170208	0.240564	0.0405464	44.3047	0.719563	40		whole-rock	55.98	0.6831	13.78		4.2	0.06	4.79	5.96	4.6342	2.9101	0.5552	5.82446	99.3771	1303.53	21.073	15.906	80.275	161.75
samp. ZD1715	MONZONITE, ALKALINE	Zircon	16.0991	2680.24	65.92	0.16	74.64	0.001	2.84	8.72	5.51	49.84	19.13	243.24	89.28	399.88	96.96	1073.83	154.96	9026.76	12.61	1298.58	2567.07	0.484501	0.226516	0.0507631	1446.76	0.808031	42.9		whole-rock	55.56	0.6831	13.71		4.17	0.06	4.73	5.91	4.6039	2.8948	0.5466	6.52727	99.3957	1345.32	21.75	16.417	81.826	165.749
samp. ZD1715	MONZONITE, ALKALINE	Zircon	15.9211	1422.3	15.22	0.23	76.99	0.38	5.54	10.36	4.63	39.36	12.36	134.87	48.57	202.78	47.78	520.69	73.81	7747.43	2.72	441.35	684.61	0.310307	0.259022	0.0344851	63.8503	0.700966	35.6		whole-rock	55.98	0.6831	13.78		4.2	0.06	4.79	5.96	4.6342	2.9101	0.5552	5.82446	99.3771	1303.53	21.073	15.906	80.275	161.75
samp. ZB-ZD1741	TRACHYTE	Zircon	15.4834	559.06	2.06	0.024	19.93	0.057	0.78	1.04	0.85	9.66	3.73	44.17	17.77	83.28	21.92	235.56	40.13	8362.12	0.71	135.61	219.03	0.242568	0.187511	0.0151906	132.114	0.819856	39		whole-rock	57.792	0.6791	13.87		5.17	0.11	2.62	4.66	2.8567	6.3456	0.5336	4.83673	99.4737	946	25.942	14.501	48.754	93.712
samp. ZB-ZD1741	TRACHYTE	Zircon	15.1301	1022.01	4.52	0.012	34.48	0.073	1.05	2.74	1.38	15.68	6.39	80.93	32.56	153.95	40.98	457.59	76.43	8781.06	1.5	331.25	467.45	0.324116	0.176861	0.0136453	285.627	0.643657	48		whole-rock	57.792	0.6791	13.87		5.17	0.11	2.62	4.66	2.8567	6.3456	0.5336	4.83673	99.4737	946	25.942	14.501	48.754	93.712
samp. ZB-ZD1741	TRACHYTE	Zircon	15.2319	1042	5.74	0.038	34.78	0.068	1.35	3.14	1.21	14.56	6.25	77.03	31.1	161.15	44	506.14	88.98	9483.92	1.48	376.4	641.72	0.361228	0.152191	0.0152497	167.752	0.547096	42		whole-rock	57.792	0.6791	13.87		5.17	0.11	2.62	4.66	2.8567	6.3456	0.5336	4.83673	99.4737	946	25.942	14.501	48.754	93.712
samp. ZB-ZD1741	TRACHYTE	Zircon	15.4412	1171.85	6.18	0.012	40.83	0.119	1.09	3.27	1.59	16.38	6.81	88.58	36.52	176.97	48.89	560.42	91.97	8830.65	1.38	494.09	635.67	0.421632	0.15806	0.0125078	264.911	0.664186	36		whole-rock	57.792	0.6791	13.87		5.17	0.11	2.62	4.66	2.8567	6.3456	0.5336	4.83673	99.4737	946	25.942	14.501	48.754	93.712
samp. ZB-ZD1741	TRACHYTE	Zircon	14.0714	1358.5	4.68	0.134	44.65	0.186	2.18	5.01	2.39	22.44	8.73	116.39	43.12	205.16	52.53	586.12	93.9	8055.68	1.2	350.14	438.44	0.25774	0.198577	0.0133661	69.3421	0.689114	40		whole-rock	57.792	0.6791	13.87		5.17	0.11	2.62	4.66	2.8567	6.3456	0.5336	4.83673	99.4737	946	25.942	14.501	48.754	93.712
samp. ZB-ZD1741	TRACHYTE	Zircon	15.0836	1015.39	4.07	0.024	29.77	0.117	1.36	2.89	1.46	15.5	6.19	79.2	32.44	155.22	39.49	465.5	77.26	8464.97	1.13	218.72	344.84	0.215405	0.17014	0.0186083	137.742	0.666902	33		whole-rock	57.792	0.6791	13.87		5.17	0.11	2.62	4.66	2.8567	6.3456	0.5336	4.83673	99.4737	946	25.942	14.501	48.754	93.712
samp. ZB-ZD1741	TRACHYTE	Zircon	15.7501	1067.55	3.11	0.036	26.75	0.13	2.24	3.08	2.24	19.74	7.48	88.22	35.27	158.66	40.64	455.97	72.92	8555.02	0.81	220.16	317.02	0.206229	0.193478	0.0141261	95.8706	0.878259	37		whole-rock	58.27	0.6701	13.94		5.11	0.08	2.58	4.62	2.8852	6.3406	0.5234	4.66931	99.6886	1055	26.269	14.262	47.635	91.388
samp. ZB-ZD1741	TRACHYTE	Zircon	14.8624	967.97	2.84	0.15	19.43	0.15	2.49	5.47	2.02	20.76	7.28	82.71	30.13	142.33	35.63	410.73	66.9	10073.3	0.71	233.22	394.8	0.240937	0.201373	0.0121773	31.7589	0.579519	38		whole-rock	57.792	0.6791	13.87		5.17	0.11	2.62	4.66	2.8567	6.3456	0.5336	4.83673	99.4737	946	25.942	14.501	48.754	93.712
samp. ZB-ZD1741	TRACHYTE	Zircon	14.845	1333.67	7.71	0.144	38.94	0.122	1.46	3.6	1.33	22.33	8.14	104.91	40.99	201.24	53.36	600.56	99.52	9198.9	1.94	619.12	904.95	0.464223	0.174687	0.0124532	72.031	0.453502	38.1		whole-rock	57.792	0.6791	13.87		5.17	0.11	2.62	4.66	2.8567	6.3456	0.5336	4.83673	99.4737	946	25.942	14.501	48.754	93.712
samp. ZB-ZD1741	TRACHYTE	Zircon	15.8529	1107.56	5.06	0.56	35.07	0.216	1.75	3.97	1.59	17.41	6.81	87.62	34.13	168.42	44.73	500.48	84.87	8772.64	1.17	441.96	632.4	0.399039	0.175072	0.011449	24.7229	0.584691	37.9		whole-rock	58.27	0.6701	13.94		5.11	0.08	2.58	4.62	2.8852	6.3406	0.5234	4.66931	99.6886	1055	26.269	14.262	47.635	91.388
samp. ZB-ZD1741	TRACHYTE	Zircon	15.5662	2601.51	4.88	0.147	75.14	0.56	10.14	16.98	9.1	69.23	22.43	251.01	86.19	389.84	91.76	950.51	141.55	6766.06	1.25	715.86	525.98	0.275171	0.264079	0.00681698	64.2101	0.811426	35.9		whole-rock	57.792	0.6791	13.87		5.17	0.11	2.62	4.66	2.8567	6.3456	0.5336	4.83673	99.4737	946	25.942	14.501	48.754	93.712
samp. ZB-ZD1741	TRACHYTE	Zircon	14.8624	982.57	4.87	0.13	44.8	0.085	1.83	3.52	1.43	20.27	6.45	80.11	30.07	147.88	37.5	414.07	67.4	8522.29	1.32	574.34	613	0.584528	0.19347	0.0084793	104.492	0.517561	36.1		whole-rock	58.27	0.6701	13.94		5.11	0.08	2.58	4.62	2.8852	6.3406	0.5234	4.66931	99.6886	1055	26.269	14.262	47.635	91.388
samp. ZB-ZD1741	TRACHYTE	Zircon	14.5464	1159.37	5.69	0.076	38.13	0.106	2.11	3.97	1.97	18.22	7.86	93.15	37.12	173.01	45.1	521.69	86.81	8471.6	1.31	518.35	634.33	0.447096	0.178554	0.0109771	104.158	0.708142	36.4		whole-rock	57.792	0.6791	13.87		5.17	0.11	2.62	4.66	2.8567	6.3456	0.5336	4.83673	99.4737	946	25.942	14.501	48.754	93.712
samp. ZB-ZD1741	TRACHYTE	Zircon	15.5981	1771.24	11.67	0.139	57.22	0.167	2.25	4.59	2.16	23.51	9.4	125.52	51.19	258.93	68.47	808.61	136.22	9373.22	2.12	1375.97	1700.71	0.77684	0.155229	0.00848129	92.0803	0.635689	36.6		whole-rock	57.792	0.6791	13.87		5.17	0.11	2.62	4.66	2.8567	6.3456	0.5336	4.83673	99.4737	946	25.942	14.501	48.754	93.712
samp. ZB-ZD1741	TRACHYTE	Zircon	14.9884	756.52	3.42	0.078	28.94	0.071	0.92	2.19	1.29	12.56	4.56	59.4	23.28	114.29	30.16	358.17	59.41	9235.56	0.84	278.46	423.99	0.36808	0.165843	0.0122818	95.3469	0.751963	36		whole-rock	58.27	0.6701	13.94		5.11	0.08	2.58	4.62	2.8852	6.3406	0.5234	4.66931	99.6886	1055	26.269	14.262	47.635	91.388
samp. ZB-ZD1741	TRACHYTE	Zircon	15.4434	1186.6	5.44	0.051	55.13	0.132	3.3	6.38	2.28	24.12	8.35	102.87	38.07	173.27	43.38	469.08	74.78	7723.78	1.1	914.13	609.61	0.770378	0.219302	0.00595101	164.741	0.561901	38.5		whole-rock	57.792	0.6791	13.87		5.17	0.11	2.62	4.66	2.8567	6.3456	0.5336	4.83673	99.4737	946	25.942	14.501	48.754	93.712
samp. ZB-ZD1741	TRACHYTE	Zircon	14.95	1062.73	4.87	0.052	36.56	0.001	2.03	3.33	1.53	16.82	6.41	85.34	32.64	161.37	43.26	496.83	80.22	8372.82	1.3	330.97	463.45	0.311434	0.171769	0.0147143	1243.05	0.625	41.4		whole-rock	57.792	0.6791	13.87		5.17	0.11	2.62	4.66	2.8567	6.3456	0.5336	4.83673	99.4737	946	25.942	14.501	48.754	93.712
samp. ZB-ZD1741	TRACHYTE	Zircon	14.9949	880.78	4.01	0.141	29.24	0.001	1.43	2.85	1.43	13.6	5.16	71.21	27.34	135.47	35.06	409.22	66.45	8252.25	1.04	234.85	361.37	0.266639	0.174014	0.0170747	603.743	0.702211	37		whole-rock	58.27	0.6701	13.94		5.11	0.08	2.58	4.62	2.8852	6.3406	0.5234	4.66931	99.6886	1055	26.269	14.262	47.635	91.388
samp. ZB-ZD1741	TRACHYTE	Zircon	15.4499	1034.73	3.38	0.025	33.72	0.094	1.95	4.56	1.81	20.31	7.18	88.12	32.5	159.46	39.58	442.61	70.76	8042.12	0.86	330.85	391.26	0.319745	0.199092	0.0102161	170.545	0.574996	36.3		whole-rock	57.792	0.6791	13.87		5.17	0.11	2.62	4.66	2.8567	6.3456	0.5336	4.83673	99.4737	946	25.942	14.501	48.754	93.712
samp. ZB-ZD1742	TRACHYTE	Zircon	14.9549	743.02	3.28	0.138	29.96	0.085	1.07	2.04	1.26	13.16	4.8	62.57	23.87	113.71	29.26	329.35	51.59	7951.78	0.95	272.17	395.62	0.366302	0.18998	0.0120513	67.8231	0.743449	37		whole-rock	57.792	0.6791	13.87		5.17	0.11	2.62	4.66	2.8567	6.3456	0.5336	4.83673	99.4737	946	25.942	14.501	48.754	93.712
samp. ZB-ZD1742	TRACHYTE	Zircon	15.1978	925.85	4.08	0.038	37.72	0.001	1.5	3.81	1.31	17.54	6.26	76.73	29.05	138.24	35.12	405.79	65.69	8155.59	1.06	448.19	531.28	0.484085	0.189088	0.00910328	1500.25	0.489912	38		whole-rock	58.27	0.6701	13.94		5.11	0.08	2.58	4.62	2.8852	6.3406	0.5234	4.66931	99.6886	1055	26.269	14.262	47.635	91.388
samp. ZB-ZD1742	TRACHYTE	Zircon	15.3065	971.83	4.3	0.013	33.04	0.001	1.96	3.36	1.44	18.01	6.5	80.29	31.41	151.26	36.74	444.5	70.35	7930.11	1.03	284.08	399.88	0.292314	0.18063	0.0151366	2246.74	0.565926	38		whole-rock	57.792	0.6791	13.87		5.17	0.11	2.62	4.66	2.8567	6.3456	0.5336	4.83673	99.4737	946	25.942	14.501	48.754	93.712
samp. ZB-ZD1742	TRACHYTE	Zircon	15.1886	1266.83	3.45	0.144	27.08	0.22	3.12	5.49	2.68	28.15	9.62	113.44	41.85	187.53	45.5	499.42	77.43	7332.6	0.91	217.12	254.41	0.171388	0.227143	0.0158898	37.3027	0.659072	35		whole-rock	57.792	0.6791	13.87		5.17	0.11	2.62	4.66	2.8567	6.3456	0.5336	4.83673	99.4737	946	25.942	14.501	48.754	93.712
samp. ZB-ZD1742	TRACHYTE	Zircon	16.0964	1068.3	6.91	0.086	49.69	0.115	1.32	3.65	1.64	21.84	7.56	94	34.42	159.16	40.12	454.85	70.43	9220.74	2.07	548.45	713.04	0.513386	0.206662	0.0125991	122.505	0.561558	37.4		whole-rock	58.27	0.6701	13.94		5.11	0.08	2.58	4.62	2.8852	6.3406	0.5234	4.66931	99.6886	1055	26.269	14.262	47.635	91.388
samp. ZB-ZD1742	TRACHYTE	Zircon	15.7637	1108.69	5.1	0.026	45.41	0.125	1.42	3.82	1.58	19.13	7.5	91.46	34.58	173.19	43.44	495.5	80.86	9226.91	1.78	487.78	663.22	0.439961	0.184581	0.0104555	195.296	0.565056	37.8		whole-rock	57.792	0.6791	13.87		5.17	0.11	2.62	4.66	2.8567	6.3456	0.5336	4.83673	99.4737	946	25.942	14.501	48.754	93.712
samp. ZB-ZD1742	TRACHYTE	Zircon	15.5857	951.81	4.19	0.146	38.49	0.001	1.17	3.8	1.82	18.02	6.48	83.37	31.49	143.1	35.1	383.68	58.41	8543.78	1.36	298.11	381.28	0.313203	0.21729	0.0140552	781.009	0.672397	38.8		whole-rock	57.792	0.6791	13.87		5.17	0.11	2.62	4.66	2.8567	6.3456	0.5336	4.83673	99.4737	946	25.942	14.501	48.754	93.712
samp. ZB-ZD1742	TRACHYTE	Zircon	14.4166	1190.17	6.38	0.149	49.94	0.001	2.09	3.47	1.62	21.1	7.35	92.17	35.71	180.47	48.87	570.75	93.19	8729.4	1.47	775.69	941.34	0.651747	0.161489	0.00822494	1003.09	0.578806	39.8		whole-rock	58.27	0.6701	13.94		5.11	0.08	2.58	4.62	2.8852	6.3406	0.5234	4.66931	99.6886	1055	26.269	14.262	47.635	91.388
samp. ZB-ZD1742	TRACHYTE	Zircon	15.7285	1012.08	4.88	0.143	41.35	0.001	1.66	3.83	1.54	20.4	7.3	86.85	32.42	154.97	38.79	441.1	69.02	8400.89	1.42	471.11	573.55	0.465487	0.196894	0.0103585	847.797	0.532635	35.2		whole-rock	57.792	0.6791	13.87		5.17	0.11	2.62	4.66	2.8567	6.3456	0.5336	4.83673	99.4737	946	25.942	14.501	48.754	93.712
samp. ZB-ZD1742	TRACHYTE	Zircon	15.7848	1240.56	6.18	0.025	39.3	0.101	1.09	3.59	1.57	16.78	6.92	96.23	38.43	190.63	51.11	601.85	101.07	8616.11	1.4	395.23	679.77	0.31859	0.15989	0.0156365	191.755	0.618415	37.7		whole-rock	57.792	0.6791	13.87		5.17	0.11	2.62	4.66	2.8567	6.3456	0.5336	4.83673	99.4737	946	25.942	14.501	48.754	93.712
samp. ZB-ZD1742	TRACHYTE	Zircon	15.7123	1040.2	4.6	0.012	42.31	0.092	1.91	3.79	2.02	20.51	7.84	93.7	34.08	153.52	36.67	394.47	58.04	8359.27	1.39	405.76	426.3	0.390079	0.237534	0.0113368	312.207	0.700443	33.8		whole-rock	58.27	0.6701	13.94		5.11	0.08	2.58	4.62	2.8852	6.3406	0.5234	4.66931	99.6886	1055	26.269	14.262	47.635	91.388
samp. ZB-ZD1742	TRACHYTE	Zircon	15.7009	972.29	3.39	0.14	36.53	0.126	1.54	3.37	1.75	18.41	6.58	86.67	31.98	146.51	35.27	389.71	57.41	7996.46	1.05	243.01	301.83	0.249936	0.222396	0.01395	67.4349	0.679235	38		whole-rock	57.792	0.6791	13.87		5.17	0.11	2.62	4.66	2.8567	6.3456	0.5336	4.83673	99.4737	946	25.942	14.501	48.754	93.712
samp. ZB-ZD1742	TRACHYTE	Zircon	14.1904	997.26	5.28	0.001	44.23	0.057	1.37	3.62	1.33	14.47	5.84	74.4	30.22	148.82	39.45	473.83	78.24	8383.24	1.17	571.78	797.8	0.573351	0.157018	0.00923432	1436.36	0.561806	36.6		whole-rock	57.792	0.6791	13.87		5.17	0.11	2.62	4.66	2.8567	6.3456	0.5336	4.83673	99.4737	946	25.942	14.501	48.754	93.712
samp. ZB-ZD1742	TRACHYTE	Zircon	15.4261	755.3	3.18	0.001	26.17	0.04	1.65	2.51	1.07	13.52	5.2	65.58	25.12	117.5	27.66	318.59	48.38	8272.23	1.08	169.35	247.47	0.224216	0.205845	0.0187777	1014.51	0.561542	37		whole-rock	58.27	0.6701	13.94		5.11	0.08	2.58	4.62	2.8852	6.3406	0.5234	4.66931	99.6886	1055	26.269	14.262	47.635	91.388
samp. ZB-ZD1742	TRACHYTE	Zircon	16.0179	753.36	3.8	0.038	31.34	0.068	0.96	2.52	1.12	13.63	4.71	62.11	24.76	112.23	29.1	336.31	52.48	8575.21	1.16	390.91	523.86	0.518889	0.184681	0.00972091	151.16	0.584243	34.1		whole-rock	57.792	0.6791	13.87		5.17	0.11	2.62	4.66	2.8567	6.3456	0.5336	4.83673	99.4737	946	25.942	14.501	48.754	93.712
samp. ZB-ZD1742	TRACHYTE	Zircon	13.7841	969.34	4.52	0.153	32.82	0.055	1.64	4.02	1.52	16.43	6.61	84.3	30.83	146.4	35.77	402.2	60.54	7909.34	1.35	245.71	327.19	0.253482	0.209597	0.0183957	87.7195	0.571788	40		whole-rock	57.792	0.6791	13.87		5.17	0.11	2.62	4.66	2.8567	6.3456	0.5336	4.83673	99.4737	946	25.942	14.501	48.754	93.712
samp. ZB-ZD1742	TRACHYTE	Zircon	16.0455	1151.01	4.18	0.139	41.22	0.127	2.57	4.86	2.21	26.34	9.43	105.21	38.03	165.15	39.35	418.58	65.08	7465.86	1.09	514.55	390.39	0.447042	0.25135	0.0081236	76.0647	0.597159	36		whole-rock	58.27	0.6701	13.94		5.11	0.08	2.58	4.62	2.8852	6.3406	0.5234	4.66931	99.6886	1055	26.269	14.262	47.635	91.388
samp. ZB-ZD1742	TRACHYTE	Zircon	13.3367	1109.95	5.4	0.034	42.57	0.104	1.06	4.08	1.4	20.38	7.52	94.52	35.13	167.57	40.96	436.4	67.73	8711.53	1.64	327.62	412.64	0.295166	0.21659	0.0164825	175.522	0.469375	37.3		whole-rock	57.792	0.6791	13.87		5.17	0.11	2.62	4.66	2.8567	6.3456	0.5336	4.83673	99.4737	946	25.942	14.501	48.754	93.712
samp. ZB-ZD1742	TRACHYTE	Zircon	15.7815	906.73	5.33	0.065	39.71	0.047	1.25	3.28	1.29	15.27	5.6	67.4	27.86	130.28	34.57	402.34	65.05	8569.96	1.3	459.39	619.62	0.506645	0.16752	0.0116023	176.148	0.557259	36.7		whole-rock	57.796	0.6746	13.805		5.1	0.1	2.58	4.63	2.8607	6.3297	0.531	5.03417	99.4412	954	24.825	13.295	46.432	88.018
samp. ZB-ZD1743	TRACHYTE	Zircon	15.3087	852.37	2.89	0.16	56.14	0.32	4.88	8.28	2.89	26.26	9.06	85.22	28.05	116.04	25.89	271.36	40.72	8070.46	0.61	479.51	532.72	0.562561	0.314048	0.00602699	60.8306	0.599182	38.9		whole-rock	59.15	0.711	15.43		5.04	0.09	3.1	5.16	3.6575	6.1492	0.6257	0.999273	100.113	2994	25.94	14.329	147.024	293.203
samp. ZB-ZD1743	TRACHYTE	Zircon	18.2436	3426	15.7	0.91	1730.5	5.43	83.49	95.06	23.92	218.3	51.33	422.75	118.87	423.09	88.52	870.94	114.08	6889.88	4.43	11822.5	1342.24	3.45081	0.485395	0.00132798	190.869	0.507644	40.7		whole-rock	59.16	0.7103	15.39		5.01	0.09	3.1	5.15	3.6513	6.1433	0.6263	1.16258	100.194	2954	25.78	14.371	149.02	298.505
samp. ZB-ZD1743	TRACHYTE	Zircon	16.0331	668.53	2.33	0.45	33.36	0.218	2.75	4.05	2.03	14.28	5.6	62.19	21.32	95.19	23.13	272.95	45.09	8386.27	0.423	262.96	519.59	0.393341	0.227844	0.00886066	26.1142	0.816071	41		whole-rock	59.11	0.7112	15.4		5.02	0.09	3.11	5.15	3.6663	6.1445	0.6278	1.09071	100.121	2976	25.206	14.171	146.077	290.065
samp. ZB-ZD1743	TRACHYTE	Zircon	16.7353	834.84	4.21	0.091	101.75	0.35	7.22	8.1	3.02	30.9	7.9	82.23	27.97	117.74	25.5	265.18	38.21	8022.61	0.85	945.41	760.57	1.13244	0.310091	0.00445309	139.786	0.583591	45		whole-rock	59.16	0.7103	15.39		5.01	0.09	3.1	5.15	3.6513	6.1433	0.6263	1.16258	100.194	2954	25.78	14.371	149.02	298.505
samp. ZB-ZD1743	TRACHYTE	Zircon	18.8674	2149.14	5.13	0.34	271.11	2.35	37.03	47.65	13.16	116.12	28.65	247.78	75.46	279.04	59.42	609.04	81.06	6259.62	1.15	2062.97	539.6	0.959905	0.406837	0.00248671	74.363	0.540872	37.7		whole-rock	59.16	0.7103	15.39		5.01	0.09	3.1	5.15	3.6513	6.1433	0.6263	1.16258	100.194	2954	25.78	14.371	149.02	298.505
samp. ZB-ZD1743	TRACHYTE	Zircon	17.7913	2764.86	9.36	0.68	829.95	6.18	95.79	109.51	24.98	235.29	52.55	398.76	100.56	323.32	63.85	572.47	67.92	6120.14	2.47	5769.85	1016.89	2.08685	0.696561	0.00162223	99.2631	0.475759	43.7		whole-rock	59.15	0.711	15.43		5.04	0.09	3.1	5.16	3.6575	6.1492	0.6257	0.999273	100.113	2994	25.94	14.329	147.024	293.203
samp. ZB-ZD1743	TRACHYTE	Zircon	15.8729	913.24	4.6	0.037	67.42	0.128	3.16	6.11	2.86	22.96	7.54	83.2	28.54	126.09	30.13	332.87	51.42	8190.92	0.78	744.01	1018.9	0.814693	0.249947	0.00618271	240.197	0.738215	43.5		whole-rock	59.16	0.7103	15.39		5.01	0.09	3.1	5.15	3.6513	6.1433	0.6263	1.16258	100.194	2954	25.78	14.371	149.02	298.505
samp. ZB-ZD1743	TRACHYTE	Zircon	17.0199	2482.52	7.93	0.76	855.84	3.65	50.67	60.93	15.82	151.71	35.66	297.25	85.13	309.16	64.69	634.73	84.56	6530.89	2.25	4636.08	717.55	1.86749	0.468309	0.0017105	125.986	0.503046	41.8		whole-rock	59.15	0.711	15.43		5.04	0.09	3.1	5.16	3.6575	6.1492	0.6257	0.999273	100.113	2994	25.94	14.329	147.024	293.203
samp. ZB-ZD1743	TRACHYTE	Zircon	17.9661	1561.36	12.75	0.62	879.89	2.23	31.69	38.46	11.4	98.09	22.45	192.64	54.36	193.84	42.46	415.29	55.89	6695.14	3.66	9044.59	1183.61	5.79276	0.463869	0.00140968	183.47	0.567429	41.3		whole-rock	59.16	0.7103	15.39		5.01	0.09	3.1	5.15	3.6513	6.1433	0.6263	1.16258	100.194	2954	25.78	14.371	149.02	298.505
samp. ZB-ZD1743	TRACHYTE	Zircon	17.9493	2468.13	8.1	0.78	835.18	4.16	59.96	65.33	18.87	155.61	36.33	307.53	84.47	299.56	63.45	628.57	79.02	7152.09	2.62	7458.29	822.5	3.02184	0.489253	0.00108604	113.676	0.572164	43.2		whole-rock	59.15	0.711	15.43		5.04	0.09	3.1	5.16	3.6575	6.1492	0.6257	0.999273	100.113	2994	25.94	14.329	147.024	293.203
samp. ZB-ZD1743	TRACHYTE	Zircon	18.1971	1522.84	9.96	0.43	790.72	2.4	35.47	42.27	14.42	97.01	23.75	198.55	53.04	196.47	40.52	409.38	53.25	7591.04	3.92	10572.2	1150.01	6.94242	0.485002	0.000942094	190.839	0.688438	43.9		whole-rock	59.16	0.7103	15.39		5.01	0.09	3.1	5.15	3.6513	6.1433	0.6263	1.16258	100.194	2954	25.78	14.371	149.02	298.505
samp. ZB-ZD1743	TRACHYTE	Zircon	18.4541	2911.19	8.74	0.79	669.11	3.34	55.36	80.18	20.41	180.94	44.33	367.89	102.86	359.58	74.62	718.42	91.37	6227.77	2.42	3979.69	710.56	1.36703	0.512082	0.00219615	100.994	0.518044	40		whole-rock	59.15	0.711	15.43		5.04	0.09	3.1	5.16	3.6575	6.1492	0.6257	0.999273	100.113	2994	25.94	14.329	147.024	293.203
samp. ZB-ZD1743	TRACHYTE	Zircon	17.4445	2137.7	7.52	0.44	680.25	2.77	45.04	57.53	17.7	136.91	33.16	274.32	74.96	270.87	57.28	563.31	73.1	6818.31	2.65	5773.33	773.86	2.70072	0.486979	0.00130254	151.073	0.609722	43.8		whole-rock	59.16	0.7103	15.39		5.01	0.09	3.1	5.15	3.6513	6.1433	0.6263	1.16258	100.194	2954	25.78	14.371	149.02	298.505
samp. ZB-ZD1743	TRACHYTE	Zircon	17.2135	1298.58	3.71	0.66	253.75	3.28	56.02	63	21.67	134.81	28.26	204.58	47.48	141.18	27.13	229.12	26.27	5319.25	1.11	4599.91	750.87	3.54226	0.892895	0.000806538	42.2846	0.718871	41.6		whole-rock	59.15	0.711	15.43		5.04	0.09	3.1	5.16	3.6575	6.1492	0.6257	0.999273	100.113	2994	25.94	14.329	147.024	293.203
samp. ZB-ZD1743	TRACHYTE	Zircon	16.1229	876.05	5.82	0.149	101.48	0.35	4.02	7.78	2.65	29.14	8.59	84.07	28.85	117.38	27.47	290.24	41.86	8076.52	1.07	1131.99	882.31	1.29215	0.289657	0.00514139	108.953	0.538065	41.4		whole-rock	59.16	0.7103	15.39		5.01	0.09	3.1	5.15	3.6513	6.1433	0.6263	1.16258	100.194	2954	25.78	14.371	149.02	298.505
samp YL1636	QUARTZ MONZONITE, ALKALINE	Zircon	1.90139	605.263	1.51019	0.0742166	24.3334	0.0705929	1.75377	2.16594	0.939194	10.6132	3.38608	43.145	17.3325	91.8376	21.5729	230.686	59.3409	10733.1	0.375741	380.2	1057.22	0.628157	0.187029	0.0039721	82.4245	0.598869	41.9239		whole-rock	67.98	0.4	15.6		1.86	0.02	1.04	0.4	3.94	5.9	0.19	1.63	98.96	362	7.66	9.3486	27.6	55.8
samp YL1636	QUARTZ MONZONITE, ALKALINE	Zircon	9.89012	1266.37	1.02386	0.110219	42.7549	0.689569	10.6886	14.789	6.36103	53.625	13.5823	133.492	43.238	184.127	35.4909	314.368	66.4201	7351.31	0.358341	490.14	333.935	0.387043	0.424635	0.00208892	38.0237	0.690555	42.1539		whole-rock	67.98	0.4	15.6		1.86	0.02	1.04	0.4	3.94	5.9	0.19	1.63	98.96	362	7.66	9.3486	27.6	55.8
samp YL1636	QUARTZ MONZONITE, ALKALINE	Zircon	1.71	595.918	2.1534	0.0113469	28.8398	0.0247337	1.4684	1.6965	0.855101	10.1792	3.33228	40.895	16.783	89.3983	20.8068	220.506	55.5544	10730.3	0.634063	540.362	1542.89	0.906773	0.18546	0.00398511	422.078	0.62908	42.1912		whole-rock	67.98	0.4	15.6		1.86	0.02	1.04	0.4	3.94	5.9	0.19	1.63	98.96	362	7.66	9.3486	27.6	55.8
samp YL1636	QUARTZ MONZONITE, ALKALINE	Zircon	2.84022	696.753	2.35137	0.001	35.337	0.0685158	1.8512	2.46979	1.21282	13.8088	4.34099	51.1952	21.0119	104.064	23.7272	244.678	59.5743	11464.2	0.605731	473.972	1146.08	0.680259	0.209235	0.00496098	1046.69	0.634907	42.1826		whole-rock	67.98	0.4	15.6		1.86	0.02	1.04	0.4	3.94	5.9	0.19	1.63	98.96	362	7.66	9.3486	27.6	55.8
samp YL1636	QUARTZ MONZONITE, ALKALINE	Zircon	2.91068	852.599	2.93206	0.0094565	34.7118	0.097972	1.9185	2.3677	1.01069	13.8063	4.50266	57.6158	23.7929	126.283	29.0685	300.414	71.8019	10430.9	0.61088	485.858	1248.26	0.569856	0.191788	0.00603481	279.606	0.540433	42.2571		whole-rock	67.98	0.4	15.6		1.86	0.02	1.04	0.4	3.94	5.9	0.19	1.63	98.96	362	7.66	9.3486	27.6	55.8
samp YL1636	QUARTZ MONZONITE, ALKALINE	Zircon	3.1023	465.004	1.85524	0.0150507	26.4359	0.0275983	1.38094	1.72163	0.883306	9.65237	2.9551	35.1798	13.7267	68.0645	15.4519	159.079	38.8939	10086.7	0.565174	533.226	1312.38	1.14671	0.221147	0.00347927	318.023	0.662442	41.594		whole-rock	67.98	0.4	15.6		1.86	0.02	1.04	0.4	3.94	5.9	0.19	1.63	98.96	362	7.66	9.3486	27.6	55.8
samp YL1636	QUARTZ MONZONITE, ALKALINE	Zircon	1.27993	598.366	1.97982	0.0113194	26.1234	0.0330586	1.27301	1.43164	0.71691	8.98449	2.9345	39.5141	16.666	89.0393	21.3953	232.69	59.7704	11088.8	0.559964	372.575	1152.08	0.622654	0.169814	0.00531388	331.101	0.611118	41.4498		whole-rock	67.98	0.4	15.6		1.86	0.02	1.04	0.4	3.94	5.9	0.19	1.63	98.96	362	7.66	9.3486	27.6	55.8
samp YL1636	QUARTZ MONZONITE, ALKALINE	Zircon	5.24459	872.384	2.89485	0.111931	42.8483	0.114372	2.68712	4.18605	1.81465	20.7383	6.51815	75.6166	28.4616	133.657	27.7325	264.608	58.1461	9248.92	0.9852	288.416	469.963	0.330606	0.285769	0.0100371	92.8502	0.595428	40.4904		whole-rock	67.98	0.4	15.6		1.86	0.02	1.04	0.4	3.94	5.9	0.19	1.63	98.96	362	7.66	9.3486	27.6	55.8
samp YL1636	QUARTZ MONZONITE, ALKALINE	Zircon	3.1723	745.119	2.17034	0.0293878	29.3857	0.0745473	1.93612	2.37521	1.24906	13.1208	4.13448	51.7686	21.0349	110.045	25.5199	273.482	67.6414	10940.9	0.605621	389.276	1122.51	0.522434	0.189295	0.00557532	153.929	0.684028	41.8825		whole-rock	67.98	0.4	15.6		1.86	0.02	1.04	0.4	3.94	5.9	0.19	1.63	98.96	362	7.66	9.3486	27.6	55.8
samp YL1636	QUARTZ MONZONITE, ALKALINE	Zircon	4.7358	922.79	3.56919	0.0123058	51.9546	0.101567	2.51121	3.88535	1.70681	20.3068	6.4999	78.1278	29.396	141.568	30.1598	283.568	62.2556	9717.06	1.17553	271.136	469.657	0.293823	0.275517	0.0131638	360.311	0.587452	41.663		whole-rock	67.98	0.4	15.6		1.86	0.02	1.04	0.4	3.94	5.9	0.19	1.63	98.96	362	7.66	9.3486	27.6	55.8
samp YL1636	QUARTZ MONZONITE, ALKALINE	Zircon	6.44024	979.924	4.03938	0.0639551	67.0271	0.134067	2.89693	4.16468	1.74548	22.1523	7.12811	85.9652	31.6631	149.34	30.9827	283.674	60.2792	8496.61	1.18102	287.403	393.016	0.293291	0.303042	0.0140547	177.475	0.555568	43.2087		whole-rock	67.98	0.4	15.6		1.86	0.02	1.04	0.4	3.94	5.9	0.19	1.63	98.96	362	7.66	9.3486	27.6	55.8
samp YL1636	QUARTZ MONZONITE, ALKALINE	Zircon	2.64365	806.397	2.9918	0.0644169	30.1023	0.0513912	1.43485	1.46287	0.813113	10.5685	3.81278	51.7795	22.4984	122.061	29.1777	323.633	80.5833	12354.3	0.760743	472.118	1535.02	0.585466	0.159995	0.00633698	128.274	0.632214	41.3352		whole-rock	67.98	0.4	15.6		1.86	0.02	1.04	0.4	3.94	5.9	0.19	1.63	98.96	362	7.66	9.3486	27.6	55.8
samp YL1636	QUARTZ MONZONITE, ALKALINE	Zircon	2.13992	540.437	1.77107	0.0201402	18.6482	0.0360778	1.16056	1.05698	0.536608	8.19836	2.77483	36.0856	15.1202	82.4279	19.0781	204.078	51.1017	12259.3	0.594121	352.085	1336.86	0.651482	0.176823	0.00503022	169.617	0.557294	43.0963		whole-rock	67.98	0.4	15.6		1.86	0.02	1.04	0.4	3.94	5.9	0.19	1.63	98.96	362	7.66	9.3486	27.6	55.8
samp YL1636	QUARTZ MONZONITE, ALKALINE	Zircon	11.7737	960.3	0.99147	0.0343185	23.1732	0.270308	4.92843	6.14418	2.50731	28.2173	8.17009	90.9245	32.359	147.112	29.0358	263.579	56.6056	8755.1	0.343728	273.56	270.763	0.284869	0.344962	0.00362433	58.9899	0.58216	41.8147		whole-rock	67.98	0.4	15.6		1.86	0.02	1.04	0.4	3.94	5.9	0.19	1.63	98.96	362	7.66	9.3486	27.6	55.8
samp YL1636	QUARTZ MONZONITE, ALKALINE	Zircon	2.94528	805.489	2.04621	0.001	33.7923	0.0468461	2.06272	2.89617	1.41419	16.1035	5.10456	58.8302	23.6518	118.473	27.2413	280.283	69.3963	11631.6	0.46224	500.153	1196.96	0.620931	0.209896	0.00409117	1210.5	0.63308	41.755		whole-rock	67.98	0.4	15.6		1.86	0.02	1.04	0.4	3.94	5.9	0.19	1.63	98.96	362	7.66	9.3486	27.6	55.8
samp YL1636	QUARTZ MONZONITE, ALKALINE	Zircon	1.56915	691.97	2.4257	0.00657519	24.5908	0.0386746	1.40167	1.78707	0.752786	10.8435	3.58504	46.1036	19.208	103.76	24.1494	259.422	63.6831	10769.2	0.724293	507.015	1725.46	0.732713	0.177717	0.00478428	378.086	0.522805	40.9603		whole-rock	67.98	0.4	15.6		1.86	0.02	1.04	0.4	3.94	5.9	0.19	1.63	98.96	362	7.66	9.3486	27.6	55.8
samp YL1636	QUARTZ MONZONITE, ALKALINE	Zircon	2.61655	736.506	1.78292	0.0207853	30.9072	0.068469	1.81544	2.8376	1.32978	14.1489	4.58852	54.1284	21.3684	110.17	24.8773	254.219	61.4354	10902.4	0.496905	472.814	1152.88	0.64197	0.21292	0.00377087	200.872	0.641604	41.5182		whole-rock	67.98	0.4	15.6		1.86	0.02	1.04	0.4	3.94	5.9	0.19	1.63	98.96	362	7.66	9.3486	27.6	55.8
samp. SX18-1	SYENITE	Zircon				3.64	107	2.05	7.84	1.59	0.84	3.02	0.47	4.33	1.28	6.81	2.06	28.7	4.79			60.1149	286.307		0.150871	0	9.60375	1.17193	233		whole-rock	62.95	0.64	13.82		8.44	0.04	0.3	0.51	0.55	11.4	0.36	0.84	99.85	522	29	16.7	43.8	94.5
samp. SX17-1	SYENITE	Zircon				0.35	418	0.49	5.76	9.56	5.38	64.8	24.6	370	148	772	154	1395	168			4134	3372		0.265233	0	247.474	0.66083	231		whole-rock	59.05	0.99	13.96		7.63	0.14	0.49	2.47	2.7	10.45	0.27	0.5	98.65	641	44.3	26.7	98.2	192.6
samp. SX01-1	SYENITE	Zircon				4.9	25.9	1.11	4.45	1.22	0.44	2.07	0.5	4.56	1.29	5.86	1.41	16.6	3.31			562	703		0.274699	0	2.72286	0.846469	238		whole-rock	63.06	0.36	15.67		4.98	0.09	0.24	0.72	2.83	11.4	0.12	0.47	99.94	663	15.1	15.9	36.7	110.2
samp. SX01-1	SYENITE	Zircon				0.17	97.3	0.49	8.79	19	12.7	100	25.8	235	61.8	195	28.3	206	29.5			2750	1052		1.14078		82.6561	0.890739	236		whole-rock	63.06	0.36	15.67		4.98	0.09	0.24	0.72	2.83	11.4	0.12	0.47	99.94	663	15.1	15.9	36.7	110.2
samp. SX03-1	SYENITE	Zircon				0.5	624	6.03	77.2	90.3	38.6	226	39.7	236	50.5	163	29.5	280	46.1			44.5	167		0.842857	0	88.1101	0.826062	237		whole-rock	57.76	1.2	14.26		7.99	0.13	0.67	3.99	2.33	10.05	0.27	0.07	98.72	727	117	44.7	138	334
samp. SX03-1	SYENITE	Zircon				0.43	608	6.32	105	148	62.4	334	56.3	353	78	259	47.7	431	67.9			174	155		0.819026	0	90.4264	0.858033	253		whole-rock	57.76	1.2	14.26		7.99	0.13	0.67	3.99	2.33	10.05	0.27	0.07	98.72	727	117	44.7	138	334
samp. SX03-1	SYENITE	Zircon				0.11	88.1	0.051	0.87	2.86	2.01	21.6	9.6	136	61.5	335	81.5	911	182			755	227		0.149286		288.389	0.781825	251		whole-rock	57.76	1.2	14.26		7.99	0.13	0.67	3.99	2.33	10.05	0.27	0.07	98.72	727	117	44.7	138	334
samp. CE-1	MONZONITE, ALKALINE	Zircon	54.2	4194.82	7.96	0.14	52.73	0.6	11.7	18.21	3.49	100.48	29.93	349.6	117.36	558.31	105.2	1182.03	194.48	34880	3.32	1055.61	1146.63	0.251646	0.295762	0.00754066	44.607	0.249433	1896		whole-rock	60.71	0.26	19.1		3.15	0.08	0.35	2.46	3.35	9.52	0.08	0.48	99.54	1449	14.43	18.76	44.66	79.96
samp. CE-1	MONZONITE, ALKALINE	Zircon	61.21	2108.65	37.18	0	28.8	0.17	3.44	7.26	0.34	41.33	13.4	172.07	63.05	302.26	62.87	676.87	114.75	35255	23.83	150.39	479.45	0.0713205	0.254214	0.247224		0.0600069	1811		whole-rock	60.71	0.26	19.1		3.15	0.08	0.35	2.46	3.35	9.52	0.08	0.48	99.54	1449	14.43	18.76	44.66	79.96
samp. CE-1	MONZONITE, ALKALINE	Zircon	56.84	2304.02	9.6	0.1	43.06	0.1	2.09	6.21	1.46	36.03	12.69	166.52	63.9	323.39	68.03	799.68	143.46	36102.3	3.27	411.83	784.06	0.178744	0.208233	0.0233106	105.574	0.2984	1888		whole-rock	60.71	0.26	19.1		3.15	0.08	0.35	2.46	3.35	9.52	0.08	0.48	99.54	1449	14.43	18.76	44.66	79.96
samp. CE-1	MONZONITE, ALKALINE	Zircon	68.55	1505.03	25.24	0	19.74	0.15	3.1	7.28	0.29	30.54	9.93	123.16	46.03	220.03	41.72	481.64	83.61	31956	17.65	80.71	324.74	0.0536268	0.25571	0.312725		0.0594595	1784		whole-rock	60.71	0.26	19.1		3.15	0.08	0.35	2.46	3.35	9.52	0.08	0.48	99.54	1449	14.43	18.76	44.66	79.96
samp. CE-6	LAMPROPHYRE, ALKALINE	Zircon	20.1	866.37	4.66	0.03	6.52	0.17	2.96	3.86	0.88	19.04	6.68	77.61	28.67	128.65	23.47	211.06	38.22	6969.98	2.36	166.13	158.82	0.191754	0.367715	0.0280503	22.3845	0.313819	1746		whole-rock	44.97	1.58	16.85		16.14	0.15	5.94	5.24	1.73	5.13	0.24	1.62	99.61	695.4	28.23	0.29	15.96	35.9
samp. CE-6	LAMPROPHYRE, ALKALINE	Zircon	8.51	1365.2	8.75	0.03	12.62	0.18	2.96	5.12	0.6	27.31	10.25	117.58	45.22	207.87	39.06	349.64	64.06	7124.68	3.2	187	189.74	0.136976	0.336289	0.0467914	42.1063	0.155124	1754		whole-rock	44.97	1.58	16.85		16.14	0.15	5.94	5.24	1.73	5.13	0.24	1.62	99.61	695.4	28.23	0.29	15.96	35.9
samp. CE-6	LAMPROPHYRE, ALKALINE	Zircon	13.96	926.36	5.15	0.05	6.36	0.24	2.79	4.43	0.99	18.91	6.75	79.78	30.27	146.9	28.39	265.63	52.51	6836.3	2.59	90.31	123.8	0.0974891	0.300343	0.0570258	14.2348	0.330682	1742		whole-rock	44.97	1.58	16.85		16.14	0.15	5.94	5.24	1.73	5.13	0.24	1.62	99.61	695.4	28.23	0.29	15.96	35.9
samp. CE-6	LAMPROPHYRE, ALKALINE	Zircon	8.62	2061.84	3.9	0.1	9.96	0.68	11.72	14.98	1.94	59.36	20.03	206.71	71.38	307.89	55.98	488.33	87.72	6802.97	1.81	147.48	153.92	0.0715283	0.4233	0.0264443	9.3646	0.198894	1771		whole-rock	44.97	1.58	16.85		16.14	0.15	5.94	5.24	1.73	5.13	0.24	1.62	99.61	695.4	28.23	0.29	15.96	35.9
samp. CE-6	LAMPROPHYRE, ALKALINE	Zircon	12.22	870.65	5.44	0.03	9.66	0.18	2.68	3.81	0.84	21.17	7.24	81.94	29.32	132.04	24.52	218.15	40.86	7287.68	2.55	80.61	106.36	0.092586	0.375613	0.0674854	32.2303	0.285943	1749		whole-rock	44.97	1.58	16.85		16.14	0.15	5.94	5.24	1.73	5.13	0.24	1.62	99.61	695.4	28.23	0.29	15.96	35.9
samp. CE-6	LAMPROPHYRE, ALKALINE	Zircon	6.99	1751.68	3.99	0.08	9.34	0.67	10.27	13.33	2.5	54.33	17.63	183.57	60.97	263.1	46.36	400.25	72.54	7352.94	1.82	82.46	103.5	0.0470748	0.458638	0.0483871	9.8912	0.284007	1793		whole-rock	44.97	1.58	16.85		16.14	0.15	5.94	5.24	1.73	5.13	0.24	1.62	99.61	695.4	28.23	0.29	15.96	35.9
samp. CE-6	LAMPROPHYRE, ALKALINE	Zircon	19.66	2748.22	12.68	0.1	16.86	0.62	11.94	17.56	3.69	82.45	27.18	286.31	98.14	411.07	71.11	606.93	106.88	6801.51	4.27	489.59	298.21	0.178148	0.471735	0.0258992	16.6015	0.296478	1777		whole-rock	44.97	1.58	16.85		16.14	0.15	5.94	5.24	1.73	5.13	0.24	1.62	99.61	695.4	28.23	0.29	15.96	35.9
samp. CE-6	LAMPROPHYRE, ALKALINE	Zircon	8.65	1563.18	2.86	0.04	6.95	0.67	8.37	11.53	2.06	49.28	16.08	163.73	54.57	232.26	41.17	357.61	64.09	7350.1	1.42	70.59	92.56	0.0451579	0.457845	0.0405157	10.4088	0.264205	1740		whole-rock	44.97	1.58	16.85		16.14	0.15	5.94	5.24	1.73	5.13	0.24	1.62	99.61	695.4	28.23	0.29	15.96	35.9
samp. CE-6	LAMPROPHYRE, ALKALINE	Zircon	7.97	2802.52	6.48	0.13	13.65	0.97	15.09	21.9	2.76	85.99	27.41	288.76	99.88	424.45	78.08	672.19	121.95	6781.79	2.79	225.29	210.87	0.0803884	0.429581	0.0287629	9.42453	0.19444	1767		whole-rock	44.97	1.58	16.85		16.14	0.15	5.94	5.24	1.73	5.13	0.24	1.62	99.61	695.4	28.23	0.29	15.96	35.9
samp. CE-6	LAMPROPHYRE, ALKALINE	Zircon	14.31	574.21	2.91	0.01	5.42	0.13	1.48	2.75	0.7	13.36	4.78	53.88	19.74	87.8	16.21	147.29	27.37	7184.01	1.49	43.8	62.58	0.0762787	0.365809	0.0664384	36.8563	0.353063	1743		whole-rock	44.97	1.58	16.85		16.14	0.15	5.94	5.24	1.73	5.13	0.24	1.62	99.61	695.4	28.23	0.29	15.96	35.9
samp. CE-15	LAMPROPHYRE, ALKALINE	Zircon	7.08	430.79	1.85	0	18.54	0.06	1.28	2.43	0.72	10.21	3.67	37.22	13.47	63.24	12.91	122.84	25.61	10315.2	1.25	185.32	342.92	0.430186	0.302996	0.00998273		0.441916	1831		whole-rock	47.18	2.14	14.35		16.14	0.2	5.8	5.38	2.01	2.69	1.02	2.67	99.6	350	38.02	72.56	62.16	135.36
samp. CE-15	LAMPROPHYRE, ALKALINE	Zircon	6.01	516.34	1.81	0.01	16.12	0.1	1.52	2.83	0.87	13.68	4.2	44.01	16.21	75.93	15.33	150.58	32.61	10208	1.47	163.01	288.57	0.315703	0.29227	0.0111036	124.983	0.427471	1833		whole-rock	47.18	2.14	14.35		16.14	0.2	5.8	5.38	2.01	2.69	1.02	2.67	99.6	350	38.02	72.56	62.16	135.36
samp. CE-15	LAMPROPHYRE, ALKALINE	Zircon	6.25	395.77	1.52	0	14.12	0.04	0.88	1.33	0.3	7.64	2.78	31.64	12	60.66	12.25	125.98	26.72	11164	1	143.07	271.11	0.361498	0.251151	0.0106242		0.287722	1850		whole-rock	47.18	2.14	14.35		16.14	0.2	5.8	5.38	2.01	2.69	1.02	2.67	99.6	350	38.02	72.56	62.16	135.36
samp. CE-15	LAMPROPHYRE, ALKALINE	Zircon	7.12	516.98	1.48	0.01	15.05	0.06	1.02	2.18	0.67	12.14	3.8	43.29	16.27	74.57	15.34	147.06	30.71	10668.4	0.92	139.2	261.51	0.269256	0.29437	0.0106322	150.642	0.398163	1843		whole-rock	47.18	2.14	14.35		16.14	0.2	5.8	5.38	2.01	2.69	1.02	2.67	99.6	350	38.02	72.56	62.16	135.36
samp. CE-15	LAMPROPHYRE, ALKALINE	Zircon	6.85	494.12	1.8	0.01	16.69	0.08	1.35	2.07	0.8	12.69	3.95	42.51	15.25	71.69	14.65	138.2	28.74	10365.2	1.15	169.91	282.01	0.343864	0.307598	0.0105938	144.676	0.477197	1846		whole-rock	47.18	2.14	14.35		16.14	0.2	5.8	5.38	2.01	2.69	1.02	2.67	99.6	350	38.02	72.56	62.16	135.36
samp. CE-15	LAMPROPHYRE, ALKALINE	Zircon	9.55	699.61	3.35	0.01	22.8	0.11	1.81	3.31	0.96	16.17	5.2	58.17	21.44	104.55	21.18	209.32	45.43	10632.8	2.32	246.68	486.84	0.352596	0.2779	0.0135803	168.548	0.401168	1849		whole-rock	47.18	2.14	14.35		16.14	0.2	5.8	5.38	2.01	2.69	1.02	2.67	99.6	350	38.02	72.56	62.16	135.36
samp. CE-15	LAMPROPHYRE, ALKALINE	Zircon	7.03	694.43	2.13	0.01	19.46	0.08	1.38	2.84	0.95	16.45	5.27	58.73	21.27	100.65	20.3	194.53	41.03	10169.1	1.21	209.75	370.47	0.302046	0.301907	0.0101549	168.687	0.424918	1866		whole-rock	47.18	2.14	14.35		16.14	0.2	5.8	5.38	2.01	2.69	1.02	2.67	99.6	350	38.02	72.56	62.16	135.36
samp. CE-15	LAMPROPHYRE, ALKALINE	Zircon	5.23	802.31	1.5	0.01	21.23	0.23	4	6.45	1.56	25.94	7.71	74.98	25.8	113.94	21.58	194.48	38.57	12161.2	1.51	388.38	465.57	0.484077	0.385541	0.0038622	108.535	0.368709	1865		whole-rock	47.18	2.14	14.35		16.14	0.2	5.8	5.38	2.01	2.69	1.02	2.67	99.6	350	38.02	72.56	62.16	135.36
samp. CE-15	LAMPROPHYRE, ALKALINE	Zircon	3.77	418.62	0.78	0	13.22	0.05	0.61	1.23	0.64	9.87	3.26	37.31	12.99	60.11	11.66	110.67	22.34	11196.2	0.58	127.07	206.13	0.303545	0.337128	0.00613835		0.561555	1825		whole-rock	47.18	2.14	14.35		16.14	0.2	5.8	5.38	2.01	2.69	1.02	2.67	99.6	350	38.02	72.56	62.16	135.36
samp. CE-15	LAMPROPHYRE, ALKALINE	Zircon	5.39	489.77	1.49	0.01	13.77	0.07	1.07	1.81	0.59	10.83	3.55	41.47	14.98	73.19	14.93	143.63	30.14	10952.1	0.99	123.27	248.94	0.25169	0.288728	0.0120873	127.606	0.407401	1852		whole-rock	47.18	2.14	14.35		16.14	0.2	5.8	5.38	2.01	2.69	1.02	2.67	99.6	350	38.02	72.56	62.16	135.36
samp. CE-15	LAMPROPHYRE, ALKALINE	Zircon	5.97	405.42	2.26	0.01	14.67	0.04	0.83	1.39	0.45	8.66	2.81	32.86	12.13	61.39	12.45	124.75	26.42	11392.3	1.27	170.75	354.73	0.421168	0.263407	0.0132357	179.839	0.396524	1833		whole-rock	47.18	2.14	14.35		16.14	0.2	5.8	5.38	2.01	2.69	1.02	2.67	99.6	350	38.02	72.56	62.16	135.36
samp. CE-15	LAMPROPHYRE, ALKALINE	Zircon	5.45	384.2	1.42	0.01	17.31	0.06	1.05	2.3	0.56	9.35	3.2	32.58	12.1	56.63	10.94	106.1	22.25	10498.9	0.98	191.47	328.34	0.49836	0.307069	0.00741631	173.263	0.369183	1833		whole-rock	47.18	2.14	14.35		16.14	0.2	5.8	5.38	2.01	2.69	1.02	2.67	99.6	350	38.02	72.56	62.16	135.36
samp. CE-15	LAMPROPHYRE, ALKALINE	Zircon	6.65	397.19	1.65	0	17.35	0.08	1.13	2.16	0.63	9.41	3.07	34.17	12.62	59.19	11.32	110.97	23.26	10544.6	1.06	181.66	312.2	0.457363	0.307921	0.0090829		0.427211	1856		whole-rock	47.18	2.14	14.35		16.14	0.2	5.8	5.38	2.01	2.69	1.02	2.67	99.6	350	38.02	72.56	62.16	135.36
samp. CE-15	LAMPROPHYRE, ALKALINE	Zircon	11.29	753.22	2.38	0.01	21.91	0.11	1.82	3.67	1.16	17.33	5.7	61.61	23.13	111.55	22.21	213.15	44.59	10089.2	1.22	241.77	418.61	0.320982	0.289045	0.00984407	161.969	0.444682	1858		whole-rock	47.18	2.14	14.35		16.14	0.2	5.8	5.38	2.01	2.69	1.02	2.67	99.6	350	38.02	72.56	62.16	135.36
samp. BK21	MONZONITE, ALKALINE	Zircon	0			0	55.5	0	1.72	4.46	1.33	19.3	4.36	53.2	17.18	81.6	19.2	170.7	34.6	10180		531	602		0.311658			0.438257	2551		whole-rock	66.8	0.5	15.1		3.6	0.1	1	2.4	4.8	4.7	0.4	0.6	99.8	1099.6	15	15.5	124.6	245
samp. BK21	MONZONITE, ALKALINE	Zircon	0			1.02	66.6	0.69	5.2	4.99	2.06	27.7	6.12	62.3	23.8	107	24.6	254	51.4	10700		546	608		0.245276		19.4641	0.535674	2426		whole-rock	66.8	0.5	15.1		3.6	0.1	1	2.4	4.8	4.7	0.4	0.6	99.8	1099.6	15	15.5	124.6	245
samp. BK12	MONZODIORITE, ALKALINE	Zircon	0			0	30	0	0	1.98	1.07	11.9	3.61	40.4	13.72	54.5	12.71	127.2	23.7	10450		105.2	94.1		0.31761			0.673909	2669		whole-rock	52	0.9	18.1		8.4	0.1	4.5	5.5	4.2	3	0.6	2.1	99.5	1389.2	20.1	6.5	65.5	148.5
samp. BK12	MONZODIORITE, ALKALINE	Zircon	0			0.6	53.7	1.63	16.6	20.3	5.96	55.2	13.31	133.4	41.1	184.8	41.4	350	68.4	9340		315	187		0.381143		13.3134	0.544318	2671		whole-rock	52	0.9	18.1		8.4	0.1	4.5	5.5	4.2	3	0.6	2.1	99.5	1389.2	20.1	6.5	65.5	148.5
samp. BK12	MONZODIORITE, ALKALINE	Zircon	9.5			0	45.4	0.519	6.62	7.64	3.89	38.8	9.39	107.6	34.2	154.2	36	344	64.8	9110		284	189.2		0.312791			0.690734	2673		whole-rock	52	0.9	18.1		8.4	0.1	4.5	5.5	4.2	3	0.6	2.1	99.5	1389.2	20.1	6.5	65.5	148.5
samp. BK12	MONZODIORITE, ALKALINE	Zircon	0			0	28.9	0	2.6	3.2	1.31	20.4	4.9	54.7	18	87.2	18.4	197	39.3	9130		116.6	97.6		0.277665			0.495684	2670		whole-rock	52	0.9	18.1		8.4	0.1	4.5	5.5	4.2	3	0.6	2.1	99.5	1389.2	20.1	6.5	65.5	148.5
samp. BK12	MONZODIORITE, ALKALINE	Zircon	0			0	30.5	0	0	3.4	1.34	13.8	4.37	42.5	12.4	61.5	13.9	130.5	24.8	11070		100.2	92.7		0.32567			0.598066	2668		whole-rock	52	0.9	18.1		8.4	0.1	4.5	5.5	4.2	3	0.6	2.1	99.5	1389.2	20.1	6.5	65.5	148.5
samp. BK12	MONZODIORITE, ALKALINE	Zircon	0			0	46	0.45	7.1	9.7	4.12	43.3	10	116	36.7	190	41	372	74	9800		200	139.1		0.311828			0.614598	2671		whole-rock	52	0.9	18.1		8.4	0.1	4.5	5.5	4.2	3	0.6	2.1	99.5	1389.2	20.1	6.5	65.5	148.5
samp. BK12	MONZODIORITE, ALKALINE	Zircon	0			0	26	0	1.77	1.97	1.03	13.2	3.37	36.5	11.9	52	12.3	117.1	22.9	9730		93.1	82.8		0.311699			0.617505	2669		whole-rock	52	0.9	18.1		8.4	0.1	4.5	5.5	4.2	3	0.6	2.1	99.5	1389.2	20.1	6.5	65.5	148.5
samp. BK12	MONZODIORITE, ALKALINE	Zircon	0			0	28.3	0.139	2.04	1.84	1.14	12.9	3.51	35.2	12.1	55.6	12.3	117.2	22	10550		97.8	85.8		0.300341			0.71536	2675		whole-rock	52	0.9	18.1		8.4	0.1	4.5	5.5	4.2	3	0.6	2.1	99.5	1389.2	20.1	6.5	65.5	148.5
samp. BK12	MONZODIORITE, ALKALINE	Zircon	0			0	34.8	0.187	4.2	5.3	1.97	19.8	4.15	53.5	17.8	88	19.5	176	37.6	9330		170.3	130.3		0.303977			0.587921	2669		whole-rock	52	0.9	18.1		8.4	0.1	4.5	5.5	4.2	3	0.6	2.1	99.5	1389.2	20.1	6.5	65.5	148.5
samp. BK12	MONZODIORITE, ALKALINE	Zircon	0			0	27.3	0	0	1.32	0.64	9.9	2.61	35.1	9.99	51.5	10.74	119.2	22.1	11130		87.3	86.7		0.294463			0.541251	2692		whole-rock	52	0.9	18.1		8.4	0.1	4.5	5.5	4.2	3	0.6	2.1	99.5	1389.2	20.1	6.5	65.5	148.5
samp. BK12	MONZODIORITE, ALKALINE	Zircon	0			0	33.3	0.24	4.1	6.9	3.07	31.1	7.39	80.3	26.5	124.2	27	246	49.9	9410		160	111.7		0.326423			0.640704	2675		whole-rock	52	0.9	18.1		8.4	0.1	4.5	5.5	4.2	3	0.6	2.1	99.5	1389.2	20.1	6.5	65.5	148.5
samp. BK12	MONZODIORITE, ALKALINE	Zircon	0			0	30.8	0.28	4.8	6.3	3.08	23.5	6.71	67.6	23	103.8	22.9	211.5	44	9030		163.3	118.3		0.319622			0.773874	2668		whole-rock	52	0.9	18.1		8.4	0.1	4.5	5.5	4.2	3	0.6	2.1	99.5	1389.2	20.1	6.5	65.5	148.5
samp. SP16D1B1	MONZONITE, ALKALINE	Zircon	28.68		0.98	0.04	45.13	0.21	2.85	4.23	1.45	12.17	2.71	22.42	6.02	21.72	3.86	35.78	6.42	8014.67	0.32	188	139		0.626607	0.00521277	120.729	0.61784	2480		whole-rock	56.99	0.56	14.28			0.09	5.52	6.2	4.02	3.97	0.75	0.94	99.05	1778	19.6	6.57	128	264
samp. SP16D1B1	MONZONITE, ALKALINE	Zircon	27.72		0.69	0.02	33.11	0.11	1.5	2.31	0.97	7.06	1.72	14.63	4.08	15.7	2.81	27.11	4.9	8673.9	0.23	97	87		0.539653	0.0071134	173.074	0.734323	2504		whole-rock	56.99	0.56	14.28			0.09	5.52	6.2	4.02	3.97	0.75	0.94	99.05	1778	19.6	6.57	128	264
samp. SP16D1B1	MONZONITE, ALKALINE	Zircon	31.27		0.98	0.04	46.46	0.25	3.86	4.62	1.62	12.97	2.94	24.01	6.32	22.96	3.93	38.01	6.59	8282.49	0.31	194	139		0.631676	0.00505155	113.911	0.639805	2483		whole-rock	56.99	0.56	14.28			0.09	5.52	6.2	4.02	3.97	0.75	0.94	99.05	1778	19.6	6.57	128	264
samp. SP16D1B1	MONZONITE, ALKALINE	Zircon	29.56		0.7	0.03	34.61	0.12	1.84	2.62	1	8.2	1.94	16.07	4.57	16.96	3.07	29.24	5.2	8318.97	0.24	109	93		0.54959	0.00642202	141.428	0.659578	2486		whole-rock	56.99	0.56	14.28			0.09	5.52	6.2	4.02	3.97	0.75	0.94	99.05	1778	19.6	6.57	128	264
samp. SP16D1B1	MONZONITE, ALKALINE	Zircon	34		0.81	0.03	39.55	0.25	4.22	5.16	1.93	14.92	3.31	26.91	7.03	24.93	4.39	39.07	6.84	7794.2	0.27	127	83		0.688764	0.00637795	111.97	0.672468	2499		whole-rock	56.99	0.56	14.28			0.09	5.52	6.2	4.02	3.97	0.75	0.94	99.05	1778	19.6	6.57	128	264
samp. SP16D1B1	MONZONITE, ALKALINE	Zircon	28.58		0.65	0.04	31.3	0.09	1.34	1.85	0.74	5.73	1.43	11.97	3.33	12.36	2.24	21.71	3.96	8502.63	0.2	81	77		0.551359	0.00802469	127.902	0.694852	2503		whole-rock	56.99	0.56	14.28			0.09	5.52	6.2	4.02	3.97	0.75	0.94	99.05	1778	19.6	6.57	128	264
samp. SP16D1B1	MONZONITE, ALKALINE	Zircon	32.13		0.92	0.03	41.12	0.18	2.85	4.06	1.57	12.79	3.05	25.31	6.73	24.5	4.36	40.41	7.05	8216.21	0.33	156	110		0.62633	0.00589744	137.196	0.666078	2486		whole-rock	56.99	0.56	14.28			0.09	5.52	6.2	4.02	3.97	0.75	0.94	99.05	1778	19.6	6.57	128	264
samp. SP16D1B1	MONZONITE, ALKALINE	Zircon	33.96		0.91	0.04	47.71	0.33	4.06	5.25	1.89	14.49	3.14	25.82	6.63	24.06	4.27	38.15	6.53	7809.9	0.3	184	130		0.676802	0.00494565	101.814	0.662478	2494		whole-rock	56.99	0.56	14.28			0.09	5.52	6.2	4.02	3.97	0.75	0.94	99.05	1778	19.6	6.57	128	264
samp. SP16D1B1	MONZONITE, ALKALINE	Zircon	28.04		0.76	0.08	45.14	0.54	7.91	9.41	3.1	23.63	5.04	39.96	10.14	35.86	6.15	56.08	9.45	8046.53	0.23	220	130		0.712553	0.00345455	53.2481	0.635563	2510		whole-rock	56.99	0.56	14.28			0.09	5.52	6.2	4.02	3.97	0.75	0.94	99.05	1778	19.6	6.57	128	264
samp. SP16D1B1	MONZONITE, ALKALINE	Zircon	33.04		0.89	0.04	42.05	0.22	3.73	5.43	1.87	15.88	3.39	27.51	7.05	25.2	4.47	40.45	6.88	7792.16	0.32	166	103		0.680099	0.00536145	109.903	0.615659	2489		whole-rock	56.99	0.56	14.28			0.09	5.52	6.2	4.02	3.97	0.75	0.94	99.05	1778	19.6	6.57	128	264
samp. SP16D1B1	MONZONITE, ALKALINE	Zircon	31.02		0.55	0.03	34.1	0.17	3	4.2	1.71	13.82	3.16	26.51	6.88	26.28	4.54	42.17	7.3	8099.45	0.21	131	94		0.628646	0.00419847	117.072	0.686185	2499		whole-rock	56.99	0.56	14.28			0.09	5.52	6.2	4.02	3.97	0.75	0.94	99.05	1778	19.6	6.57	128	264
samp. SP16D1B1	MONZONITE, ALKALINE	Zircon	41.26		0.67	0.35	57.71	1.7	20.75	17.53	5.62	38.61	7.67	57.93	14	48.49	7.88	70.53	11.43	7206.64	0.28	241	129		0.821353	0.00278008	18.3433	0.660418	2496		whole-rock	56.99	0.56	14.28			0.09	5.52	6.2	4.02	3.97	0.75	0.94	99.05	1778	19.6	6.57	128	264
samp. SP16D1B1	MONZONITE, ALKALINE	Zircon	34.29		0.73	0.07	39.51	0.4	4.91	5.55	1.98	15.13	3.22	25.15	6.47	23.2	4.06	37.76	6.29	7411.26	0.24	122	86		0.666049	0.00598361	57.8912	0.660576	2482		whole-rock	56.99	0.56	14.28			0.09	5.52	6.2	4.02	3.97	0.75	0.94	99.05	1778	19.6	6.57	128	264
samp. SP16D1B1	MONZONITE, ALKALINE	Zircon	30.66		0.87	0.03	44.94	0.18	3.02	4.07	1.45	12.62	2.57	22.69	6.02	22.11	3.8	36.55	6.26	7846.48	0.29	185	137		0.620793	0.0047027	149.941	0.618536	2514		whole-rock	56.99	0.56	14.28			0.09	5.52	6.2	4.02	3.97	0.75	0.94	99.05	1778	19.6	6.57	128	264
samp. SP16D1B1	MONZONITE, ALKALINE	Zircon	35.7		0.93	0.03	47.71	0.28	4.62	5.65	2	15.31	3.19	26.52	6.61	23.84	4.2	40.33	6.7	7824.66	0.31	196	142		0.657575	0.0047449	127.63	0.657418	2509		whole-rock	56.99	0.56	14.28			0.09	5.52	6.2	4.02	3.97	0.75	0.94	99.05	1778	19.6	6.57	128	264
samp. SP16D1B1	MONZONITE, ALKALINE	Zircon	37.85		0.95	0.09	52.88	0.56	7.37	7.6	2.68	19.43	3.79	31.47	7.81	27.48	4.76	43.38	7.12	7110.62	0.29	199	125		0.72545	0.00477387	57.7512	0.674241	2511		whole-rock	56.99	0.56	14.28			0.09	5.52	6.2	4.02	3.97	0.75	0.94	99.05	1778	19.6	6.57	128	264
samp. SP16D1B1	MONZONITE, ALKALINE	Zircon	40.22		0.89	0.06	40.53	0.39	6.74	7.64	2.46	19.06	3.87	30.15	7.7	27.42	4.58	43.38	6.97	6921.51	0.25	136	83		0.695021	0.00654412	64.9611	0.623233	2504		whole-rock	56.99	0.56	14.28			0.09	5.52	6.2	4.02	3.97	0.75	0.94	99.05	1778	19.6	6.57	128	264
samp. SP16D1B1	MONZONITE, ALKALINE	Zircon	30.44		0.77	0.03	34.76	0.14	2.16	3.15	1.14	9.44	2.12	18.72	4.9	18.06	3.4	32.58	5.65	8042.99	0.24	104	87		0.574586	0.00740385	131.504	0.639127	2472		whole-rock	56.99	0.56	14.28			0.09	5.52	6.2	4.02	3.97	0.75	0.94	99.05	1778	19.6	6.57	128	264
samp. SP16D1B1	MONZONITE, ALKALINE	Zircon	25.88		0.91	0.03	37.84	0.14	2.31	3.4	1.23	10.73	2.36	21.34	5.69	21.38	3.93	39.37	6.47	8081.86	0.37	143	116		0.542037	0.00636364	143.156	0.622572	2510		whole-rock	56.99	0.56	14.28			0.09	5.52	6.2	4.02	3.97	0.75	0.94	99.05	1778	19.6	6.57	128	264
samp. SP16D1B1	MONZONITE, ALKALINE	Zircon	30.71		0.47	0.04	29.16	0.23	2.87	3.54	1.17	9.25	1.99	16.45	4.2	15.72	2.82	27.36	4.54	6976.23	0.13	68	55		0.601243	0.00691176	74.5381	0.625082	2526		whole-rock	56.99	0.56	14.28			0.09	5.52	6.2	4.02	3.97	0.75	0.94	99.05	1778	19.6	6.57	128	264
samp. 16SX17-1	QUARTZ SYENITE, ALKALINE	Zircon	4.16	1625	6.62377	0.06	35.7	0.52	8.56	12.8	1.17	49.1	15.2	173	56.8	241	46.8	446	64.8		3.14216	100.116	102.624	0.0616098	0.387892	0.0661609	49.5536	0.14268	849.765		whole-rock	68.33	0.84	14.04		4.25	0.15	0.74	0.79	4.46	5.86	0.12	0.4	100.05	22.3	58.3	118	132	256
samp. 16SX17-1	QUARTZ SYENITE, ALKALINE	Zircon	5.8	1932	9.50655	8.14	59.5	3.13	19	15.8	1.49	61.3	18.5	202	68.4	287	56.2	524	78.8		4.38004	148.16	138.91	0.0766874	0.385496	0.0641641	2.89013	0.14637	849.838		whole-rock	68.33	0.84	14.04		4.25	0.15	0.74	0.79	4.46	5.86	0.12	0.4	100.05	22.3	58.3	118	132	256
samp. 16SX17-1	QUARTZ SYENITE, ALKALINE	Zircon	10.5	1373	5.90825	0.06	31.2	0.38	6.22	9.5	0.92	42.7	12.9	144	48.3	206	39.9	374	57.4		2.77209	75.5769	80.3542	0.0550451	0.385027	0.0781753	50.6608	0.139648	851.775		whole-rock	68.33	0.84	14.04		4.25	0.15	0.74	0.79	4.46	5.86	0.12	0.4	100.05	22.3	58.3	118	132	256
samp. 16SX17-1	QUARTZ SYENITE, ALKALINE	Zircon	9.28	1712	7.85342	0.03	30.3	0.45	6.76	11.4	1.21	48.9	15.5	181	61.2	261	51.1	486	72.2		3.31089	109.86	131.654	0.0641703	0.372428	0.071486	63.9382	0.156676	857.755		whole-rock	68.33	0.84	14.04		4.25	0.15	0.74	0.79	4.46	5.86	0.12	0.4	100.05	22.3	58.3	118	132	256
samp. 16SX17-1	QUARTZ SYENITE, ALKALINE	Zircon	8.41	1210	20.0817	0.06	37.6	0.19	3.11	4.96	0.64	25.5	9.37	113	41.4	186	38.2	370	56.8		7.25237	90.0754	91.9638	0.0744424	0.305405	0.222943	86.3416	0.173977	848.893		whole-rock	68.33	0.84	14.04		4.25	0.15	0.74	0.79	4.46	5.86	0.12	0.4	100.05	22.3	58.3	118	132	256
samp. 16SX17-1	QUARTZ SYENITE, ALKALINE	Zircon	15.8	1587	6.66958	0.06	34	0.51	7.39	12.4	1.04	48.2	14.6	166	56.1	231	44.6	420	65.6		2.87232	81.2893	72.8959	0.051222	0.395238	0.0820475	47.6544	0.130054	846.184		whole-rock	68.33	0.84	14.04		4.25	0.15	0.74	0.79	4.46	5.86	0.12	0.4	100.05	22.3	58.3	118	132	256
samp. 16SX17-1	QUARTZ SYENITE, ALKALINE	Zircon	9.9	1491	4.81924	0.16	37.3	0.96	12.3	15.3	1.46	53.8	14.9	166	53.7	220	42.6	390	60.1		2.43909	223.135	188.104	0.149655	0.425641	0.0215979	23.3345	0.155575	847.362		whole-rock	68.33	0.84	14.04		4.25	0.15	0.74	0.79	4.46	5.86	0.12	0.4	100.05	22.3	58.3	118	132	256
samp. 16SX17-1	QUARTZ SYENITE, ALKALINE	Zircon	7.23	2664	11.1451	0.21	53.6	1.25	16.4	19.5	1.65	79.2	23.6	273	92.6	393	72.5	680	103.3		6.01621	92.5748	119.965	0.0347503	0.401471	0.12039	25.6498	0.128359	844.692		whole-rock	68.33	0.84	14.04		4.25	0.15	0.74	0.79	4.46	5.86	0.12	0.4	100.05	22.3	58.3	118	132	256
samp. 16SX17-1	QUARTZ SYENITE, ALKALINE	Zircon	9.04	886	10.3598	0.01	31.9	0.12	1.99	4.08	0.49	20.7	6.98	84	30.2	137	27.6	280	42.3		4.60777	59.931	80.1783	0.0676422	0.3	0.172862	225.78	0.163006	846.345		whole-rock	68.33	0.84	14.04		4.25	0.15	0.74	0.79	4.46	5.86	0.12	0.4	100.05	22.3	58.3	118	132	256
samp. 16SX17-1	QUARTZ SYENITE, ALKALINE	Zircon	10.9	757	9.28406	0.01	31.7	0.1	1.73	3.21	0.31	18.3	5.91	71.5	25.2	115	24	241	36.9		3.62724	139.063	163.778	0.183702	0.29668	0.0667617	245.778	0.123654	847.278		whole-rock	68.33	0.84	14.04		4.25	0.15	0.74	0.79	4.46	5.86	0.12	0.4	100.05	22.3	58.3	118	132	256
samp. 16SX17-1	QUARTZ SYENITE, ALKALINE	Zircon	3.87	1231	14.4427	0.02	38.2	0.2	3.43	5.73	0.6	27.9	9.63	116	41.9	187	38.1	369	59		5.8842	108.112	185.028	0.0878245	0.314363	0.13359	148.087	0.145076	846.714		whole-rock	68.33	0.84	14.04		4.25	0.15	0.74	0.79	4.46	5.86	0.12	0.4	100.05	22.3	58.3	118	132	256
samp. 16SX17-1	QUARTZ SYENITE, ALKALINE	Zircon	8.22	1163	18.9602	0.01	34.3	0.13	2.36	4.8	0.68	24.9	8.54	110	39.6	183	37.1	366	55		7.80786	138.013	181.313	0.11867	0.300546	0.137379	233.242	0.190157	854.521		whole-rock	68.33	0.84	14.04		4.25	0.15	0.74	0.79	4.46	5.86	0.12	0.4	100.05	22.3	58.3	118	132	256
samp. 16SX17-1	QUARTZ SYENITE, ALKALINE	Zircon	7.71	1348	15.8211	0.05	38.5	0.29	4.67	6.68	0.7	31.3	10.8	131	46.3	208	42.7	403	61.8		6.20707	162.888	234.568	0.120836	0.325062	0.0971291	78.3901	0.148	849.975		whole-rock	68.33	0.84	14.04		4.25	0.15	0.74	0.79	4.46	5.86	0.12	0.4	100.05	22.3	58.3	118	132	256
samp. 16SX17-1	QUARTZ SYENITE, ALKALINE	Zircon	6.06	1295	21.1462	0.01	35.8	0.17	2.16	5.59	0.69	25.6	9.38	118	42.7	200	40.9	384	62.8		8.35863	133.43	139.599	0.103035	0.307292	0.158481	212.884	0.176338	849.215		whole-rock	68.33	0.84	14.04		4.25	0.15	0.74	0.79	4.46	5.86	0.12	0.4	100.05	22.3	58.3	118	132	256
samp. 16SX17-1	QUARTZ SYENITE, ALKALINE	Zircon	13.3	1813	7.85828	0.07	35.8	0.69	9.9	13.3	1.24	52.4	16.1	180	61.2	267	51.2	475	76.4		4.12499	77.7545	87.6568	0.0428872	0.378947	0.101065	39.9387	0.1436	846.142		whole-rock	68.33	0.84	14.04		4.25	0.15	0.74	0.79	4.46	5.86	0.12	0.4	100.05	22.3	58.3	118	132	256
samp. 16SX17-1	QUARTZ SYENITE, ALKALINE	Zircon	13.4	933	8.59995	0.02	32.1	0.15	3.03	4.62	0.45	22.3	7.59	87.8	31.6	140	28.1	272	45.7		3.63954	220.456	258.449	0.236288	0.322794	0.0390097	143.691	0.135539	851.392		whole-rock	68.33	0.84	14.04		4.25	0.15	0.74	0.79	4.46	5.86	0.12	0.4	100.05	22.3	58.3	118	132	256
samp. 16SX17-1	QUARTZ SYENITE, ALKALINE	Zircon	11.29	1382	20.9013	0.02	40.7	0.2	3.18	6.25	0.65	29.9	10.53	130	47.9	215	43.3	416	68.3		8.00896	106.555	141.481	0.0771022	0.3125	0.196154	157.779	0.145366	860.063		whole-rock	68.33	0.84	14.04		4.25	0.15	0.74	0.79	4.46	5.86	0.12	0.4	100.05	22.3	58.3	118	132	256
samp. 16SX17-1	QUARTZ SYENITE, ALKALINE	Zircon	9.66	1032	12.5588	0.03	33.2	0.14	2.11	4.9	0.58	22.3	8.14	96.6	34.7	158	32.1	314	52.6		5.1718	261.599	318.243	0.253487	0.307643	0.0480076	125.602	0.169629	849.499		whole-rock	68.33	0.84	14.04		4.25	0.15	0.74	0.79	4.46	5.86	0.12	0.4	100.05	22.3	58.3	118	132	256
samp. 16SX17-1	QUARTZ SYENITE, ALKALINE	Zircon	7.54	3077	14.0999	0.06	34.8	0.61	8.95	14.5	1.59	73.6	24.8	306	107	470	89.7	834	129		6.40507	134.527	188.845	0.0437201	0.366906	0.104811	44.5988	0.148798	861.512		whole-rock	68.33	0.84	14.04		4.25	0.15	0.74	0.79	4.46	5.86	0.12	0.4	100.05	22.3	58.3	118	132	256
samp. 17FC11-1	SYENOGRANITE, ALKALINE	Zircon	4.16	1194	20.5	0.2	36.6	0.24	3.2	5.7	0.57	28.9	9.63	120	42	180	35.7	329	51.9		7.9	379.122	348.936	0.317522	0.364742	0.0540724	40.9586	0.135773	875.978		whole-rock	72.03	0.5	13.2		2.82	0.04	0.69	0.12	3.67	5.76	0.04	0.44	99.33	19.4	49.3	135	114	286
samp. 17FC11-1	SYENOGRANITE, ALKALINE	Zircon	5.8	6110	37	0.18	72.3	1.1	19.9	36.5	3.89	167	53.1	615	197	821	154	1385	208		9.78	254.287	255.648	0.0416182	0.444043	0.145505	39.8373	0.152324	875.773		whole-rock	72.03	0.5	13.2		2.82	0.04	0.69	0.12	3.67	5.76	0.04	0.44	99.33	19.4	49.3	135	114	286
samp. 17FC11-1	SYENOGRANITE, ALKALINE	Zircon	10.5	649	14.8	0	18.6	0.04	0.8	2.03	0.28	13.4	4.98	63.3	23.1	106	20.7	200	31.8		6	315.639	272.3	0.486346	0.3165	0.0468891		0.164127	872.031		whole-rock	72.03	0.5	13.2		2.82	0.04	0.69	0.12	3.67	5.76	0.04	0.44	99.33	19.4	49.3	135	114	286
samp. 17FC11-1	SYENOGRANITE, ALKALINE	Zircon	9.28	3983	19.6	0.16	39.4	0.94	12.8	21.2	2.17	104	32.2	382	127	526	98	901	141		6.61	262.988	267.453	0.0660275	0.423973	0.0745282	24.909	0.141286	866.147		whole-rock	72.03	0.5	13.2		2.82	0.04	0.69	0.12	3.67	5.76	0.04	0.44	99.33	19.4	49.3	135	114	286
samp. 17FC11-1	SYENOGRANITE, ALKALINE	Zircon	8.41	3847	82	0.05	145	0.63	9.01	16.2	1.78	88.2	31	373	126	524	99.2	892	133		21	201.954	265.276	0.0524965	0.418161	0.406033	200.308	0.143963	865.004		whole-rock	72.03	0.5	13.2		2.82	0.04	0.69	0.12	3.67	5.76	0.04	0.44	99.33	19.4	49.3	135	114	286
samp. 17FC11-1	SYENOGRANITE, ALKALINE	Zircon	15.8	3216	54.6	0.06	102	0.53	9.12	14.6	1.38	74.2	24.9	307	104	432	83.2	767	118		14.4	466.53	495.799	0.145065	0.400261	0.117034	140.24	0.128181	859.566		whole-rock	72.03	0.5	13.2		2.82	0.04	0.69	0.12	3.67	5.76	0.04	0.44	99.33	19.4	49.3	135	114	286
samp. 17FC11-1	SYENOGRANITE, ALKALINE	Zircon	9.9	3553	19.3	0.09	35.8	0.65	10.1	19.3	2.14	90.1	29.7	352	116	490	92.9	845	131		6.63	298.007	292.164	0.0838749	0.416568	0.0647635	36.2902	0.15689	859.001		whole-rock	72.03	0.5	13.2		2.82	0.04	0.69	0.12	3.67	5.76	0.04	0.44	99.33	19.4	49.3	135	114	286
samp. 17FC11-1	SYENOGRANITE, ALKALINE	Zircon	7.23	2612	11.2	0.04	30.6	0.55	9.42	14.8	1.5	69.6	22.1	260	86.1	361	68.4	630	96.4		4.46	247.282	243.217	0.0946714	0.412698	0.0452925	50.5818	0.142883	858.583		whole-rock	72.03	0.5	13.2		2.82	0.04	0.69	0.12	3.67	5.76	0.04	0.44	99.33	19.4	49.3	135	114	286
samp. 17FC11-1	SYENOGRANITE, ALKALINE	Zircon	9.04	3626	34.9	0.09	65.5	0.72	10.6	21.5	1.94	95.5	30.3	358	118	490	92.8	835	128		14.6	436.499	500.272	0.12038	0.428743	0.0799543	63.0868	0.130889	857.91		whole-rock	72.03	0.5	13.2		2.82	0.04	0.69	0.12	3.67	5.76	0.04	0.44	99.33	19.4	49.3	135	114	286
samp. 17FC11-1	SYENOGRANITE, ALKALINE	Zircon	10.9	3199	22.2	0.1	40.9	0.88	11.7	18.7	1.83	83.4	26.2	308	101	423	80	737	116		6.55	210.639	212.441	0.0658452	0.41791	0.105394	33.8039	0.141668	857.203		whole-rock	72.03	0.5	13.2		2.82	0.04	0.69	0.12	3.67	5.76	0.04	0.44	99.33	19.4	49.3	135	114	286
samp. 17FC11-1	SYENOGRANITE, ALKALINE	Zircon	3.87	4504	31	0.27	51.5	1	14	23.6	2.48	115	36.8	431	144	604	111	1013	158		9.11	395.214	379.811	0.0877472	0.425469	0.0784386	24.3002	0.145536	857.036		whole-rock	72.03	0.5	13.2		2.82	0.04	0.69	0.12	3.67	5.76	0.04	0.44	99.33	19.4	49.3	135	114	286
samp. 17FC11-1	SYENOGRANITE, ALKALINE	Zircon	7.93	3531	39.4	0.1	51	0.96	12.5	20.5	2.02	97.5	29.3	347	114	470	89.1	822	127		9.63	478.672	459.569	0.135563	0.422141	0.082311	40.357	0.138132	856.951		whole-rock	72.03	0.5	13.2		2.82	0.04	0.69	0.12	3.67	5.76	0.04	0.44	99.33	19.4	49.3	135	114	286
samp. 17FC11-1	SYENOGRANITE, ALKALINE	Zircon	7.88	4212	75.5	0.08	138	0.61	10.7	19.1	2.09	99.9	34.5	417	137	569	108	976	146		19.3	54.0585	116.932	0.0128344	0.427254	1.39664	153.163	0.146275	856.48		whole-rock	72.03	0.5	13.2		2.82	0.04	0.69	0.12	3.67	5.76	0.04	0.44	99.33	19.4	49.3	135	114	286
samp. 17FC11-1	SYENOGRANITE, ALKALINE	Zircon	4.55	4293	21.2	0.17	41.1	1.03	13.6	22.6	2.35	112	35.6	413	136	567	106	966	148		6.87	473.633	480.216	0.110327	0.427536	0.0447604	24.0815	0.1428	854.659		whole-rock	72.03	0.5	13.2		2.82	0.04	0.69	0.12	3.67	5.76	0.04	0.44	99.33	19.4	49.3	135	114	286
samp. 17FC11-1	SYENOGRANITE, ALKALINE	Zircon	8.44	6039	17.4	0.1	66	0.9	15.3	33	3.54	159	51.6	614	203	841	157	1412	214		5.68	377.122	343.58	0.0624478	0.434844	0.0461389	53.9395	0.149407	854.352		whole-rock	72.03	0.5	13.2		2.82	0.04	0.69	0.12	3.67	5.76	0.04	0.44	99.33	19.4	49.3	135	114	286
samp. 17FC11-1	SYENOGRANITE, ALKALINE	Zircon	7.27	2045	16.6	0.02	55.9	0.31	5.66	9.47	1.07	47.4	16.3	200	69	293	55.8	520	81.5		5.75	213.694	262.842	0.104496	0.384615	0.0776811	174.061	0.154399	853.871		whole-rock	72.03	0.5	13.2		2.82	0.04	0.69	0.12	3.67	5.76	0.04	0.44	99.33	19.4	49.3	135	114	286
samp. 17FC11-1	SYENOGRANITE, ALKALINE	Zircon	8.57	2888	46.1	0.07	86.4	0.68	9.31	14.3	1.39	64	21.1	254	89	392	77.6	726	117		10.2	153.654	203.143	0.0532043	0.349862	0.300025	97.0945	0.140469	853.24		whole-rock	72.03	0.5	13.2		2.82	0.04	0.69	0.12	3.67	5.76	0.04	0.44	99.33	19.4	49.3	135	114	286
samp. 17FC11-1	SYENOGRANITE, ALKALINE	Zircon	11	1144	16.6	0.02	34.6	0.19	3.55	5.27	0.46	25.9	9.01	111	38.3	172	34.6	335	54.1		5.75	115.091	133.07	0.100604	0.331343	0.144234	137.616	0.120372	850.746		whole-rock	72.03	0.5	13.2		2.82	0.04	0.69	0.12	3.67	5.76	0.04	0.44	99.33	19.4	49.3	135	114	286
samp. 17FC11-1	SYENOGRANITE, ALKALINE	Zircon	7	1757	31.4	0.01	51.1	0.31	5.16	8.75	0.83	39.6	13.7	172	58.1	249	49.2	464	72		9.78	138.822	187.663	0.0790106	0.37069	0.226189	225.022	0.136317	850.094		whole-rock	72.03	0.5	13.2		2.82	0.04	0.69	0.12	3.67	5.76	0.04	0.44	99.33	19.4	49.3	135	114	286
samp. E36	METAGRANITE, ALKALINE	Zircon	4.19	1547.43		0.445	21.71	0.386	3.86	7.68	0.683	34.91	14.2	165.75	58.11	235.27	52.13	496.04	64.19	17134.9		116.41	297.57	0.075228	0.334146		12.8431	0.127523	446.2		whole-rock	70.85	0.34	14.76		2.72	0.03	0.07	0.78	4.7	5.01	0.03	0.4	99.69	86.9	42.4	78.5	166	319
samp. E36	METAGRANITE, ALKALINE	Zircon	5.26	1596.7		0.974	32.55	0.48	4.17	7.55	0.694	37	14.89	176.46	62.12	248.4	53.9	507.73	63.07	13930.8		95.74	241.21	0.0599612	0.347547		11.6717	0.126943	437.4		whole-rock	70.85	0.34	14.76		2.72	0.03	0.07	0.78	4.7	5.01	0.03	0.4	99.69	86.9	42.4	78.5	166	319
samp. E36	METAGRANITE, ALKALINE	Zircon	16.47	2085.5		0.12	56.72	0.618	9.47	16.46	3.12	70.75	23.68	252.1	84.12	315.33	64.01	588.04	78.31	11371.3		163.88	175.7	0.0785807	0.428712		51.0665	0.279512	419.3		whole-rock	70.85	0.34	14.76		2.72	0.03	0.07	0.78	4.7	5.01	0.03	0.4	99.69	86.9	42.4	78.5	166	319
samp. E36	METAGRANITE, ALKALINE	Zircon	4.81	1363.12		0.214	22.53	0.155	2.3	6.24	0.288	30.87	12.21	145.81	51.89	210.17	46.13	443.13	57.87	16735.2		109.29	252.35	0.0801764	0.329046		30.33	0.0634389	448.7		whole-rock	70.85	0.34	14.76		2.72	0.03	0.07	0.78	4.7	5.01	0.03	0.4	99.69	86.9	42.4	78.5	166	319
samp. E36	METAGRANITE, ALKALINE	Zircon	8.1	1214.11		3.78	37.02	1.48	10.07	7.89	0.908	31.81	11.8	135.78	46.98	186.86	40.4	380.87	48.82	14619.3		87.02	185.24	0.0716739	0.3565	0	3.83746	0.175222	427.8		whole-rock	70.85	0.34	14.76		2.72	0.03	0.07	0.78	4.7	5.01	0.03	0.4	99.69	86.9	42.4	78.5	166	319
samp. E36	METAGRANITE, ALKALINE	Zircon	4.7	1797.55		0.418	20.58	0.376	4.06	8.19	0.81	41.38	16.52	192.6	69.08	277.14	59.23	551.16	71.35	15619.4		134.79	359.81	0.0749854	0.349445		12.7276	0.134515	415.8		whole-rock	70.85	0.34	14.76		2.72	0.03	0.07	0.78	4.7	5.01	0.03	0.4	99.69	86.9	42.4	78.5	166	319
samp. E36	METAGRANITE, ALKALINE	Zircon	5.95	1816.41		0.31	32.61	0.401	6.07	11.36	1.239	50.1	18.31	207.69	71.36	278.82	58.03	533.65	70.39	12798.6		94.12	161.21	0.0518165	0.389188		22.6768	0.158777	443.9		whole-rock	70.85	0.34	14.76		2.72	0.03	0.07	0.78	4.7	5.01	0.03	0.4	99.69	86.9	42.4	78.5	166	319
samp. E36	METAGRANITE, ALKALINE	Zircon	8.89	1363.19		3.44	34.52	1.25	8.21	8.16	0.813	34.36	12.99	150.71	52.76	209.13	45.06	421.55	54.06	12896.6		77.95	172.08	0.0571821	0.357514	0	4.08151	0.148437	430.7		whole-rock	70.85	0.34	14.76		2.72	0.03	0.07	0.78	4.7	5.01	0.03	0.4	99.69	86.9	42.4	78.5	166	319
samp. DD90-53	SYENITE	Zircon	7.05	1200	3.06	0.122	45.1	0.335	3.98	6.49	2.81	27.8	7.82	92.8	34	170.9	37.3	352	78	8530	0.58	113.7	169	0.09475	0.263636	0.0269129	54.6964	0.639566	2659.5		whole-rock	64.2886	0.347506	16.5576		3.87367	0.091987	1.14473	3.11733	5.32502	5.02862	0.224857	2.73	100.91	1255	20.5	9.3	52.9	98.6
samp. DD90-53	SYENITE	Zircon	6.73	1064	3.19	0.44	59.9	0.46	3.3	5.04	2.45	22.15	6.73	79.4	29.77	152.2	33.1	322	70.1	8710	0.6	194.7	233	0.182989	0.246584	0.0163842	32.6442	0.708904	2659.7		whole-rock	64.2886	0.347506	16.5576		3.87367	0.091987	1.14473	3.11733	5.32502	5.02862	0.224857	2.73	100.91	1255	20.5	9.3	52.9	98.6
samp. DD90-53	SYENITE	Zircon	5.9	988	3.75	0.1	55	0.265	2.55	4.08	2.04	22.1	6.42	78.9	29.2	148	32.4	314	68.9	9980	0.683	166.8	254	0.168826	0.251274	0.022482	82.837	0.656792	2664		whole-rock	64.2886	0.347506	16.5576		3.87367	0.091987	1.14473	3.11733	5.32502	5.02862	0.224857	2.73	100.91	1255	20.5	9.3	52.9	98.6
samp. DD90-53	SYENITE	Zircon	5.7	1240	2.97	0.75	70.5	0.87	6.6	9.3	4.38	33.1	10.58	113	39.3	174.7	39.5	375	72.7	7980	0.68	278	309	0.224194	0.301333	0.0106835	21.3985	0.763207	2667		whole-rock	64.2886	0.347506	16.5576		3.87367	0.091987	1.14473	3.11733	5.32502	5.02862	0.224857	2.73	100.91	1255	20.5	9.3	52.9	98.6
samp. DD90-53	SYENITE	Zircon	5.55	871	2.38	0.141	48.9	0.227	2.12	3.55	1.98	20	5.96	70.1	25.9	131.2	28.6	279	60.8	8330	0.5	181	223	0.207807	0.251254	0.0131492	67.0148	0.718389	2667.2		whole-rock	64.2886	0.347506	16.5576		3.87367	0.091987	1.14473	3.11733	5.32502	5.02862	0.224857	2.73	100.91	1255	20.5	9.3	52.9	98.6
samp. DD90-53	SYENITE	Zircon	8.7	1170	4.88	0.205	46.9	0.347	3.29	5.41	2.34	23.2	7.26	87.2	32.7	171	37.7	363	80.2	8750	0.594	109.9	197	0.0939316	0.24022	0.044404	43.1137	0.638553	2670.3		whole-rock	64.2886	0.347506	16.5576		3.87367	0.091987	1.14473	3.11733	5.32502	5.02862	0.224857	2.73	100.91	1255	20.5	9.3	52.9	98.6
samp. DD90-53	SYENITE	Zircon	12.6	994	6.4	0.77	40.3	1.2	7.6	9.7	3.79	31.6	9.5	96	32.3	146	30.9	320	62.3	7860	0.54	142	176	0.142857	0.3	0.0450704	10.2791	0.66181	2670.5		whole-rock	64.2886	0.347506	16.5576		3.87367	0.091987	1.14473	3.11733	5.32502	5.02862	0.224857	2.73	100.91	1255	20.5	9.3	52.9	98.6
samp. DD90-53	SYENITE	Zircon	3.19	644	1.57	0.113	23.9	0.241	2.18	2.69	1.25	11.45	3.97	46.4	17.65	96.1	22.8	232.4	52.6	8750	0.365	61.4	129.5	0.0953416	0.199656	0.02557	35.5087	0.688581	2670.7		whole-rock	64.2886	0.347506	16.5576		3.87367	0.091987	1.14473	3.11733	5.32502	5.02862	0.224857	2.73	100.91	1255	20.5	9.3	52.9	98.6
samp. DD90-53	SYENITE	Zircon	8.1	796	1.91	0.012	41.1	0.052	1.63	2.72	1.43	15.7	5.26	62.2	25.2	119.8	28.4	279	58.1	8160	0.52	88.8	165.9	0.111558	0.222939	0.021509	403.398	0.668999	2672		whole-rock	64.2886	0.347506	16.5576		3.87367	0.091987	1.14473	3.11733	5.32502	5.02862	0.224857	2.73	100.91	1255	20.5	9.3	52.9	98.6
samp. DD90-53	SYENITE	Zircon	6.1	690	1.51	0.129	24.1	0.262	2.66	4.07	2.19	17.2	5.47	59	22.4	100.7	23	227	47.8	7300	0.247	69.3	103.4	0.100435	0.259912	0.0217893	32.1408	0.800214	2672.4		whole-rock	64.2886	0.347506	16.5576		3.87367	0.091987	1.14473	3.11733	5.32502	5.02862	0.224857	2.73	100.91	1255	20.5	9.3	52.9	98.6
samp. DD90-53	SYENITE	Zircon	8.7	811	4.29	0.237	39.3	0.32	2.4	4.23	1.79	17.2	5.74	65	24.9	123.1	28.4	293	61.2	8260	0.602	100.8	180	0.124291	0.221843	0.0425595	34.9887	0.641567	2673.1		whole-rock	64.2886	0.347506	16.5576		3.87367	0.091987	1.14473	3.11733	5.32502	5.02862	0.224857	2.73	100.91	1255	20.5	9.3	52.9	98.6
samp. DD90-53	SYENITE	Zircon	3.2	794	1.97	0.085	43.1	0.086	1.66	3.56	1.65	18	5.67	64.2	25.3	117.7	28.1	277	56	7810	0.51	104	174.9	0.130982	0.231769	0.0189423	123.596	0.630153	2673.3		whole-rock	64.2886	0.347506	16.5576		3.87367	0.091987	1.14473	3.11733	5.32502	5.02862	0.224857	2.73	100.91	1255	20.5	9.3	52.9	98.6
samp. DD90-53	SYENITE	Zircon	7	1080	3.26	0.097	45.8	0.267	2.49	4.07	1.96	19.5	6.53	77.3	30.1	158	35.3	344	75.3	8760	0.58	107	170	0.0990741	0.224709	0.0304673	69.7764	0.672613	2675.6		whole-rock	64.2886	0.347506	16.5576		3.87367	0.091987	1.14473	3.11733	5.32502	5.02862	0.224857	2.73	100.91	1255	20.5	9.3	52.9	98.6
samp. SGNO-2002-09	SYENITE	Zircon	6.2	1642	0.85	0.2	109.3	0.836	13.1	15.8	6.46	59.5	14	142	49.5	221	44.8	452	90.4	7550	0.108	332	233	0.202192	0.314159	0.00256024	65.537	0.644123	2673.1		whole-rock	68.8222	0.425704	15.3051		3.5374	0.060815	0.192581	0.192581	0.729779	10.5919	0.141901	2.21	101.14	312	24.4	12.3	118.5	220
samp. SGNO-2002-09	SYENITE	Zircon		1450	1.07	0.065	73	0.482	7.6	9.9	4.9	41.7	11.4	112.4	40.3	190	41.9	427	84.4	8800	0.097	266	198	0.183448	0.263232	0.00402256	101.118	0.737283	2676.9		whole-rock	68.8222	0.425704	15.3051		3.5374	0.060815	0.192581	0.192581	0.729779	10.5919	0.141901	2.21	101.14	312	24.4	12.3	118.5	220
samp. SGNO-2002-09	SYENITE	Zircon	5.1	962	1.26	0.025	147.4	0.256	4.11	6.3	3.24	27.9	7.73	74.8	28.1	126.6	27.2	271	53	8110	0.147	680	355	0.706861	0.276015	0.00185294	451.744	0.74713	2677.1		whole-rock	68.8222	0.425704	15.3051		3.5374	0.060815	0.192581	0.192581	0.729779	10.5919	0.141901	2.21	101.14	312	24.4	12.3	118.5	220
samp. SGNO-2002-09	SYENITE	Zircon	11.2	499	1.13	0.32	61.6	0.339	4.3	3.51	1.55	13.9	3.64	37.2	14.5	63.4	15.2	144	29.3	8270	0.128	155	131	0.310621	0.258333	0.00729032	45.8554	0.678413	2677.2		whole-rock	68.8222	0.425704	15.3051		3.5374	0.060815	0.192581	0.192581	0.729779	10.5919	0.141901	2.21	101.14	312	24.4	12.3	118.5	220
samp. SGNO-2002-09	SYENITE	Zircon	7.4	1028	1.48	0.0114	112.2	0.2	2.32	4.23	1.99	18.9	5.48	66.7	28.2	142.9	33.4	333	69.8	8650	0.23	220	254	0.214008	0.2003	0.00672727	576.116	0.680418	2677.3		whole-rock	68.8222	0.425704	15.3051		3.5374	0.060815	0.192581	0.192581	0.729779	10.5919	0.141901	2.21	101.14	312	24.4	12.3	118.5	220
samp. SGNO-2002-09	SYENITE	Zircon	5	1570	1.37	0.051	95	0.276	3.7	7.9	4.8	38.1	10.7	116	46	227	52.3	537	112	7020	0.29	344	316	0.219108	0.216015	0.00398256	196.322	0.845841	2679.9		whole-rock	68.8222	0.425704	15.3051		3.5374	0.060815	0.192581	0.192581	0.729779	10.5919	0.141901	2.21	101.14	312	24.4	12.3	118.5	220
samp. SGNO-2002-09	SYENITE	Zircon	10.7	962	1.18	0.043	106.1	0.26	4.22	5.79	3.83	27.4	7.37	76.7	28.4	127.5	28.2	280	58.1	7530	0.22	865	431	0.899168	0.273929	0.00136416	246.025	0.929625	2680.4		whole-rock	68.8222	0.425704	15.3051		3.5374	0.060815	0.192581	0.192581	0.729779	10.5919	0.141901	2.21	101.14	312	24.4	12.3	118.5	220
samp. SGNO-2002-09	SYENITE	Zircon		1700	1.82	0.044	202	0.38	5	6.8	3.35	35.6	11.6	137.6	49.9	226	51.1	469	90.7	7340	0.12	479	325	0.281765	0.29339	0.00379958	383.017	0.658247	2684.4		whole-rock	68.8222	0.425704	15.3051		3.5374	0.060815	0.192581	0.192581	0.729779	10.5919	0.141901	2.21	101.14	312	24.4	12.3	118.5	220
samp. SGNO-2002-09	SYENITE	Zircon	5.5	618	1	0.055	80.6	0.2	2.51	2.59	1.55	15.4	4.02	47.4	17.5	83.1	18.8	191	40.3	9130	0.171	238	211	0.385113	0.248168	0.00420168	188.418	0.750318	2685.7		whole-rock	68.8222	0.425704	15.3051		3.5374	0.060815	0.192581	0.192581	0.729779	10.5919	0.141901	2.21	101.14	312	24.4	12.3	118.5	220
samp. SGNO-2002-09	SYENITE	Zircon	8.3	1554	1.49	0.259	182	0.76	8.7	9.2	4.32	42.6	12.6	129	47.3	209	46.1	445	87.1	7880	0.18	418	263	0.268983	0.289888	0.00356459	100.577	0.667127	2686.9		whole-rock	68.8222	0.425704	15.3051		3.5374	0.060815	0.192581	0.192581	0.729779	10.5919	0.141901	2.21	101.14	312	24.4	12.3	118.5	220
samp. SGNO-2002-09	SYENITE	Zircon	6.8	1109	0.59	0.172	73.7	0.64	8.4	8.8	4.1	37.7	9.31	92.8	31.7	143	31.2	308	62.9	8320	0.142	184	150	0.165915	0.301299	0.00320652	54.4625	0.68817	2690.8		whole-rock	68.8222	0.425704	15.3051		3.5374	0.060815	0.192581	0.192581	0.729779	10.5919	0.141901	2.21	101.14	312	24.4	12.3	118.5	220
samp. SGNO-2002-09	SYENITE	Zircon	9.7	1011	0.41	0.186	70	0.583	6.99	9.7	3.91	32.4	8.9	85.1	29.4	134.3	29.9	289	57.1	7670	0.13	168	126	0.166172	0.294464	0.00244048	52.1185	0.674283	2691.4		whole-rock	68.8222	0.425704	15.3051		3.5374	0.060815	0.192581	0.192581	0.729779	10.5919	0.141901	2.21	101.14	312	24.4	12.3	118.5	220
samp. SGNO-2002-09	SYENITE	Zircon		1144	0.97	0.58	71	1.03	12.9	11.3	4.62	38.3	10.2	100.4	33.2	147	33.3	313	62.8	7990	0.084	185	143	0.161713	0.320767	0.00524324	22.5222	0.678933	2696.8		whole-rock	68.8222	0.425704	15.3051		3.5374	0.060815	0.192581	0.192581	0.729779	10.5919	0.141901	2.21	101.14	312	24.4	12.3	118.5	220
samp. JJJD_28	SYENOGRANITE, ALKALINE	Zircon	4.1	2831	2.7	0.36	3.5	0.34	2.4	5.5	0.1	42	18	261	96	450	99	946	157	13770	2.4	143	602	0.0505122	0.275899	0.0188811	2.4528	0.0201149	250		whole-rock	71.03	0.24	15.08	1.51		0.02	0.39	1.63	3.08	6.06	0.07	0.13	99.24	87.65	74.95	7.39	28.77	62.2
samp. JJJD_28	SYENOGRANITE, ALKALINE	Zircon	6	1987	0.8	0.01	0.5	0.05	1	4.9	0.2	38	16	202	66	266	55	482	78	14470	0.7	43	296	0.0216407	0.419087	0.0186047	5.48239	0.0448088	243.6		whole-rock	71.03	0.24	15.08	1.51		0.02	0.39	1.63	3.08	6.06	0.07	0.13	99.24	87.65	74.95	7.39	28.77	62.2
samp. JJJD_28	SYENOGRANITE, ALKALINE	Zircon	3.2	2750	2.8	0.02	2.3	0.03	0.9	3.7	0	36	16	236	97	451	99	946	166	14610	2	112	426	0.0407273	0.249471	0.025	23.0217	0	250.6		whole-rock	71.03	0.24	15.08	1.51		0.02	0.39	1.63	3.08	6.06	0.07	0.13	99.24	87.65	74.95	7.39	28.77	62.2
samp. JJJD_28	SYENOGRANITE, ALKALINE	Zircon	10.3	2370	0.8	0.01	1.1	0.04	1.3	5.3	0.1	43	16	225	82	360	78	705	117	14040	0.7	53	207	0.0223629	0.319149	0.0150943	13.4849	0.0202512	242.5		whole-rock	71.03	0.24	15.08	1.51		0.02	0.39	1.63	3.08	6.06	0.07	0.13	99.24	87.65	74.95	7.39	28.77	62.2
samp. JJJD_28	SYENOGRANITE, ALKALINE	Zircon	4.9	2278	1.4	0.12	4.8	0.11	1.5	4.7	0.1	38	15	202	79	360	78	720	129	15110	1.5	77	317	0.0338016	0.280556	0.0181818	10.2433	0.0228761	241.3		whole-rock	71.03	0.24	15.08	1.51		0.02	0.39	1.63	3.08	6.06	0.07	0.13	99.24	87.65	74.95	7.39	28.77	62.2
samp. JJJD_28	SYENOGRANITE, ALKALINE	Zircon	6.5	2559	1.4	0.04	3.7	0.23	4.5	11.1	0.7	72	24	281	93	373	73	647	97	12150	1.1	136	331	0.0531458	0.434312	0.0102941	9.45785	0.0756997	242.4		whole-rock	71.03	0.24	15.08	1.51		0.02	0.39	1.63	3.08	6.06	0.07	0.13	99.24	87.65	74.95	7.39	28.77	62.2
samp. JJJD_28	SYENOGRANITE, ALKALINE	Zircon	4.1	3010	1.5	0.14	2.5	0.12	1.1	4.8	0.1	42	19	264	104	484	104	922	171	15280	1.5	62	313	0.020598	0.286334	0.0241935	4.72901	0.0215317	247.6		whole-rock	71.03	0.24	15.08	1.51		0.02	0.39	1.63	3.08	6.06	0.07	0.13	99.24	87.65	74.95	7.39	28.77	62.2
samp. JJJD_28	SYENOGRANITE, ALKALINE	Zircon	6.5	1682	4.6	0.33	3	0.19	1.3	1.9	0.1	20	9	135	56	273	66	637	113	13600	2.8	85	631	0.0505351	0.211931	0.0541176	2.93746	0.0495943	250.9		whole-rock	71.03	0.24	15.08	1.51		0.02	0.39	1.63	3.08	6.06	0.07	0.13	99.24	87.65	74.95	7.39	28.77	62.2
samp. JJJD_28	SYENOGRANITE, ALKALINE	Zircon	1.1	4030	3.7	0.44	11.8	0.38	2.7	3.7	0.1	37	20	298	134	649	153	1380	275	17690	5	133	1268	0.0330025	0.215942	0.0278195	7.07536	0.0261289	241.1		whole-rock	71.03	0.24	15.08	1.51		0.02	0.39	1.63	3.08	6.06	0.07	0.13	99.24	87.65	74.95	7.39	28.77	62.2
samp. JJJD_28	SYENOGRANITE, ALKALINE	Zircon	4.8	2721	2.6	0.06	1.8	0.06	0.7	4.5	0.1	34	16	219	94	450	103	972	176	14600	2.5	112	783	0.0411613	0.225309	0.0232143	7.35539	0.024716	262		whole-rock	71.03	0.24	15.08	1.51		0.02	0.39	1.63	3.08	6.06	0.07	0.13	99.24	87.65	74.95	7.39	28.77	62.2
samp. JJJD_28	SYENOGRANITE, ALKALINE	Zircon	4.6	1590	1.8	0.001	1.7	0.01	0.8	3.2	0.1	24	11	147	56	265	61	604	90	10810	1.3	91	448	0.0572327	0.243377	0.0197802	131.805	0.0348853	241.5		whole-rock	71.03	0.24	15.08	1.51		0.02	0.39	1.63	3.08	6.06	0.07	0.13	99.24	87.65	74.95	7.39	28.77	62.2
samp. JJJD_28	SYENOGRANITE, ALKALINE	Zircon	4.1	3384	1.8	0.03	3.5	0.25	4.3	12.5	0.5	72	26	308	118	506	106	920	170	12560	1.3	166	398	0.0490544	0.334783	0.0108434	9.90882	0.0509533	260.8		whole-rock	71.03	0.24	15.08	1.51		0.02	0.39	1.63	3.08	6.06	0.07	0.13	99.24	87.65	74.95	7.39	28.77	62.2
samp. JJJD_28	SYENOGRANITE, ALKALINE	Zircon	3.4	1943	1.5	0.05	1.3	0.02	0.5	3	0	24	11	155	66	313	72	660	125	15200	1.5	57	373	0.0293361	0.234848	0.0263158	10.0792	0	254.3		whole-rock	71.03	0.24	15.08	1.51		0.02	0.39	1.63	3.08	6.06	0.07	0.13	99.24	87.65	74.95	7.39	28.77	62.2
samp. JJJD_28	SYENOGRANITE, ALKALINE	Zircon	5.3	2050	1.8	0.001	0.8	0.01	0.9	3.8	0.1	29	13	178	68	300	65	556	105	15610	2.7	23	233	0.0112195	0.320144	0.0782609	62.0261	0.0291228	235		whole-rock	71.03	0.24	15.08	1.51		0.02	0.39	1.63	3.08	6.06	0.07	0.13	99.24	87.65	74.95	7.39	28.77	62.2
samp. JJJD_24	MONZODIORITE, ALKALINE	Zircon	23.4	2253	4.6	0.05	19.1	0.31	5.8	10.2	1.9	50	17	216	82	382	85	754	137	10140	2.5	229	414	0.101642	0.286472	0.0200873	37.6142	0.257213	114		whole-rock	52.69	1.11	16.75	8.55		0.16	3.65	6.36	5.08	2.45	0.39	2.07	99.27	372.79	30.74	12.93	32.71	67.58
samp. JJJD_24	MONZODIORITE, ALKALINE	Zircon	24.8	1567	3.3	0.01	15.3	0.27	5.3	9	1.4	39	12	152	55	258	56	505	93	10010	1.5	134	253	0.0855137	0.30099	0.0246269	72.1928	0.228454	116		whole-rock	52.69	1.11	16.75	8.55		0.16	3.65	6.36	5.08	2.45	0.39	2.07	99.27	372.79	30.74	12.93	32.71	67.58
samp. JJJD_24	MONZODIORITE, ALKALINE	Zircon	20.9	876	3.9	0.001	14.1	0.07	1.1	3.2	0.6	17	6	79	30	147	34	331	64	10280	1.8	79	193	0.0901826	0.238671	0.0493671	413.195	0.2487	116.6		whole-rock	52.69	1.11	16.75	8.55		0.16	3.65	6.36	5.08	2.45	0.39	2.07	99.27	372.79	30.74	12.93	32.71	67.58
samp. JJJD_24	MONZODIORITE, ALKALINE	Zircon	22.7	1058	3.9	0.01	21.7	0.13	2.6	4.4	0.8	22	7	94	36	177	43	416	79	9920	2	236	447	0.223062	0.225962	0.0165254	147.561	0.248586	116		whole-rock	52.69	1.11	16.75	8.55		0.16	3.65	6.36	5.08	2.45	0.39	2.07	99.27	372.79	30.74	12.93	32.71	67.58
samp. JJJD_24	MONZODIORITE, ALKALINE	Zircon	19.1	895	4.3	0.001	19.5	0.05	1.3	3.1	0.7	17	6	77	29	151	37	364	70	10680	2	119	255	0.132961	0.211538	0.0361345	676.136	0.294792	117.2		whole-rock	52.69	1.11	16.75	8.55		0.16	3.65	6.36	5.08	2.45	0.39	2.07	99.27	372.79	30.74	12.93	32.71	67.58
samp. JJJD_24	MONZODIORITE, ALKALINE	Zircon	16.4	684	4.1	0	24.3	0.06	1.3	2.5	0.5	13	5	60	23	121	30	313	59	13290	2.5	395	397	0.577485	0.191693	0.0103797		0.268134	117.2		whole-rock	52.69	1.11	16.75	8.55		0.16	3.65	6.36	5.08	2.45	0.39	2.07	99.27	372.79	30.74	12.93	32.71	67.58
samp. JJJD_24	MONZODIORITE, ALKALINE	Zircon	20	871	4	0.001	23	0.11	1.8	4.1	0.7	18	6	80	30	152	36	380	69	13130	2.1	144	348	0.165327	0.210526	0.0277778	537.67	0.249111	114.4		whole-rock	52.69	1.11	16.75	8.55		0.16	3.65	6.36	5.08	2.45	0.39	2.07	99.27	372.79	30.74	12.93	32.71	67.58
samp. JJJD_24	MONZODIORITE, ALKALINE	Zircon	23.4	1233	5.2	0.001	16.8	0.1	2.3	4.5	0.9	25	9	114	43	218	53	547	99	9430	2.1	101	287	0.081914	0.20841	0.0514851	411.902	0.259412	113		whole-rock	52.69	1.11	16.75	8.55		0.16	3.65	6.36	5.08	2.45	0.39	2.07	99.27	372.79	30.74	12.93	32.71	67.58
samp. JJJD_24	MONZODIORITE, ALKALINE	Zircon	23.5	1154	4.9	0.001	19.6	0.1	2.2	4	0.8	23	8	108	41	208	49	502	90	11490	2.2	105	256	0.0909879	0.215139	0.0466667	480.552	0.254988	114.2		whole-rock	52.69	1.11	16.75	8.55		0.16	3.65	6.36	5.08	2.45	0.39	2.07	99.27	372.79	30.74	12.93	32.71	67.58
samp. JJJD_24	MONZODIORITE, ALKALINE	Zircon	20.5	905	4.3	0.01	22.8	0.07	1.8	3.3	0.7	18	7	86	32	163	38	404	74	13320	2.2	160	304	0.176796	0.212871	0.026875	211.286	0.27767	116.9		whole-rock	52.69	1.11	16.75	8.55		0.16	3.65	6.36	5.08	2.45	0.39	2.07	99.27	372.79	30.74	12.93	32.71	67.58
samp. JJJD_24	MONZODIORITE, ALKALINE	Zircon	24.6	2264	4	0.05	19.9	0.45	7.7	12.7	2.2	57	19	236	85	401	87	851	151	13230	2.5	165	297	0.0728799	0.277321	0.0242424	32.5272	0.249981	117.8		whole-rock	52.69	1.11	16.75	8.55		0.16	3.65	6.36	5.08	2.45	0.39	2.07	99.27	372.79	30.74	12.93	32.71	67.58
samp. JJJD_24	MONZODIORITE, ALKALINE	Zircon	11.2	1470	3.6	0.001	16.2	0.19	4.2	8.6	1.6	40	13	159	56	258	57	567	102	12060	1.5	97	176	0.0659864	0.280423	0.0371134	288.153	0.263733	115.9		whole-rock	52.69	1.11	16.75	8.55		0.16	3.65	6.36	5.08	2.45	0.39	2.07	99.27	372.79	30.74	12.93	32.71	67.58
samp. JJJD_24	MONZODIORITE, ALKALINE	Zircon	19.1	911	3.7	0.001	16.2	0.09	1.5	3.6	0.7	19	7	89	34	161	38	405	76	14390	2.1	75	173	0.0823271	0.219753	0.0493333	418.676	0.258758	115.4		whole-rock	52.69	1.11	16.75	8.55		0.16	3.65	6.36	5.08	2.45	0.39	2.07	99.27	372.79	30.74	12.93	32.71	67.58
samp. JJJD_24	MONZODIORITE, ALKALINE	Zircon	17.5	1450	3.8	0.01	18.8	0.2	3.4	7.4	1.2	37	13	151	55	249	56	561	98	14300	2	195	302	0.134483	0.269162	0.0194872	103.069	0.221711	116.1		whole-rock	52.69	1.11	16.75	8.55		0.16	3.65	6.36	5.08	2.45	0.39	2.07	99.27	372.79	30.74	12.93	32.71	67.58
samp. JJJD_24	MONZODIORITE, ALKALINE	Zircon	25.3	3093	5	0.06	26	0.51	8.9	19	3.3	89	30	338	123	539	118	1137	210	12380	2.8	397	568	0.128354	0.297274	0.0125945	36.4416	0.245339	119		whole-rock	52.69	1.11	16.75	8.55		0.16	3.65	6.36	5.08	2.45	0.39	2.07	99.27	372.79	30.74	12.93	32.71	67.58
samp. JJJD_24	MONZODIORITE, ALKALINE	Zircon	23.9	1221	5.2	0.001	22.8	0.16	2.3	4.8	0.9	25	9	112	46	214	50	489	104	14280	2.5	152	327	0.124488	0.229039	0.0342105	441.936	0.251174	116		whole-rock	52.69	1.11	16.75	8.55		0.16	3.65	6.36	5.08	2.45	0.39	2.07	99.27	372.79	30.74	12.93	32.71	67.58
samp. JJJD_24	MONZODIORITE, ALKALINE	Zircon	42	2073	5.9	0.03	33.6	0.34	4.9	9.4	1.7	45	16	189	77	354	82	756	159	9820	3.3	431	586	0.207911	0.25	0.0136891	81.5687	0.252698	118.4		whole-rock	52.69	1.11	16.75	8.55		0.16	3.65	6.36	5.08	2.45	0.39	2.07	99.27	372.79	30.74	12.93	32.71	67.58
samp. JJJD_24	MONZODIORITE, ALKALINE	Zircon	25.9	2117	5.2	0.04	18.7	0.33	4.9	10.9	1.6	53	18	207	81	360	80	717	150	12180	2.6	192	360	0.0906944	0.288703	0.0270833	39.9061	0.203513	116.2		whole-rock	52.69	1.11	16.75	8.55		0.16	3.65	6.36	5.08	2.45	0.39	2.07	99.27	372.79	30.74	12.93	32.71	67.58
samp. JJJD_24	MONZODIORITE, ALKALINE	Zircon	25	1143	4.5	0.001	16	0.15	2.4	5	0.9	25	9	104	42	197	48	458	100	12560	2.4	102	290	0.0892388	0.227074	0.0441176	320.301	0.2461	114.5		whole-rock	52.69	1.11	16.75	8.55		0.16	3.65	6.36	5.08	2.45	0.39	2.07	99.27	372.79	30.74	12.93	32.71	67.58
samp. JJJD_24	MONZODIORITE, ALKALINE	Zircon	31.7	1522	4.7	0.03	23.7	0.23	3.8	6.9	1.1	33	12	140	56	253	60	560	117	12200	2.9	275	475	0.180683	0.25	0.0170909	69.9533	0.222861	116.4		whole-rock	52.69	1.11	16.75	8.55		0.16	3.65	6.36	5.08	2.45	0.39	2.07	99.27	372.79	30.74	12.93	32.71	67.58
samp. JJJD_24	MONZODIORITE, ALKALINE	Zircon	22.7	1171	4	0	16.8	0.14	2.4	5.3	1	25	9	107	42	195	46	442	95	12820	2.3	126	289	0.1076	0.242081	0.031746		0.265592	117.7		whole-rock	52.69	1.11	16.75	8.55		0.16	3.65	6.36	5.08	2.45	0.39	2.07	99.27	372.79	30.74	12.93	32.71	67.58
samp. JJJD_24	MONZODIORITE, ALKALINE	Zircon	20.9	1771	3	0	16.8	0.24	4.3	10.1	1.6	46	15	175	66	285	63	565	111	12930	1.7	146	250	0.0824393	0.309735	0.0205479		0.226936	116		whole-rock	52.69	1.11	16.75	8.55		0.16	3.65	6.36	5.08	2.45	0.39	2.07	99.27	372.79	30.74	12.93	32.71	67.58
samp. JJJD_24	MONZODIORITE, ALKALINE	Zircon	27.4	1261	5	0.001	15.9	0.1	1.8	4.5	0.8	24	8	109	44	208	48	480	102	9710	2.2	97	241	0.0769231	0.227083	0.0515464	389.836	0.235343	115.4		whole-rock	52.69	1.11	16.75	8.55		0.16	3.65	6.36	5.08	2.45	0.39	2.07	99.27	372.79	30.74	12.93	32.71	67.58
samp. JJJD_24	MONZODIORITE, ALKALINE	Zircon	18.7	1222	3.1	0.001	17.5	0.18	3.1	6	1	28	10	113	44	199	45	433	88	13810	1.8	132	238	0.10802	0.26097	0.0234848	319.806	0.235868	118.8		whole-rock	52.69	1.11	16.75	8.55		0.16	3.65	6.36	5.08	2.45	0.39	2.07	99.27	372.79	30.74	12.93	32.71	67.58
samp. JJJD_24	MONZODIORITE, ALKALINE	Zircon	23.2	1088	4.2	0	17.5	0.09	1.7	4.4	0.8	21	8	98	38	182	44	446	93	13300	2.4	105	241	0.0965074	0.219731	0.04		0.254435	116.9		whole-rock	52.69	1.11	16.75	8.55		0.16	3.65	6.36	5.08	2.45	0.39	2.07	99.27	372.79	30.74	12.93	32.71	67.58
samp. JJJD_24	MONZODIORITE, ALKALINE	Zircon	22.4	1657	4.5	0.02	22.5	0.24	5	8.2	1.5	37	13	155	59	281	65	659	131	13720	2.4	177	367	0.10682	0.235205	0.0254237	79.6245	0.263273	117.8		whole-rock	52.69	1.11	16.75	8.55		0.16	3.65	6.36	5.08	2.45	0.39	2.07	99.27	372.79	30.74	12.93	32.71	67.58
samp. JJJD_24	MONZODIORITE, ALKALINE	Zircon	26.5	1662	2.7	0.001	16.2	0.19	4.5	9.6	2	45	15	169	60	268	58	554	106	12180	1.3	99	156	0.0595668	0.305054	0.0272727	288.153	0.294179	117.6		whole-rock	52.69	1.11	16.75	8.55		0.16	3.65	6.36	5.08	2.45	0.39	2.07	99.27	372.79	30.74	12.93	32.71	67.58
samp. JJJD_24	MONZODIORITE, ALKALINE	Zircon	20.5	1072	3.4	0.001	18.5	0.14	2.5	4.8	0.9	23	9	100	39	184	43	433	84	15560	1.8	103	212	0.0960821	0.230947	0.0330097	383.347	0.261868	113.8		whole-rock	52.69	1.11	16.75	8.55		0.16	3.65	6.36	5.08	2.45	0.39	2.07	99.27	372.79	30.74	12.93	32.71	67.58
samp. JJJD_24	MONZODIORITE, ALKALINE	Zircon	22.2	1036	4.1	0.001	14.5	0.09	2	4.4	0.8	21	8	98	38	182	42	425	87	14000	2.2	67	182	0.0646718	0.230588	0.061194	374.741	0.254435	114.9		whole-rock	52.69	1.11	16.75	8.55		0.16	3.65	6.36	5.08	2.45	0.39	2.07	99.27	372.79	30.74	12.93	32.71	67.58
samp. JJJD_24	MONZODIORITE, ALKALINE	Zircon	22.1	1141	4.3	0.001	22.6	0.11	2.3	5.1	0.9	25	9	108	42	200	47	474	93	15320	2.4	156	317	0.136722	0.227848	0.0275641	528.32	0.243675	118.2		whole-rock	52.69	1.11	16.75	8.55		0.16	3.65	6.36	5.08	2.45	0.39	2.07	99.27	372.79	30.74	12.93	32.71	67.58
samp. JJJD_24	MONZODIORITE, ALKALINE	Zircon	19.4	858	4	0.001	19.5	0.08	1.5	3.2	0.5	17	6	82	34	166	40	392	85	16690	2.2	123	262	0.143357	0.209184	0.0325203	534.533	0.20725	117.5		whole-rock	52.69	1.11	16.75	8.55		0.16	3.65	6.36	5.08	2.45	0.39	2.07	99.27	372.79	30.74	12.93	32.71	67.58
samp. JJJD_24	MONZODIORITE, ALKALINE	Zircon	20.6	895	4.1	0.001	21	0.08	1.5	3.8	0.7	21	7	91	37	173	40	377	80	17590	2.2	87	209	0.0972067	0.241379	0.0471264	575.65	0.239563	115.8		whole-rock	52.69	1.11	16.75	8.55		0.16	3.65	6.36	5.08	2.45	0.39	2.07	99.27	372.79	30.74	12.93	32.71	67.58
samp. JJJD_24	MONZODIORITE, ALKALINE	Zircon	21.5	1101	4.6	0.001	20	0.08	1.8	4.3	0.7	25	9	111	45	217	49	470	100	16380	2.5	89	202	0.0808356	0.23617	0.0516854	548.239	0.206404	117.8		whole-rock	52.69	1.11	16.75	8.55		0.16	3.65	6.36	5.08	2.45	0.39	2.07	99.27	372.79	30.74	12.93	32.71	67.58
samp. JJJD_24	MONZODIORITE, ALKALINE	Zircon	15.9	1269	3.3	0.001	18	0.08	1.9	5.3	1	32	11	132	52	236	52	495	105	17190	1.7	111	225	0.0874704	0.266667	0.0297297	493.415	0.234753	116.6		whole-rock	52.69	1.11	16.75	8.55		0.16	3.65	6.36	5.08	2.45	0.39	2.07	99.27	372.79	30.74	12.93	32.71	67.58
samp. JJJD_24	MONZODIORITE, ALKALINE	Zircon	17.6	588	3.4	0.001	14.5	0.05	0.7	1.9	0.3	12	4	57	24	114	26	255	56	15840	1.7	54	140	0.0918367	0.223529	0.062963	502.768	0.192078	117.3		whole-rock	52.69	1.11	16.75	8.55		0.16	3.65	6.36	5.08	2.45	0.39	2.07	99.27	372.79	30.74	12.93	32.71	67.58
samp. JJJD_24	MONZODIORITE, ALKALINE	Zircon	24.1	1623	4.9	0.02	20.1	0.18	3.2	6.7	1.1	35	12	156	61	295	62	590	134	13100	2.6	150	330	0.0924214	0.264407	0.0326667	82.1352	0.219606	117.6		whole-rock	52.69	1.11	16.75	8.55		0.16	3.65	6.36	5.08	2.45	0.39	2.07	99.27	372.79	30.74	12.93	32.71	67.58
samp. JJJD_24	MONZODIORITE, ALKALINE	Zircon	21.7	2183	3.4	0.02	17.9	0.42	7	11.5	1.8	56	18	224	83	371	74	675	144	12900	1.8	167	313	0.0765002	0.331852	0.0203593	47.8848	0.216847	116.8		whole-rock	52.69	1.11	16.75	8.55		0.16	3.65	6.36	5.08	2.45	0.39	2.07	99.27	372.79	30.74	12.93	32.71	67.58
samp. JJJD_24	MONZODIORITE, ALKALINE	Zircon	19.8	2002	3	0.01	20.3	0.33	5.6	10.6	1.7	51	16	202	73	340	66	617	133	12360	1.8	185	317	0.0924076	0.327391	0.0162162	86.641	0.223529	117		whole-rock	52.69	1.11	16.75	8.55		0.16	3.65	6.36	5.08	2.45	0.39	2.07	99.27	372.79	30.74	12.93	32.71	67.58
samp. JJJD_24	MONZODIORITE, ALKALINE	Zircon	22.9	1239	4	0.001	15.2	0.11	2.3	5.6	0.8	28	9	117	43	207	41	410	90	11130	1.9	118	263	0.0952381	0.285366	0.0338983	355.33	0.195317	116.1		whole-rock	52.69	1.11	16.75	8.55		0.16	3.65	6.36	5.08	2.45	0.39	2.07	99.27	372.79	30.74	12.93	32.71	67.58
samp. JJJD_24	MONZODIORITE, ALKALINE	Zircon	19.6	1782	2.8	0.03	13.7	0.27	4.4	8.7	1.4	42	14	171	61	281	53	514	110	10740	1.6	136	254	0.0763187	0.332685	0.0205882	37.3218	0.223907	115.6		whole-rock	52.69	1.11	16.75	8.55		0.16	3.65	6.36	5.08	2.45	0.39	2.07	99.27	372.79	30.74	12.93	32.71	67.58
samp. JJJD_24	MONZODIORITE, ALKALINE	Zircon	22.8	1193	4.1	0.001	13.9	0.08	1.8	4	0.7	23	8	103	39	197	40	415	94	9880	2.1	115	328	0.0963956	0.248193	0.0356522	381.026	0.223114	117.2		whole-rock	52.69	1.11	16.75	8.55		0.16	3.65	6.36	5.08	2.45	0.39	2.07	99.27	372.79	30.74	12.93	32.71	67.58
samp. JJJD_24	MONZODIORITE, ALKALINE	Zircon	15.5	574	2.7	0.001	13.3	0.04	0.6	1.6	0.3	10	4	47	19	97	20	222	50	11770	1.5	77	204	0.134146	0.211712	0.0350649	515.592	0.22929	118.7		whole-rock	52.69	1.11	16.75	8.55		0.16	3.65	6.36	5.08	2.45	0.39	2.07	99.27	372.79	30.74	12.93	32.71	67.58
samp. JJJD_24	MONZODIORITE, ALKALINE	Zircon	20	884	3.5	0.001	13.6	0.05	1.1	2.6	0.5	17	6	78	30	146	30	310	68	11240	1.8	85	203	0.0961538	0.251613	0.0411765	471.562	0.229923	119		whole-rock	52.69	1.11	16.75	8.55		0.16	3.65	6.36	5.08	2.45	0.39	2.07	99.27	372.79	30.74	12.93	32.71	67.58
samp. JJJD_24	MONZODIORITE, ALKALINE	Zircon	19.3	646.5	2.7	0.001	9.5	0.04	0.6	2.1	0.4	12	5	58	22	109	23	228	51	10130	1.2	41	101	0.0634184	0.254386	0.0658537	368.28	0.243603	118.5		whole-rock	52.69	1.11	16.75	8.55		0.16	3.65	6.36	5.08	2.45	0.39	2.07	99.27	372.79	30.74	12.93	32.71	67.58
samp. D1817	SYENITE	Zircon	5	2239.14	5.32767	0.01424	69.3535	0.19324	3.35653	7.66094	1.00202	40.3327	14.872	183.641	72.6985	324.977	73.3314	683.768	119.713	8050	1.7	222	221	0.099145	0.268572	0.0239985	324.152	0.174273	126.577		whole-rock	69.16	0.37	15.7		1.82	0.14	0.19	0.3	5.86	5.45	0.03	0.64	99.67	17.5	149	63.1	126	264
samp. D1817	SYENITE	Zircon	4	1892.88	18.7545	0.02499	120.279	0.10386	1.55304	4.43048	0.50313	27.1447	11.2579	149.942	61.0853	285.467	65.1164	617.467	111.043	8241	4.6	241	341	0.127319	0.242835	0.0778194	578.853	0.140261	125.606		whole-rock	69.16	0.37	15.7		1.82	0.14	0.19	0.3	5.86	5.45	0.03	0.64	99.67	17.5	149	63.1	126	264
samp. D1817	SYENITE	Zircon	6	2918.21	15.4687	0.03956	120.996	0.18185	3.63995	9.84177	1.08729	62.8031	22.8208	273.811	101.107	422.719	87.4777	770.472	133.61	7921	3.6	263	277	0.0901238	0.355381	0.0588162	349.761	0.133703	127.683		whole-rock	69.16	0.37	15.7		1.82	0.14	0.19	0.3	5.86	5.45	0.03	0.64	99.67	17.5	149	63.1	126	264
samp. D1817	SYENITE	Zircon	18	1713.24	1.96065	0.06265	81.7843	0.75039	11.1371	13.9919	2.04542	54.8888	15.4996	172.398	61.3033	253.435	54.3744	498.578	94.1108	6511	0.7	113	81	0.0659568	0.34578	0.0173509	92.4805	0.225645	122.844		whole-rock	69.16	0.37	15.7		1.82	0.14	0.19	0.3	5.86	5.45	0.03	0.64	99.67	17.5	149	63.1	126	264
samp. D1817	SYENITE	Zircon	9	2837.34	17.1595	0.00678	156.865	0.21287	4.45118	13.5613	1.14781	72.2454	25.318	286.808	101.073	401.908	81.892	699.515	120.007	7446	4.5	312	298	0.109962	0.41001	0.0549985	1012.37	0.112108	132.262		whole-rock	69.16	0.37	15.7		1.82	0.14	0.19	0.3	5.86	5.45	0.03	0.64	99.67	17.5	149	63.1	126	264
samp. D1817	SYENITE	Zircon	7	1999.31	11.5318	0	117.941	0.16946	2.96784	6.73399	1.05139	43.5338	15.614	184.489	68.4627	288.666	61.3013	551.057	97.6694	7857	3.1	296	269	0.148051	0.334791	0.0389588		0.187732	125.777		whole-rock	69.16	0.37	15.7		1.82	0.14	0.19	0.3	5.86	5.45	0.03	0.64	99.67	17.5	149	63.1	126	264
samp. D1817	SYENITE	Zircon	4	3712.68	35.4522	0	221.84	0.16862	3.27105	8.55074	1.02762	55.6925	22.5084	298.224	118.669	547.183	122.303	1108.66	201.867	7651	6.1	500	621	0.134674	0.268994	0.0709044		0.143965	125.268		whole-rock	69.16	0.37	15.7		1.82	0.14	0.19	0.3	5.86	5.45	0.03	0.64	99.67	17.5	149	63.1	126	264
samp. D1817	SYENITE	Zircon	5	1642.61	4.99651	0.01369	57.564	0.14141	2.64292	6.55464	1.16396	35.9214	12.6	149.916	57.8697	254.98	54.1096	498.92	89.7555	8248	1.7	142	154	0.0864478	0.300481	0.0351867	320.77	0.231905	125.383		whole-rock	69.16	0.37	15.7		1.82	0.14	0.19	0.3	5.86	5.45	0.03	0.64	99.67	17.5	149	63.1	126	264
samp. D1817	SYENITE	Zircon	8	4496.76	30.7598	0.03951	211.681	0.35584	6.03488	18.4386	1.76727	118.938	43.06	480.355	163.327	636.064	122.169	1002.87	163.907	7514	7.8	672	537	0.149441	0.478979	0.0457735	437.708	0.115372	122.823		whole-rock	69.16	0.37	15.7		1.82	0.14	0.19	0.3	5.86	5.45	0.03	0.64	99.67	17.5	149	63.1	126	264
samp. D1817	SYENITE	Zircon	6	2429.2	20.6197	0	116.421	0.12528	2.25235	7.21785	0.66884	48.7186	18.942	224.881	83.5971	352.393	73.5719	638.781	110.679	8521	5.2	284	316	0.116911	0.352048	0.0726044		0.109042	127.256		whole-rock	69.16	0.37	15.7		1.82	0.14	0.19	0.3	5.86	5.45	0.03	0.64	99.67	17.5	149	63.1	126	264
samp. D1817	SYENITE	Zircon	12	4432.18	20.6939	0.1414	240.776	0.55527	9.44552	24.3778	2.21612	132.562	44.6061	480.12	160.093	622.448	123.657	1036.64	178.037	7251	5	572	412	0.129056	0.463151	0.0361781	210.679	0.119182	124.158		whole-rock	69.16	0.37	15.7		1.82	0.14	0.19	0.3	5.86	5.45	0.03	0.64	99.67	17.5	149	63.1	126	264
samp. D1817	SYENITE	Zircon	11	3417.38	20.0408	0.0267	215.696	0.37767	6.04317	16.9996	1.59423	99.6028	32.8406	358.304	121.941	478.281	93.5464	792.374	136.664	7539	5.3	870	498	0.254581	0.452191	0.0230354	526.641	0.118446	127.497		whole-rock	69.16	0.37	15.7		1.82	0.14	0.19	0.3	5.86	5.45	0.03	0.64	99.67	17.5	149	63.1	126	264
samp. D1817	SYENITE	Zircon	6	4774.73	13.7396	0.58275	172.837	0.66597	11.6235	26.5041	2.25336	141.384	47.7413	510.156	173.401	677.282	130.79	1070.17	179.172	7789	3.1	462	336	0.0967593	0.476706	0.0297394	68.0227	0.112537	128.162		whole-rock	69.16	0.37	15.7		1.82	0.14	0.19	0.3	5.86	5.45	0.03	0.64	99.67	17.5	149	63.1	126	264
samp. D1817	SYENITE	Zircon	5	3924.35	51.3354	0.21187	249.004	0.20764	3.09094	8.7803	1.17523	59.8567	25.2295	319.149	128.122	580.305	125.634	1125.42	197.251	7418	7.6	596	715	0.151872	0.283584	0.0861333	291.072	0.156724	127.174		whole-rock	69.16	0.37	15.7		1.82	0.14	0.19	0.3	5.86	5.45	0.03	0.64	99.67	17.5	149	63.1	126	264
samp. D1817	SYENITE	Zircon	4.12438	1678.03	15.2499	0.00120947	114.945	0.0775249	1.69913	3.90586	0.566191	24.1925	9.8384	128.684	53.608	258.226	60.1789	575.498	110.534	8391.23	3.68426	363.736	389.838	0.216764	0.223605	0.0419257	2910.42	0.178069	126.129		whole-rock	69.16	0.37	15.7		1.82	0.14	0.19	0.3	5.86	5.45	0.03	0.64	99.67	17.5	149	63.1	126	264
samp. D1817	SYENITE	Zircon	2	1172.07	12.0444	0	51.4105	0.01356	0.47645	1.2116	0.27512	12.6395	6.04906	85.501	38.8082	197.532	47.7908	468.031	89.9064	8029	2.6	109	247	0.0929977	0.182682	0.1105		0.214932	122.871		whole-rock	69.16	0.37	15.7		1.82	0.14	0.19	0.3	5.86	5.45	0.03	0.64	99.67	17.5	149	63.1	126	264
samp. D1817	SYENITE	Zircon	4	3412.6	21.0187	0.02098	136.83	0.20657	2.8001	7.18922	1.02269	45.5208	19.6023	260.021	109.205	502.299	113.63	1058.82	188.507	7925	4.1	566	533	0.165856	0.245576	0.0371356	509.601	0.172831	126.827		whole-rock	69.16	0.37	15.7		1.82	0.14	0.19	0.3	5.86	5.45	0.03	0.64	99.67	17.5	149	63.1	126	264
samp. D1817	SYENITE	Zircon	8	4111.89	25.9805	0.00643	195.693	0.29618	5.49881	17.6762	1.59713	107.506	38.3686	439.561	151.552	587.632	116.783	970.325	158.455	7787	6.6	430	425	0.104575	0.453004	0.0604197	1099.45	0.112009	126.895		whole-rock	69.16	0.37	15.7		1.82	0.14	0.19	0.3	5.86	5.45	0.03	0.64	99.67	17.5	149	63.1	126	264
samp. D1817	SYENITE	Zircon	6.91951	1559.92	17.7057	0.325736	89.9288	0.233812	2.13957	4.95262	0.520319	33.2986	12.8315	155.344	57.302	241.45	50.4952	442.324	77.6101	8710.92	4.0941	263.561	263.78	0.168959	0.3512	0.0671787	79.8945	0.123869	132.98		whole-rock	69.16	0.37	15.7		1.82	0.14	0.19	0.3	5.86	5.45	0.03	0.64	99.67	17.5	149	63.1	126	264
samp. D1817	SYENITE	Zircon	4	2817.53	28.308	0.01521	185.414	0.13769	2.09615	6.05301	0.74433	40.2946	16.2311	211.409	88.9576	423.728	98.656	924.675	169.496	7575	5.2	395	516	0.140194	0.228631	0.0716657	993.373	0.145707	128.645		whole-rock	69.16	0.37	15.7		1.82	0.14	0.19	0.3	5.86	5.45	0.03	0.64	99.67	17.5	149	63.1	126	264
samp. D1817	SYENITE	Zircon	6	3436.11	7.25249	0.0205	92.8786	0.34928	7.09369	16.1387	1.43924	97.9155	33.6001	369.191	125.853	481.921	97.0238	784.255	129.585	7568	2.4	282	224	0.0820696	0.470753	0.025718	269.114	0.110687	123.323		whole-rock	69.16	0.37	15.7		1.82	0.14	0.19	0.3	5.86	5.45	0.03	0.64	99.67	17.5	149	63.1	126	264
samp. D1817	SYENITE	Zircon	8	3152.08	7.91148	0.0148	136.329	0.60548	9.59544	17.492	2.25908	90.0217	28.7719	316.693	111.055	453.923	91.634	805.318	139.404	7040	2.1	259	201	0.0821679	0.393252	0.0305463	353.096	0.174045	119.344		whole-rock	69.16	0.37	15.7		1.82	0.14	0.19	0.3	5.86	5.45	0.03	0.64	99.67	17.5	149	63.1	126	264
samp. D1817	SYENITE	Zircon	4	2637.34	11.4522	0.02172	90.4292	0.19984	3.50967	8.63194	0.86534	47.3055	18.1566	226.241	89.8697	389.953	85.6567	764.007	135.023	8067	2.7	262	280	0.0993427	0.296124	0.0437107	336.529	0.130918	121.386		whole-rock	69.16	0.37	15.7		1.82	0.14	0.19	0.3	5.86	5.45	0.03	0.64	99.67	17.5	149	63.1	126	264
samp. D1817	SYENITE	Zircon	10	3250.08	22.8401	0.00382	190.854	0.23484	5.02316	14.9754	1.45646	90.2995	31.5967	345.962	117.694	453.474	87.8796	739.984	122.447	7884	6.3	708	507	0.217841	0.467526	0.03226	1562.31	0.121085	125.561		whole-rock	69.16	0.37	15.7		1.82	0.14	0.19	0.3	5.86	5.45	0.03	0.64	99.67	17.5	149	63.1	126	264
samp. D1817	SYENITE	Zircon	5	2603.1	32.0152	0.01437	142.826	0.12513	1.85636	5.12386	0.66092	30.0161	13.0137	178.659	80.3609	398.964	98.0293	952.844	181.283	7748	4	254	404	0.097576	0.187501	0.126044	825.815	0.162928	126.215		whole-rock	69.16	0.37	15.7		1.82	0.14	0.19	0.3	5.86	5.45	0.03	0.64	99.67	17.5	149	63.1	126	264
samp. D1817	SYENITE	Zircon	5	2022.46	21.365	0.04782	135.288	0.10749	1.43435	3.6709	0.63357	28.267	11.7182	153.696	63.5136	292.831	67.3268	621.607	114.12	7957	4.7	349	412	0.172562	0.247256	0.0612177	462.651	0.190148	127.664		whole-rock	69.16	0.37	15.7		1.82	0.14	0.19	0.3	5.86	5.45	0.03	0.64	99.67	17.5	149	63.1	126	264
samp. D1817	SYENITE	Zircon	8	2509.18	18.8059	0.00883	144.118	0.17398	3.87376	8.50929	1.30026	53.5549	18.5619	222.542	84.2948	364.791	78.9725	703.195	122.372	7887	4.6	306	321	0.121952	0.316472	0.0614573	901.515	0.186212	125.088		whole-rock	69.16	0.37	15.7		1.82	0.14	0.19	0.3	5.86	5.45	0.03	0.64	99.67	17.5	149	63.1	126	264
samp. D1817	SYENITE	Zircon	2	1178.43	10.8471	0.0125	49.4596	0.03266	0.4567	1.81256	0.32592	13.8033	6.26774	89.1392	39.5244	194.191	46.0149	452.837	86.5431	7759	2.3	97	204	0.0823128	0.196846	0.111826	600.167	0.199204	125.002		whole-rock	69.16	0.37	15.7		1.82	0.14	0.19	0.3	5.86	5.45	0.03	0.64	99.67	17.5	149	63.1	126	264
samp. WL18-2-9.3	METAGABBRO, ALKALINE	Zircon				0	5.28993	0.042311	0.924151	1.89335	0.786912	7.2685	3.16022	34.2502	12.1993	57.6354	11.7536	124.394	21.8891			64.0424	69.0478		0.275336			0.648503	484.968		whole-rock	47.27	1.45	17.35		8.06	0.12	8.15	9.37	3.18	1.54	0.19	3.05	99.74	832	14.02	18.6	14.97	32.96
samp. WL18-2-9.3	METAGABBRO, ALKALINE	Zircon				0.015932	6.51114	0.21858	4.00316	5.52572	2.09246	18.6782	6.19559	64.9114	21.0367	97.4908	19.2994	191.558	32.5528			131.288	106.278		0.33886		27.0521	0.629677	486.719		whole-rock	47.27	1.45	17.35		8.06	0.12	8.15	9.37	3.18	1.54	0.19	3.05	99.74	832	14.02	18.6	14.97	32.96
samp. WL18-2-9.3	METAGABBRO, ALKALINE	Zircon				0.0431849	6.1442	0.0258522	0.445421	1.57443	0.47381	5.93284	2.28759	29.0822	10.2907	48.5877	10.0438	110.539	18.6584			83.3449	86.1109		0.263093		45.0854	0.473953	484.32		whole-rock	47.27	1.45	17.35		8.06	0.12	8.15	9.37	3.18	1.54	0.19	3.05	99.74	832	14.02	18.6	14.97	32.96
samp. WL18-2-9.3	METAGABBRO, ALKALINE	Zircon				0.024517	5.49476	0.131669	1.13517	2.50969	1.09482	11.2328	3.58612	40.7103	13.2873	61.0595	13.8183	141.211	25.4182			76.855	80.3173		0.288294		23.7115	0.630397	477.488		whole-rock	47.27	1.45	17.35		8.06	0.12	8.15	9.37	3.18	1.54	0.19	3.05	99.74	832	14.02	18.6	14.97	32.96
samp. WL18-2-9.3	METAGABBRO, ALKALINE	Zircon				0	4.89809	0.0386742	1.20501	2.11475	0.59532	5.53519	2.3794	29.5964	10.377	46.444	9.84241	108.671	19.0839			51.7975	51.5109		0.272347			0.531959	487.21		whole-rock	47.27	1.45	17.35		8.06	0.12	8.15	9.37	3.18	1.54	0.19	3.05	99.74	832	14.02	18.6	14.97	32.96
samp. WL18-2-9.3	METAGABBRO, ALKALINE	Zircon				0.0182423	7.20091	0.0435245	1.31632	1.54908	0.564374	8.11945	2.61006	31.0747	10.6748	51.4071	11.3145	118.818	21.7815			56.3639	59.4075		0.261532		62.6563	0.486508	490.466		whole-rock	47.27	1.45	17.35		8.06	0.12	8.15	9.37	3.18	1.54	0.19	3.05	99.74	832	14.02	18.6	14.97	32.96
samp. WL18-2-9.3	METAGABBRO, ALKALINE	Zircon				0.0306174	5.84808	0.127811	3.63396	4.14767	1.89054	17.243	5.35372	58.077	18.7964	83.9597	17.7457	179.687	29.7606			104.942	90.052		0.323212		22.9208	0.68344	493.961		whole-rock	47.27	1.45	17.35		8.06	0.12	8.15	9.37	3.18	1.54	0.19	3.05	99.74	832	14.02	18.6	14.97	32.96
samp. WL18-2-9.3	METAGABBRO, ALKALINE	Zircon				0	10.0062	0.148689	2.79691	3.32885	1.09094	16.1589	4.99027	69.4046	22.8153	109.004	24.358	259.193	43.1468			169.137	146.16		0.267772			0.454747	493.052		whole-rock	47.27	1.45	17.35		8.06	0.12	8.15	9.37	3.18	1.54	0.19	3.05	99.74	832	14.02	18.6	14.97	32.96
samp. WL18-2-9.3	METAGABBRO, ALKALINE	Zircon				0	4.07181	0.0794647	1.10563	2.0741	0.698439	8.61635	2.79646	31.1303	10.9992	50.6908	11.4745	120.419	20.9056			58.6474	65.7445		0.258516			0.505098	475.193		whole-rock	47.27	1.45	17.35		8.06	0.12	8.15	9.37	3.18	1.54	0.19	3.05	99.74	832	14.02	18.6	14.97	32.96
samp. WL18-2-9.3	METAGABBRO, ALKALINE	Zircon				0.0938547	4.73731	0.083603	1.45957	1.88906	1.06698	7.43974	3.0701	36.3486	12.1424	55.9478	12.2002	127.193	21.5925			73.6116	72.0496		0.285776		13.1123	0.87012	495.996		whole-rock	47.27	1.45	17.35		8.06	0.12	8.15	9.37	3.18	1.54	0.19	3.05	99.74	832	14.02	18.6	14.97	32.96
samp. WL18-2-9.3	METAGABBRO, ALKALINE	Zircon				0.0624345	6.61546	0.170569	4.09526	4.53542	1.74962	13.443	4.9598	60.5302	19.565	84.021	17.8981	189.562	31.5013			121.807	102.036		0.319317		15.7175	0.68503	475.827		whole-rock	47.27	1.45	17.35		8.06	0.12	8.15	9.37	3.18	1.54	0.19	3.05	99.74	832	14.02	18.6	14.97	32.96
samp. WL18-2-9.3	METAGABBRO, ALKALINE	Zircon				0.00383024	7.32995	0.0785058	1.36565	1.38197	0.486867	7.01003	3.17239	33.3618	11.4289	59.0729	12.7264	147.003	24.7136			103.747	104.752		0.226947		103.639	0.478217	487.688		whole-rock	47.27	1.45	17.35		8.06	0.12	8.15	9.37	3.18	1.54	0.19	3.05	99.74	832	14.02	18.6	14.97	32.96
samp. WL18-2-9.3	METAGABBRO, ALKALINE	Zircon				0	5.76702	0.0396191	0.688959	2.51043	0.717908	6.97099	2.72426	33.7557	11.1871	51.1376	11.2533	122.971	21.0669			59.6076	64.8625		0.274501			0.524652	486.586		whole-rock	47.27	1.45	17.35		8.06	0.12	8.15	9.37	3.18	1.54	0.19	3.05	99.74	832	14.02	18.6	14.97	32.96
samp. WL18-2-9.3	METAGABBRO, ALKALINE	Zircon				0.0726403	6.98136	0.346289	4.65789	6.45657	2.1804	20.4597	6.50062	70.7167	23.815	108.076	22.4672	224.15	35.7268			152.694	121.786		0.315488		10.7924	0.579973	486.745		whole-rock	47.27	1.45	17.35		8.06	0.12	8.15	9.37	3.18	1.54	0.19	3.05	99.74	832	14.02	18.6	14.97	32.96
samp. WL18-2-9.3	METAGABBRO, ALKALINE	Zircon				0	4.15846	0.0738028	1.70816	2.4229	0.66877	5.80445	2.43101	27.238	9.74701	45.827	10.4386	98.1228	18.974			54.345	60.0571		0.277591			0.545195	489.778		whole-rock	47.27	1.45	17.35		8.06	0.12	8.15	9.37	3.18	1.54	0.19	3.05	99.74	832	14.02	18.6	14.97	32.96
samp. WL18-2-9.3	METAGABBRO, ALKALINE	Zircon				0.0293484	4.95763	0.0698382	1.66918	1.2316	0.700243	8.4324	2.83658	34.2643	12.0931	54.8602	12.3426	128.535	20.6607			80.2618	80.8345		0.266576		26.8485	0.664296	491.691		whole-rock	47.27	1.45	17.35		8.06	0.12	8.15	9.37	3.18	1.54	0.19	3.05	99.74	832	14.02	18.6	14.97	32.96
samp. WL18-2-9.3	METAGABBRO, ALKALINE	Zircon				0	5.47747	0.0152293	0.804786	1.27345	0.344869	5.3495	1.59177	22.7768	6.79232	34.4999	8.44278	92.9041	14.6241			38.3103	44.7519		0.245165			0.403952	491.629		whole-rock	47.27	1.45	17.35		8.06	0.12	8.15	9.37	3.18	1.54	0.19	3.05	99.74	832	14.02	18.6	14.97	32.96
samp. WL18-2-9.3	METAGABBRO, ALKALINE	Zircon				0.024337	6.26161	0.173909	2.13652	4.06546	1.38188	13.1141	4.44578	46.5538	16.7246	74.7931	15.2847	158.643	25.9923			94.3393	81.6229		0.29345		23.598	0.57859	481.423		whole-rock	47.27	1.45	17.35		8.06	0.12	8.15	9.37	3.18	1.54	0.19	3.05	99.74	832	14.02	18.6	14.97	32.96
samp. WL18-2-9.3	METAGABBRO, ALKALINE	Zircon				0.0660488	6.9968	0.039321	1.05897	1.53209	0.647768	8.83314	2.46243	31.6665	10.9706	56.1817	11.486	128.988	23.2588			43.5175	46.0288		0.245499		33.662	0.538324	495.396		whole-rock	47.27	1.45	17.35		8.06	0.12	8.15	9.37	3.18	1.54	0.19	3.05	99.74	832	14.02	18.6	14.97	32.96
samp. WL18-2-9.3	METAGABBRO, ALKALINE	Zircon				0.100083	7.19778	0.279159	4.00186	5.91632	2.10997	19.674	5.82951	69.5165	23.8858	103.71	21.1585	207.945	33.8401			123.094	97.6806		0.334302		10.5579	0.597897	494.111		whole-rock	47.27	1.45	17.35		8.06	0.12	8.15	9.37	3.18	1.54	0.19	3.05	99.74	832	14.02	18.6	14.97	32.96
samp. WL18-2-9.3	METAGABBRO, ALKALINE	Zircon				0.0311645	5.01968	0.0706519	2.14201	3.14455	1.69211	11.267	3.87241	45.5577	14.5001	64.322	13.265	145.536	22.3303			82.9803	71.5156		0.313034		26.2282	0.869098	487.222		whole-rock	47.27	1.45	17.35		8.06	0.12	8.15	9.37	3.18	1.54	0.19	3.05	99.74	832	14.02	18.6	14.97	32.96
samp. WL18-2-9.3	METAGABBRO, ALKALINE	Zircon				0	5.65773	0.142244	3.25259	4.32908	1.86133	15.5354	4.69446	57.0075	18.31	80.956	16.7813	174.214	27.7849			98.9516	81.7304		0.327228			0.693885	480.95		whole-rock	47.27	1.45	17.35		8.06	0.12	8.15	9.37	3.18	1.54	0.19	3.05	99.74	832	14.02	18.6	14.97	32.96
samp. WL18-2-9.3	METAGABBRO, ALKALINE	Zircon				0	5.00084	0.0122983	0.320182	1.29295	0.378332	4.99809	1.795	21.5305	7.83675	38.7354	8.92853	95.7133	16.1472			58.6775	71.58		0.224948			0.454991	492.677		whole-rock	47.27	1.45	17.35		8.06	0.12	8.15	9.37	3.18	1.54	0.19	3.05	99.74	832	14.02	18.6	14.97	32.96
samp. WL18-2-9.3	METAGABBRO, ALKALINE	Zircon				0.0103041	4.27831	0.0245572	0.319851	0.618692	0.281022	2.75837	1.46145	16.293	6.18681	30.3082	6.72595	77.6988	13.5081			87.7271	76.57		0.209695		65.942	0.657659	488.813		whole-rock	47.27	1.45	17.35		8.06	0.12	8.15	9.37	3.18	1.54	0.19	3.05	99.74	832	14.02	18.6	14.97	32.96
samp. WL18-2-9.3	METAGABBRO, ALKALINE	Zircon				0	4.56463	0.0505655	1.02316	2.29271	0.778218	8.34457	2.78731	32.239	11.4045	53.4875	11.3314	127.875	21.5935			61.0564	64.1304		0.252113			0.543936	482.452		whole-rock	47.27	1.45	17.35		8.06	0.12	8.15	9.37	3.18	1.54	0.19	3.05	99.74	832	14.02	18.6	14.97	32.96
samp. WL18-2-9.3	METAGABBRO, ALKALINE	Zircon				0.0254365	4.66382	0.0741734	1.28692	1.62831	0.845125	8.56269	3.06765	32.7013	11.9207	55.4492	11.2728	124.284	20.678			62.7381	66.2664		0.263117		26.3253	0.691943	491.398		whole-rock	47.27	1.45	17.35		8.06	0.12	8.15	9.37	3.18	1.54	0.19	3.05	99.74	832	14.02	18.6	14.97	32.96
samp. WL18-2-9.3	METAGABBRO, ALKALINE	Zircon				0.0702754	4.81848	0.0393685	0.483473	1.00171	0.510364	5.42593	2.14581	24.1741	8.25267	38.5429	8.27758	91.4731	15.92			55.597	66.0866		0.264275		22.4605	0.669263	492.596		whole-rock	47.27	1.45	17.35		8.06	0.12	8.15	9.37	3.18	1.54	0.19	3.05	99.74	832	14.02	18.6	14.97	32.96
samp. WL18-2-9.3	METAGABBRO, ALKALINE	Zircon				0.0412931	5.09126	0.049228	0.42735	0.954025	0.546399	5.7836	2.18637	27.4836	9.48551	43.5371	10.0038	103.295	16.9625			44.4004	46.4359		0.26607		27.6863	0.711139	490.095		whole-rock	47.27	1.45	17.35		8.06	0.12	8.15	9.37	3.18	1.54	0.19	3.05	99.74	832	14.02	18.6	14.97	32.96
samp. WL18-2-9.4	METAGABBRO, ALKALINE	Zircon				0.0169111	5.44059	0.0401557	0.894641	2.03831	0.566817	6.95497	2.46124	30.3794	10.4739	52.0025	10.5964	115.924	18.6922			60.5169	63.6517		0.262063		51.1884	0.460239	491.032		whole-rock	47.53	1.6	16.44		8.63	0.13	8.57	10.35	2.41	1.37	0.16	3.14	100.33	694	12.93	19.4	13.82	28.94
samp. WL18-2-9.4	METAGABBRO, ALKALINE	Zircon				0.0591496	6.88424	0.128663	3.23528	5.88805	1.61582	15.7645	4.68055	58.7619	18.5325	86.3049	18.1327	177.614	30.0139			95.0163	80.6899		0.33084		19.3481	0.51273	490.01		whole-rock	47.53	1.6	16.44		8.63	0.13	8.57	10.35	2.41	1.37	0.16	3.14	100.33	694	12.93	19.4	13.82	28.94
samp. WL18-2-9.4	METAGABBRO, ALKALINE	Zircon				0.0389096	4.5301	0.0307777	1.37482	1.22781	0.509357	6.98638	2.48381	27.0109	10.3176	46.5286	10.4589	107.212	18.7237			52.753	55.8985		0.251939		32.0956	0.531686	490.6		whole-rock	47.53	1.6	16.44		8.63	0.13	8.57	10.35	2.41	1.37	0.16	3.14	100.33	694	12.93	19.4	13.82	28.94
samp. WL18-2-9.4	METAGABBRO, ALKALINE	Zircon				0.0312721	6.2073	0.306371	2.32247	5.65907	1.87571	17.8955	5.38588	61.2858	19.0975	90.202	18.8168	181.541	29.5912			118.143	98.376		0.337586		15.5484	0.56983	489.534		whole-rock	47.53	1.6	16.44		8.63	0.13	8.57	10.35	2.41	1.37	0.16	3.14	100.33	694	12.93	19.4	13.82	28.94
samp. WL18-2-9.4	METAGABBRO, ALKALINE	Zircon				0.0392918	4.34828	0.0233652	0.281582	0.587845	0.416881	3.92714	1.60984	19.9775	6.45772	33.0513	7.32129	79.2454	14.1711			45.2975	57.0598		0.252096		35.1858	0.838813	485.145		whole-rock	47.53	1.6	16.44		8.63	0.13	8.57	10.35	2.41	1.37	0.16	3.14	100.33	694	12.93	19.4	13.82	28.94
samp. WL18-2-9.4	METAGABBRO, ALKALINE	Zircon				0	3.79715	0	0.550924	0.739478	0.318737	3.61961	1.4662	18.4308	6.62652	34.1432	7.22081	74.3431	12.9196			41.9861	53.3996		0.247915			0.595611	490.339		whole-rock	47.53	1.6	16.44		8.63	0.13	8.57	10.35	2.41	1.37	0.16	3.14	100.33	694	12.93	19.4	13.82	28.94
samp. WL18-2-9.4	METAGABBRO, ALKALINE	Zircon				0.030981	5.0724	0.105927	2.1863	3.06597	1.46749	15.1157	4.92712	52.3305	17.353	77.2677	16.4419	164.359	26.368			93.5183	83.3609		0.318391		21.7094	0.659021	471.118		whole-rock	47.53	1.6	16.44		8.63	0.13	8.57	10.35	2.41	1.37	0.16	3.14	100.33	694	12.93	19.4	13.82	28.94
samp. WL18-2-9.4	METAGABBRO, ALKALINE	Zircon				0	5.20133	0.0850452	1.21753	1.62042	0.773653	8.77439	3.26677	38.147	12.7926	63.3005	12.9428	136.118	23.8715			74.105	76.1082		0.28025			0.62726	491.921		whole-rock	47.53	1.6	16.44		8.63	0.13	8.57	10.35	2.41	1.37	0.16	3.14	100.33	694	12.93	19.4	13.82	28.94
samp. WL18-2-9.4	METAGABBRO, ALKALINE	Zircon				0	6.26146	0.196652	3.41597	4.51468	1.58869	17.2177	5.53357	65.2694	21.3184	92.8401	19.2187	182.415	31.2409			104.369	85.5932		0.357807			0.550888	490.174		whole-rock	47.53	1.6	16.44		8.63	0.13	8.57	10.35	2.41	1.37	0.16	3.14	100.33	694	12.93	19.4	13.82	28.94
samp. WL18-2-9.4	METAGABBRO, ALKALINE	Zircon				0.0184147	4.73796	0.109674	1.08057	2.53922	0.841531	7.4634	2.95676	34.4622	11.3767	56.7002	10.8903	113.879	18.8282			74.8745	75.4084		0.302621		25.8489	0.590983	476.436		whole-rock	47.53	1.6	16.44		8.63	0.13	8.57	10.35	2.41	1.37	0.16	3.14	100.33	694	12.93	19.4	13.82	28.94
samp. WL18-2-9.4	METAGABBRO, ALKALINE	Zircon				0.023303	3.93489	0.0555341	0.369991	1.01409	0.478863	5.26989	1.71369	18.3782	6.97297	34.8696	6.68202	73.5323	13.1488			47.9562	57.829		0.249934		26.8183	0.63328	485.474		whole-rock	47.53	1.6	16.44		8.63	0.13	8.57	10.35	2.41	1.37	0.16	3.14	100.33	694	12.93	19.4	13.82	28.94
samp. WL18-2-9.4	METAGABBRO, ALKALINE	Zircon				0.0317863	3.90666	0.0283969	1.00464	1.49225	0.511168	6.2871	2.31122	25.4623	9.85167	43.1173	9.73029	99.96	16.3286			51.6969	55.7335		0.254725		31.8813	0.5102	492.373		whole-rock	47.53	1.6	16.44		8.63	0.13	8.57	10.35	2.41	1.37	0.16	3.14	100.33	694	12.93	19.4	13.82	28.94
samp. WL18-2-9.4	METAGABBRO, ALKALINE	Zircon				0.0163042	6.34129	0.0581946	2.48328	3.34913	1.25363	17.128	5.72982	55.1369	18.7518	80.296	16.3843	156.026	25.7434			280.184	226.968		0.353382		50.4744	0.506029	492.001		whole-rock	47.53	1.6	16.44		8.63	0.13	8.57	10.35	2.41	1.37	0.16	3.14	100.33	694	12.93	19.4	13.82	28.94
samp. WL18-2-9.4	METAGABBRO, ALKALINE	Zircon				0.0693545	5.58213	0.123876	1.99774	4.85662	1.31274	11.7747	4.20794	46.6809	14.5101	66.1542	14.2605	144.909	23.0171			72.7871	67.735		0.32214		14.7657	0.530716	475.768		whole-rock	47.53	1.6	16.44		8.63	0.13	8.57	10.35	2.41	1.37	0.16	3.14	100.33	694	12.93	19.4	13.82	28.94
samp. WL18-2-9.4	METAGABBRO, ALKALINE	Zircon				0.101428	6.83052	0.301435	2.78131	5.44954	1.88963	16.8534	5.84786	61.285	19.6477	86.0424	18.8388	190.477	32.1353			99.5049	82.0788		0.321744		9.57774	0.602805	479.965		whole-rock	47.53	1.6	16.44		8.63	0.13	8.57	10.35	2.41	1.37	0.16	3.14	100.33	694	12.93	19.4	13.82	28.94
samp. WL18-2-9.4	METAGABBRO, ALKALINE	Zircon				0.0935688	6.03306	0.348107	2.41673	5.66865	1.77156	18.1829	5.99582	61.4124	19.6446	89.8948	19.015	179.089	28.9918			122.878	98.6714		0.342915		8.19598	0.533467	475.456		whole-rock	47.53	1.6	16.44		8.63	0.13	8.57	10.35	2.41	1.37	0.16	3.14	100.33	694	12.93	19.4	13.82	28.94
samp. WL18-2-9.4	METAGABBRO, ALKALINE	Zircon				0	4.78624	0.164008	1.76302	2.24726	0.579981	7.91107	2.36032	32.1991	11.0616	51.4674	11.1639	110.196	18.7311			77.153	77.5448		0.292198			0.420526	489.079		whole-rock	47.53	1.6	16.44		8.63	0.13	8.57	10.35	2.41	1.37	0.16	3.14	100.33	694	12.93	19.4	13.82	28.94
samp. WL18-2-9.4	METAGABBRO, ALKALINE	Zircon				0.0525111	5.16867	0.0416499	0.906944	1.39205	0.681807	5.72069	2.34731	26.6557	8.71837	44.2936	9.04213	97.2071	16.3333			64.1949	67.9769		0.274215		27.0976	0.738641	480.745		whole-rock	47.53	1.6	16.44		8.63	0.13	8.57	10.35	2.41	1.37	0.16	3.14	100.33	694	12.93	19.4	13.82	28.94
samp. WL18-2-9.4	METAGABBRO, ALKALINE	Zircon				0.0184042	6.0501	0.355771	4.50209	5.8996	2.25217	19.2284	5.36796	62.7669	20.2713	89.3769	17.9767	183.89	30.7699			116.04	91.2733		0.341329		18.3317	0.646461	491.239		whole-rock	47.53	1.6	16.44		8.63	0.13	8.57	10.35	2.41	1.37	0.16	3.14	100.33	694	12.93	19.4	13.82	28.94
samp. WL18-2-9.4	METAGABBRO, ALKALINE	Zircon				0	5.64902	0.0147674	0.533318	1.04513	0.601131	5.13366	2.21973	25.9383	8.91989	41.9384	9.412	100.487	17.0062			61.7684	69.5576		0.258126			0.793403	470.182		whole-rock	47.53	1.6	16.44		8.63	0.13	8.57	10.35	2.41	1.37	0.16	3.14	100.33	694	12.93	19.4	13.82	28.94
samp. WL18-2-9.4	METAGABBRO, ALKALINE	Zircon				0	4.99096	0.0801645	1.27812	1.37717	0.794898	8.01188	2.75548	36.2689	12.1719	53.9632	11.1208	123.713	20.1738			68.4457	72.3179		0.29317			0.731601	490.978		whole-rock	47.53	1.6	16.44		8.63	0.13	8.57	10.35	2.41	1.37	0.16	3.14	100.33	694	12.93	19.4	13.82	28.94
samp. WL18-2-9.4	METAGABBRO, ALKALINE	Zircon				0.084593	6.18152	0.300425	3.30144	6.3462	1.91027	17.508	5.82596	65.3152	22.4692	97.8166	19.8184	200.673	33.5625			120.078	98.0105		0.325481		9.50703	0.554042	485.815		whole-rock	47.53	1.6	16.44		8.63	0.13	8.57	10.35	2.41	1.37	0.16	3.14	100.33	694	12.93	19.4	13.82	28.94
samp. WL18-2-9.4	METAGABBRO, ALKALINE	Zircon				0.0637307	6.94945	0.276536	4.23745	5.97588	1.62755	17.8203	5.91116	67.9125	21.1747	94.2778	20.6939	207.442	33.4696			103.794	84.6674		0.32738		12.8347	0.482169	484.971		whole-rock	47.53	1.6	16.44		8.63	0.13	8.57	10.35	2.41	1.37	0.16	3.14	100.33	694	12.93	19.4	13.82	28.94
samp. WL18-2-9.4	METAGABBRO, ALKALINE	Zircon				0.0178145	5.27277	0.0843135	1.49912	2.98479	1.14086	10.6779	3.91761	42.709	14.0702	70.8412	14.863	155.353	25.7482			86.6822	80.4412		0.274916		33.3571	0.61781	490.967		whole-rock	47.53	1.6	16.44		8.63	0.13	8.57	10.35	2.41	1.37	0.16	3.14	100.33	694	12.93	19.4	13.82	28.94
samp. WL18-2-9.4	METAGABBRO, ALKALINE	Zircon				0.044463	5.45788	0.2116	2.60285	4.50647	1.33621	13.1487	4.53232	52.972	17.3754	75.145	16.1438	159.168	25.8353			100.977	83.8793		0.332804		13.796	0.530688	490.223		whole-rock	47.53	1.6	16.44		8.63	0.13	8.57	10.35	2.41	1.37	0.16	3.14	100.33	694	12.93	19.4	13.82	28.94
samp. WL18-2-9.4	METAGABBRO, ALKALINE	Zircon				0	4.32155	0.0760051	0.303072	1.32455	0.658012	4.6628	2.10767	25.763	8.83968	42.1535	8.91875	93.6685	15.5519			60.2732	69.3356		0.275045			0.80947	479.499		whole-rock	47.53	1.6	16.44		8.63	0.13	8.57	10.35	2.41	1.37	0.16	3.14	100.33	694	12.93	19.4	13.82	28.94
samp. WL18-2-9.4	METAGABBRO, ALKALINE	Zircon				0.0230789	5.37513	0.136356	2.68684	2.94899	1.00251	14.1218	3.40536	39.1407	12.3669	58.6663	12.7406	125.722	21.2659			70.2664	67.451		0.311327		23.4925	0.474932	489.062		whole-rock	47.53	1.6	16.44		8.63	0.13	8.57	10.35	2.41	1.37	0.16	3.14	100.33	694	12.93	19.4	13.82	28.94
samp. WL18-2-9.4	METAGABBRO, ALKALINE	Zircon				0.0498348	4.66416	0.0441707	0.264436	0.980498	0.513034	4.71099	1.68296	21.6052	7.36607	33.6901	7.52614	79.8275	13.3583			59.4086	69.4829		0.270648		24.3738	0.729778	492.714		whole-rock	47.53	1.6	16.44		8.63	0.13	8.57	10.35	2.41	1.37	0.16	3.14	100.33	694	12.93	19.4	13.82	28.94
samp. WL18-3-1	METAGABBRO, ALKALINE	Zircon				0.68467	5.04777	0.340644	2.66906	1.82853	0.592018	6.01761	1.99825	21.3644	7.91173	36.5059	7.51779	75.2254	16.343			53.0443	54.9118		0.284004		2.56267	0.545627	502.834		whole-rock	47.46	1.33	9.89		10.81	0.18	13.84	11.57	1.26	1	0.17	2.41	99.91	118	23.67	21.2	16.02	36.79
samp. WL18-3-1	METAGABBRO, ALKALINE	Zircon				0.00547765	6.33045	0.0433269	0.438982	1.12762	0.504493	7.12902	2.57527	29.3008	10.6137	50.0422	10.6831	103.831	21.8924			65.4337	77.8692		0.282198		100.75	0.543979	486.24		whole-rock	47.46	1.33	9.89		10.81	0.18	13.84	11.57	1.26	1	0.17	2.41	99.91	118	23.67	21.2	16.02	36.79
samp. WL18-3-1	METAGABBRO, ALKALINE	Zircon				0.0550295	7.11584	0.262088	4.01636	5.50068	1.91895	20.9153	6.272	66.0296	23.3609	99.2367	20.1407	190.119	37.2077			149.204	108.83		0.347307		14.5275	0.546949	487.005		whole-rock	47.46	1.33	9.89		10.81	0.18	13.84	11.57	1.26	1	0.17	2.41	99.91	118	23.67	21.2	16.02	36.79
samp. WL18-3-1	METAGABBRO, ALKALINE	Zircon				0.01258	5.52929	0.0553259	0.957729	2.10903	0.697662	7.08495	2.61277	28.7057	10.1174	46.2541	9.69284	96.7059	20.8663			82.5667	82.1254		0.296835		51.3866	0.551772	486.471		whole-rock	47.46	1.33	9.89		10.81	0.18	13.84	11.57	1.26	1	0.17	2.41	99.91	118	23.67	21.2	16.02	36.79
samp. WL18-3-1	METAGABBRO, ALKALINE	Zircon				0.0124271	5.18707	0.0793202	1.01972	2.04326	0.715324	8.66397	2.75881	30.2787	10.9051	53.2896	11.3136	118.408	25.5878			69.8417	79.8487		0.255716		40.507	0.519764	485.785		whole-rock	47.46	1.33	9.89		10.81	0.18	13.84	11.57	1.26	1	0.17	2.41	99.91	118	23.67	21.2	16.02	36.79
samp. WL18-3-1	METAGABBRO, ALKALINE	Zircon				0.0272749	5.9359	0.141264	2.4482	3.3663	1.47035	14.7992	4.07932	45.3384	15.6988	68.4202	13.6869	133.324	27.671			102.251	83.9484		0.340061		23.4463	0.636865	487.3		whole-rock	47.46	1.33	9.89		10.81	0.18	13.84	11.57	1.26	1	0.17	2.41	99.91	118	23.67	21.2	16.02	36.79
samp. WL18-3-1	METAGABBRO, ALKALINE	Zircon				0.0144015	5.54808	0.133187	1.73201	2.15905	0.905484	10.595	3.41035	37.8501	12.8499	59.1019	12.1811	119.488	25.4671			85.7955	81.376		0.31677		31.0594	0.578792	486.485		whole-rock	47.46	1.33	9.89		10.81	0.18	13.84	11.57	1.26	1	0.17	2.41	99.91	118	23.67	21.2	16.02	36.79
samp. WL18-3-1	METAGABBRO, ALKALINE	Zircon				0.0507744	6.53162	0.282379	2.9095	4.11099	1.68183	19.6694	5.43992	59.5965	21.2823	94.2599	19.3875	180.949	38.1178			139.319	114.725		0.329356		13.3742	0.571793	488.425		whole-rock	47.46	1.33	9.89		10.81	0.18	13.84	11.57	1.26	1	0.17	2.41	99.91	118	23.67	21.2	16.02	36.79
samp. WL18-3-1	METAGABBRO, ALKALINE	Zircon				0.0523377	6.39515	0.238609	3.23109	4.54027	1.7124	19.0294	5.52307	59.2377	20.9691	89.334	17.8192	168.622	34.5598			131.48	102.542		0.351304		14.0309	0.563217	485.526		whole-rock	47.46	1.33	9.89		10.81	0.18	13.84	11.57	1.26	1	0.17	2.41	99.91	118	23.67	21.2	16.02	36.79
samp. WL18-3-1	METAGABBRO, ALKALINE	Zircon				0.0161727	4.01495	0.0137092	0.486174	0.839366	0.366713	4.16813	1.5178	18.2452	7.3862	34.5603	7.63345	78.6284	18.9946			329.089	303.129		0.232043		66.1101	0.599381	486.072		whole-rock	47.46	1.33	9.89		10.81	0.18	13.84	11.57	1.26	1	0.17	2.41	99.91	118	23.67	21.2	16.02	36.79
samp. WL18-3-1	METAGABBRO, ALKALINE	Zircon				0.114965	5.09661	0.0746845	1.28058	1.99679	0.905168	9.56779	2.85023	31.66	11.0945	50.1879	10.3641	101.849	21.5664			76.4446	72.4548		0.310854		13.4855	0.633112	485.168		whole-rock	47.46	1.33	9.89		10.81	0.18	13.84	11.57	1.26	1	0.17	2.41	99.91	118	23.67	21.2	16.02	36.79
samp. WL18-3-1	METAGABBRO, ALKALINE	Zircon				0.00473688	5.51493	0.101002	1.60431	1.94648	0.815935	9.21625	3.00368	35.365	12.4848	61.3675	12.6252	129.642	28.288			74.6205	85.0073		0.272789		61.8178	0.588948	484.585		whole-rock	47.46	1.33	9.89		10.81	0.18	13.84	11.57	1.26	1	0.17	2.41	99.91	118	23.67	21.2	16.02	36.79
samp. WL18-3-1	METAGABBRO, ALKALINE	Zircon				0.0537179	6.21661	0.212414	2.93644	3.67664	1.23592	14.9292	4.33404	48.5131	17.1655	76.3193	15.6564	151.427	30.5324			111.081	91.4887		0.320372		14.2688	0.509999	487.755		whole-rock	47.46	1.33	9.89		10.81	0.18	13.84	11.57	1.26	1	0.17	2.41	99.91	118	23.67	21.2	16.02	36.79
samp. WL18-3-1	METAGABBRO, ALKALINE	Zircon				0.00793781	5.27032	0.0861527	0.996312	1.68891	0.706521	8.65865	2.61047	29.5353	10.657	48.9079	10.2786	100.252	22.3198			71.2852	76.7074		0.294611		49.4125	0.564834	488.344		whole-rock	47.46	1.33	9.89		10.81	0.18	13.84	11.57	1.26	1	0.17	2.41	99.91	118	23.67	21.2	16.02	36.79
samp. WL18-3-1	METAGABBRO, ALKALINE	Zircon				0.0343925	3.41437	0.0231408	0.687068	0.560189	0.255504	4.02329	1.3179	17.0822	6.69867	32.1814	7.16817	73.8891	17.4702			314.769	221.801		0.231188		29.6738	0.520311	489.261		whole-rock	47.46	1.33	9.89		10.81	0.18	13.84	11.57	1.26	1	0.17	2.41	99.91	118	23.67	21.2	16.02	36.79
samp. WL18-3-1	METAGABBRO, ALKALINE	Zircon				0.0121537	3.99765	0.0481275	0.900459	1.56018	0.553036	6.47321	2.07775	23.6594	8.52381	39.2057	8.0293	83.761	17.8833			48.8944	52.6662		0.282463		40.5264	0.532021	491.426		whole-rock	47.46	1.33	9.89		10.81	0.18	13.84	11.57	1.26	1	0.17	2.41	99.91	118	23.67	21.2	16.02	36.79
samp. WL18-3-1	METAGABBRO, ALKALINE	Zircon				0.068668	7.32559	0.350599	4.68977	5.71144	1.88746	20.896	6.55533	70.8937	24.1009	106.399	20.5458	198.78	38.0707			148.411	111.735		0.356644		11.5756	0.528198	486.431		whole-rock	47.46	1.33	9.89		10.81	0.18	13.84	11.57	1.26	1	0.17	2.41	99.91	118	23.67	21.2	16.02	36.79
samp. WL18-3-1	METAGABBRO, ALKALINE	Zircon				0.0580918	6.79808	0.296659	4.18821	4.06054	1.9304	20.8613	6.01377	66.9037	23.8309	103.315	20.6734	194.333	38.8615			148.001	115.217		0.344274		12.6965	0.641223	486.181		whole-rock	47.46	1.33	9.89		10.81	0.18	13.84	11.57	1.26	1	0.17	2.41	99.91	118	23.67	21.2	16.02	36.79
samp. WL18-3-1	METAGABBRO, ALKALINE	Zircon				0.0149383	5.35234	0.159535	1.7939	2.19425	0.974438	11.2174	3.27024	39.1796	14.4581	66.0839	13.6164	133.84	28.3171			88.6344	86.1161		0.292735		26.8813	0.600467	486.487		whole-rock	47.46	1.33	9.89		10.81	0.18	13.84	11.57	1.26	1	0.17	2.41	99.91	118	23.67	21.2	16.02	36.79
samp. WL18-3-1	METAGABBRO, ALKALINE	Zircon				0.0504113	4.97171	0.134766	2.04654	2.4108	1.01752	11.3445	3.31824	38.4524	13.2313	61.0999	12.4271	127.08	26.2597			75.8859	76.0791		0.302584		14.7889	0.594833	493.061		whole-rock	47.46	1.33	9.89		10.81	0.18	13.84	11.57	1.26	1	0.17	2.41	99.91	118	23.67	21.2	16.02	36.79
samp. WL18-3-1	METAGABBRO, ALKALINE	Zircon				0.0271833	6.74817	0.175197	2.39224	3.56764	1.32126	16.8818	4.98222	53.1165	17.74	78.2186	15.9274	155.13	31.347			136.254	104.884		0.3424		23.9749	0.52049	486.071		whole-rock	47.46	1.33	9.89		10.81	0.18	13.84	11.57	1.26	1	0.17	2.41	99.91	118	23.67	21.2	16.02	36.79
samp. WL18-3-1	METAGABBRO, ALKALINE	Zircon				0.0812521	6.72048	0.26983	3.69503	4.62715	1.76605	18.2438	5.67717	61.0701	20.3144	92.5196	18.1992	174.722	35.2743			126.72	96.7119		0.349527		11.1281	0.587643	488.16		whole-rock	47.46	1.33	9.89		10.81	0.18	13.84	11.57	1.26	1	0.17	2.41	99.91	118	23.67	21.2	16.02	36.79
samp. WL18-3-1	METAGABBRO, ALKALINE	Zircon				0.0627823	5.01576	0.08834	1.81651	2.81629	1.13813	14.0868	4.13707	47.5128	17.4265	78.8413	15.7768	158.068	32.0023			518.192	591.26		0.300584		16.5129	0.552423	487.774		whole-rock	47.46	1.33	9.89		10.81	0.18	13.84	11.57	1.26	1	0.17	2.41	99.91	118	23.67	21.2	16.02	36.79
samp. WL18-3-1	METAGABBRO, ALKALINE	Zircon				0.00962402	5.39026	0.148805	2.35793	2.56691	1.09539	12.8595	3.90318	40.735	13.7086	62.2263	12.7891	128.387	26.3612			88.9009	77.8042		0.317282		34.9227	0.582873	485.377		whole-rock	47.46	1.33	9.89		10.81	0.18	13.84	11.57	1.26	1	0.17	2.41	99.91	118	23.67	21.2	16.02	36.79
samp. WL18-3-1	METAGABBRO, ALKALINE	Zircon				0	6.75756	0.0265734	0.85386	1.7937	0.561635	9.01757	3.02809	34.7626	12.5512	55.2652	10.7948	103.194	21.2064			135.438	117.509		0.336865			0.426931	488.924		whole-rock	47.46	1.33	9.89		10.81	0.18	13.84	11.57	1.26	1	0.17	2.41	99.91	118	23.67	21.2	16.02	36.79
samp. WL18-3-1	METAGABBRO, ALKALINE	Zircon				0.121166	5.9043	0.0792759	1.47294	2.57921	1.06254	10.6765	3.11769	37.1425	12.518	56.4054	11.8768	113.982	23.4294			87.2164	77.5797		0.325864		14.7704	0.619026	486.169		whole-rock	47.46	1.33	9.89		10.81	0.18	13.84	11.57	1.26	1	0.17	2.41	99.91	118	23.67	21.2	16.02	36.79
samp. WL18-3-1	METAGABBRO, ALKALINE	Zircon				0.037875	6.29277	0.304675	3.58421	4.87449	1.84515	17.4022	5.34481	60.1144	20.6794	89.7159	18.2673	170.136	33.8912			124.972	97.6823		0.353332		14.3626	0.612477	486.406		whole-rock	47.46	1.33	9.89		10.81	0.18	13.84	11.57	1.26	1	0.17	2.41	99.91	118	23.67	21.2	16.02	36.79
samp. WL18-3-1	METAGABBRO, ALKALINE	Zircon				0.110639	6.20461	0.188674	2.28211	3.30405	1.40476	14.9878	4.34956	47.8101	16.4631	72.6881	15.0749	145.514	30.3313			101.803	86.175		0.328559		10.529	0.610285	487.768		whole-rock	47.46	1.33	9.89		10.81	0.18	13.84	11.57	1.26	1	0.17	2.41	99.91	118	23.67	21.2	16.02	36.79
samp. WL18-3-1	METAGABBRO, ALKALINE	Zircon				0.0370727	6.96783	0.139593	2.43966	3.46257	1.24531	16.2459	4.83007	55.6295	19.8974	87.1271	18.0833	179.637	36.29			110.125	88.0853		0.309677		23.7478	0.50761	486.695		whole-rock	47.46	1.33	9.89		10.81	0.18	13.84	11.57	1.26	1	0.17	2.41	99.91	118	23.67	21.2	16.02	36.79
samp. WL18-3-1	METAGABBRO, ALKALINE	Zircon				0.00789089	7.2333	0.143938	2.75044	3.70865	1.02241	16.9158	5.17039	60.0559	20.7447	89.1088	18.6795	181.958	36.7778			133.882	105.018		0.330054		52.6225	0.394633	486.254		whole-rock	47.46	1.33	9.89		10.81	0.18	13.84	11.57	1.26	1	0.17	2.41	99.91	118	23.67	21.2	16.02	36.79
samp. WL18-3-1	METAGABBRO, ALKALINE	Zircon				0.121418	4.20276	0.0319481	0.500281	1.14284	0.412917	4.50578	1.35799	17.7983	7.07564	32.0596	6.84913	68.3944	15.3922			47.4632	59.8885		0.26023		16.5446	0.556299	485.047		whole-rock	47.46	1.33	9.89		10.81	0.18	13.84	11.57	1.26	1	0.17	2.41	99.91	118	23.67	21.2	16.02	36.79
samp. WL18-3-1	METAGABBRO, ALKALINE	Zircon				0.0163319	4.62606	0.0905502	1.30432	1.91085	0.774891	8.48218	2.63467	29.1422	10.7033	50.0607	10.3619	105.667	23.6186			66.3316	71.2963		0.275793		29.494	0.588432	487.054		whole-rock	47.46	1.33	9.89		10.81	0.18	13.84	11.57	1.26	1	0.17	2.41	99.91	118	23.67	21.2	16.02	36.79
samp. WL18-3-1	METAGABBRO, ALKALINE	Zircon				0.0590851	6.32317	0.256825	3.92204	4.88519	1.61395	17.5556	5.58115	62.3011	21.9443	96.8858	18.6888	181.119	36.0897			135.242	106.935		0.34398		12.5852	0.532801	488.881		whole-rock	47.46	1.33	9.89		10.81	0.18	13.84	11.57	1.26	1	0.17	2.41	99.91	118	23.67	21.2	16.02	36.79
samp. WL18-3-1	METAGABBRO, ALKALINE	Zircon				0.0218109	6.24556	0.258054	3.52996	4.50551	1.87251	19.4038	5.71648	61.1237	21.4922	92.7787	18.3818	179.801	34.834			131.956	102.788		0.339951		20.411	0.612254	491.956		whole-rock	47.46	1.33	9.89		10.81	0.18	13.84	11.57	1.26	1	0.17	2.41	99.91	118	23.67	21.2	16.02	36.79
samp. WL18-3-1	METAGABBRO, ALKALINE	Zircon				0.0109852	5.29625	0.0752782	1.05978	2.51789	0.968739	10.2716	2.90622	34.5838	12.4419	54.0912	11.9349	117.948	24.5596			72.2818	72.224		0.293213		45.156	0.582362	489.903		whole-rock	47.46	1.33	9.89		10.81	0.18	13.84	11.57	1.26	1	0.17	2.41	99.91	118	23.67	21.2	16.02	36.79
samp. WL18-3-1	METAGABBRO, ALKALINE	Zircon				0.0192392	5.45069	0.135708	1.83955	2.73521	1.03032	10.9492	3.316	37.1283	13.4628	57.402	11.5133	114.982	23.4249			80.893	74.8778		0.322906		26.1541	0.575585	487.702		whole-rock	47.46	1.33	9.89		10.81	0.18	13.84	11.57	1.26	1	0.17	2.41	99.91	118	23.67	21.2	16.02	36.79
samp. WL18-3-1	METAGABBRO, ALKALINE	Zircon				0.0561468	4.84619	0.0429606	0.449842	1.04899	0.404781	5.74386	1.70985	20.2737	8.09055	37.1317	8.14511	79.1282	16.7744			55.9565	65.7239		0.256213		24.1929	0.504145	480.817		whole-rock	47.46	1.33	9.89		10.81	0.18	13.84	11.57	1.26	1	0.17	2.41	99.91	118	23.67	21.2	16.02	36.79
samp. WL18-3-1	METAGABBRO, ALKALINE	Zircon				0.015051	4.68637	0.0780382	1.24931	1.97706	0.776651	9.34194	2.75675	32.9189	11.7457	51.6418	11.2851	114.349	24.8928			63.4739	67.8315		0.287882		33.5263	0.552486	484.627		whole-rock	47.46	1.33	9.89		10.81	0.18	13.84	11.57	1.26	1	0.17	2.41	99.91	118	23.67	21.2	16.02	36.79
samp. WL18-3-8	METAGABBRO, ALKALINE	Zircon				0.43248	4.4037	0.0795788	0.404148	0.49194	0.268147	3.17009	1.27586	16.4829	6.53066	31.5252	7.08352	70.7676	14.7207			16.5353	79.7243		0.232915		5.81996	0.656455	499.271		whole-rock	49.33	1.86	14.45		9.22	0.14	7.96	10.71	3.02	0.84	0.38	2	99.93	533	27.43	39.1	30.55	65.29
samp. WL18-3-8	METAGABBRO, ALKALINE	Zircon				0.707633	5.1763	0.148602	0.589228	0.757154	0.463242	5.12839	1.93197	24.6244	9.98589	48.1092	10.5594	104.492	22.3211			83.6346	118.688		0.235659		3.9137	0.718701	489.004		whole-rock	49.33	1.86	14.45		9.22	0.14	7.96	10.71	3.02	0.84	0.38	2	99.93	533	27.43	39.1	30.55	65.29
samp. WL18-3-8	METAGABBRO, ALKALINE	Zircon				0.0354601	4.28699	0.0209248	0.211791	0.586529	0.413558	4.86886	1.75984	19.7767	7.76329	36.8379	7.96726	79.3209	17.1806			58.78	107.734		0.249325		38.5866	0.748172	478.432		whole-rock	49.33	1.86	14.45		9.22	0.14	7.96	10.71	3.02	0.84	0.38	2	99.93	533	27.43	39.1	30.55	65.29
samp. WL18-3-8	METAGABBRO, ALKALINE	Zircon				0.651443	4.45922	0.18826	1.17784	0.789703	0.328474	4.3672	1.57251	18.836	7.14433	33.2836	6.97193	67.1285	12.952			57.8263	119.211		0.280597		3.12195	0.540743	490.298		whole-rock	49.33	1.86	14.45		9.22	0.14	7.96	10.71	3.02	0.84	0.38	2	99.93	533	27.43	39.1	30.55	65.29
samp. WL18-3-8	METAGABBRO, ALKALINE	Zircon				0.155214	5.62992	0.13428	0.602857	1.29877	0.695108	8.43759	2.74939	33.3406	12.3867	56.6173	12.0663	126.606	26.4052			57.5939	134.114		0.263341		9.56127	0.641948	475.781		whole-rock	49.33	1.86	14.45		9.22	0.14	7.96	10.71	3.02	0.84	0.38	2	99.93	533	27.43	39.1	30.55	65.29
samp. WL18-3-8	METAGABBRO, ALKALINE	Zircon				0.707363	10.1571	0.197271	1.50017	1.74469	0.902547	10.576	3.51804	41.8705	16.0521	78.7792	16.3429	160.048	33.7294			276.474	290.052		0.261612		6.66655	0.642351	484.211		whole-rock	49.33	1.86	14.45		9.22	0.14	7.96	10.71	3.02	0.84	0.38	2	99.93	533	27.43	39.1	30.55	65.29
samp. WL18-3-8	METAGABBRO, ALKALINE	Zircon				0.0177555	5.111	0.0378725	0.471218	0.938185	0.426413	5.18511	1.74087	19.8715	7.42837	34.3508	7.031	66.0003	13.7165			168.133	230.204		0.301082		48.3238	0.591059	510.143		whole-rock	49.33	1.86	14.45		9.22	0.14	7.96	10.71	3.02	0.84	0.38	2	99.93	533	27.43	39.1	30.55	65.29
samp. WL18-3-8	METAGABBRO, ALKALINE	Zircon				1.31084	7.17638	0.237824	2.27797	1.20976	0.787601	8.66925	2.84358	34.1944	12.3573	56.7392	11.3289	107.639	20.7596			116.545	133.871		0.317677		3.15128	0.743515	498.199		whole-rock	49.33	1.86	14.45		9.22	0.14	7.96	10.71	3.02	0.84	0.38	2	99.93	533	27.43	39.1	30.55	65.29
samp. WL18-3-8	METAGABBRO, ALKALINE	Zircon				0.156969	7.0213	0.117786	1.43125	2.64745	1.18016	13.8668	4.34439	49.7634	19.0908	91.5871	18.7398	182.992	38.2653			174.361	242.332		0.271942		12.6604	0.595472	501.399		whole-rock	49.33	1.86	14.45		9.22	0.14	7.96	10.71	3.02	0.84	0.38	2	99.93	533	27.43	39.1	30.55	65.29
samp. WL18-3-8	METAGABBRO, ALKALINE	Zircon				1.80591	11.7523	0.542394	2.19496	1.55111	0.521612	7.11225	2.04771	22.1344	7.76818	35.0011	7.03964	64.5321	12.9903			140.097	99.1317		0.342999		2.91139	0.480116	482.218		whole-rock	49.33	1.86	14.45		9.22	0.14	7.96	10.71	3.02	0.84	0.38	2	99.93	533	27.43	39.1	30.55	65.29
samp. WL18-3-8	METAGABBRO, ALKALINE	Zircon				0.786901	6.33374	0.177627	0.864722	0.587077	0.196638	3.06621	1.19474	14.6937	5.92737	28.168	6.40066	62.6344	12.7775			117.64	193.138		0.234595		4.15365	0.448066	488.815		whole-rock	49.33	1.86	14.45		9.22	0.14	7.96	10.71	3.02	0.84	0.38	2	99.93	533	27.43	39.1	30.55	65.29
samp. WL18-3-8	METAGABBRO, ALKALINE	Zircon				0.242758	4.708	0.0616406	0.811604	1.30201	0.738163	9.14387	3.11066	36.3978	13.2426	59.7235	12.5003	119.981	23.8858			113.416	123.186		0.303363		9.43629	0.654039	498.417		whole-rock	49.33	1.86	14.45		9.22	0.14	7.96	10.71	3.02	0.84	0.38	2	99.93	533	27.43	39.1	30.55	65.29
samp. WL18-3-8	METAGABBRO, ALKALINE	Zircon				0.137696	4.4631	0.0545093	0.447872	0.636184	0.390359	4.54098	1.75657	21.9764	8.82114	42.1428	9.5516	96.1184	20.314			60.8004	108.727		0.228638		12.6307	0.702136	481.85		whole-rock	49.33	1.86	14.45		9.22	0.14	7.96	10.71	3.02	0.84	0.38	2	99.93	533	27.43	39.1	30.55	65.29
samp. WL18-3-8	METAGABBRO, ALKALINE	Zircon				1.68979	9.9776	0.434949	3.0855	2.37572	1.20653	11.4455	3.70885	45.3022	17.1099	80.5656	16.7929	164.819	31.3865			187.594	200.668		0.27486		2.85348	0.707367	495.381		whole-rock	49.33	1.86	14.45		9.22	0.14	7.96	10.71	3.02	0.84	0.38	2	99.93	533	27.43	39.1	30.55	65.29
samp. WL18-3-8	METAGABBRO, ALKALINE	Zircon				1.8348	6.64196	0.291326	1.03691	0.673826	0.31805	3.995	1.54851	19.86	8.24057	39.8954	9.05693	91.3044	19.1509			82.3205	130.856		0.217515		2.2274	0.592635	480.802		whole-rock	49.33	1.86	14.45		9.22	0.14	7.96	10.71	3.02	0.84	0.38	2	99.93	533	27.43	39.1	30.55	65.29
samp. WL18-3-8	METAGABBRO, ALKALINE	Zircon				0.381917	4.71903	0.063807	0.45415	0.510519	0.31528	3.06508	1.12723	13.2921	4.92873	24.0215	5.14507	49.9419	10.3399			59.9118	153.992		0.26615		7.41172	0.770536	472.651		whole-rock	49.33	1.86	14.45		9.22	0.14	7.96	10.71	3.02	0.84	0.38	2	99.93	533	27.43	39.1	30.55	65.29
samp. WL18-3-8	METAGABBRO, ALKALINE	Zircon				0.0714355	4.72028	0.0355802	0.70177	1.17259	0.538014	6.42442	2.22674	25.3745	9.72424	45.9464	9.63913	92.582	18.6269			148.887	187.918		0.274075		22.9557	0.599276	492.549		whole-rock	49.33	1.86	14.45		9.22	0.14	7.96	10.71	3.02	0.84	0.38	2	99.93	533	27.43	39.1	30.55	65.29
samp. WL18-3-8	METAGABBRO, ALKALINE	Zircon				0.0174436	6.40032	0.0318092	0.750055	1.38863	0.837685	8.99632	3.47979	44.1478	17.6717	87.3454	19.0899	190.259	40.002			150.946	263.639		0.232041		66.6181	0.724568	491.373		whole-rock	49.33	1.86	14.45		9.22	0.14	7.96	10.71	3.02	0.84	0.38	2	99.93	533	27.43	39.1	30.55	65.29
samp. WL18-3-8	METAGABBRO, ALKALINE	Zircon				0.0233818	3.59452	0.0216441	0.401187	0.712887	0.374524	4.15475	1.41958	16.8319	6.40023	30.1062	6.20867	61.1901	12.6554			68.5121	103.771		0.275075		39.1756	0.665304	477.918		whole-rock	49.33	1.86	14.45		9.22	0.14	7.96	10.71	3.02	0.84	0.38	2	99.93	533	27.43	39.1	30.55	65.29
samp. WL18-3-8	METAGABBRO, ALKALINE	Zircon				0.493647	9.06109	0.184804	1.74544	2.54468	1.0258	11.1603	3.4626	38.0223	13.2678	56.0762	10.8821	100.859	18.9774			231.636	143.97		0.376983		7.35531	0.588479	497.862		whole-rock	49.33	1.86	14.45		9.22	0.14	7.96	10.71	3.02	0.84	0.38	2	99.93	533	27.43	39.1	30.55	65.29
samp. WL18-3-8	METAGABBRO, ALKALINE	Zircon				0.0264003	4.19376	0.0167754	0.201624	0.817205	0.449728	4.91189	1.75506	22.2301	8.15296	39.2112	8.50009	83.2271	16.9203			116.526	165.375		0.267102		48.8594	0.686252	493.588		whole-rock	49.33	1.86	14.45		9.22	0.14	7.96	10.71	3.02	0.84	0.38	2	99.93	533	27.43	39.1	30.55	65.29
samp. WL18-3-8	METAGABBRO, ALKALINE	Zircon				0.229165	7.03138	0.0700725	0.736244	1.18458	0.682041	9.10363	2.91833	37.5887	14.8555	72.0276	15.1056	148.883	30.0171			108.741	158.566		0.252472		13.6043	0.634959	486.493		whole-rock	49.33	1.86	14.45		9.22	0.14	7.96	10.71	3.02	0.84	0.38	2	99.93	533	27.43	39.1	30.55	65.29
samp. SK13-14	SYENITE	Zircon	25.11	653.58	0.789	0.096	7.15	0.067	1.4	3.5	0.595	15.75	5.67	63.38	22.79	96.16	22.31	235.94	33.2	9297.3	0.289	253	302	0.387099	0.268628	0.00311858	21.8584	0.245	93.9		whole-rock	66.15	0.54	15.44		3.71	0.06	1.24	2.57	3.93	5.28	0.18	0.62	99.71	475	28.2	12.7	41.3	84.2
samp. SK13-14	SYENITE	Zircon	7.23	528.13	0.993	0.066	16.57	0.048	1.23	2.34	0.842	9.83	3.5	43.91	17.38	82.62	21.65	261.02	40.29	8523.47	0.373	124	131	0.234791	0.168225	0.00800806	72.1796	0.536724	88.6		whole-rock	66.15	0.54	15.44		3.71	0.06	1.24	2.57	3.93	5.28	0.18	0.62	99.71	475	28.2	12.7	41.3	84.2
samp. SK13-14	SYENITE	Zircon	27.75	839.82	0.803	0.087	9.5	0.289	4.13	7.1	0.98	26.69	8.21	88.71	30.22	123.16	27.59	292.9	39.82	8970.76	0.314	357	283	0.425091	0.302868	0.0022493	14.6892	0.217644	91.7		whole-rock	66.15	0.54	15.44		3.71	0.06	1.24	2.57	3.93	5.28	0.18	0.62	99.71	475	28.2	12.7	41.3	84.2
samp. SK13-14	SYENITE	Zircon	7.8	881.15	4.58	0.399	32.3	0.163	1.47	3.42	0.502	16.71	6.33	78.7	29.96	136.38	32.5	356.27	50.7	11263.6	1.29	450	468	0.510696	0.2209	0.0101778	31.0532	0.203014	92.6		whole-rock	66.15	0.54	15.44		3.71	0.06	1.24	2.57	3.93	5.28	0.18	0.62	99.71	475	28.2	12.7	41.3	84.2
samp. SK13-14	SYENITE	Zircon	25.7	852.95	0.91	0.066	9.83	0.214	4.15	6.82	0.92	24.75	8.21	86.19	30.47	122.43	27.73	293.13	40.18	9831.71	0.307	36	56	0.0422065	0.294033	0.0252778	20.2796	0.216487	93.9		whole-rock	66.15	0.54	15.44		3.71	0.06	1.24	2.57	3.93	5.28	0.18	0.62	99.71	475	28.2	12.7	41.3	84.2
samp. SK13-14	SYENITE	Zircon	22.19	957.88	1.02	0.057	10.71	0.172	3.51	6.53	0.774	27.55	9.06	100.12	34.09	144.24	32.8	346.34	47.63	9810.04	0.417	85	98	0.0887376	0.28908	0.012	26.5199	0.17642	89.6		whole-rock	66.15	0.54	15.44		3.71	0.06	1.24	2.57	3.93	5.28	0.18	0.62	99.71	475	28.2	12.7	41.3	84.2
samp. SK13-14	SYENITE	Zircon	31.68	2172.14	1.93	0.135	13.74	0.748	10.57	17.54	1.91	66.79	21.45	229.9	78.38	314.03	70.23	714.55	95.61	8711.01	0.84	1517	580	0.69839	0.321741	0.00127225	10.6012	0.170603	92.6		whole-rock	66.15	0.54	15.44		3.71	0.06	1.24	2.57	3.93	5.28	0.18	0.62	99.71	475	28.2	12.7	41.3	84.2
samp. SK13-14	SYENITE	Zircon	27.3	332.67	0.648	0.068	5.24	0.044	0.85	1.77	0.279	7.62	2.78	31.45	11.96	50.58	12.36	137.36	19.33	9023.7	0.257	326	303	0.97995	0.22896	0.00198773	23.4874	0.232254	93.8		whole-rock	66.15	0.54	15.44		3.71	0.06	1.24	2.57	3.93	5.28	0.18	0.62	99.71	475	28.2	12.7	41.3	84.2
samp. SK13-14	SYENITE	Zircon	30.35	622.13	0.642	0.056	7.47	0.163	3.36	5.07	0.708	18.49	5.88	65.21	22.7	93.97	21.32	227.93	30.44	8749.7	0.251				0.286097		19.1698	0.223555	89.6		whole-rock	66.15	0.54	15.44		3.71	0.06	1.24	2.57	3.93	5.28	0.18	0.62	99.71	475	28.2	12.7	41.3	84.2
samp. SK13-14	SYENITE	Zircon	74.89	520.67	1.89	0.397	15.14	0.128	1.17	2.09	0.589	8.92	3.44	44.54	17.38	81.68	21.48	256.45	37.2	8923.95	0.553				0.173679		16.4668	0.417045	89.6		whole-rock	66.15	0.54	15.44		3.71	0.06	1.24	2.57	3.93	5.28	0.18	0.62	99.71	475	28.2	12.7	41.3	84.2
samp. SK13-14	SYENITE	Zircon	34.91	1613.44	1.36	0.107	9.68	0.454	6.58	10.24	1.65	47.17	14.99	165.79	57.6	232.51	50.86	530.45	71.71	8577.43	0.691				0.312546		10.7681	0.229522	89.6		whole-rock	66.15	0.54	15.44		3.71	0.06	1.24	2.57	3.93	5.28	0.18	0.62	99.71	475	28.2	12.7	41.3	84.2
samp. SK13-14	SYENITE	Zircon	29.18	1266.03	1.01	0.101	10.02	0.433	7.1	10.35	1.68	40.03	12.1	135.55	45.95	186.75	41.6	444.83	58.69	8110.46	0.397				0.304723		11.7476	0.252331	89.6		whole-rock	66.15	0.54	15.44		3.71	0.06	1.24	2.57	3.93	5.28	0.18	0.62	99.71	475	28.2	12.7	41.3	84.2
samp. 18WJS-12	SYENITE	Zircon	7.02985	5071.35	38.7839	0.337398	734.863	3.17676	36.6112	33.0489	9.41508	117.107	36.6044	417.648	151.027	673.552	135.775	1237.96	214.709	4889.58	4.10247	6669.81	1554.72	1.31519	0.337368	0.00581484	174.031	0.462677	239		whole-rock	59.97	0.17	20.31		1.87	0.18	0.13	0.76	9.52	5.35	0.03	1.4	99.68	26.1	22	215	150	193
samp. 18WJS-12	SYENITE	Zircon	9.89969	4238.74	40.9393	0.248037	758.968	2.81567	31.9156	29.8055	7.81533	103.9	31.0687	350.404	126.658	568.084	115.75	1032.31	179.671	4940.14	4.74815	8489.37	1722.53	2.00281	0.339436	0.00482241	222.669	0.429354	235		whole-rock	59.97	0.17	20.31		1.87	0.18	0.13	0.76	9.52	5.35	0.03	1.4	99.68	26.1	22	215	150	193
samp. 18WJS-12	SYENITE	Zircon	9.51994	4225.55	42.1714	0.243135	744.834	2.7578	31.0717	29.511	8.23332	103.232	31.7552	351.802	127.031	564.556	114.709	1038.58	177.328	4903.06	5.19671	7517.72	1663	1.77911	0.338732	0.0056096	223.018	0.456037	238		whole-rock	59.97	0.17	20.31		1.87	0.18	0.13	0.76	9.52	5.35	0.03	1.4	99.68	26.1	22	215	150	193
samp. 18WJS-12	SYENITE	Zircon	11.2953	3622.04	38.492	0.26076	724.333	2.78512	29.8408	27.0465	7.3094	92.2949	26.6568	299.366	108.558	484.161	97.2877	893.696	149.199	4918.51	5.00796	9897.65	1790.53	2.73262	0.334976	0.00388901	208.392	0.447261	236		whole-rock	59.97	0.17	20.31		1.87	0.18	0.13	0.76	9.52	5.35	0.03	1.4	99.68	26.1	22	215	150	193
samp. 18WJS-12	SYENITE	Zircon	7.28881	4088.31	40.06	0.266418	751.511	3.03384	32.799	29.6879	8.48029	100.796	31.0864	343.488	123.211	538.76	113.638	1030.57	166.487	4772.36	5.00519	8002.01	1668.11	1.95729	0.333301	0.00500624	204.947	0.473941	232		whole-rock	59.97	0.17	20.31		1.87	0.18	0.13	0.76	9.52	5.35	0.03	1.4	99.68	26.1	22	215	150	193
samp. 18WJS-12	SYENITE	Zircon	8.71718	4660.54	40.8012	0.335599	757.595	2.94175	34.1198	32.4919	9.06122	113.5	34.2038	395.291	140.261	625.235	130.208	1195.88	190.848	4585.28	4.45384	6929.81	1649.05	1.48691	0.330545	0.00588778	186.942	0.456168	232		whole-rock	59.97	0.17	20.31		1.87	0.18	0.13	0.76	9.52	5.35	0.03	1.4	99.68	26.1	22	215	150	193
samp. 18WJS-12	SYENITE	Zircon	5.5682	4874.09	27.5559	0.691915	591.938	4.04436	40.033	34.3383	9.98063	116.138	36.9281	423.115	148.853	660.343	139.84	1321.58	211.409	4805.82	3.04955	4516.18	1173.53	0.92657	0.320158	0.0061016	86.7581	0.483176	236		whole-rock	59.97	0.17	20.31		1.87	0.18	0.13	0.76	9.52	5.35	0.03	1.4	99.68	26.1	22	215	150	193
samp. 18WJS-12	SYENITE	Zircon	9.22677	4420.59	39.1498	0.299676	728.755	2.71037	31.121	30.695	8.46037	103.881	32.7932	375.916	133.258	602.26	125.072	1137.72	184.452	4677.01	4.59012	6551.13	1611.2	1.48196	0.330413	0.00597603	198.256	0.458049	241		whole-rock	59.97	0.17	20.31		1.87	0.18	0.13	0.76	9.52	5.35	0.03	1.4	99.68	26.1	22	215	150	193
samp. 18WJS-12	SYENITE	Zircon	9.44696	3451.58	40.2089	0.287968	718.961	2.86758	30.559	26.3004	7.24702	91.721	26.0035	289.628	102.293	452.869	92.8769	853.648	136.16	4712.85	5.2636	11333.3	1937.94	3.28353	0.339282	0.00354784	193.981	0.451095	239		whole-rock	59.97	0.17	20.31		1.87	0.18	0.13	0.76	9.52	5.35	0.03	1.4	99.68	26.1	22	215	150	193
samp. 18WJS-12	SYENITE	Zircon	8.91028	4496.01	41.4744	0.240413	772.948	3.03043	35.2594	31.7438	8.71355	108.315	33.4034	381.341	135.128	597.307	125.284	1134.29	181.351	4674.41	4.74117	7620.58	1686.71	1.69496	0.336194	0.00544242	222.026	0.454302	232		whole-rock	59.97	0.17	20.31		1.87	0.18	0.13	0.76	9.52	5.35	0.03	1.4	99.68	26.1	22	215	150	193
samp. 18WJS-12	SYENITE	Zircon	5.55351	4810.33	39.319	0.34396	729.669	3.35946	36.8453	34.1316	9.50751	119.794	36.0952	414.477	146.453	652.044	136.895	1256.66	198.925	4704.65	4.27752	6724.7	1580.04	1.39797	0.329825	0.00584695	166.426	0.454563	235		whole-rock	59.97	0.17	20.31		1.87	0.18	0.13	0.76	9.52	5.35	0.03	1.4	99.68	26.1	22	215	150	193
samp. 18WJS-12	SYENITE	Zircon	10.7873	4459.35	45.104	0.294855	820.948	3.10271	34.1484	32.5318	9.29666	110.962	33.4959	378.925	136.269	602.526	124.418	1167.81	178.981	4731.78	5.29366	8202.53	1777.64	1.8394	0.324475	0.00549879	210.439	0.473053	237		whole-rock	59.97	0.17	20.31		1.87	0.18	0.13	0.76	9.52	5.35	0.03	1.4	99.68	26.1	22	215	150	193
samp. 18WJS-12	SYENITE	Zircon	19.2655	2585.92	23.5281	0.69739	465.629	1.33473	17.1895	17.5558	4.95876	58.8534	17.983	212.804	79.5353	360.398	78.5241	764.193	122.777	4901.24	3.94289	2511.28	861.262	0.971137	0.278469	0.00936896	118.329	0.471629	239		whole-rock	59.97	0.17	20.31		1.87	0.18	0.13	0.76	9.52	5.35	0.03	1.4	99.68	26.1	22	215	150	193
samp. 18WJS-12	SYENITE	Zircon	3.67848	1513.02	8.23337	0.0584416	203.174	0.394849	5.84953	6.4687	2.16933	27.6754	8.94246	112.276	45.0374	220.512	51.0778	518.608	83.931	4856.5	1.70101	897.187	459.852	0.592979	0.216494	0.00917686	327.926	0.495672	234		whole-rock	59.97	0.17	20.31		1.87	0.18	0.13	0.76	9.52	5.35	0.03	1.4	99.68	26.1	22	215	150	193
samp. 18WJS-12	SYENITE	Zircon	13.2054	4226.56	42.1646	0.42199	799.11	3.28877	37.6209	32.6412	9.22001	109.886	33.0025	369.279	130.049	580.384	122.53	1141.49	176.328	4523.03	5.0904	7854.21	1686.8	1.8583	0.323505	0.00536841	166.312	0.470652	232		whole-rock	59.97	0.17	20.31		1.87	0.18	0.13	0.76	9.52	5.35	0.03	1.4	99.68	26.1	22	215	150	193
samp. 18WJS-12	SYENITE	Zircon	10.0272	4138.33	43.9489	0.249214	804.452	2.94896	33.6012	30.3003	8.59848	106.172	31.2302	355.439	127.948	563.406	118.489	1114.29	166.66	4473.33	5.09693	8028.58	1759.9	1.94006	0.318982	0.00547406	230.072	0.463465	245		whole-rock	59.97	0.17	20.31		1.87	0.18	0.13	0.76	9.52	5.35	0.03	1.4	99.68	26.1	22	215	150	193
samp. 18WJS-12	SYENITE	Zircon	10.5291	4513.67	42.7209	0.321804	798	3.3196	37.4102	36.2419	9.92652	116.209	34.9956	397.731	140.731	618.115	131.164	1245.52	187.482	4415.97	4.63218	6466.09	1636.2	1.43256	0.319329	0.00660691	189.299	0.467622	245		whole-rock	59.97	0.17	20.31		1.87	0.18	0.13	0.76	9.52	5.35	0.03	1.4	99.68	26.1	22	215	150	193
samp. NGT23	SYENITE	Zircon	12.73	524.89	2.22	0.02	40.88	0.15	2.87	4.07	2	16.51	4.43	49.3	17.17	72.04	15.62	159.9	28.37	8290.39	0.89	173.37	128.55	0.330298	0.308318	0.012805	182.993	0.745904	584.45		whole-rock	53	0.87	16.75			0.09	3.14	4.31	4.53	5.07	0.59	3.7	99.4	839	24.3	38.6	112.5	217
samp. NGT23	SYENITE	Zircon	6.14	598.25	4.15	0.01	58.14	0.13	2.38	4.26	1.9	18.39	5.56	59.79	20.14	81.93	16.99	169.57	28.3	9099.33	1.45	258.93	149.32	0.432812	0.352598	0.0160275	395.356	0.656269	599.45		whole-rock	53	0.87	16.75			0.09	3.14	4.31	4.53	5.07	0.59	3.7	99.4	839	24.3	38.6	112.5	217
samp. NGT23	SYENITE	Zircon	5.81	685.82	3.85	0.01	60.99	0.19	2.95	5.06	2.56	22.34	6.26	66.24	22.61	93.52	20.4	195.21	32.06	8532.01	1.47	288.49	185.19	0.42065	0.339327	0.0133453	343.057	0.736117	591.75		whole-rock	53	0.87	16.75			0.09	3.14	4.31	4.53	5.07	0.59	3.7	99.4	839	24.3	38.6	112.5	217
samp. NGT23	SYENITE	Zircon	3.56	725.48	1.56	0.07	33.4	0.38	6.06	8.56	4.35	28.76	7.81	75.16	24.62	98.23	20.97	208.08	34.6	7790.32	0.61	154.58	89.09	0.213073	0.361207	0.0100919	50.21	0.847582	640.8		whole-rock	53	0.87	16.75			0.09	3.14	4.31	4.53	5.07	0.59	3.7	99.4	839	24.3	38.6	112.5	217
samp. NGT23	SYENITE	Zircon	13.42	782.29	2.17	0.04	38.64	0.37	5.46	8.19	3.98	29.17	7.24	77.86	26.2	107.06	24.41	241.99	39.87	7280.2	0.72	193.97	113.47	0.247952	0.321749	0.0111873	77.8737	0.787221	564.41		whole-rock	53	0.87	16.75			0.09	3.14	4.31	4.53	5.07	0.59	3.7	99.4	839	24.3	38.6	112.5	217
samp. NGT23	SYENITE	Zircon	9.96	870.75	4.17	0.02	50.55	0.24	3.91	6.8	3.23	26.34	7.24	82.69	28.16	121.93	27.13	275.44	44.59	7869.08	1.13	174.06	136.55	0.199897	0.300211	0.0239573	178.89	0.737843	576.97		whole-rock	53	0.87	16.75			0.09	3.14	4.31	4.53	5.07	0.59	3.7	99.4	839	24.3	38.6	112.5	217
samp. NGT23	SYENITE	Zircon	7.72	707.59	3.6	0.01	48.1	0.15	2.77	5.08	2.48	20.63	5.77	65.66	22.7	101.09	22.2	225.5	37.98	8021.42	1.25	161.51	130.18	0.228254	0.291175	0.0222896	304.498	0.740617	563.88		whole-rock	53	0.87	16.75			0.09	3.14	4.31	4.53	5.07	0.59	3.7	99.4	839	24.3	38.6	112.5	217
samp. NGT23	SYENITE	Zircon	10.94	575.66	3.15	0.03	53.69	0.18	2.98	4.97	2.35	19.13	5.4	59.8	19.38	80.57	17.21	172.23	26.1	8130.84	1.23	227.79	159.95	0.395702	0.34721	0.0138285	179.135	0.736811	558.39		whole-rock	53	0.87	16.75			0.09	3.14	4.31	4.53	5.07	0.59	3.7	99.4	839	24.3	38.6	112.5	217
samp. NGT23	SYENITE	Zircon	4.74	496.15	2.57	0.03	42.62	0.12	2.02	3.83	1.9	16.16	4.64	48.35	16.49	70.49	15.12	152.43	24.42	8454.73	1.02	133.98	108.37	0.270039	0.317195	0.019182	174.159	0.738341	584.41		whole-rock	53	0.87	16.75			0.09	3.14	4.31	4.53	5.07	0.59	3.7	99.4	839	24.3	38.6	112.5	217
samp. NGT23	SYENITE	Zircon	3.77	851.85	5.99	0.03	77.35	0.25	3.64	6.1	3.18	27.49	7.75	84.68	28.26	119.45	25.19	255.04	39.36	8564.84	1.76	288.88	185.9	0.339121	0.332026	0.0207353	218.985	0.750755	556.37		whole-rock	53	0.87	16.75			0.09	3.14	4.31	4.53	5.07	0.59	3.7	99.4	839	24.3	38.6	112.5	217
samp. NGT23	SYENITE	Zircon	8.61	835.76	5.23	0.03	73.61	0.21	3.81	6.9	3.35	28.47	7.97	83.66	28.13	118.26	24.35	229.25	38.85	8614.22	1.62	323.5	184.75	0.387073	0.364929	0.0161669	227.379	0.730719	579.2		whole-rock	53	0.87	16.75			0.09	3.14	4.31	4.53	5.07	0.59	3.7	99.4	839	24.3	38.6	112.5	217
samp. NGT23	SYENITE	Zircon	5.66	779.75	3.57	0.03	50.23	0.21	3.36	5.76	2.79	23.9	6.55	74.59	26.01	109.74	24.39	238.91	40.9	8538.88	1.33	181.44	135.96	0.23269	0.31221	0.0196759	155.159	0.726972	588.82		whole-rock	53	0.87	16.75			0.09	3.14	4.31	4.53	5.07	0.59	3.7	99.4	839	24.3	38.6	112.5	217
samp. NGT23	SYENITE	Zircon	8.46	1276.19	3.89	0.16	64.26	0.52	8.06	12.7	5.97	51	13.06	134.75	44.21	176.96	36.4	349.57	56.19	9017.71	1.27	285.39	158.4	0.223627	0.385474	0.0136305	54.6215	0.717152	612.43		whole-rock	53	0.87	16.75			0.09	3.14	4.31	4.53	5.07	0.59	3.7	99.4	839	24.3	38.6	112.5	217
samp. NGT23	SYENITE	Zircon	9.27	1027.84	4.49	0.02	57.35	0.3	4.93	7.8	3.8	31.84	9.01	97.21	33.77	145.66	31.42	310.47	52.26	8435.03	1.35	228.15	154.68	0.22197	0.313106	0.01968	181.527	0.73718	613.04		whole-rock	53	0.87	16.75			0.09	3.14	4.31	4.53	5.07	0.59	3.7	99.4	839	24.3	38.6	112.5	217
samp. NGT23	SYENITE	Zircon	7.45	471.54	1.97	0.01	30.43	0.13	2.35	3.34	1.87	13.84	3.94	43.04	15.62	66.71	15.14	154.73	27.3	7851.08	0.82	103.46	85.38	0.219409	0.278162	0.0190412	206.926	0.840861	590.78		whole-rock	53	0.87	16.75			0.09	3.14	4.31	4.53	5.07	0.59	3.7	99.4	839	24.3	38.6	112.5	217
samp. NGT23	SYENITE	Zircon	8.67	1111	3.06	0.08	55.27	0.54	8.26	12.17	6.08	45.99	11.68	116.67	37.06	155.47	32.53	312.37	50.24	8054.64	1.11	274.09	155.34	0.246706	0.373499	0.0111642	65.1977	0.785688	590.42		whole-rock	53	0.87	16.75			0.09	3.14	4.31	4.53	5.07	0.59	3.7	99.4	839	24.3	38.6	112.5	217
samp. NGT23	SYENITE	Zircon	8.21	467.86	1.66	0.03	27.56	0.16	2.17	3.46	1.65	14.78	3.81	41.96	14.87	67.39	14.66	155.29	27.36	7672.09	0.69	100.82	76.84	0.215492	0.270204	0.016465	97.5311	0.705395	590.36		whole-rock	53	0.87	16.75			0.09	3.14	4.31	4.53	5.07	0.59	3.7	99.4	839	24.3	38.6	112.5	217
samp. NGT23	SYENITE	Zircon	8.9	961.74	2.18	0.11	43.49	0.5	7.52	10.6	5.31	40.08	10.14	100.98	32.88	134.2	28.06	268.22	44.44	8094.21	0.86	209.67	116.21	0.218011	0.376482	0.0103973	45.4666	0.787592	563.03		whole-rock	53	0.87	16.75			0.09	3.14	4.31	4.53	5.07	0.59	3.7	99.4	839	24.3	38.6	112.5	217
samp. NGT23	SYENITE	Zircon	5.94	998.45	1.75	0.07	41.42	0.66	9.3	13.17	6.49	47.64	11.52	111.24	34.66	135.74	28.47	268.25	44.14	7802.99	0.73	221.95	117.51	0.222295	0.414688	0.00788466	47.2469	0.792117	588.34		whole-rock	53	0.87	16.75			0.09	3.14	4.31	4.53	5.07	0.59	3.7	99.4	839	24.3	38.6	112.5	217
samp. NGT23	SYENITE	Zircon	9	940.14	2.31	0.06	42.17	0.48	6.74	9.13	4.54	33.82	8.87	92.72	30.11	126.35	28.02	282.81	46.59	7251.11	0.79	235.67	126.17	0.250675	0.327853	0.00980184	60.9245	0.789873	594.71		whole-rock	53	0.87	16.75			0.09	3.14	4.31	4.53	5.07	0.59	3.7	99.4	839	24.3	38.6	112.5	217
samp. NGT23	SYENITE	Zircon	7.59	1061.19	3.37	0.08	58.22	0.48	7.54	11.71	5.33	41.95	11.2	108.59	35.77	145.58	30.39	291.22	47.27	8010.91	1.12	284.15	160.38	0.267765	0.37288	0.0118599	72.8436	0.735202	601.29		whole-rock	53	0.87	16.75			0.09	3.14	4.31	4.53	5.07	0.59	3.7	99.4	839	24.3	38.6	112.5	217
samp. NGT23	SYENITE	Zircon	6.94	684.91	1.7	0.06	32.85	0.31	4.59	6.3	3.19	22.88	6.29	64.81	21.88	94.76	20.76	206.5	35.21	7475.56	0.58	155.41	92.4	0.226906	0.31385	0.0109388	59.0559	0.812299	573.54		whole-rock	53	0.87	16.75			0.09	3.14	4.31	4.53	5.07	0.59	3.7	99.4	839	24.3	38.6	112.5	217
samp. NGT23	SYENITE	Zircon	12.46	720.77	2.57	0.45	40.54	0.38	5.17	7.02	3.5	25.94	6.62	68.01	23.13	100	21.89	217.78	37.85	8094.57	0.88	187.03	105.62	0.259486	0.312288	0.0137411	24.0364	0.792936	615.43		whole-rock	53	0.87	16.75			0.09	3.14	4.31	4.53	5.07	0.59	3.7	99.4	839	24.3	38.6	112.5	217
samp. NGT23	SYENITE	Zircon	7.4	1082.51	2.21	0.06	43.95	0.58	8.34	12.18	5.91	45.53	11.37	114.65	36.59	147.1	30.98	296.72	48.68	7969.07	0.83	247.89	133.76	0.228996	0.386391	0.00891524	57.7635	0.767253	573.41		whole-rock	53	0.87	16.75			0.09	3.14	4.31	4.53	5.07	0.59	3.7	99.4	839	24.3	38.6	112.5	217
samp. 04YJ-6	ANDESITE	Zircon		978		0.006	5.85	0.14	2.08	4.98	0.89	21.05		78.03		118		184	40	4295		205	275	0.209611	0.424076		49.4881	0.26575	190		whole-rock	61.77	0.87	15.65			0.07	4.05	7.07	3.47	1.76	0.25	1.13	100.24	2241	10.8	5.3	44.36	98.17
samp. 04YJ-6	ANDESITE	Zircon		536		0.006	4.22	0.06	0.95	1.87	0.48	9.85		43		70.5		119	26.7	4057		39.8	98.6	0.0742537	0.361345		54.5313	0.341921	181		whole-rock	61.77	0.87	15.65			0.07	4.05	7.07	3.47	1.76	0.25	1.13	100.24	2241	10.8	5.3	44.36	98.17
samp. 04YJ-6	ANDESITE	Zircon		490		0.006	4.42	0.05	0.99	1.4	0.28	7.98		38.98		66.3		113	25.2	4211		39.8	98.6	0.0812245	0.344956		62.5671	0.256104	181		whole-rock	61.77	0.87	15.65			0.07	4.05	7.07	3.47	1.76	0.25	1.13	100.24	2241	10.8	5.3	44.36	98.17
samp. 04YJ-6	ANDESITE	Zircon		1122		0.007	7.85	0.16	2.21	5.57	1.22	26.64		99.58		144		214	47.8	4331		137	272	0.122103	0.465327		57.5102	0.306188	189		whole-rock	61.77	0.87	15.65			0.07	4.05	7.07	3.47	1.76	0.25	1.13	100.24	2241	10.8	5.3	44.36	98.17
samp. 04YJ-6	ANDESITE	Zircon		670		0.007	6.08	0.05	1.01	2.03	0.44	10.28		51.14		82		137	30.6	4330		137	272	0.204478	0.373285		79.6809	0.294464	189		whole-rock	61.77	0.87	15.65			0.07	4.05	7.07	3.47	1.76	0.25	1.13	100.24	2241	10.8	5.3	44.36	98.17
samp. 04YJ-6	ANDESITE	Zircon		1158		0.007	14.92	0.1	1.54	3.02	0.74	17.23		84.75		160		273	67.2	3977		1846	1039	1.59413	0.31044		138.262	0.313624	261		whole-rock	61.77	0.87	15.65			0.07	4.05	7.07	3.47	1.76	0.25	1.13	100.24	2241	10.8	5.3	44.36	98.17
samp. 04YJ-6	ANDESITE	Zircon		700		0.008	5.64	0.08	1.57	3.85	1.08	17.74		63.57		90.7		140	31.2	3956		25.8	41.3	0.0368571	0.454071		54.6605	0.399522	264		whole-rock	61.77	0.87	15.65			0.07	4.05	7.07	3.47	1.76	0.25	1.13	100.24	2241	10.8	5.3	44.36	98.17
samp. 04YJ-6	ANDESITE	Zircon		313		0.008	4.88	0.04	0.87	1.15	0.34	4.96		23.28		39.6		70.2	15.3	3942		25.8	41.3	0.0824281	0.331624		66.8851	0.435224	264		whole-rock	61.77	0.87	15.65			0.07	4.05	7.07	3.47	1.76	0.25	1.13	100.24	2241	10.8	5.3	44.36	98.17
samp. 04YJ-6	ANDESITE	Zircon		1229		0.008	7.74	0.06	1.36	3.55	0.35	19.83		95.65		168		253	62.2	3423		242	463	0.196908	0.378063		86.6174	0.127531	338		whole-rock	61.77	0.87	15.65			0.07	4.05	7.07	3.47	1.76	0.25	1.13	100.24	2241	10.8	5.3	44.36	98.17
samp. 04YJ-6	ANDESITE	Zircon		455		0.007	6.82	0.04	0.92	1.22	0.25	6.49		33.53		60.4		108	23.9	4632		94	198	0.206593	0.310463		99.9286	0.27162	193		whole-rock	61.77	0.87	15.65			0.07	4.05	7.07	3.47	1.76	0.25	1.13	100.24	2241	10.8	5.3	44.36	98.17
samp. 04YJ-6	ANDESITE	Zircon		923		0.016	5.91	0.15	1.59	2.72	0.52	14.02		68.36		123		214	56.6	4171		209	444	0.226436	0.319439		29.5778	0.257436	203		whole-rock	61.77	0.87	15.65			0.07	4.05	7.07	3.47	1.76	0.25	1.13	100.24	2241	10.8	5.3	44.36	98.17
samp. 04YJ-6	ANDESITE	Zircon		882		0.008	6.57	0.05	1.36	2.54	0.49	14.45		65.95		111		173	40.3	4393		101	210	0.114512	0.381214		80.5415	0.247269	194		whole-rock	61.77	0.87	15.65			0.07	4.05	7.07	3.47	1.76	0.25	1.13	100.24	2241	10.8	5.3	44.36	98.17
samp. 04YJ-6	ANDESITE	Zircon		471		0.011	5.09	0.09	1.51	1.83	0.7	6.84		28.63		50.4		98.9	25.9	3792		104	259	0.220807	0.289484		39.6629	0.604878	183		whole-rock	61.77	0.87	15.65			0.07	4.05	7.07	3.47	1.76	0.25	1.13	100.24	2241	10.8	5.3	44.36	98.17
samp. 04YJ-6	ANDESITE	Zircon		1298		0.029	10.7	0.23	1.66	2.14	0.3	12.91		75.09		153		272	71.2	4524		305	2567	0.234977	0.276066		32.1222	0.174492	218		whole-rock	61.77	0.87	15.65			0.07	4.05	7.07	3.47	1.76	0.25	1.13	100.24	2241	10.8	5.3	44.36	98.17
samp. 04YJ-6	ANDESITE	Zircon		611		0.009	5.96	0.07	1.16	2.03	0.43	10.7		46.58		76.1		129	31	3940		104	259	0.170213	0.361085		58.2184	0.282067	183		whole-rock	61.77	0.87	15.65			0.07	4.05	7.07	3.47	1.76	0.25	1.13	100.24	2241	10.8	5.3	44.36	98.17
samp. 04YJ-6	ANDESITE	Zircon		543		0.007	4.71	0.06	1.19	2.09	0.5	10.19		40.74		68.5		112	25.3	3916		113	181	0.208103	0.36375		56.3483	0.331233	192		whole-rock	61.77	0.87	15.65			0.07	4.05	7.07	3.47	1.76	0.25	1.13	100.24	2241	10.8	5.3	44.36	98.17
samp. 04YJ-6	ANDESITE	Zircon		599		0.007	5.5	0.05	0.96	1.77	0.36	9.36		45.37		73.2		124	28.8	4106		107	170	0.178631	0.365887		72.0797	0.270397	195		whole-rock	61.77	0.87	15.65			0.07	4.05	7.07	3.47	1.76	0.25	1.13	100.24	2241	10.8	5.3	44.36	98.17
samp. 04YJ-6	ANDESITE	Zircon		1777		0.01	17.27	0.13	2.54	5.66	0.26	31.61		146.71		231		305	67.3	2688		493	643	0.277434	0.481016		117.437	0.059426	229		whole-rock	61.77	0.87	15.65			0.07	4.05	7.07	3.47	1.76	0.25	1.13	100.24	2241	10.8	5.3	44.36	98.17
samp. 04YJ-6	ANDESITE	Zircon		523		0.007	5.64	0.05	0.89	1.7	0.31	7.9		39		66.5		113	26.1	4184		324	648	0.619503	0.345133		73.9145	0.258611	170		whole-rock	61.77	0.87	15.65			0.07	4.05	7.07	3.47	1.76	0.25	1.13	100.24	2241	10.8	5.3	44.36	98.17
samp. 04YJ-6	ANDESITE	Zircon		818		0.008	5.29	0.06	1.12	2.1	0.53	11.25		56.14		106		184	47	3566		324	648	0.396088	0.305109		59.1997	0.33336	170		whole-rock	61.77	0.87	15.65			0.07	4.05	7.07	3.47	1.76	0.25	1.13	100.24	2241	10.8	5.3	44.36	98.17
samp. BOL4	RHYOLITE, CALCALKALINE	Zircon				0.23859	12.2127		5.46624	11.4091	1.77362			230.841					123.394				297.282						32.1		whole-rock	70.33	0.05	16.88	0.84		0.02	0.26	0.2	3.58	7.81	0.03		98.29	18	53	22	3	9
samp. BOL4	RHYOLITE, CALCALKALINE	Zircon				0	6.98602		0.850127	2.16004	0.318859			58.8854					44.7575				139.328						31.8		whole-rock	70.33	0.05	16.88	0.84		0.02	0.26	0.2	3.58	7.81	0.03		98.29	18	53	22	3	9
samp. BOL4	RHYOLITE, CALCALKALINE	Zircon				3.68004	52.4486		10.2836	16.295	1.72315			476.242					279.628				1885.74						26.2		whole-rock	70.33	0.05	16.88	0.84		0.02	0.26	0.2	3.58	7.81	0.03		98.29	18	53	22	3	9
samp. BOL4	RHYOLITE, CALCALKALINE	Zircon				3.76232	78.4714		28.5949	42.1019	0.292074			1909.09					936.348				11060.2						25		whole-rock	70.33	0.05	16.88	0.84		0.02	0.26	0.2	3.58	7.81	0.03		98.29	18	53	22	3	9
samp. BOL4	RHYOLITE, CALCALKALINE	Zircon				0	12.9659		1.75474	4.44348	1.03151			154.437					155.493				457.845						29.9		whole-rock	70.33	0.05	16.88	0.84		0.02	0.26	0.2	3.58	7.81	0.03		98.29	18	53	22	3	9
samp. BOL4	RHYOLITE, CALCALKALINE	Zircon				4.64815	47.074		19.872	11.2601	0.778491			130.571					102.67				498.878						27.8		whole-rock	70.33	0.05	16.88	0.84		0.02	0.26	0.2	3.58	7.81	0.03		98.29	18	53	22	3	9
samp. BOL4	RHYOLITE, CALCALKALINE	Zircon				0.74335	15.1721		2.2718	3.29402	0.149585			116.598					102.983				857.567						29.7		whole-rock	70.33	0.05	16.88	0.84		0.02	0.26	0.2	3.58	7.81	0.03		98.29	18	53	22	3	9
samp. BOL4	RHYOLITE, CALCALKALINE	Zircon				0	19.1649		1.76694	4.85879	0.163306			163.027					110.608				401.989						28.4		whole-rock	70.33	0.05	16.88	0.84		0.02	0.26	0.2	3.58	7.81	0.03		98.29	18	53	22	3	9
samp. BOL4	RHYOLITE, CALCALKALINE	Zircon				0.473862	5.49082		3.74235	5.90147	1.2648			123.809					79.6906				265.828						30.7		whole-rock	70.33	0.05	16.88	0.84		0.02	0.26	0.2	3.58	7.81	0.03		98.29	18	53	22	3	9
samp. BOL4	RHYOLITE, CALCALKALINE	Zircon				4.55614	104.043		18.1474	26.1747	3.55967			526.723					318.257				3493.13						37.6		whole-rock	70.33	0.05	16.88	0.84		0.02	0.26	0.2	3.58	7.81	0.03		98.29	18	53	22	3	9
samp. BOL4	RHYOLITE, CALCALKALINE	Zircon				0.214288	16.0138		2.12207	4.46764	0.584747			114.545					84.0329				352.033						27.3		whole-rock	70.33	0.05	16.88	0.84		0.02	0.26	0.2	3.58	7.81	0.03		98.29	18	53	22	3	9
samp. BOL4	RHYOLITE, CALCALKALINE	Zircon				0.498197	63.6759		8.15144	34.7984	0.212713			2027.05					1052.09				11678.4						25.1		whole-rock	70.33	0.05	16.88	0.84		0.02	0.26	0.2	3.58	7.81	0.03		98.29	18	53	22	3	9
samp. BOL4	RHYOLITE, CALCALKALINE	Zircon				3.14007	79.0702		11.24	15.2549	0.508682			140.738					66.1352				208.727						30.1		whole-rock	70.33	0.05	16.88	0.84		0.02	0.26	0.2	3.58	7.81	0.03		98.29	18	53	22	3	9
samp. BOL4	RHYOLITE, CALCALKALINE	Zircon				1.41908	88.6538		22.2073	42.9961	9.6516			712.653					283.427				1082.03						27.8		whole-rock	70.33	0.05	16.88	0.84		0.02	0.26	0.2	3.58	7.81	0.03		98.29	18	53	22	3	9
samp. BOL4	RHYOLITE, CALCALKALINE	Zircon				0.593783	9.71569		1.94611	2.98411	0.196502			93.0498					65.9113				158.367						31.7		whole-rock	70.33	0.05	16.88	0.84		0.02	0.26	0.2	3.58	7.81	0.03		98.29	18	53	22	3	9
samp. BOL4	RHYOLITE, CALCALKALINE	Zircon				4.46572	23.6243		8.9343	7.30381	0.727679			172.734					139.595				688.617						28.9		whole-rock	70.33	0.05	16.88	0.84		0.02	0.26	0.2	3.58	7.81	0.03		98.29	18	53	22	3	9
samp. BOL4	RHYOLITE, CALCALKALINE	Zircon				0.16619	19.1382		21.7999	33.4489	2.62885			402.061					150.425				2222.46						28.8		whole-rock	70.33	0.05	16.88	0.84		0.02	0.26	0.2	3.58	7.81	0.03		98.29	18	53	22	3	9
samp. BOL4	RHYOLITE, CALCALKALINE	Zircon				0.259944	19.5108		8.69658	15.5347	1.09058			327.891					144.302				334.37						30.5		whole-rock	70.33	0.05	16.88	0.84		0.02	0.26	0.2	3.58	7.81	0.03		98.29	18	53	22	3	9
samp. BOL4	RHYOLITE, CALCALKALINE	Zircon				6.07301	64.1644		42.1932	44.0092	0.173939			1337.02					660.958				7543.53						25.5		whole-rock	70.33	0.05	16.88	0.84		0.02	0.26	0.2	3.58	7.81	0.03		98.29	18	53	22	3	9
samp. BOL4	RHYOLITE, CALCALKALINE	Zircon				6.42137	105.278		45.7037	49.1051	0.192103			1485.1					733.863				8999.66						24.1		whole-rock	70.33	0.05	16.88	0.84		0.02	0.26	0.2	3.58	7.81	0.03		98.29	18	53	22	3	9
samp. BOL2	RHYOLITE, CALCALKALINE	Zircon		2176.85		0.392918	29.901		0	6.69413	0.132382			205.351					116.021				1174.94	0					24.1		whole-rock	77.61	0.2	10.79	2.22		0.05	0.26	0.31	2.47	6.05	0.03	0.81	98.93	26	54	19	37	57
samp. BOL2	RHYOLITE, CALCALKALINE	Zircon		1551.66		0	7.21457		0	9.19414	0.891802			158.332					83.5858				103.22	0					24.2		whole-rock	77.61	0.2	10.79	2.22		0.05	0.26	0.31	2.47	6.05	0.03	0.81	98.93	26	54	19	37	57
samp. BOL2	RHYOLITE, CALCALKALINE	Zircon		7462.17		9.92519	105.27		0	23.2514	2.55992			687.433					416.566				4877.41	0					23.8		whole-rock	77.61	0.2	10.79	2.22		0.05	0.26	0.31	2.47	6.05	0.03	0.81	98.93	26	54	19	37	57
samp. BOL2	RHYOLITE, CALCALKALINE	Zircon		1250.58		0.11403	8.07285		0	6.87032	0.732163			129.861					72.6769				99.9227	0					24.7		whole-rock	77.61	0.2	10.79	2.22		0.05	0.26	0.31	2.47	6.05	0.03	0.81	98.93	26	54	19	37	57
samp. BOL2	RHYOLITE, CALCALKALINE	Zircon		2503.42		0.134573	27.8		0	11.862	0.922983			254.368					137.763				297.454	0					25.5		whole-rock	77.61	0.2	10.79	2.22		0.05	0.26	0.31	2.47	6.05	0.03	0.81	98.93	26	54	19	37	57
samp. BOL2	RHYOLITE, CALCALKALINE	Zircon		8156.77		0.103405	60.3412		0	42.4929	0.784685			927.794					295.522				1002.1	0					24.2		whole-rock	77.61	0.2	10.79	2.22		0.05	0.26	0.31	2.47	6.05	0.03	0.81	98.93	26	54	19	37	57
samp. BOL2	RHYOLITE, CALCALKALINE	Zircon		1768.49		0.476772	9.19002		0	9.86451	1.02398			183.349					92.0847				127.077	0					22.9		whole-rock	77.61	0.2	10.79	2.22		0.05	0.26	0.31	2.47	6.05	0.03	0.81	98.93	26	54	19	37	57
samp. BOL2	RHYOLITE, CALCALKALINE	Zircon		1109.47		0.489638	10.4082		0	5.55309	0.543694			113.775					64.8185				110.986	0					23.1		whole-rock	77.61	0.2	10.79	2.22		0.05	0.26	0.31	2.47	6.05	0.03	0.81	98.93	26	54	19	37	57
samp. BOL2	RHYOLITE, CALCALKALINE	Zircon		1354.86		9.25779	27.2763		0	10.6658	0.80888			144.027					78.9116				120.042	0					25.9		whole-rock	77.61	0.2	10.79	2.22		0.05	0.26	0.31	2.47	6.05	0.03	0.81	98.93	26	54	19	37	57
samp. BOL2	RHYOLITE, CALCALKALINE	Zircon		2693.77		0.123027	14.6749		0	17.4143	1.20438			289.078					134.249				241.678	0					23.5		whole-rock	77.61	0.2	10.79	2.22		0.05	0.26	0.31	2.47	6.05	0.03	0.81	98.93	26	54	19	37	57
samp. BOL2	RHYOLITE, CALCALKALINE	Zircon				9.5571	64.7424		42.5555	41.0366	5.65143			443.162					179.231				346.827								whole-rock	77.61	0.2	10.79	2.22		0.05	0.26	0.31	2.47	6.05	0.03	0.81	98.93	26	54	19	37	57
samp. BOL2	RHYOLITE, CALCALKALINE	Zircon				4.16768	17.8154		9.86174	9.60552	0.887065			165.097					88.3512				120.619								whole-rock	77.61	0.2	10.79	2.22		0.05	0.26	0.31	2.47	6.05	0.03	0.81	98.93	26	54	19	37	57
samp. BOL2	RHYOLITE, CALCALKALINE	Zircon				6.87532	57.3976		19.4676	19.8831	2.48388			263.062					120.541				164.929								whole-rock	77.61	0.2	10.79	2.22		0.05	0.26	0.31	2.47	6.05	0.03	0.81	98.93	26	54	19	37	57
samp. BOL2	RHYOLITE, CALCALKALINE	Zircon				1.80814	24.4946		13.0221	17.6039	1.62576			215.719					105.472				143.997								whole-rock	77.61	0.2	10.79	2.22		0.05	0.26	0.31	2.47	6.05	0.03	0.81	98.93	26	54	19	37	57
samp. BOL2	RHYOLITE, CALCALKALINE	Zircon				9.58928	68.3854		28.4648	20.091	2.39609			222.667					120.276				200.236								whole-rock	77.61	0.2	10.79	2.22		0.05	0.26	0.31	2.47	6.05	0.03	0.81	98.93	26	54	19	37	57
samp. BOL2	RHYOLITE, CALCALKALINE	Zircon				0.870039	30.8831		9.75857	13.341	1.31858			245.419					124.502				236.729								whole-rock	77.61	0.2	10.79	2.22		0.05	0.26	0.31	2.47	6.05	0.03	0.81	98.93	26	54	19	37	57
samp. YX-270	ANDESITE	Zircon				8.84	873	9.75	69.9	45.7	10.4	94	24	217.1	65.3	259.2	53.5	518.1	85.7			14262	2723		0.419031	0	23.0553	0.485104	121		whole-rock	58.97	0.7	15.99		5.72	0.05	3.42	5.06	4.93	2.81	0.43	1.7	99.78	1499	13	11.8	43.2	76.2
samp. YX-270	ANDESITE	Zircon				5.43	1158	19.21	196.6	144	25.5	268	62.6	508.5	139.9	469.3	92.4	845.9	115.7			7686	3510		0.601135	0	27.799	0.39684	130		whole-rock	58.97	0.7	15.99		5.72	0.05	3.42	5.06	4.93	2.81	0.43	1.7	99.78	1499	13	11.8	43.2	76.2
samp. YX-270	ANDESITE	Zircon				6.96	691	7.16	50.1	33.8	7.5	67	17.1	158.5	47.7	189.7	39.4	375.9	61			17191	3676		0.421655	0	23.9995	0.481825	123		whole-rock	58.97	0.7	15.99		5.72	0.05	3.42	5.06	4.93	2.81	0.43	1.7	99.78	1499	13	11.8	43.2	76.2
samp. YX-270	ANDESITE	Zircon				8	1344	21.33	210.3	147.4	25.9	290	72.1	622.7	177.5	651.7	130	1171.7	185.6			13632	3851		0.53145	0	25.2257	0.38298	124		whole-rock	58.97	0.7	15.99		5.72	0.05	3.42	5.06	4.93	2.81	0.43	1.7	99.78	1499	13	11.8	43.2	76.2
samp. YX-270	ANDESITE	Zircon				6.81	924	9.48	80.1	55.9	11.5	122	30.2	271.4	80	304.7	61.8	572.2	93.6			20457	3284		0.47431	0	28.1954	0.425731	120		whole-rock	58.97	0.7	15.99		5.72	0.05	3.42	5.06	4.93	2.81	0.43	1.7	99.78	1499	13	11.8	43.2	76.2
samp. YX-270	ANDESITE	Zircon				2.91	515	4.54	47.6	38.7	7.4	79	20.3	180.7	53.3	206.8	43.4	412.1	66.1			11801	2515		0.438486	0	34.739	0.409154	133		whole-rock	58.97	0.7	15.99		5.72	0.05	3.42	5.06	4.93	2.81	0.43	1.7	99.78	1499	13	11.8	43.2	76.2
samp. YX-270	ANDESITE	Zircon				7.1	621	5.89	43.2	35.4	8.1	82	21.6	200	62.2	244.1	52.6	501.2	80.8			11524	2866		0.399042	0	23.5445	0.459621	121		whole-rock	58.97	0.7	15.99		5.72	0.05	3.42	5.06	4.93	2.81	0.43	1.7	99.78	1499	13	11.8	43.2	76.2
samp. YX-270	ANDESITE	Zircon				7.23	1005	13.27	124.6	83.3	13.5	159	39.3	342	99.2	370.1	76.2	710.8	112.5			16040	3458		0.481148	0	25.1563	0.358622	129		whole-rock	58.97	0.7	15.99		5.72	0.05	3.42	5.06	4.93	2.81	0.43	1.7	99.78	1499	13	11.8	43.2	76.2
samp. YX-270	ANDESITE	Zircon				8.29	926	9.76	73.5	53.2	10.8	110	27	237	70.6	272.6	57.3	547	89			19066	3321		0.433272	0	25.2402	0.431614	123		whole-rock	58.97	0.7	15.99		5.72	0.05	3.42	5.06	4.93	2.81	0.43	1.7	99.78	1499	13	11.8	43.2	76.2
samp. YX-270	ANDESITE	Zircon				0.19	36	0.14	2.4	3.8	1.7	19	6.8	86	33.9	155.4	35.7	358	69.7			265	266		0.240223		54.1186	0.611651	168		whole-rock	58.97	0.7	15.99		5.72	0.05	3.42	5.06	4.93	2.81	0.43	1.7	99.78	1499	13	11.8	43.2	76.2
samp. YX-270	ANDESITE	Zircon				1.3	68	1.04	6.5	5.2	1.4	17	7.2	98.4	45.8	261.2	74.3	916.3	183.9			854	1723		0.107388		14.3385	0.455224	121		whole-rock	58.97	0.7	15.99		5.72	0.05	3.42	5.06	4.93	2.81	0.43	1.7	99.78	1499	13	11.8	43.2	76.2
samp. YX-270	ANDESITE	Zircon				1.2	78	2.09	6.3	4.2	1.1	15	5.9	78.6	37.1	203	56.8	645.2	139.7			597	1319		0.121823		12.0758	0.423688	170		whole-rock	58.97	0.7	15.99		5.72	0.05	3.42	5.06	4.93	2.81	0.43	1.7	99.78	1499	13	11.8	43.2	76.2
samp. YX-270	ANDESITE	Zircon				5.36	81	2.14	11.1	4.5	1.3	11	4.4	60.8	27.8	157.5	44.9	540.1	112.6			745	1652		0.112572	0	5.86382	0.564891	171		whole-rock	58.97	0.7	15.99		5.72	0.05	3.42	5.06	4.93	2.81	0.43	1.7	99.78	1499	13	11.8	43.2	76.2
samp. YX-270	ANDESITE	Zircon				0.17	53	0.2	2.1	3.2	0.9	17	6.6	85.2	35	167.9	40.1	429.4	78.3			340	553		0.198416		70.4727	0.37305	171		whole-rock	58.97	0.7	15.99		5.72	0.05	3.42	5.06	4.93	2.81	0.43	1.7	99.78	1499	13	11.8	43.2	76.2
samp. YX-270	ANDESITE	Zircon				2.25	70	0.76	4.4	4.3	1	23	9.2	115.4	45.9	216.3	49.8	510	95.4			1000	945		0.226275	0	13.1246	0.307415	184		whole-rock	58.97	0.7	15.99		5.72	0.05	3.42	5.06	4.93	2.81	0.43	1.7	99.78	1499	13	11.8	43.2	76.2
samp. YX-270	ANDESITE	Zircon				2.5	113	2.05	12	7.4	2.3	25	8.9	111	43.8	213.8	52.4	580.9	110.3			488	936		0.191083	0	12.2382	0.51697	172		whole-rock	58.97	0.7	15.99		5.72	0.05	3.42	5.06	4.93	2.81	0.43	1.7	99.78	1499	13	11.8	43.2	76.2
samp. YX-270	ANDESITE	Zircon				5.98	323	4.24	24.8	16	5.7	59	21.2	274.1	117.1	608.4	152.4	1692.7	334.4			5338	3253		0.161931	0	15.7273	0.567169	174		whole-rock	58.97	0.7	15.99		5.72	0.05	3.42	5.06	4.93	2.81	0.43	1.7	99.78	1499	13	11.8	43.2	76.2
samp. YX-270	ANDESITE	Zircon				2.03	79	1.33	7.2	3.4	0.9	11	4.3	59.1	25.5	130.9	32.7	359.3	71.5			298	619		0.164487	0	11.7879	0.449915	189		whole-rock	58.97	0.7	15.99		5.72	0.05	3.42	5.06	4.93	2.81	0.43	1.7	99.78	1499	13	11.8	43.2	76.2
samp. YX-270	ANDESITE	Zircon				5.89	222	4.64	23.3	12.1	3.6	39	15	198.9	84	431.7	108.1	1198.7	231.4			1429	2904		0.16593	0	10.4117	0.506642	170		whole-rock	58.97	0.7	15.99		5.72	0.05	3.42	5.06	4.93	2.81	0.43	1.7	99.78	1499	13	11.8	43.2	76.2
samp. YX-270	ANDESITE	Zircon				5.26	93	2.64	14.9	10.2	1.3	43	17.6	226.2	90.1	425.2	98.5	1017.2	183.6			1733	4348		0.222375	0	6.11889	0.189772	252		whole-rock	58.97	0.7	15.99		5.72	0.05	3.42	5.06	4.93	2.81	0.43	1.7	99.78	1499	13	11.8	43.2	76.2
samp. YX-270	ANDESITE	Zircon				0.1	19	0.27	4	6.9	1.3	31	11.3	133.6	50.5	228.6	50.1	499.7	91.1			465	654		0.26736		28.3502	0.271745	285		whole-rock	58.97	0.7	15.99		5.72	0.05	3.42	5.06	4.93	2.81	0.43	1.7	99.78	1499	13	11.8	43.2	76.2
samp. YX-270	ANDESITE	Zircon				0.29	27	0.26	3	5	0.6	31	12.5	157.7	63.2	299.6	67.9	683.5	126.5			586	1661		0.230724		24.1081	0.147336	255		whole-rock	58.97	0.7	15.99		5.72	0.05	3.42	5.06	4.93	2.81	0.43	1.7	99.78	1499	13	11.8	43.2	76.2
samp. YX-270	ANDESITE	Zircon				5.73	55	2.63	15.6	8	1.8	26	8.7	104.8	40.7	186.1	42.2	425	79			399	706		0.246588	0	3.4737	0.381561	259		whole-rock	58.97	0.7	15.99		5.72	0.05	3.42	5.06	4.93	2.81	0.43	1.7	99.78	1499	13	11.8	43.2	76.2
samp. YX-270	ANDESITE	Zircon				0.02	20	0.14	2.2	4.2	1	22	8.6	111	45.6	214.7	48.8	491.2	92.7			460	561		0.225977		92.6692	0.318044	261		whole-rock	58.97	0.7	15.99		5.72	0.05	3.42	5.06	4.93	2.81	0.43	1.7	99.78	1499	13	11.8	43.2	76.2
samp. YX-270	ANDESITE	Zircon				0.02	12	0.07	1	2.1	0.5	12	4.6	61.2	24.8	119.8	28.2	295.8	56.8			227	749		0.206897		78.6324	0.304504	245		whole-rock	58.97	0.7	15.99		5.72	0.05	3.42	5.06	4.93	2.81	0.43	1.7	99.78	1499	13	11.8	43.2	76.2
samp. YX-270	ANDESITE	Zircon				1.79	51	1.74	11.4	9.2	3.4	29	9.7	111.2	42	192.6	42.9	432.9	84.3			297	359		0.256872		7.08522	0.63637	265		whole-rock	58.97	0.7	15.99		5.72	0.05	3.42	5.06	4.93	2.81	0.43	1.7	99.78	1499	13	11.8	43.2	76.2
samp. YX-270	ANDESITE	Zircon				0.03	9	0.08	1.4	2.8	0.6	13	4.7	59.7	24.1	115	28.1	301.8	61.2			136	752		0.197813		45.0424	0.304035	251		whole-rock	58.97	0.7	15.99		5.72	0.05	3.42	5.06	4.93	2.81	0.43	1.7	99.78	1499	13	11.8	43.2	76.2
samp. YX-270	ANDESITE	Zircon				3.86	26	3.1	16.4	7.9	2	22	8.2	101.4	40.5	194.3	45.8	483.2	94.9			442	1993		0.209851	0	1.84282	0.463798	278		whole-rock	58.97	0.7	15.99		5.72	0.05	3.42	5.06	4.93	2.81	0.43	1.7	99.78	1499	13	11.8	43.2	76.2
samp. YX-270	ANDESITE	Zircon				0.07	12	0.16	2.7	4.7	1.2	22	7.9	92.6	35.9	163.9	36.8	372.3	71			190	433		0.248724		27.8008	0.360782	253		whole-rock	58.97	0.7	15.99		5.72	0.05	3.42	5.06	4.93	2.81	0.43	1.7	99.78	1499	13	11.8	43.2	76.2
samp. YX-270	ANDESITE	Zircon				0.08	27	0.09	1.3	3	0.7	16	6	74.5	29.9	142.3	32.8	337.7	65.7			284	638		0.22061		78.0157	0.308888	273		whole-rock	58.97	0.7	15.99		5.72	0.05	3.42	5.06	4.93	2.81	0.43	1.7	99.78	1499	13	11.8	43.2	76.2
samp. YX-270	ANDESITE	Zircon				2.57	29	1.09	5.8	3.9	0.4	17	7.2	96.2	40.5	197.6	46.8	484.7	92.8			393	1446		0.198473	0	4.24818	0.150185	281		whole-rock	58.97	0.7	15.99		5.72	0.05	3.42	5.06	4.93	2.81	0.43	1.7	99.78	1499	13	11.8	43.2	76.2
samp. YX-270	ANDESITE	Zircon				8.63	78	4.23	21.2	8.4	2.1	25	9.3	119.3	47.9	231.3	54.7	561.2	106.3			453	2294		0.21258	0	3.16522	0.44303	265		whole-rock	58.97	0.7	15.99		5.72	0.05	3.42	5.06	4.93	2.81	0.43	1.7	99.78	1499	13	11.8	43.2	76.2
samp. YX-270	ANDESITE	Zircon				0.98	20	0.43	2.8	2.9	0.5	15	5.5	72.1	29.1	139.4	32	338.7	65.4			293	857		0.212873		7.55383	0.231766	281		whole-rock	58.97	0.7	15.99		5.72	0.05	3.42	5.06	4.93	2.81	0.43	1.7	99.78	1499	13	11.8	43.2	76.2
samp. YX-270	ANDESITE	Zircon				4.02	109	3.32	18	8.1	2.6	18	6	73.6	30.4	152	39.5	456.4	99.3			388	1632		0.161262	0	7.31525	0.658291	241		whole-rock	58.97	0.7	15.99		5.72	0.05	3.42	5.06	4.93	2.81	0.43	1.7	99.78	1499	13	11.8	43.2	76.2
samp. YX-270	ANDESITE	Zircon				3.91	265	3.41	18.6	8.5	2.8	19	6.8	90.4	42	243.7	70.3	879.7	191.6			801	2843		0.102762	0	17.7936	0.67359	205		whole-rock	58.97	0.7	15.99		5.72	0.05	3.42	5.06	4.93	2.81	0.43	1.7	99.78	1499	13	11.8	43.2	76.2
samp. YX-270	ANDESITE	Zircon				0.19	19	0.19	1.9	3.3	0.6	16	6.5	83.8	34.2	163.1	38	395.2	75.6			346	815		0.212045		24.518	0.25244	261		whole-rock	58.97	0.7	15.99		5.72	0.05	3.42	5.06	4.93	2.81	0.43	1.7	99.78	1499	13	11.8	43.2	76.2
samp. CN66	RHYOLITE, CALCALKALINE	Zircon	10.6	2267	24.6	0.156	17.6	0.211	2.55	6.88	0.923	40.3	16.39	190.2	70.2	295.8	66.8	569.8	98.6	39380	5.08	105	498	0.0463167	0.333801	0.234286	23.7845	0.169464	180		whole-rock	71.24	0.28	10.94			0.14	0.36	2.14	2.55	4.82	0.04	2.44		103	168	85	119	253
samp. CN66	RHYOLITE, CALCALKALINE	Zircon	26.7	588	8.5	1.46	10.48	0.413	2.67	1.91	0.523	14.5	4.36	52.8	21	94	18.3	189.6	29.25	26070	1.92	19	106	0.0323129	0.278481	0.447368	3.30898	0.303826	180		whole-rock	71.24	0.28	10.94			0.14	0.36	2.14	2.55	4.82	0.04	2.44		103	168	85	119	253
samp. CN66	RHYOLITE, CALCALKALINE	Zircon	13.4	917	12.5	1.495	15.67	0.566	4.64	4.2	1.007	23.2	7.7	90.4	35.1	139.4	31.1	288.1	47.28	31781	3.2	39	134	0.04253	0.31378	0.320513	4.17662	0.311878	180		whole-rock	71.24	0.28	10.94			0.14	0.36	2.14	2.55	4.82	0.04	2.44		103	168	85	119	253
samp. HLH-11	DACITE	Zircon		658	1.61	0.008	18.52	0.05	1.12	1.5	0.45	8.01		41.03		89.8		184.7	52.88	4731		117	171	0.177812	0.222144	0.0137607	227.036	0.396894	134		whole-rock	68.08	0.38	14.35			0.07	1.2	2.39	2.6	3.11	0.15	4.18	99.83	220	25.1	8.6	27.83	56.8
samp. HLH-11	DACITE	Zircon		612	1.62	0.021	12.44	0.12	1.23	1.62	0.49	8.52		40.93		78.4		155.3	40.59	4361		116	342	0.189542	0.263554	0.0139655	60.7582	0.40322	133		whole-rock	68.08	0.38	14.35			0.07	1.2	2.39	2.6	3.11	0.15	4.18	99.83	220	25.1	8.6	27.83	56.8
samp. HLH-11	DACITE	Zircon		981	1.61	0.007	17.02	0.06	1.13	1.83	0.52	9.31		55.42		128.8		279.3	80.63	4264		196	385	0.199796	0.198425	0.00821429	203.62	0.385147	134		whole-rock	68.08	0.38	14.35			0.07	1.2	2.39	2.6	3.11	0.15	4.18	99.83	220	25.1	8.6	27.83	56.8
samp. HLH-11	DACITE	Zircon		2415	1.75	0.011	15.55	0.46	4.9	7.32	2.09	28.36		101.5		155.8		287.5	70.39	3288		246	460	0.101863	0.353043	0.00711382	53.5969	0.443467	133		whole-rock	68.08	0.38	14.35			0.07	1.2	2.39	2.6	3.11	0.15	4.18	99.83	220	25.1	8.6	27.83	56.8
samp. HLH-11	DACITE	Zircon		1365	2.52	0.008	13.67	0.1	1.94	4.13	0.83	22.34		101.8		162		248.5	62.43	3254		70	137	0.0512821	0.409658	0.036	118.497	0.264171	138		whole-rock	68.08	0.38	14.35			0.07	1.2	2.39	2.6	3.11	0.15	4.18	99.83	220	25.1	8.6	27.83	56.8
samp. HLH-11	DACITE	Zircon		611	2.13	0.008	4.36	0.07	1.4	2.07	0.56	10.84		44.42		78.3		125.7	31.61	2922		333	902	0.545008	0.353381	0.0063964	45.1728	0.36142	135		whole-rock	68.08	0.38	14.35			0.07	1.2	2.39	2.6	3.11	0.15	4.18	99.83	220	25.1	8.6	27.83	56.8
samp. HLH-11	DACITE	Zircon		826	1.91	0.01	7.41	0.08	1.35	2.27	0.36	11.23		59.55		107		172.8	41.74	4128		3051	1740	3.6937	0.344618	0.000626024	64.2329	0.217983	133		whole-rock	68.08	0.38	14.35			0.07	1.2	2.39	2.6	3.11	0.15	4.18	99.83	220	25.1	8.6	27.83	56.8
samp. HLH-11	DACITE	Zircon		1072	1.94	0.104	16.56	0.68	3.43	2.58	0.23	13.78		68.93		134.3		241.3	57.92	4731		54	109	0.0503731	0.285661	0.0359259	15.2677	0.117928	134		whole-rock	68.08	0.38	14.35			0.07	1.2	2.39	2.6	3.11	0.15	4.18	99.83	220	25.1	8.6	27.83	56.8
samp. HLH-11	DACITE	Zircon		672	1.75	0.109	9.15	0.74	3.8	2.78	0.55	11.41		45.69		84.6		150.2	37.88	3575		206	304	0.306548	0.304194	0.00849515	7.89908	0.298553	140		whole-rock	68.08	0.38	14.35			0.07	1.2	2.39	2.6	3.11	0.15	4.18	99.83	220	25.1	8.6	27.83	56.8
samp. HLH-11	DACITE	Zircon		847	0.94	0.008	11.38	0.05	1.26	2.08	0.6	12.12		62.05		114		196.3	46.27	3989		83	177	0.0979929	0.316098	0.0113253	139.507	0.365336	135		whole-rock	68.08	0.38	14.35			0.07	1.2	2.39	2.6	3.11	0.15	4.18	99.83	220	25.1	8.6	27.83	56.8
samp. HLH-11	DACITE	Zircon		341	0.83	0.006	3.98	0.03	0.83	1.05	0.33	4.82		23.99		45.1		88.8	20.47	3677		120	239	0.351906	0.270158	0.00691667	72.733	0.448456	139		whole-rock	68.08	0.38	14.35			0.07	1.2	2.39	2.6	3.11	0.15	4.18	99.83	220	25.1	8.6	27.83	56.8
samp. HLH-11	DACITE	Zircon		1440	0.86	0.012	8.67	0.11	1.79	3.24	0.98	18.54		96.05		198.6		329.2	85.16	3283		508	643	0.352778	0.291768	0.00169291	58.5082	0.386565	139		whole-rock	68.08	0.38	14.35			0.07	1.2	2.39	2.6	3.11	0.15	4.18	99.83	220	25.1	8.6	27.83	56.8
samp. X-0451-0	GABBRO, CALCALKALINE	Zircon				0.0408	50.75	0.2435	5.17	12.08	6.48	60.77	19.62	220.1	84.14	376.51	81.66	808.49	163.93						0.272236		124.836	0.731174	384		whole-rock	47.14	1.52	12.72			0.16	12.16	11.02	1.91	0.25	0.18	1.49	100.57	336	23.1	3.43	6.1	16.2
samp. X-0451-0	GABBRO, CALCALKALINE	Zircon				0.0719	20.65	0.2471	3.55	6.36	3.73	29.6	9.75	108.09	40.37	177.63	39.44	399.31	79.74						0.270692		37.9843	0.831109	418		whole-rock	47.14	1.52	12.72			0.16	12.16	11.02	1.91	0.25	0.18	1.49	100.57	336	23.1	3.43	6.1	16.2
samp. X-0451-0	GABBRO, CALCALKALINE	Zircon				0.0064	10.36	0.0427	0.788	1.926	1.159	10.5	3.92	50.92	22.19	108	25.85	277.46	60.68						0.183522		153.653	0.787924	392		whole-rock	47.14	1.52	12.72			0.16	12.16	11.02	1.91	0.25	0.18	1.49	100.57	336	23.1	3.43	6.1	16.2
samp. X-0451-0	GABBRO, CALCALKALINE	Zircon				0.0085	16.88	0.0508	0.872	1.94	1.393	16.53	6.72	83.15	34.19	155.23	34.65	354.97	70.63						0.234245		199.166	0.752034	391		whole-rock	47.14	1.52	12.72			0.16	12.16	11.02	1.91	0.25	0.18	1.49	100.57	336	23.1	3.43	6.1	16.2
samp. X-0451-0	GABBRO, CALCALKALINE	Zircon				0.0268	14.23	0.1477	2.053	3.82	2.415	18.91	6.31	68.99	26.03	115.29	25.79	269.2	52.99						0.256278		55.4539	0.868687	391		whole-rock	47.14	1.52	12.72			0.16	12.16	11.02	1.91	0.25	0.18	1.49	100.57	336	23.1	3.43	6.1	16.2
samp. X-0451-0	GABBRO, CALCALKALINE	Zircon				0.0242	12.07	0.1277	1.958	3.36	1.887	15.35	5.47	64.57	25.48	118.68	26.93	281.12	58.24						0.229688		53.2339	0.803289	402		whole-rock	47.14	1.52	12.72			0.16	12.16	11.02	1.91	0.25	0.18	1.49	100.57	336	23.1	3.43	6.1	16.2
samp. X-0451-0	GABBRO, CALCALKALINE	Zircon				0.1052	34.15	0.552	7.8	12.57	6.82	53.04	16.11	164.84	57.79	239.88	50.59	490.18	95.38						0.336285		34.7454	0.807493	374		whole-rock	47.14	1.52	12.72			0.16	12.16	11.02	1.91	0.25	0.18	1.49	100.57	336	23.1	3.43	6.1	16.2
samp. X-0451-0	GABBRO, CALCALKALINE	Zircon				0.0193	20.24	0.1807	2.692	4.24	2.495	23.58	8.17	92.67	35.46	157.89	34.86	355.35	72.23						0.260785		84.0306	0.76285	393		whole-rock	47.14	1.52	12.72			0.16	12.16	11.02	1.91	0.25	0.18	1.49	100.57	336	23.1	3.43	6.1	16.2
samp. X-0451-0	GABBRO, CALCALKALINE	Zircon				0.0219	17.95	0.1393	1.901	3.28	2.327	20.58	7.38	87.17	34.01	152.06	34.17	351.01	71.17						0.248341		79.6804	0.865885	386		whole-rock	47.14	1.52	12.72			0.16	12.16	11.02	1.91	0.25	0.18	1.49	100.57	336	23.1	3.43	6.1	16.2
samp. X-0451-0	GABBRO, CALCALKALINE	Zircon				0.0199	7.87	0.0784	1.215	1.934	1.176	9.45	3.31	39.82	16.15	75.41	17.83	191.2	40.57						0.208264		48.8511	0.840982	396		whole-rock	47.14	1.52	12.72			0.16	12.16	11.02	1.91	0.25	0.18	1.49	100.57	336	23.1	3.43	6.1	16.2
samp. X-0451-0	GABBRO, CALCALKALINE	Zircon				0.0759	19.88	0.354	4.81	6.32	3.69	26.16	8.07	85.32	31.46	137.96	30.96	321.4	65.98						0.265464		29.7357	0.877349	396		whole-rock	47.14	1.52	12.72			0.16	12.16	11.02	1.91	0.25	0.18	1.49	100.57	336	23.1	3.43	6.1	16.2
samp. X-0451-0	GABBRO, CALCALKALINE	Zircon				0.0274	13.84	0.1488	2.042	3.7	2.276	18.98	6.29	71.83	27.6	123.3	27.46	280.51	57.03						0.256069		53.1427	0.830323	380		whole-rock	47.14	1.52	12.72			0.16	12.16	11.02	1.91	0.25	0.18	1.49	100.57	336	23.1	3.43	6.1	16.2
samp. X-0451-0	GABBRO, CALCALKALINE	Zircon				0.0111	8.03	0.0731	1.223	1.918	1.053	10.22	3.61	43.29	17.56	82.97	19.61	212.15	44.97						0.204054		69.1162	0.727114	409		whole-rock	47.14	1.52	12.72			0.16	12.16	11.02	1.91	0.25	0.18	1.49	100.57	336	23.1	3.43	6.1	16.2
samp. X-0451-0	GABBRO, CALCALKALINE	Zircon				0.00457	14.26	0.0448	0.765	1.697	1.315	13.8	5.25	65.39	26.64	121.4	27.43	283.06	57.19						0.231011		244.347	0.830747	402		whole-rock	47.14	1.52	12.72			0.16	12.16	11.02	1.91	0.25	0.18	1.49	100.57	336	23.1	3.43	6.1	16.2
samp. X-0451-0	GABBRO, CALCALKALINE	Zircon				0.0616	18.55	0.303	3.89	5.78	3.102	24.92	8.33	89.35	33.3	147.07	32.78	342.5	69.17						0.260876		33.2902	0.790183	388		whole-rock	47.14	1.52	12.72			0.16	12.16	11.02	1.91	0.25	0.18	1.49	100.57	336	23.1	3.43	6.1	16.2
samp. X-0451-0	GABBRO, CALCALKALINE	Zircon				0.0494	19.17	0.2544	3.77	6	3.5	27.9	9.01	98.58	36.79	161.46	35.51	363.41	71.95						0.271264		41.9261	0.827016	410		whole-rock	47.14	1.52	12.72			0.16	12.16	11.02	1.91	0.25	0.18	1.49	100.57	336	23.1	3.43	6.1	16.2
samp. X-0451-0	GABBRO, CALCALKALINE	Zircon				0.0194	10.02	0.162	2.33	3.38	2.211	14.4	4.47	51.84	18.41	81.95	18.89	197.59	39.55						0.262361		43.8222	0.968886	376		whole-rock	47.14	1.52	12.72			0.16	12.16	11.02	1.91	0.25	0.18	1.49	100.57	336	23.1	3.43	6.1	16.2
samp. X-0451-0	GABBRO, CALCALKALINE	Zircon				0.0693	20.16	0.377	4.58	6.98	3.68	28.85	9.14	98.9	36.69	159.66	35.27	359.05	71.66						0.275449		30.58	0.792813	376		whole-rock	47.14	1.52	12.72			0.16	12.16	11.02	1.91	0.25	0.18	1.49	100.57	336	23.1	3.43	6.1	16.2
samp. X-0451-0	GABBRO, CALCALKALINE	Zircon				0.0545	18.33	0.212	2.583	4.53	2.621	22.42	7.78	91.84	36.66	167.74	38.14	395.57	82.07						0.232171		41.8101	0.795104	393		whole-rock	47.14	1.52	12.72			0.16	12.16	11.02	1.91	0.25	0.18	1.49	100.57	336	23.1	3.43	6.1	16.2
samp. 204/-84	DACITE	Zircon	10.5	1824	26.7	2.83	27	1.24	10.9	10.4	0.62	44.5		154		295		425	63.1	6798		99.2	221	0.054386	0.362353	0.269153	3.53382	0.0881087	2429		whole-rock	72.62	0.43	11.98	4.07		0.02	0.15	1.03	3.81	4.1	0.01	1.42	99.64	289	19	8.66	46.3	79.6
samp. 204/-84	DACITE	Zircon	10.7	3309	23	0.26	20.5	0.74	11.5	15.9	0.76	81.2		280		511		686	102	5970		182	307	0.0550015	0.408163	0.126374	11.4587	0.0646637	2429		whole-rock	72.62	0.43	11.98	4.07		0.02	0.15	1.03	3.81	4.1	0.01	1.42	99.64	289	19	8.66	46.3	79.6
samp. 204/-84	DACITE	Zircon	14.1	1960	21.4	0.28	23.9	0.4	5.1	8.4	0.42	41.2		154		299		448	66.6	5734		224	325	0.114286	0.34375	0.0955357	17.5095	0.0690215	2429		whole-rock	72.62	0.43	11.98	4.07		0.02	0.15	1.03	3.81	4.1	0.01	1.42	99.64	289	19	8.66	46.3	79.6
samp. 204/-84	DACITE	Zircon	11.8	3617	10.9	0.2	20	0.75	11.6	16.9	0.79	87.8		300		545		739	108	5835		158	296	0.0436826	0.405954	0.0689873	12.661	0.0626989	2429		whole-rock	72.62	0.43	11.98	4.07		0.02	0.15	1.03	3.81	4.1	0.01	1.42	99.64	289	19	8.66	46.3	79.6
samp. 204/-84	DACITE	Zircon	7.21	3919	23.4	0.03	23.5	0.53	8.97	13.1	0.36	71.6		302		601		796	116	7066		218	472	0.0556264	0.379397	0.107339	45.6934	0.0359364	2429		whole-rock	72.62	0.43	11.98	4.07		0.02	0.15	1.03	3.81	4.1	0.01	1.42	99.64	289	19	8.66	46.3	79.6
samp. 204/-84	DACITE	Zircon	8.7	1285	23.3	0.04	19.4	0.13	2.13	4.68	0.16	25.1		100		206		301	46	6834		88.6	224	0.0689494	0.332226	0.26298	65.9606	0.0451319	2429		whole-rock	72.62	0.43	11.98	4.07		0.02	0.15	1.03	3.81	4.1	0.01	1.42	99.64	289	19	8.66	46.3	79.6
samp. 204/-84	DACITE	Zircon	12	3213	21.6	0.2	18.7	0.7	10.6	15.5	0.69	76.3		264		496		638	95.4	5807		156	294	0.0485528	0.413793	0.138462	12.2536	0.0613401	2429		whole-rock	72.62	0.43	11.98	4.07		0.02	0.15	1.03	3.81	4.1	0.01	1.42	99.64	289	19	8.66	46.3	79.6
samp. 204/-84	DACITE	Zircon	12.4	2664	23.5	1.21	27.2	0.84	9.68	12.6	0.64	60.5		220		413		599	85.3	5787		212	339	0.0795796	0.367279	0.110849	6.61487	0.0708664	2429		whole-rock	72.62	0.43	11.98	4.07		0.02	0.15	1.03	3.81	4.1	0.01	1.42	99.64	289	19	8.66	46.3	79.6
samp. 206/-84	DACITE	Zircon	22	407	10.4	0.57	8.29	0.31	1.86	1.89	0.46	8.99		31.3		59.7		124	21.4	7701		25.8	200	0.0633907	0.252419	0.403101	4.83527	0.34117	2429		whole-rock	72.62	0.43	11.98	4.07		0.02	0.15	1.03	3.81	4.1	0.01	1.42	99.64	289	19	8.66	46.3	79.6
samp. HRL 21	RHYOLITE, CALCALKALINE	Zircon	7.1	1723	37	0.03	169		0.95	2.39	0.66	26	10.3	129	59	301	73	658	128	12741		2407	1202	1.39698	0.196049	0.0153718		0.255966	16		whole-rock	77.4	0.12	12.45			0.04	0.1	0.64	2.64	5.92	0.01	5.55	98.85	19	12	22.7	35.7	59.8
samp. HRL 21	RHYOLITE, CALCALKALINE	Zircon	7.5	3096	45	0.01	223		1.2	2.84	0.8	28	11.4	159	83	459	118	1136	226	9944		1867	1109	0.603036	0.139965	0.0241028		0.274268	16		whole-rock	77.4	0.12	12.45			0.04	0.1	0.64	2.64	5.92	0.01	5.55	98.85	19	12	22.7	35.7	59.8
samp. HRL 21	RHYOLITE, CALCALKALINE	Zircon	5.6	1303	24	0.02	114		0.67	1.72	0.41	18	6.9	93	43	227	56	522	106	11399		701	555	0.537989	0.178161	0.0342368		0.225272	16		whole-rock	77.4	0.12	12.45			0.04	0.1	0.64	2.64	5.92	0.01	5.55	98.85	19	12	22.7	35.7	59.8
samp. HRL 21	RHYOLITE, CALCALKALINE	Zircon	7	1953	56	0.01	260		1.05	2.23	0.66	21	8.7	115	60	356	100	1017	223	14027		5531	2512	2.83205	0.113078	0.0101248		0.294853	16		whole-rock	77.4	0.12	12.45			0.04	0.1	0.64	2.64	5.92	0.01	5.55	98.85	19	12	22.7	35.7	59.8
samp. HRL 21	RHYOLITE, CALCALKALINE	Zircon	18	1522	37	0.1	152		0.99	1.88	0.48	19	7.6	103	49	274	69	671	133	13046		1544	974	1.01445	0.153502	0.0239637		0.245533	16		whole-rock	77.4	0.12	12.45			0.04	0.1	0.64	2.64	5.92	0.01	5.55	98.85	19	12	22.7	35.7	59.8
samp. HRL 21	RHYOLITE, CALCALKALINE	Zircon	13.1	452	3	0.01	41		0.79	1.61	0.67	13	4	44	17	78	17	146	28	10336		69	62	0.152655	0.30137	0.0434783		0.447728	16		whole-rock	77.4	0.12	12.45			0.04	0.1	0.64	2.64	5.92	0.01	5.55	98.85	19	12	22.7	35.7	59.8
samp. HRL 21	RHYOLITE, CALCALKALINE	Zircon	7.4	1090	22	0.33	80		1.41	2.11	0.67	18	7.2	88	39	202	48	423	78	9875		202	205	0.185321	0.208038	0.108911		0.332369	16		whole-rock	77.4	0.12	12.45			0.04	0.1	0.64	2.64	5.92	0.01	5.55	98.85	19	12	22.7	35.7	59.8
samp. HRL 21	RHYOLITE, CALCALKALINE	Zircon	5.4	439	6	0.02	33		0.33	0.62	0.34	7	2.4	32	14	79	20	199	44	9858		142	145	0.323462	0.160804	0.0422535		0.498951	16		whole-rock	77.4	0.12	12.45			0.04	0.1	0.64	2.64	5.92	0.01	5.55	98.85	19	12	22.7	35.7	59.8
samp. HRL 21	RHYOLITE, CALCALKALINE	Zircon	5.4	764	11	0	58		0.51	1.29	0.42	12	4.7	61	26	133	32	274	51	10505		197	168	0.257853	0.222628	0.0558376		0.326353	16		whole-rock	77.4	0.12	12.45			0.04	0.1	0.64	2.64	5.92	0.01	5.55	98.85	19	12	22.7	35.7	59.8
samp. HRL 21	RHYOLITE, CALCALKALINE	Zircon	8.1	2153	54	0.01	182		1.12	2.44	0.64	25	10.5	150	73	399	100	948	186	13141		1186	891	0.550859	0.158228	0.0455312		0.250518	16		whole-rock	77.4	0.12	12.45			0.04	0.1	0.64	2.64	5.92	0.01	5.55	98.85	19	12	22.7	35.7	59.8
samp. HRL 21	RHYOLITE, CALCALKALINE	Zircon	7.2	1711	37	0.08	155		0.94	2	0.56	22	9.2	120	57	308	79	737	148	12833		971	767	0.567504	0.162822	0.038105		0.258098	16		whole-rock	77.4	0.12	12.45			0.04	0.1	0.64	2.64	5.92	0.01	5.55	98.85	19	12	22.7	35.7	59.8
samp. HRL 21	RHYOLITE, CALCALKALINE	Zircon	8.9	1784	43	0.02	223		1.18	2.33	0.68	22	8.2	112	54	322	88	906	197	13431		3941	2171	2.20908	0.12362	0.0109109		0.290364	16		whole-rock	77.4	0.12	12.45			0.04	0.1	0.64	2.64	5.92	0.01	5.55	98.85	19	12	22.7	35.7	59.8
samp. HRL 21	RHYOLITE, CALCALKALINE	Zircon	29.8	1721	39	0.07	174		1.12	2.6	0.65	26	10.4	130	58	293	70	625	116	11575		2207	1081	1.28239	0.208	0.017671		0.241693	16		whole-rock	77.4	0.12	12.45			0.04	0.1	0.64	2.64	5.92	0.01	5.55	98.85	19	12	22.7	35.7	59.8
samp. HRL 27	DACITE	Zircon	30.4	1103	5	0.02	55		2.01	4.02	2.45	29	9.3	109	43	188	39	321	57	7099		53	43	0.0480508	0.339564	0.0943396		0.69371	16		whole-rock	67.9	0.64	15.86			0.08	0.89	2.21	4.96	4.18	0.17	3.13	100.5	486	19	22.5	72.1	138
samp. HRL 27	DACITE	Zircon	28.7	821	3	0.02	39		1.82	3.36	2	25	7.3	77	32	146	31	255	49	7267		32	33	0.0389769	0.301961	0.09375		0.667135	16		whole-rock	67.9	0.64	15.86			0.08	0.89	2.21	4.96	4.18	0.17	3.13	100.5	486	19	22.5	72.1	138
samp. HRL 27	DACITE	Zircon	31	760	4	0.02	37		1.62	3	1.6	20	6.9	75	30	138	31	264	50	7785		75	66	0.0986842	0.284091	0.0533333		0.631492	16		whole-rock	67.9	0.64	15.86			0.08	0.89	2.21	4.96	4.18	0.17	3.13	100.5	486	19	22.5	72.1	138
samp. HRL 27	DACITE	Zircon	22.8	1161	3	0.06	43		3.79	6.18	2.97	41	12.3	115	47	193	41	318	56	7967		93	62	0.0801034	0.361635	0.0322581		0.570419	16		whole-rock	67.9	0.64	15.86			0.08	0.89	2.21	4.96	4.18	0.17	3.13	100.5	486	19	22.5	72.1	138
samp. HRL 27	DACITE	Zircon	32.5	1052	5	0.04	46		2.05	4.02	1.85	27	8.9	88	42	191	42	346	67	7774		85	78	0.0807985	0.254335	0.0588235		0.542876	16		whole-rock	67.9	0.64	15.86			0.08	0.89	2.21	4.96	4.18	0.17	3.13	100.5	486	19	22.5	72.1	138
samp. HRL 27	DACITE	Zircon	16.3	2006	5	0.08	96		7.32	10.65	5.46	77	23.9	240	84	348	67	509	87	8063		128	75	0.0638086	0.471513	0.0390625		0.582903	16		whole-rock	67.9	0.64	15.86			0.08	0.89	2.21	4.96	4.18	0.17	3.13	100.5	486	19	22.5	72.1	138
samp. HRL 27	DACITE	Zircon	31.5	1025	5	0.03	45		1.99	3.9	1.94	27	8.7	92	39	188	42	345	66	7756		85	77	0.0829268	0.266667	0.0588235		0.577978	16		whole-rock	67.9	0.64	15.86			0.08	0.89	2.21	4.96	4.18	0.17	3.13	100.5	486	19	22.5	72.1	138
samp. HRL 27	DACITE	Zircon	23.7	828	3	0.02	35		2.34	3.75	1.95	27	8.2	91	33	149	31	258	50	8069		61	51	0.0736715	0.352713	0.0491803		0.592462	16		whole-rock	67.9	0.64	15.86			0.08	0.89	2.21	4.96	4.18	0.17	3.13	100.5	486	19	22.5	72.1	138
samp. HRL 27	DACITE	Zircon	28.5	2367	5	0.1	98		8.47	15	8.74	98	28.3	281	98	392	75	584	100	7298		132	73	0.0557668	0.481164	0.0378788		0.69691	16		whole-rock	67.9	0.64	15.86			0.08	0.89	2.21	4.96	4.18	0.17	3.13	100.5	486	19	22.5	72.1	138
samp. HRL 27	DACITE	Zircon	24.6	1462	6	0.08	73		4.18	7.05	3.59	50	15.7	162	59	262	54	429	76	7955		132	86	0.0902873	0.377622	0.0454545		0.584573	16		whole-rock	67.9	0.64	15.86			0.08	0.89	2.21	4.96	4.18	0.17	3.13	100.5	486	19	22.5	72.1	138
samp. HRL 27	DACITE	Zircon	27.6	1424	4	0.1	49		4.49	7.19	4.12	54	15.6	156	59	250	51	391	71	7606		92	56	0.0646067	0.398977	0.0434783		0.639233	16		whole-rock	67.9	0.64	15.86			0.08	0.89	2.21	4.96	4.18	0.17	3.13	100.5	486	19	22.5	72.1	138
samp. HRL 27	DACITE	Zircon	29.6	754	3	0.02	47		2.08	3.41	1.92	25	7.4	77	30	135	28	231	43	7592		78	58	0.103448	0.333333	0.0384615		0.635737	16		whole-rock	67.9	0.64	15.86			0.08	0.89	2.21	4.96	4.18	0.17	3.13	100.5	486	19	22.5	72.1	138
samp. HRL 27	DACITE	Zircon	27.9	914	4	0.02	44		1.87	3.23	1.8	23	7.7	90	36	168	36	296	59	7266		52	51	0.0568928	0.304054	0.0769231		0.638456	16		whole-rock	67.9	0.64	15.86			0.08	0.89	2.21	4.96	4.18	0.17	3.13	100.5	486	19	22.5	72.1	138
samp. HRL 27	DACITE	Zircon	26.4	689	3	0.02	34		1.56	3.07	1.52	21	6.4	61	26	118	25	219	41	8041		48	43	0.0696662	0.278539	0.0625		0.578747	16		whole-rock	67.9	0.64	15.86			0.08	0.89	2.21	4.96	4.18	0.17	3.13	100.5	486	19	22.5	72.1	138
samp. HRL 27	DACITE	Zircon	14.9	465	2	0.02	15		1.73	3.59	0.67	22	5.9	53	19	72	15	113	22	7493		40	65	0.0860215	0.469027	0.05		0.230484	16		whole-rock	67.9	0.64	15.86			0.08	0.89	2.21	4.96	4.18	0.17	3.13	100.5	486	19	22.5	72.1	138
samp. HRL 12A	RHYOLITE, SUBALKALINE	Zircon	13	1432	2	0.03	78		3.63	6.85	2.25	48	14.6	157	58	232	47	362	64	8370		140	62	0.0977654	0.433702	0.0142857		0.37935	16		whole-rock	72.59	0.4	13.51			0.05	0.76	1.47	3.27	5.69	0.12	0.92	99.56	173	21	21.3	58.9	104
samp. HRL 12A	RHYOLITE, SUBALKALINE	Zircon	11.3	1362	21	0.17	132		1.41	2.75	0.73	20	8	103	49	221	50	419	80	9677		183	185	0.134361	0.245823	0.114754		0.30093	16		whole-rock	72.59	0.4	13.51			0.05	0.76	1.47	3.27	5.69	0.12	0.92	99.56	173	21	21.3	58.9	104
samp. HRL 12A	RHYOLITE, SUBALKALINE	Zircon	16.3	771	5	0.03	86		1.69	3.23	0.96	19	6.7	70	30	124	28	221	40	8191		144	73	0.18677	0.316742	0.0347222		0.374642	16		whole-rock	72.59	0.4	13.51			0.05	0.76	1.47	3.27	5.69	0.12	0.92	99.56	173	21	21.3	58.9	104
samp. HRL 12A	RHYOLITE, SUBALKALINE	Zircon	11.3	1121	8	0.01	103		1.7	3.42	1.16	26	9.6	105	44	198	41	327	58	9460		212	140	0.189117	0.321101	0.0377358		0.376081	16		whole-rock	72.59	0.4	13.51			0.05	0.76	1.47	3.27	5.69	0.12	0.92	99.56	173	21	21.3	58.9	104
samp. HRL 12A	RHYOLITE, SUBALKALINE	Zircon	21.1	862	4	0.01	86		1.86	4.1	1.52	25	8.2	92	35	150	31	256	46	8478		162	84	0.187935	0.359375	0.0246914		0.458992	16		whole-rock	72.59	0.4	13.51			0.05	0.76	1.47	3.27	5.69	0.12	0.92	99.56	173	21	21.3	58.9	104
samp. HRL 12A	RHYOLITE, SUBALKALINE	Zircon	15.2	5811	21	0.2	475		18.34	34	10.51	215	66	668	242	955	186	1401	237	7885		1383	419	0.237997	0.476802	0.0151844		0.375809	16		whole-rock	72.59	0.4	13.51			0.05	0.76	1.47	3.27	5.69	0.12	0.92	99.56	173	21	21.3	58.9	104
samp. HRL 12A	RHYOLITE, SUBALKALINE	Zircon	11.5	1466	13	0.01	129		1.76	4.48	1.21	34	11.8	143	59	248	52	408	70	9422		616	285	0.420191	0.35049	0.0211039		0.29973	16		whole-rock	72.59	0.4	13.51			0.05	0.76	1.47	3.27	5.69	0.12	0.92	99.56	173	21	21.3	58.9	104
samp. HRL 12A	RHYOLITE, SUBALKALINE	Zircon	9.9	1732	19	0	152		1.41	3.67	1.21	31	12.1	153	65	302	68	573	105	9744		468	290	0.270208	0.267016	0.0405983		0.346813	16		whole-rock	72.59	0.4	13.51			0.05	0.76	1.47	3.27	5.69	0.12	0.92	99.56	173	21	21.3	58.9	104
samp. HRL 12A	RHYOLITE, SUBALKALINE	Zircon	8.4	647	5	0.01	49		0.59	1.78	0.56	15	4.7	58	25	121	26	230	42	9261		76	60	0.117465	0.252174	0.0657895		0.331326	16		whole-rock	72.59	0.4	13.51			0.05	0.76	1.47	3.27	5.69	0.12	0.92	99.56	173	21	21.3	58.9	104
samp. HRL 12A	RHYOLITE, SUBALKALINE	Zircon	15.8	1756	3	0.05	86		6.03	9.67	3.13	62	18.5	198	72	301	60	485	83	8232		208	82	0.118451	0.408247	0.0144231		0.390804	16		whole-rock	72.59	0.4	13.51			0.05	0.76	1.47	3.27	5.69	0.12	0.92	99.56	173	21	21.3	58.9	104
samp. HRL 12A	RHYOLITE, SUBALKALINE	Zircon	18.1	2134	4	0.1	120		8.69	12.5	4.79	85	25.6	252	89	372	75	602	102	8187		326	119	0.152765	0.418605	0.0122699		0.449257	16		whole-rock	72.59	0.4	13.51			0.05	0.76	1.47	3.27	5.69	0.12	0.92	99.56	173	21	21.3	58.9	104
samp. HRL 12A	RHYOLITE, SUBALKALINE	Zircon	10.5	673	4	0.01	56		0.61	1.66	0.66	16	5.5	61	26	120	26	223	43	9041		68	49	0.10104	0.273543	0.0588235		0.39152	16		whole-rock	72.59	0.4	13.51			0.05	0.76	1.47	3.27	5.69	0.12	0.92	99.56	173	21	21.3	58.9	104
samp. HRL 12A	RHYOLITE, SUBALKALINE	Zircon	6.7	3098	13	0.03	128		4.48	9.29	2.39	74	24.8	288	117	503	103	824	140	10611		538	310	0.17366	0.349515	0.0241636		0.278675	16		whole-rock	72.59	0.4	13.51			0.05	0.76	1.47	3.27	5.69	0.12	0.92	99.56	173	21	21.3	58.9	104
samp. HRL 12A	RHYOLITE, SUBALKALINE	Zircon	7.7	1119	9	0.03	55		0.65	2.19	0.59	21	7.9	93	40	202	46	395	75	10241		203	192	0.181412	0.235443	0.044335		0.265977	16		whole-rock	72.59	0.4	13.51			0.05	0.76	1.47	3.27	5.69	0.12	0.92	99.56	173	21	21.3	58.9	104
samp. HRL 12A	RHYOLITE, SUBALKALINE	Zircon	6.4	2141	7	0.03	94		3.3	6.58	2.1	54	19.2	217	85	398	83	669	118	9976		409	225	0.191032	0.324365	0.0171149		0.340591	16		whole-rock	72.59	0.4	13.51			0.05	0.76	1.47	3.27	5.69	0.12	0.92	99.56	173	21	21.3	58.9	104
samp. HRL 12A	RHYOLITE, SUBALKALINE	Zircon	14.7	634	4	0.01	54		0.96	1.86	0.8	16	5.8	65	25	108	23	192	38	8355		60	41	0.0946372	0.338542	0.0666667		0.448329	16		whole-rock	72.59	0.4	13.51			0.05	0.76	1.47	3.27	5.69	0.12	0.92	99.56	173	21	21.3	58.9	104
samp. HRL 12A	RHYOLITE, SUBALKALINE	Zircon	6	2779	28	0.16	160		2.45	4	0.89	37	14.9	198	91	465	113	1014	188	11981		1123	680	0.404102	0.195266	0.0249332		0.223657	16		whole-rock	72.59	0.4	13.51			0.05	0.76	1.47	3.27	5.69	0.12	0.92	99.56	173	21	21.3	58.9	104
samp. HRL 12A	RHYOLITE, SUBALKALINE	Zircon	8.2	1303	18	0.01	86		0.77	2.2	0.64	22	9.1	114	50	241	55	461	87	10279		196	187	0.150422	0.247289	0.0918367		0.281242	16		whole-rock	72.59	0.4	13.51			0.05	0.76	1.47	3.27	5.69	0.12	0.92	99.56	173	21	21.3	58.9	104
samp. HRL 12A	RHYOLITE, SUBALKALINE	Zircon	10.5	4758	18	0.06	233		8.7	19.69	4.65	156	50.7	563	203	805	154	1121	186	9130		797	333	0.167507	0.50223	0.0225847		0.256502	16		whole-rock	72.59	0.4	13.51			0.05	0.76	1.47	3.27	5.69	0.12	0.92	99.56	173	21	21.3	58.9	104
samp. HRL 12A	RHYOLITE, SUBALKALINE	Zircon	11.2	825	5	0.01	77		1.08	2.68	0.94	21	7.1	80	32	147	31	269	50	9158		132	91	0.16	0.297398	0.0378788		0.383067	16		whole-rock	72.59	0.4	13.51			0.05	0.76	1.47	3.27	5.69	0.12	0.92	99.56	173	21	21.3	58.9	104
samp. HRL 12A	RHYOLITE, SUBALKALINE	Zircon	6.8	1102	13	0.01	90		0.93	2.48	0.8	22	8.2	106	43	199	42	349	64	10262		383	270	0.34755	0.303725	0.0339426		0.331113	16		whole-rock	72.59	0.4	13.51			0.05	0.76	1.47	3.27	5.69	0.12	0.92	99.56	173	21	21.3	58.9	104
samp. HRL 12A	RHYOLITE, SUBALKALINE	Zircon	7.5	2600	10	0.02	110		3.77	9.13	2.35	68	25.2	280	107	474	96	738	126	9989		484	263	0.186154	0.379404	0.0206612		0.288338	16		whole-rock	72.59	0.4	13.51			0.05	0.76	1.47	3.27	5.69	0.12	0.92	99.56	173	21	21.3	58.9	104
samp. HRL 12A	RHYOLITE, SUBALKALINE	Zircon	14.4	965	7	0.01	77		1.45	3.02	1.16	26	7.8	91	37	180	41	335	66	8420		110	84	0.11399	0.271642	0.0636364		0.400213	16		whole-rock	72.59	0.4	13.51			0.05	0.76	1.47	3.27	5.69	0.12	0.92	99.56	173	21	21.3	58.9	104
samp. HRL 12A	RHYOLITE, SUBALKALINE	Zircon	7.7	705	10	0.26	47		0.33	1.3	0.43	11	4.6	65	26	126	30	262	47	10917		101	106	0.143262	0.248092	0.0990099		0.347635	16		whole-rock	72.59	0.4	13.51			0.05	0.76	1.47	3.27	5.69	0.12	0.92	99.56	173	21	21.3	58.9	104
samp. HRL 12A	RHYOLITE, SUBALKALINE	Zircon	11.2	1072	9	0.02	79		0.87	2.65	0.9	22	7.9	97	41	198	45	371	72	9449		132	115	0.123134	0.261456	0.0681818		0.360356	16		whole-rock	72.59	0.4	13.51			0.05	0.76	1.47	3.27	5.69	0.12	0.92	99.56	173	21	21.3	58.9	104
samp. HRL 12A	RHYOLITE, SUBALKALINE	Zircon	13.9	2626	8	0.06	155		6.57	12.27	3.49	87	28.2	287	108	459	90	690	122	8712		407	170	0.154989	0.415942	0.019656		0.326563	16		whole-rock	72.59	0.4	13.51			0.05	0.76	1.47	3.27	5.69	0.12	0.92	99.56	173	21	21.3	58.9	104
samp. HRL 12A	RHYOLITE, SUBALKALINE	Zircon	11.6	1502	15	3.26	117		4.3	3.33	1.1	29	11.3	136	58	274	60	493	92	9922		215	183	0.143142	0.275862	0.0697674		0.342212	16		whole-rock	72.59	0.4	13.51			0.05	0.76	1.47	3.27	5.69	0.12	0.92	99.56	173	21	21.3	58.9	104
samp. HRL 12A	RHYOLITE, SUBALKALINE	Zircon	15.6	1343	2	0.02	81		3.71	6.6	2.65	47	14.6	152	57	227	44	361	64	9192		138	60	0.102755	0.421053	0.0144928		0.45999	16		whole-rock	72.59	0.4	13.51			0.05	0.76	1.47	3.27	5.69	0.12	0.92	99.56	173	21	21.3	58.9	104
samp. HRL 12A	RHYOLITE, SUBALKALINE	Zircon	14.2	904	6	3.83	496		11.4	6.48	3.74	30	9.4	90	34	147	33	270	51	9867		107	89	0.118363	0.333333	0.0560748		0.820063	16		whole-rock	72.59	0.4	13.51			0.05	0.76	1.47	3.27	5.69	0.12	0.92	99.56	173	21	21.3	58.9	104
samp. HRL 12A	RHYOLITE, SUBALKALINE	Zircon	9.1	547	4	0.01	48		0.42	1.33	0.51	11	4.1	49	21	94	21	175	33	9361		51	43	0.0932358	0.28	0.0784314		0.407635	16		whole-rock	72.59	0.4	13.51			0.05	0.76	1.47	3.27	5.69	0.12	0.92	99.56	173	21	21.3	58.9	104
samp. HRL 12A	RHYOLITE, SUBALKALINE	Zircon	35.2	777	3	0.03	55		2.25	3.52	1.7	25	7.2	75	29	129	27	224	41	7315		119	59	0.153153	0.334821	0.0252101		0.554027	16		whole-rock	72.59	0.4	13.51			0.05	0.76	1.47	3.27	5.69	0.12	0.92	99.56	173	21	21.3	58.9	104
samp. HRL 12A	RHYOLITE, SUBALKALINE	Zircon	5.5	940	12	0.02	80		0.52	1.56	0.48	16	6.1	82	35	175	45	399	80	10920		356	293	0.378723	0.205514	0.0337079		0.293726	16		whole-rock	72.59	0.4	13.51			0.05	0.76	1.47	3.27	5.69	0.12	0.92	99.56	173	21	21.3	58.9	104
samp. HRL 14A	RHYOLITE, SUBALKALINE	Zircon	16.1	1335	2	0.03	56		4.83	8.25	3.28	48	14.6	151	55	230	46	347	63	8714		118	55	0.0883895	0.435159	0.0169492		0.503906	16		whole-rock	65.54	0.79	14.53			0.08	2.76	4.21	3.41	3.88	0.3	1.91	98.9	584	21	20	56	110
samp. HRL 14A	RHYOLITE, SUBALKALINE	Zircon	5	917	19	0.01	82		0.31	0.81	0.21	7	3.8	53	28	165	46	473	100	12384		341	305	0.371865	0.112051	0.0557185		0.26962	16		whole-rock	65.54	0.79	14.53			0.08	2.76	4.21	3.41	3.88	0.3	1.91	98.9	584	21	20	56	110
samp. HRL 14A	RHYOLITE, SUBALKALINE	Zircon	6.9	1629	42	0.01	169		0.87	1.91	0.46	17	7.5	105	52	277	70	670	133	12159		1562	831	0.95887	0.156716	0.0268886		0.246797	16		whole-rock	65.54	0.79	14.53			0.08	2.76	4.21	3.41	3.88	0.3	1.91	98.9	584	21	20	56	110
samp. HRL 14A	RHYOLITE, SUBALKALINE	Zircon	10.1	1413	16	0.02	130		1.73	3.41	1.11	30	11.7	132	55	243	50	405	71	9719		623	294	0.440906	0.325926	0.0256822		0.335513	16		whole-rock	65.54	0.79	14.53			0.08	2.76	4.21	3.41	3.88	0.3	1.91	98.9	584	21	20	56	110
samp. HRL 14A	RHYOLITE, SUBALKALINE	Zircon	22.1	1974	19	0.03	290		5	8.73	2.83	63	20.2	211	78	323	65	521	86	8464		1687	426	0.85461	0.40499	0.0112626		0.36892	16		whole-rock	65.54	0.79	14.53			0.08	2.76	4.21	3.41	3.88	0.3	1.91	98.9	584	21	20	56	110
samp. HRL 14A	RHYOLITE, SUBALKALINE	Zircon	11.8	616	5	0	64		0.85	1.88	0.77	16	5.1	57	24	103	24	191	35	8884		110	75	0.178571	0.298429	0.0454545		0.429216	16		whole-rock	65.54	0.79	14.53			0.08	2.76	4.21	3.41	3.88	0.3	1.91	98.9	584	21	20	56	110
samp. HRL 14A	RHYOLITE, SUBALKALINE	Zircon	26.4	987	1	0.07	34		4.45	6.32	3.12	35	10	103	40	165	37	321	59	7328		149	49	0.150963	0.320872	0.00671141		0.641336	16		whole-rock	65.54	0.79	14.53			0.08	2.76	4.21	3.41	3.88	0.3	1.91	98.9	584	21	20	56	110
samp. HRL 14A	RHYOLITE, SUBALKALINE	Zircon	30.7	2122	4	0.13	66		6.69	11.58	6.8	74	22.5	221	83	360	77	651	126	7360		459	111	0.216305	0.339478	0.0087146		0.71017	16		whole-rock	65.54	0.79	14.53			0.08	2.76	4.21	3.41	3.88	0.3	1.91	98.9	584	21	20	56	110
samp. HRL 14A	RHYOLITE, SUBALKALINE	Zircon	6	1163	14	0.02	98		0.8	2.49	0.6	20	8.6	105	43	214	47	393	74	11513		449	298	0.386071	0.267176	0.0311804		0.259932	16		whole-rock	65.54	0.79	14.53			0.08	2.76	4.21	3.41	3.88	0.3	1.91	98.9	584	21	20	56	110
samp. HRL 14A	RHYOLITE, SUBALKALINE	Zircon	16.2	1124	3	0.01	62		2.96	4.73	1.75	33	11.1	114	43	188	38	299	55	8287		105	52	0.0934164	0.381271	0.0285714		0.428227	16		whole-rock	65.54	0.79	14.53			0.08	2.76	4.21	3.41	3.88	0.3	1.91	98.9	584	21	20	56	110
samp. HRL 14A	RHYOLITE, SUBALKALINE	Zircon	13.7	4567	17	0.19	315		13.6	22.47	8.29	166	50.7	534	191	776	153	1209	196	8188		1094	347	0.239545	0.441687	0.0155393		0.414976	16		whole-rock	65.54	0.79	14.53			0.08	2.76	4.21	3.41	3.88	0.3	1.91	98.9	584	21	20	56	110
samp. HRL 14A	RHYOLITE, SUBALKALINE	Zircon	7.1	1011	14	0.04	94		0.76	1.78	0.54	14	5.6	74	36	175	41	362	74	11501		362	261	0.358061	0.20442	0.038674		0.330707	16		whole-rock	65.54	0.79	14.53			0.08	2.76	4.21	3.41	3.88	0.3	1.91	98.9	584	21	20	56	110
samp. HRL 14A	RHYOLITE, SUBALKALINE	Zircon	20.5	1163	7	0.04	81		1.93	3.74	1.78	28	9.5	103	44	206	43	370	71	7695		105	75	0.0902837	0.278378	0.0666667		0.531776	16		whole-rock	65.54	0.79	14.53			0.08	2.76	4.21	3.41	3.88	0.3	1.91	98.9	584	21	20	56	110
samp. HRL 14A	RHYOLITE, SUBALKALINE	Zircon	15.4	3433	73	0.59	188		1.19	2.56	0.29	28	13.5	202	107	626	160	1475	283	13774		1871	1354	0.545004	0.136949	0.0390166		0.104718	16		whole-rock	65.54	0.79	14.53			0.08	2.76	4.21	3.41	3.88	0.3	1.91	98.9	584	21	20	56	110
samp. HRL 14A	RHYOLITE, SUBALKALINE	Zircon	9	901	8	0.02	78		0.97	2.56	0.86	19	7.3	82	35	158	32	274	49	9409		196	126	0.217536	0.29927	0.0408163		0.376986	16		whole-rock	65.54	0.79	14.53			0.08	2.76	4.21	3.41	3.88	0.3	1.91	98.9	584	21	20	56	110
samp. HRL 14A	RHYOLITE, SUBALKALINE	Zircon	14.2	2409	5	0.16	140		9.24	14.02	5.69	90	27.5	275	97	398	82	662	115	8179		483	192	0.200498	0.415408	0.010352		0.489712	16		whole-rock	65.54	0.79	14.53			0.08	2.76	4.21	3.41	3.88	0.3	1.91	98.9	584	21	20	56	110
samp. HRL 14A	RHYOLITE, SUBALKALINE	Zircon	9.3	1174	14	0.02	82		0.88	2.25	0.79	21	8.2	104	44	216	49	432	78	9831		157	144	0.133731	0.240741	0.089172		0.351358	16		whole-rock	65.54	0.79	14.53			0.08	2.76	4.21	3.41	3.88	0.3	1.91	98.9	584	21	20	56	110
samp. HRL 14A	RHYOLITE, SUBALKALINE	Zircon	26.6	446	2	0.02	41		0.86	1.92	0.96	13	4.3	46	18	78	18	129	26	7915		47	28	0.105381	0.356589	0.0425532		0.587452	16		whole-rock	65.54	0.79	14.53			0.08	2.76	4.21	3.41	3.88	0.3	1.91	98.9	584	21	20	56	110
samp. HRL 14A	RHYOLITE, SUBALKALINE	Zircon	5.5	1334	30	0.02	102		0.58	1.69	0.39	15	6.3	88	44	245	63	626	126	12058		416	377	0.311844	0.140575	0.0721154		0.23681	16		whole-rock	65.54	0.79	14.53			0.08	2.76	4.21	3.41	3.88	0.3	1.91	98.9	584	21	20	56	110
samp. HRL 14A	RHYOLITE, SUBALKALINE	Zircon	14.5	624	6	0.09	50		0.46	1.39	0.59	12	4.4	55	24	110	24	208	39	9891		72	70	0.115385	0.264423	0.0833333		0.441649	16		whole-rock	65.54	0.79	14.53			0.08	2.76	4.21	3.41	3.88	0.3	1.91	98.9	584	21	20	56	110
samp. HRL 14A	RHYOLITE, SUBALKALINE	Zircon	6	852	10	0	68		0.48	1.55	0.46	13	5.3	66	31	148	34	313	58	11714		206	178	0.241784	0.210863	0.0485437		0.313288	16		whole-rock	65.54	0.79	14.53			0.08	2.76	4.21	3.41	3.88	0.3	1.91	98.9	584	21	20	56	110
samp. HRL 14A	RHYOLITE, SUBALKALINE	Zircon	13.6	2311	26	0.03	214		1.83	4.97	1.06	52	19.1	224	91	407	88	698	124	9809		657	393	0.284293	0.320917	0.0395738		0.201581	16		whole-rock	65.54	0.79	14.53			0.08	2.76	4.21	3.41	3.88	0.3	1.91	98.9	584	21	20	56	110
samp. HRL 14A	RHYOLITE, SUBALKALINE	Zircon	6	739	8	0.01	58		0.45	1.66	0.44	14	5.1	61	27	126	28	243	43	10690		139	130	0.188092	0.251029	0.057554		0.279035	16		whole-rock	65.54	0.79	14.53			0.08	2.76	4.21	3.41	3.88	0.3	1.91	98.9	584	21	20	56	110
samp. HRL 14A	RHYOLITE, SUBALKALINE	Zircon	11.1	2472	5	0.02	119		6.07	11.07	3.46	80	25.6	268	99	418	85	638	111	8952		391	180	0.158172	0.420063	0.0127877		0.355452	16		whole-rock	65.54	0.79	14.53			0.08	2.76	4.21	3.41	3.88	0.3	1.91	98.9	584	21	20	56	110
samp. HRL 14A	RHYOLITE, SUBALKALINE	Zircon	6.9	1906	45	0.01	155		0.85	2	0.4	21	8.9	125	62	348	89	820	157	12396		734	573	0.3851	0.152439	0.0613079		0.188694	16		whole-rock	65.54	0.79	14.53			0.08	2.76	4.21	3.41	3.88	0.3	1.91	98.9	584	21	20	56	110
samp. HRL 14A	RHYOLITE, SUBALKALINE	Zircon	12.8	893	6	0.02	88		1.12	3.22	0.92	24	8.2	93	36	164	34	284	50	9493		223	122	0.24972	0.327465	0.0269058		0.319947	16		whole-rock	65.54	0.79	14.53			0.08	2.76	4.21	3.41	3.88	0.3	1.91	98.9	584	21	20	56	110
samp. HRL 14A	RHYOLITE, SUBALKALINE	Zircon	15.3	1107	7	0.01	100		1.4	3.56	1.28	28	9.6	113	45	202	42	355	65	8975		143	96	0.129178	0.31831	0.048951		0.391949	16		whole-rock	65.54	0.79	14.53			0.08	2.76	4.21	3.41	3.88	0.3	1.91	98.9	584	21	20	56	110
samp. HRL 14A	RHYOLITE, SUBALKALINE	Zircon	4.5	1079	17	0.03	97		0.65	1.33	0.24	11	4.6	68	34	197	51	484	100	13268		499	382	0.462465	0.140496	0.0340681		0.191828	16		whole-rock	65.54	0.79	14.53			0.08	2.76	4.21	3.41	3.88	0.3	1.91	98.9	584	21	20	56	110
samp. HRL 14A	RHYOLITE, SUBALKALINE	Zircon	9.9	1488	5	0.02	79		2.44	5.65	1.88	43	14	155	60	261	53	426	73	9596		210	115	0.141129	0.36385	0.0238095		0.368742	16		whole-rock	65.54	0.79	14.53			0.08	2.76	4.21	3.41	3.88	0.3	1.91	98.9	584	21	20	56	110
samp. HRL 14A	RHYOLITE, SUBALKALINE	Zircon	10.9	1549	10	0.01	127		2.11	4.45	1.7	36	12.2	145	60	259	55	457	83	8021		280	153	0.180762	0.317287	0.0357143		0.410621	16		whole-rock	65.54	0.79	14.53			0.08	2.76	4.21	3.41	3.88	0.3	1.91	98.9	584	21	20	56	110
samp. IC45	RHYOLITE, SUBALKALINE	Zircon	23.2	2109	7.2	0.05	7.51		3.94	8.7	1.92	66.9		243.4		331.5		421	62.6	9494		32.7	53.3	0.015505	0.578147	0.220183		0.243306	0.02		whole-rock	71.9	0.89	12.6		4.63	0.11	0.86	2.79	3.78	2.28	0.2	1.23		107	57	40	40.1	81.2
samp. IC45	RHYOLITE, SUBALKALINE	Zircon	20.7	1658	5.6	0.04	6.09		2.83	7.7	2.09	64.1		222.3		301.3		397.7	61.5	9909		25.6	43	0.0154403	0.558964	0.21875		0.287604	0.02		whole-rock	71.9	0.89	12.6		4.63	0.11	0.86	2.79	3.78	2.28	0.2	1.23		107	57	40	40.1	81.2
samp. IC45	RHYOLITE, SUBALKALINE	Zircon	29	1700	4.3	0.05	5.39		4.51	8.7	2.42	66.2		238.1		309		406	62.4	9260		25.9	39.5	0.0152353	0.586453	0.166023		0.308284	0.02		whole-rock	71.9	0.89	12.6		4.63	0.11	0.86	2.79	3.78	2.28	0.2	1.23		107	57	40	40.1	81.2
samp. IC45	RHYOLITE, SUBALKALINE	Zircon	25.3	549	5.5	0.04	3.34		0.51	1.6	0.53	17		67.4		105.8		159.5	26.7	9101		10.3	23.3	0.0187614	0.422571	0.533981		0.310681	0.02		whole-rock	71.9	0.89	12.6		4.63	0.11	0.86	2.79	3.78	2.28	0.2	1.23		107	57	40	40.1	81.2
samp. IC45	RHYOLITE, SUBALKALINE	Zircon	21.3	1359	5.3	0.04	5.53		2.63	6.7	1.89	56.6		211.5		288.7		378.2	59.6	9569		25.7	43	0.018911	0.559228	0.206226		0.296715	0.02		whole-rock	71.9	0.89	12.6		4.63	0.11	0.86	2.79	3.78	2.28	0.2	1.23		107	57	40	40.1	81.2
samp. IC45	RHYOLITE, SUBALKALINE	Zircon	24.4	1086	8.9	0.03	7.04		1.49	4.1	1.1	33.8		145.9		215.1		316.6	50.8	9178		40.1	67.9	0.0369245	0.460834	0.221945		0.285671	0.02		whole-rock	71.9	0.89	12.6		4.63	0.11	0.86	2.79	3.78	2.28	0.2	1.23		107	57	40	40.1	81.2
samp. IC45	RHYOLITE, SUBALKALINE	Zircon	23.2	1102	10.3	0.04	7.74		1.45	3.6	1.11	34.1		133		194.5		287.2	49.1	9371		40.2	65.4	0.0364791	0.463092	0.256219		0.30628	0.02		whole-rock	71.9	0.89	12.6		4.63	0.11	0.86	2.79	3.78	2.28	0.2	1.23		107	57	40	40.1	81.2
samp. IC45	RHYOLITE, SUBALKALINE	Zircon	19.8	1748	5.9	0.04	6.43		3.18	8.8	2.17	69.5		236.7		320.8		416.9	64.5	9684		29.3	49.1	0.016762	0.567762	0.201365		0.268256	0.02		whole-rock	71.9	0.89	12.6		4.63	0.11	0.86	2.79	3.78	2.28	0.2	1.23		107	57	40	40.1	81.2
samp. IC45	RHYOLITE, SUBALKALINE	Zircon	24.2	928	8.3	0.03	5.97		0.91	3.5	0.87	28.4		121.3		179.1		269.8	42.2	9470		23.4	46.3	0.0252155	0.449592	0.354701		0.266778	0.02		whole-rock	71.9	0.89	12.6		4.63	0.11	0.86	2.79	3.78	2.28	0.2	1.23		107	57	40	40.1	81.2
samp. IC45	RHYOLITE, SUBALKALINE	Zircon	28.9	1551	4.3	0.07	4.68		3.62	8.6	2.38	64.2		221		289.5		383.7	60.4	9105		21	35.9	0.0135397	0.575971	0.204762		0.309659	0.02		whole-rock	71.9	0.89	12.6		4.63	0.11	0.86	2.79	3.78	2.28	0.2	1.23		107	57	40	40.1	81.2
samp. IC45	RHYOLITE, SUBALKALINE	Zircon	23	2809	11.8	0.06	10.26		6.18	14.5	3.52	113.8		373.7		481.2		635.3	96.1	8827		56.2	75	0.0200071	0.588226	0.209964		0.264918	0.02		whole-rock	71.9	0.89	12.6		4.63	0.11	0.86	2.79	3.78	2.28	0.2	1.23		107	57	40	40.1	81.2
samp. IC45	RHYOLITE, SUBALKALINE	Zircon	22.8	1244	4.9	0.03	4.43		1.88	4.7	1.57	45.5		165.2		227.3		317.9	50.8	9715		18.1	34.5	0.0145498	0.51966	0.270718		0.328223	0.02		whole-rock	71.9	0.89	12.6		4.63	0.11	0.86	2.79	3.78	2.28	0.2	1.23		107	57	40	40.1	81.2
samp. IC45	RHYOLITE, SUBALKALINE	Zircon	19	2476	10.1	0.08	11.11		5.42	11.2	2.63	90.7		310.8		424.9		543.8	81.6	9824		52.2	82.3	0.0210824	0.571534	0.193487		0.252271	0.02		whole-rock	71.9	0.89	12.6		4.63	0.11	0.86	2.79	3.78	2.28	0.2	1.23		107	57	40	40.1	81.2
samp. IC45	RHYOLITE, SUBALKALINE	Zircon	32.1	1432	3.8	0.04	4.11		3.64	7.9	2.22	58.3		216.9		285.7		388.1	58.7	9167		20.1	34.2	0.0140363	0.558877	0.189055		0.316249	0.02		whole-rock	71.9	0.89	12.6		4.63	0.11	0.86	2.79	3.78	2.28	0.2	1.23		107	57	40	40.1	81.2
samp. IC45	RHYOLITE, SUBALKALINE	Zircon	20.3	813	10	0.03	7.46		0.6	2.3	0.69	23.2		106.6		159.7		246.5	37.7	10094		19	40.9	0.0233702	0.432454	0.526316		0.288778	0.02		whole-rock	71.9	0.89	12.6		4.63	0.11	0.86	2.79	3.78	2.28	0.2	1.23		107	57	40	40.1	81.2
samp. IC45	RHYOLITE, SUBALKALINE	Zircon	22.6	1850	5.4	0.07	6.47		4.43	9.9	2.35	71.2		245.6		334.2		434.3	66	9427		28.7	47.3	0.0155135	0.565508	0.188153		0.270604	0.02		whole-rock	71.9	0.89	12.6		4.63	0.11	0.86	2.79	3.78	2.28	0.2	1.23		107	57	40	40.1	81.2
samp. IHB1	RHYOLITE, SUBALKALINE	Zircon	18.9	3573	12.6	0.05	12.29		6.97	17.7	6.36	130.7		492.7		711.7		1066.8	171.3	8129		117.9	175.9	0.0329975	0.461849	0.10687		0.404256	0.02		whole-rock	68.7	0.4	14.6		5.95	0.15	0.3	2.78	4.69	2.37	0.07	1.03		219	76	91.9	70.1	143
samp. IHB1	RHYOLITE, SUBALKALINE	Zircon	10.3	1527	7.5	0.04	5.79		1.97	5.4	1.63	46.8		182.6		288.4		452.6	79.4	9533		41.2	92.8	0.026981	0.403447	0.182039		0.313467	0.02		whole-rock	68.7	0.4	14.6		5.95	0.15	0.3	2.78	4.69	2.37	0.07	1.03		219	76	91.9	70.1	143
samp. IHB1	RHYOLITE, SUBALKALINE	Zircon	17.3	2678	9.1	0.1	8.54		5.47	12.7	4.39	97.6		369.9		532.3		802.3	128	8208		79.3	131.4	0.0296117	0.461049	0.114754		0.381207	0.02		whole-rock	68.7	0.4	14.6		5.95	0.15	0.3	2.78	4.69	2.37	0.07	1.03		219	76	91.9	70.1	143
samp. IHB1	RHYOLITE, SUBALKALINE	Zircon	13	988	9.9	0.02	7.22		0.81	2.4	0.86	22.7		108.6		186.4		313.7	53.6	9468		47.4	109.6	0.0479757	0.346191	0.208861		0.356208	0.02		whole-rock	68.7	0.4	14.6		5.95	0.15	0.3	2.78	4.69	2.37	0.07	1.03		219	76	91.9	70.1	143
samp. IHB1	RHYOLITE, SUBALKALINE	Zircon	14.6	6523	30.1	0.15	40.72		15.2	37.9	13.11	272.4		918.9		1229.1		1734.9	282.3	8207		308.5	313	0.0472942	0.529656	0.0975689		0.39446	0.02		whole-rock	68.7	0.4	14.6		5.95	0.15	0.3	2.78	4.69	2.37	0.07	1.03		219	76	91.9	70.1	143
samp. IHB1	RHYOLITE, SUBALKALINE	Zircon	8.4	1669	10.4	0.04	16.64		2.58	6.9	3.11	68.2		319.2		494.6		778.9	128.7	9712		103.7	143	0.062133	0.409809	0.100289		0.438296	0.02		whole-rock	68.7	0.4	14.6		5.95	0.15	0.3	2.78	4.69	2.37	0.07	1.03		219	76	91.9	70.1	143
samp. IHB1	RHYOLITE, SUBALKALINE	Zircon	7.4	1972	8.9	0.06	9.7		3.31	7.5	2.27	65.9		257.6		378.8		512.2	77.4	8502		46.4	101.4	0.0235294	0.502929	0.19181		0.312159	0.02		whole-rock	68.7	0.4	14.6		5.95	0.15	0.3	2.78	4.69	2.37	0.07	1.03		219	76	91.9	70.1	143
samp. IHB1	RHYOLITE, SUBALKALINE	Zircon	36.5	1225	18.2	0.18	10.29		1.04	3	0.71	28.8		144.4		255.6		426.6	69.8	10466		45.1	107.9	0.0368163	0.33849	0.403548		0.233521	0.02		whole-rock	68.7	0.4	14.6		5.95	0.15	0.3	2.78	4.69	2.37	0.07	1.03		219	76	91.9	70.1	143
samp. IHB1	RHYOLITE, SUBALKALINE	Zircon	15.8	1723	5.6	0.11	5.71		2.52	6.5	2.21	52.1		202		308.3		477.8	80.2	9272		41.4	81.1	0.0240279	0.422771	0.135266		0.367147	0.02		whole-rock	68.7	0.4	14.6		5.95	0.15	0.3	2.78	4.69	2.37	0.07	1.03		219	76	91.9	70.1	143
samp. IHB1	RHYOLITE, SUBALKALINE	Zircon	18.5	5123	26.3	0.15	20.7		10.28	23.7	7.46	165.2		590.6		815.4		1184.3	190.5	8088		136.1	194.2	0.0265665	0.498691	0.19324		0.364488	0.02		whole-rock	68.7	0.4	14.6		5.95	0.15	0.3	2.78	4.69	2.37	0.07	1.03		219	76	91.9	70.1	143
samp. IHB1	RHYOLITE, SUBALKALINE	Zircon	11	1781	5.3	0.05	5.7		2.32	6.3	2.19	53.6		223.3		348.3		539	86.9	9293		45.9	94.2	0.025772	0.414286	0.115468		0.364347	0.02		whole-rock	68.7	0.4	14.6		5.95	0.15	0.3	2.78	4.69	2.37	0.07	1.03		219	76	91.9	70.1	143
samp. IHB1	RHYOLITE, SUBALKALINE	Zircon	10.3	1759	5	0.03	5.2		2.17	6.2	2.03	52.8		209.5		319.2		490.7	80.3	9477		41.8	86.4	0.0237635	0.426941	0.119617		0.34301	0.02		whole-rock	68.7	0.4	14.6		5.95	0.15	0.3	2.78	4.69	2.37	0.07	1.03		219	76	91.9	70.1	143
samp. IHB1	RHYOLITE, SUBALKALINE	Zircon	10	1643	5.3	0.1	5.83		2.03	5.8	1.96	50.1		195.3		297.5		468.9	73.9	9421		41.1	83.1	0.0250152	0.416507	0.128954		0.351517	0.02		whole-rock	68.7	0.4	14.6		5.95	0.15	0.3	2.78	4.69	2.37	0.07	1.03		219	76	91.9	70.1	143
samp. IHB1	RHYOLITE, SUBALKALINE	Zircon	10.2	1741	5.4	0.03	5.79		2.22	6.2	2.18	52.2		226.2		348.8		541.9	87.7	9479		48.3	96.5	0.0277427	0.41742	0.111801		0.370467	0.02		whole-rock	68.7	0.4	14.6		5.95	0.15	0.3	2.78	4.69	2.37	0.07	1.03		219	76	91.9	70.1	143
samp. IHB1	RHYOLITE, SUBALKALINE	Zircon	29.6	1627	6.2	0.67	6.9		2.22	5.6	1.79	47.8		190.5		290		459.4	76	9149		37.1	77.8	0.0228027	0.414671	0.167116		0.334479	0.02		whole-rock	68.7	0.4	14.6		5.95	0.15	0.3	2.78	4.69	2.37	0.07	1.03		219	76	91.9	70.1	143
samp. IHB1	RHYOLITE, SUBALKALINE	Zircon	10.9	1323	5.1	0.03	5.21		1.56	4.7	1.57	39.8		175.2		280.8		446.8	74.5	9329		38	82.6	0.0287226	0.392122	0.134211		0.35094	0.02		whole-rock	68.7	0.4	14.6		5.95	0.15	0.3	2.78	4.69	2.37	0.07	1.03		219	76	91.9	70.1	143
samp. IHB1	RHYOLITE, SUBALKALINE	Zircon	19.7	7090	36.1	0.09	28.74		15.09	38.9	13.08	288.1		1016.2		1358.6		1901.9	298.1	7889		298.4	319	0.0420874	0.534308	0.120979		0.377733	0.02		whole-rock	68.7	0.4	14.6		5.95	0.15	0.3	2.78	4.69	2.37	0.07	1.03		219	76	91.9	70.1	143
samp. IHB1	RHYOLITE, SUBALKALINE	Zircon	14.8	2523	8.5	0.06	7.96		4.54	11.6	4.08	89.9		358.7		507.8		770.6	122.8	8666		72.6	133.8	0.0287753	0.465481	0.11708		0.386256	0.02		whole-rock	68.7	0.4	14.6		5.95	0.15	0.3	2.78	4.69	2.37	0.07	1.03		219	76	91.9	70.1	143
samp. IHB1	RHYOLITE, SUBALKALINE	Zircon	15.1	5032	23.8	0.08	18.98		7.28	20.9	6.84	176.5		718.9		1016		1521	242.7	8522		239.8	324.2	0.047655	0.47265	0.0992494		0.344298	0.02		whole-rock	68.7	0.4	14.6		5.95	0.15	0.3	2.78	4.69	2.37	0.07	1.03		219	76	91.9	70.1	143
samp. IHB1	RHYOLITE, SUBALKALINE	Zircon	22.1	2199	15.2	0.1	8.67		2.37	7.3	2.69	63.1		277.5		430.7		690.4	115.6	8185		69.7	130.6	0.0316962	0.401941	0.218077		0.383177	0.02		whole-rock	68.7	0.4	14.6		5.95	0.15	0.3	2.78	4.69	2.37	0.07	1.03		219	76	91.9	70.1	143
samp. IHB1	RHYOLITE, SUBALKALINE	Zircon	12.7	2367	7.9	0.05	6.35		2.94	9.4	3.41	86		347.1		517.9		793.8	129.1	9058		91.5	145.3	0.0386565	0.437264	0.0863388		0.366661	0.02		whole-rock	68.7	0.4	14.6		5.95	0.15	0.3	2.78	4.69	2.37	0.07	1.03		219	76	91.9	70.1	143
samp. IHB1	RHYOLITE, SUBALKALINE	Zircon	17.2	2999	10.7	0.08	8.51		6.1	14.1	4.63	109.3		379.2		548.8		816.1	137.2	8636		86.1	142.7	0.0287096	0.464649	0.124274		0.360566	0.02		whole-rock	68.7	0.4	14.6		5.95	0.15	0.3	2.78	4.69	2.37	0.07	1.03		219	76	91.9	70.1	143
samp. IHB1	RHYOLITE, SUBALKALINE	Zircon	11.1	1786	5.7	0.05	6.08		2.58	6.1	1.92	53.2		228.2		353.8		530.3	88.9	9389		51.4	104.5	0.0287794	0.430322	0.110895		0.32584	0.02		whole-rock	68.7	0.4	14.6		5.95	0.15	0.3	2.78	4.69	2.37	0.07	1.03		219	76	91.9	70.1	143
samp. IHB1	RHYOLITE, SUBALKALINE	Zircon	14.8	677	7.7	0.04	7.65		0.79	2.3	0.7	19.6		78.7		132.6		212.2	36.8	8454		14.8	37.6	0.0218612	0.370877	0.52027		0.318735	0.02		whole-rock	68.7	0.4	14.6		5.95	0.15	0.3	2.78	4.69	2.37	0.07	1.03		219	76	91.9	70.1	143
samp. IHB1	RHYOLITE, SUBALKALINE	Zircon	12.9	625	5.5	0.03	4.76		0.42	1.8	0.62	15.6		78.3		138.3		246.1	41.9	9794		22.5	69.9	0.036	0.318163	0.244444		0.357698	0.02		whole-rock	68.7	0.4	14.6		5.95	0.15	0.3	2.78	4.69	2.37	0.07	1.03		219	76	91.9	70.1	143
samp. IHB1	RHYOLITE, SUBALKALINE	Zircon	10	1762	6.4	0.05	6.27		2.46	6.2	2.13	57.7		215.7		323.9		502.9	86.4	10553		42.7	86.3	0.0242338	0.428912	0.149883		0.344286	0.02		whole-rock	68.7	0.4	14.6		5.95	0.15	0.3	2.78	4.69	2.37	0.07	1.03		219	76	91.9	70.1	143
samp. IHB1	RHYOLITE, SUBALKALINE	Zircon	14	1403	19	1.9	17.94		4.06	4.7	1.57	42.3		198.6		336.9		570.7	96.3	9763		198.6	271.2	0.141554	0.347994	0.0956697		0.340411	0.02		whole-rock	68.7	0.4	14.6		5.95	0.15	0.3	2.78	4.69	2.37	0.07	1.03		219	76	91.9	70.1	143
samp. IHB1	RHYOLITE, SUBALKALINE	Zircon	13	2301	7.6	0.05	6.21		2.85	8.6	3.22	75.7		281.4		433.3		673.5	113.5	8883		74	123.7	0.0321599	0.417817	0.102703		0.385818	0.02		whole-rock	68.7	0.4	14.6		5.95	0.15	0.3	2.78	4.69	2.37	0.07	1.03		219	76	91.9	70.1	143
samp. IHB1	RHYOLITE, SUBALKALINE	Zircon	17.8	2467	7.5	0.07	7.25		4.55	11.3	4.09	87.6		325.9		463.6		723.8	120.2	8387		67.9	112.5	0.0275233	0.450263	0.110457		0.397425	0.02		whole-rock	68.7	0.4	14.6		5.95	0.15	0.3	2.78	4.69	2.37	0.07	1.03		219	76	91.9	70.1	143
samp. ITN1	RHYOLITE, SUBALKALINE	Zircon	19.2	801	9.5	0.06	20.84		0.88	2.4	0.69	20.8		87.7		144.7		244	39.7	9168		56.1	84.9	0.0700375	0.359426	0.16934		0.298563	0.02		whole-rock	66.3	0.54	14.9		5.79	0.12	0.96	2.51	5.2	3.6	0.08	0.17		140	59	114	74.8	154
samp. ITN1	RHYOLITE, SUBALKALINE	Zircon	12.2	2588	13.9	0.04	23.31		5.13	10.2	1.59	74.7		326.1		484.5		728.5	109.1	9310		160	221.4	0.0618238	0.447632	0.086875		0.1761	0.02		whole-rock	66.3	0.54	14.9		5.79	0.12	0.96	2.51	5.2	3.6	0.08	0.17		140	59	114	74.8	154
samp. ITN1	RHYOLITE, SUBALKALINE	Zircon	15.9	1727	8.2	0.07	17.96		3.41	7	1.66	55.5		198.3		293.4		431	71.3	9579		83.1	112.3	0.0481181	0.460093	0.0986763		0.257476	0.02		whole-rock	66.3	0.54	14.9		5.79	0.12	0.96	2.51	5.2	3.6	0.08	0.17		140	59	114	74.8	154
samp. ITN1	RHYOLITE, SUBALKALINE	Zircon	19.1	2578	12.9	0.09	26.67		4.94	11	2.8	86.7		342.4		494.4		728.5	112.3	8832		150.9	178	0.0585337	0.470007	0.0854871		0.277189	0.02		whole-rock	66.3	0.54	14.9		5.79	0.12	0.96	2.51	5.2	3.6	0.08	0.17		140	59	114	74.8	154
samp. ITN1	RHYOLITE, SUBALKALINE	Zircon	16.3	915	9.7	0.03	18.37		1.11	3	0.77	22.6		108.7		175.6		295	46.8	9535		63.9	112.7	0.0698361	0.368475	0.1518		0.28589	0.02		whole-rock	66.3	0.54	14.9		5.79	0.12	0.96	2.51	5.2	3.6	0.08	0.17		140	59	114	74.8	154
samp. ITN1	RHYOLITE, SUBALKALINE	Zircon	19.4	1631	12.9	0.03	26.1		3.11	6.2	1.6	45.8		216.2		334.8		501.4	81.1	8858		109.4	152.6	0.0670754	0.431193	0.117916		0.290279	0.02		whole-rock	66.3	0.54	14.9		5.79	0.12	0.96	2.51	5.2	3.6	0.08	0.17		140	59	114	74.8	154
samp. ITN1	RHYOLITE, SUBALKALINE	Zircon	18.4	2376	43.9	0.05	46.68		2.69	6.1	1.32	54.8		261.3		467.8		785.5	130	9058		179.9	300.6	0.0757155	0.332654	0.244024		0.22072	0.02		whole-rock	66.3	0.54	14.9		5.79	0.12	0.96	2.51	5.2	3.6	0.08	0.17		140	59	114	74.8	154
samp. ITN1	RHYOLITE, SUBALKALINE	Zircon	21.3	1741	22.6	0.04	39.12		2.56	5.6	1.3	50.2		211.7		331.2		519.6	82.5	9064		308.6	277.9	0.177254	0.407429	0.073234		0.23704	0.02		whole-rock	66.3	0.54	14.9		5.79	0.12	0.96	2.51	5.2	3.6	0.08	0.17		140	59	114	74.8	154
samp. ITN1	RHYOLITE, SUBALKALINE	Zircon	21.8	1191	14.1	0.04	25.23		1.67	3.9	0.98	30.6		144		230.3		375.9	59.4	8882		149.1	183.8	0.125189	0.383081	0.0945674		0.274256	0.02		whole-rock	66.3	0.54	14.9		5.79	0.12	0.96	2.51	5.2	3.6	0.08	0.17		140	59	114	74.8	154
samp. ITN1	RHYOLITE, SUBALKALINE	Zircon	15.1	1217	17	0.03	25.63		1.5	3.4	0.7	30.1		138.2		223.8		359.3	57.4	9541		133.1	196.2	0.109367	0.384637	0.127724		0.211543	0.02		whole-rock	66.3	0.54	14.9		5.79	0.12	0.96	2.51	5.2	3.6	0.08	0.17		140	59	114	74.8	154
samp. ITN1	RHYOLITE, SUBALKALINE	Zircon	12.4	3135	17.7	0.09	26.6		5.46	11.8	2.11	96.8		363		520.1		740.9	115.7	9472		171.8	225	0.0548006	0.489945	0.103027		0.190865	0.02		whole-rock	66.3	0.54	14.9		5.79	0.12	0.96	2.51	5.2	3.6	0.08	0.17		140	59	114	74.8	154
samp. ITN1	RHYOLITE, SUBALKALINE	Zircon	14.4	852	10.7	0.03	18.94		0.88	2.2	0.51	20.3		93.9		156.6		265.4	42.6	9879		75	106.7	0.0880282	0.353806	0.142667		0.233311	0.02		whole-rock	66.3	0.54	14.9		5.79	0.12	0.96	2.51	5.2	3.6	0.08	0.17		140	59	114	74.8	154
samp. ITN1	RHYOLITE, SUBALKALINE	Zircon	16.6	3086	28.1	0.08	38.07		5.01	11.2	2.37	95.3		381.3		572.5		854.4	137.2	9482		203.9	267.4	0.0660726	0.446278	0.137813		0.221777	0.02		whole-rock	66.3	0.54	14.9		5.79	0.12	0.96	2.51	5.2	3.6	0.08	0.17		140	59	114	74.8	154
samp. ITN1	RHYOLITE, SUBALKALINE	Zircon	17.2	1741	27.2	0.06	37.33		2.33	5.7	1.03	46.1		214.6		335		519	81.9	9003		245	286.2	0.140724	0.413487	0.11102		0.194255	0.02		whole-rock	66.3	0.54	14.9		5.79	0.12	0.96	2.51	5.2	3.6	0.08	0.17		140	59	114	74.8	154
samp. ITN1	RHYOLITE, SUBALKALINE	Zircon	12.5	2085	29.7	0.04	30.09		2.47	5.9	1.1	57.3		219.4		367.6		599	98.2	9318		143.6	233.8	0.0688729	0.366277	0.206825		0.1829	0.02		whole-rock	66.3	0.54	14.9		5.79	0.12	0.96	2.51	5.2	3.6	0.08	0.17		140	59	114	74.8	154
samp. ITN1	RHYOLITE, SUBALKALINE	Zircon	16.8	1109	12.3	0.04	24.91		1.44	3	0.91	28.4		129.6		202		324.2	52.3	8955		72.5	115.3	0.0653742	0.399753	0.169655		0.301401	0.02		whole-rock	66.3	0.54	14.9		5.79	0.12	0.96	2.51	5.2	3.6	0.08	0.17		140	59	114	74.8	154
samp. ITHN	RHYOLITE, SUBALKALINE	Zircon	12.7	3136	23.6	0.14	29.6		6.45	11.9	2.18	104.1	34.7	368.3	136.4	552.2	106.3	787	128.3	9151		218.8	263	0.0697704	0.46798	0.107861		0.189357	0.02		whole-rock	66.9	0.69	14.4		4.97	0.1	1.85	2.43	4.75	3.86	0.1	0.24		115	56	127	78	152
samp. ITHN	RHYOLITE, SUBALKALINE	Zircon	17.6	1845	34	0.04	42.93		2.66	6	1.15	53.7	18.8	208	75.3	321.3	62.5	475.5	77.5	8964		292.7	295.3	0.158645	0.437434	0.11616		0.195866	0.02		whole-rock	66.9	0.69	14.4		4.97	0.1	1.85	2.43	4.75	3.86	0.1	0.24		115	56	127	78	152
samp. ITHN	RHYOLITE, SUBALKALINE	Zircon	17.8	1878	34.7	0.04	46.7		2.68	6.2	1.17	57.7	19.8	213.2	79.2	330.9	66.3	497.8	82.8	9482		211.5	261.7	0.11262	0.428284	0.164066		0.189115	0.02		whole-rock	66.9	0.69	14.4		4.97	0.1	1.85	2.43	4.75	3.86	0.1	0.24		115	56	127	78	152
samp. ITHN	RHYOLITE, SUBALKALINE	Zircon	11.2	2012	17.5	0.06	23.33		4.2	8.1	1.49	68	21.5	231.5	83.7	334.4	64.6	484.9	78.1	9220		113.8	96.5	0.0565606	0.477418	0.153779		0.194094	0.02		whole-rock	66.9	0.69	14.4		4.97	0.1	1.85	2.43	4.75	3.86	0.1	0.24		115	56	127	78	152
samp. ITHN	RHYOLITE, SUBALKALINE	Zircon	15.8	1859	37.4	0.07	45.72		2.7	6	1.05	53.4	18.8	202.9	76.9	315.4	62.9	471.1	75.5	9096		317.6	320.8	0.170845	0.430694	0.117758		0.179336	0.02		whole-rock	66.9	0.69	14.4		4.97	0.1	1.85	2.43	4.75	3.86	0.1	0.24		115	56	127	78	152
samp. ITHN	RHYOLITE, SUBALKALINE	Zircon	14.8	3012	32	0.12	37.81		5.32	10.9	2.12	101.2	32	350.2	129.6	524.8	100.6	765.8	122.8	9020		234.9	277.5	0.077988	0.4573	0.136228		0.195144	0.02		whole-rock	66.9	0.69	14.4		4.97	0.1	1.85	2.43	4.75	3.86	0.1	0.24		115	56	127	78	152
samp. ITHN	RHYOLITE, SUBALKALINE	Zircon	18.8	2125	41.4	0.03	53.75		3.4	6.7	1.26	62.4	21.9	237.9	90.1	372.1	69.9	538.8	87.1	8615		730.9	503.2	0.343953	0.441537	0.0566425		0.188393	0.02		whole-rock	66.9	0.69	14.4		4.97	0.1	1.85	2.43	4.75	3.86	0.1	0.24		115	56	127	78	152
samp. ITHN	RHYOLITE, SUBALKALINE	Zircon	13	3441	28.6	0.11	33.69		6.48	12.7	2.55	117.4	39.4	413.5	147.7	603.1	113.4	851.7	136.8	8854		258.7	299.7	0.0751816	0.4855	0.110553		0.201896	0.02		whole-rock	66.9	0.69	14.4		4.97	0.1	1.85	2.43	4.75	3.86	0.1	0.24		115	56	127	78	152
samp. ITHN	RHYOLITE, SUBALKALINE	Zircon	13.1	2303	22.6	0.37	27.82		5.19	8.9	1.59	72.8	24.5	260.5	96.6	398.1	75.5	573.9	92	9276		149.9	202.3	0.065089	0.453912	0.150767		0.190968	0.02		whole-rock	66.9	0.69	14.4		4.97	0.1	1.85	2.43	4.75	3.86	0.1	0.24		115	56	127	78	152
samp. ITHN	RHYOLITE, SUBALKALINE	Zircon	14.5	4990	53	0.36	66.7		9.33	19.8	1.72	168.2	56.6	584.8	212.1	854.2	162	1208.3	195	9194		406.5	474.6	0.0814629	0.483986	0.130381		0.0911185	0.02		whole-rock	66.9	0.69	14.4		4.97	0.1	1.85	2.43	4.75	3.86	0.1	0.24		115	56	127	78	152
samp. ITHN	RHYOLITE, SUBALKALINE	Zircon	14.3	2094	49.1	0.06	59.35		3.03	7.5	0.86	65.8	22.3	243.3	88.8	370.7	70.9	558.1	88.9	9565		456.8	476.8	0.218147	0.435943	0.107487		0.118353	0.02		whole-rock	66.9	0.69	14.4		4.97	0.1	1.85	2.43	4.75	3.86	0.1	0.24		115	56	127	78	152
samp. ITHN	RHYOLITE, SUBALKALINE	Zircon	16	1886	40.1	0.06	48.15		2.58	5.9	1.02	54.7	19.4	207.7	77.9	320.8	63.3	488.4	78.7	9408		415.5	404.3	0.220308	0.425266	0.0965102		0.173582	0.02		whole-rock	66.9	0.69	14.4		4.97	0.1	1.85	2.43	4.75	3.86	0.1	0.24		115	56	127	78	152
samp. ITHN	RHYOLITE, SUBALKALINE	Zircon	14.7	1419	30	0.04	34.48		1.88	4.6	0.67	39	13.8	150.6	58.3	239.5	48.2	369.9	62.3	9233		192	247	0.135307	0.407137	0.15625		0.152928	0.02		whole-rock	66.9	0.69	14.4		4.97	0.1	1.85	2.43	4.75	3.86	0.1	0.24		115	56	127	78	152
samp. 3A03	RHYOLITE, SUBALKALINE	Zircon	20.8	1340	30.6	0.14	23.58		5.24	10.9	2.79	98.7	32.4	331	119.8	480.5	92.9	688.7	113.7	8993		128.8	158.8	0.0961194	0.480616	0.237578		0.260049	0.02		whole-rock	70.1	0.32	14.9		3.26	0.08	0.22	1.06	5.54	4.47	0.04	0.41		81	76	135	94
samp. 3A03	RHYOLITE, SUBALKALINE	Zircon	19.5	940	22.4	0.03	21.88		1.53	3.3	0.87	31.8	11.3	122.4	47.9	212.3	43.1	334.7	59	8627		97.9	131.6	0.104149	0.365701	0.228805		0.25964	0.02		whole-rock	70.1	0.32	14.9		3.26	0.08	0.22	1.06	5.54	4.47	0.04	0.41		81	76	135	94
samp. 3A03	RHYOLITE, SUBALKALINE	Zircon	20.3	2970	36.6	0.03	16.19		1.64	3.3	0.93	29.5	10.4	118.1	44.6	191.9	37.4	292	49.1	8263		210.3	236.2	0.0708081	0.404452	0.174037		0.288163	0.02		whole-rock	70.1	0.32	14.9		3.26	0.08	0.22	1.06	5.54	4.47	0.04	0.41		81	76	135	94
samp. 3A03	RHYOLITE, SUBALKALINE	Zircon	22.5	2493	47.7	0.15	30.83		6.68	14	3.33	110.8	36	374.6	136.5	529.5	101.7	774.4	121.8	8195		192.2	253.5	0.0770959	0.483729	0.248179		0.258484	0.02		whole-rock	70.1	0.32	14.9		3.26	0.08	0.22	1.06	5.54	4.47	0.04	0.41		81	76	135	94
samp. 3A03	RHYOLITE, SUBALKALINE	Zircon	23.4	2030	35.1	0.02	24.89		1.76	4.1	0.96	34.1	11.3	127.3	48.9	210.4	41.8	320.3	54.5	8250		155.6	199	0.0766502	0.39744	0.225578		0.248214	0.02		whole-rock	70.1	0.32	14.9		3.26	0.08	0.22	1.06	5.54	4.47	0.04	0.41		81	76	135	94
samp. 3A03	RHYOLITE, SUBALKALINE	Zircon	22.7	2607	40.4	0.03	19.53		1.15	3.3	0.79	26.9	9.2	99.9	38.8	167.5	33.3	260.1	45.1	8899		392.3	318.1	0.150479	0.384083	0.102982		0.256341	0.02		whole-rock	70.1	0.32	14.9		3.26	0.08	0.22	1.06	5.54	4.47	0.04	0.41		81	76	135	94
samp. 3A03	RHYOLITE, SUBALKALINE	Zircon	17.8	1237	21.5	0.03	20.71		1.51	2.7	0.71	27.4	9.8	106.4	40.4	173.6	34	266.2	46.1	8334		99.7	142.1	0.0805982	0.399699	0.215647		0.252362	0.02		whole-rock	70.1	0.32	14.9		3.26	0.08	0.22	1.06	5.54	4.47	0.04	0.41		81	76	135	94
samp. 3A03	RHYOLITE, SUBALKALINE	Zircon	21.1	2102	40.6	0.12	37.21		4.76	10.9	2.74	95.2	31.3	332.2	124.5	516.4	100.7	763.4	126.1	8659		189	254.5	0.0899144	0.435159	0.214815		0.260041	0.02		whole-rock	70.1	0.32	14.9		3.26	0.08	0.22	1.06	5.54	4.47	0.04	0.41		81	76	135	94
samp. 3A03	RHYOLITE, SUBALKALINE	Zircon	25.7	1546	29	0.17	34.43		6.18	13.3	3.31	114.2	37.9	386.4	138.1	560	109	806.6	130.9	8709		358.7	283.7	0.232018	0.479048	0.0808475		0.259653	0.02		whole-rock	70.1	0.32	14.9		3.26	0.08	0.22	1.06	5.54	4.47	0.04	0.41		81	76	135	94
samp. 3A03	RHYOLITE, SUBALKALINE	Zircon	20.6	3272	32.6	0.06	26.37		2.28	4.3	1.15	36.3	13.1	146.1	55.9	234.6	46.2	362.3	61.6	8873		226.4	245.6	0.0691932	0.403257	0.143993		0.281406	0.02		whole-rock	70.1	0.32	14.9		3.26	0.08	0.22	1.06	5.54	4.47	0.04	0.41		81	76	135	94
samp. 3A03	RHYOLITE, SUBALKALINE	Zircon	21	2387	31.3	0.13	39.56		4.48	8.8	2.17	75	25.7	271.2	98.5	414.3	78.4	606.2	100	8135		231.4	220	0.0969418	0.447377	0.135264		0.258233	0.02		whole-rock	70.1	0.32	14.9		3.26	0.08	0.22	1.06	5.54	4.47	0.04	0.41		81	76	135	94
samp. 3A03	RHYOLITE, SUBALKALINE	Zircon	18.6	1099	16.2	0.04	32.73		2.61	5.5	1.46	51.1	18.6	212.2	83.8	385.8	76.8	614.8	106.1	7899		126.5	162	0.115105	0.345153	0.128063		0.266247	0.02		whole-rock	70.1	0.32	14.9		3.26	0.08	0.22	1.06	5.54	4.47	0.04	0.41		81	76	135	94
samp. 3A03	RHYOLITE, SUBALKALINE	Zircon	19.6	979	22.1	0.02	25.79		1.95	3.5	0.94	32	11.9	133	53.4	232.1	47.3	374.3	65.7	8997		97	131.3	0.0990807	0.35533	0.227835		0.271545	0.02		whole-rock	70.1	0.32	14.9		3.26	0.08	0.22	1.06	5.54	4.47	0.04	0.41		81	76	135	94
samp. 3A03	RHYOLITE, SUBALKALINE	Zircon	21.1	1307	24.5	0.04	28.94		2.03	4.3	1.1	37.2	13.5	142.1	54.8	226.9	43.6	342.4	57.6	8546		143.6	182.9	0.10987	0.415012	0.170613		0.265895	0.02		whole-rock	70.1	0.32	14.9		3.26	0.08	0.22	1.06	5.54	4.47	0.04	0.41		81	76	135	94
samp. 3A03	RHYOLITE, SUBALKALINE	Zircon	22.5	1413	28.7	0.03	28.35		2.33	4.6	1.05	37.9	14.4	153.1	56.2	247.3	49.1	371.2	61.2	8574		274.7	248.6	0.194409	0.412446	0.104478		0.243116	0.02		whole-rock	70.1	0.32	14.9		3.26	0.08	0.22	1.06	5.54	4.47	0.04	0.41		81	76	135	94
samp. 3A03	RHYOLITE, SUBALKALINE	Zircon	21.2	1343	26.1	0.08	40.72		3.24	6.1	1.48	56.6	20.3	235.2	96.4	425.8	86.1	660.9	113.3	8413		202.3	193.2	0.150633	0.355878	0.129016		0.243507	0.02		whole-rock	70.1	0.32	14.9		3.26	0.08	0.22	1.06	5.54	4.47	0.04	0.41		81	76	135	94
samp. 3A03	RHYOLITE, SUBALKALINE	Zircon	18.7	3240	28.1	0.1	49.24		4.58	9.8	2.12	84	28.4	298.2	108.1	444.6	85.1	615	101.5	8560		202.5	220.8	0.0625	0.484878	0.138765		0.225895	0.02		whole-rock	70.1	0.32	14.9		3.26	0.08	0.22	1.06	5.54	4.47	0.04	0.41		81	76	135	94
samp. 3A03	RHYOLITE, SUBALKALINE	Zircon	19.4	1195	25	0.07	36.22		3.18	6.2	1.54	53.8	18	202.7	80.9	356.4	71.3	571.9	96.8	8794		150.3	156.2	0.125774	0.354433	0.166334		0.257785	0.02		whole-rock	70.1	0.32	14.9		3.26	0.08	0.22	1.06	5.54	4.47	0.04	0.41		81	76	135	94
samp. 3A03	RHYOLITE, SUBALKALINE	Zircon	17	2869	23.3	0.04	32.58		2.6	4.9	1.2	43.1	14.9	164.9	62.9	269.1	53.1	415.8	69.9	8517		175.6	207.2	0.061206	0.396585	0.132688		0.252446	0.02		whole-rock	70.1	0.32	14.9		3.26	0.08	0.22	1.06	5.54	4.47	0.04	0.41		81	76	135	94
samp. 5A03	RHYOLITE, SUBALKALINE	Zircon	31.9	4528	31.5	0.23	29.66		15.43	27.9	10.05	191.3	56.2	545.1	192	754.4	145.5	1076	178.9	7310		297	279.7	0.0655919	0.506599	0.106061		0.420562	0.02		whole-rock	71.9	0.24	14.1		2.7	0.07	0.13	0.75	5.52	4.52	0.02	0.5		51	96	160	94
samp. 5A03	RHYOLITE, SUBALKALINE	Zircon	9.1	1479	38.7	0.01	56.94		2.37	5	1.29	49.8	16.8	178.1	66.4	270.6	49.6	364.1	57.5	7111		110.6	146.7	0.0747803	0.489151	0.34991		0.249927	0.02		whole-rock	71.9	0.24	14.1		2.7	0.07	0.13	0.75	5.52	4.52	0.02	0.5		51	96	160	94
samp. 5A03	RHYOLITE, SUBALKALINE	Zircon	14.3	1883	38.6	0.06	55.41		3.16	6.3	1.87	61.2	21	226	81	340	63.7	478.7	78.6	8470		300.5	254.4	0.159586	0.472112	0.128453		0.291152	0.02		whole-rock	71.9	0.24	14.1		2.7	0.07	0.13	0.75	5.52	4.52	0.02	0.5		51	96	160	94
samp. 5A03	RHYOLITE, SUBALKALINE	Zircon	14.3	2380	37.8	0.14	79.39		4.64	10.1	2.81	79.7	28.1	283.6	101.7	422.4	76.8	566.3	94.5	7655		146.9	143.8	0.0617227	0.500795	0.257318		0.302789	0.02		whole-rock	71.9	0.24	14.1		2.7	0.07	0.13	0.75	5.52	4.52	0.02	0.5		51	96	160	94
samp. 5A03	RHYOLITE, SUBALKALINE	Zircon	17.5	3689	29.2	0.16	27.55		10.35	19	4.75	133.7	42.5	431.1	151	626.1	124.8	977.9	161.3	7382		463.9	497.5	0.125752	0.440843	0.0629446		0.288121	0.02		whole-rock	71.9	0.24	14.1		2.7	0.07	0.13	0.75	5.52	4.52	0.02	0.5		51	96	160	94
samp. 5A03	RHYOLITE, SUBALKALINE	Zircon	7.7	3197	33.3	0.14	45.24		5.66	13	3.2	117.6	39.1	400.2	142.2	555.1	101.3	696.2	112.7	7666		119.5	165.4	0.0373788	0.574835	0.278661		0.250206	0.02		whole-rock	71.9	0.24	14.1		2.7	0.07	0.13	0.75	5.52	4.52	0.02	0.5		51	96	160	94
samp. 5A03	RHYOLITE, SUBALKALINE	Zircon	8.1	1438	41.1	0.04	51.13		2.03	4.7	0.86	41.4	15.3	162.2	61.4	259	50.1	363.3	58	8967		145.1	223.4	0.100904	0.446463	0.283253		0.188483	0.02		whole-rock	71.9	0.24	14.1		2.7	0.07	0.13	0.75	5.52	4.52	0.02	0.5		51	96	160	94
samp. 5A03	RHYOLITE, SUBALKALINE	Zircon	8.5	3103	52	0.1	59.01		5.36	11.8	3.09	105.7	34.5	367.1	131.7	524.7	96.4	712.5	112.1	6808		122.5	169.7	0.0394779	0.515228	0.42449		0.267488	0.02		whole-rock	71.9	0.24	14.1		2.7	0.07	0.13	0.75	5.52	4.52	0.02	0.5		51	96	160	94
samp. 5A03	RHYOLITE, SUBALKALINE	Zircon	10.3	1837	46.9	0.04	74.83		2.63	6.2	1.51	61.1	21.3	223.3	78.9	318.2	59.6	431.6	68.2	7723		200.9	229.8	0.109363	0.517377	0.233449		0.237183	0.02		whole-rock	71.9	0.24	14.1		2.7	0.07	0.13	0.75	5.52	4.52	0.02	0.5		51	96	160	94
samp. 5A03	RHYOLITE, SUBALKALINE	Zircon	12.5	1256	22.6	0.03	16.44		2.49	4.8	1.46	45.8	14.6	159.6	55.3	231.5	43.6	337.9	54.6	8710		56.2	85.9	0.0447452	0.472329	0.402135		0.301039	0.02		whole-rock	71.9	0.24	14.1		2.7	0.07	0.13	0.75	5.52	4.52	0.02	0.5		51	96	160	94
samp. 5A03	RHYOLITE, SUBALKALINE	Zircon	5.9	5397	64	0.11	92.16		10.97	24.9	6.94	206.3	69.6	720.3	246.9	967.1	173.7	1210.9	184.7	7753		231.1	314.4	0.0428201	0.594847	0.276936		0.296029	0.02		whole-rock	71.9	0.24	14.1		2.7	0.07	0.13	0.75	5.52	4.52	0.02	0.5		51	96	160	94
samp. 5A03	RHYOLITE, SUBALKALINE	Zircon	22.9	2511	34.3	0.09	30.9		4.14	8.8	2.81	74.7	26.4	264.8	103.6	416.5	79.8	592.9	99.8	7521		346.8	317.1	0.138112	0.446618	0.0989043		0.335064	0.02		whole-rock	71.9	0.24	14.1		2.7	0.07	0.13	0.75	5.52	4.52	0.02	0.5		51	96	160	94
samp. 5A03	RHYOLITE, SUBALKALINE	Zircon	8.9	2112	60.5	0.05	84.95		3.19	6.8	1.47	66.6	22.7	243.7	92.3	354.2	68.3	486.8	76	8253		313.1	345.2	0.148248	0.500616	0.193229		0.211178	0.02		whole-rock	71.9	0.24	14.1		2.7	0.07	0.13	0.75	5.52	4.52	0.02	0.5		51	96	160	94
samp. 5A03	RHYOLITE, SUBALKALINE	Zircon	14.9	2348	65	1.05	101.81		4.15	8.5	1.95	75.6	27.1	279.1	99.5	395	73.5	512.7	83.1	7525		383.5	393.1	0.16333	0.544373	0.169492		0.235173	0.02		whole-rock	71.9	0.24	14.1		2.7	0.07	0.13	0.75	5.52	4.52	0.02	0.5		51	96	160	94
samp. 5A03	RHYOLITE, SUBALKALINE	Zircon	12.1	1893	52.4	0.03	67.57		2.88	6.5	1.63	60.9	21.1	218.4	81.7	325.3	59.9	442.3	71.3	8389		326.6	313.2	0.17253	0.493783	0.160441		0.250464	0.02		whole-rock	71.9	0.24	14.1		2.7	0.07	0.13	0.75	5.52	4.52	0.02	0.5		51	96	160	94
samp. 5A03	RHYOLITE, SUBALKALINE	Zircon	21.8	4555	36.4	0.24	31.91		14.99	27.9	8.53	192.9	58.8	575.4	199.8	781.6	149.9	1079.3	179	7374		302.8	327.4	0.0664764	0.533123	0.120211		0.355471	0.02		whole-rock	71.9	0.24	14.1		2.7	0.07	0.13	0.75	5.52	4.52	0.02	0.5		51	96	160	94
samp. 5A03	RHYOLITE, SUBALKALINE	Zircon	8.1	3909	49.8	0.14	87.46		6.49	17.8	4.09	155.1	49.8	509.3	177	695.6	127.8	892.3	138.8	7514		221.1	264.1	0.0565618	0.570772	0.225237		0.237975	0.02		whole-rock	71.9	0.24	14.1		2.7	0.07	0.13	0.75	5.52	4.52	0.02	0.5		51	96	160	94
samp. 5A03	RHYOLITE, SUBALKALINE	Zircon	9.8	1503	35	0.04	57.72		2.3	5.5	1.31	50.3	16	173.8	64.5	261.6	48	349.6	55.9	7545		180.3	197.8	0.11996	0.49714	0.194121		0.240785	0.02		whole-rock	71.9	0.24	14.1		2.7	0.07	0.13	0.75	5.52	4.52	0.02	0.5		51	96	160	94
samp. 5A03	RHYOLITE, SUBALKALINE	Zircon	8.4	2241	33.3	0.4	39.8		4.6	9.5	2.13	85.7	26.9	273.2	99.6	385.9	71.2	519.1	80.1	8031		105.8	145.5	0.0472111	0.526296	0.314745		0.228219	0.02		whole-rock	71.9	0.24	14.1		2.7	0.07	0.13	0.75	5.52	4.52	0.02	0.5		51	96	160	94
samp. 5A03	RHYOLITE, SUBALKALINE	Zircon	6.5	4479	43.9	0.12	68.4		7.96	18.7	4.15	161.1	54.5	548.5	194.1	757.5	139.3	979.9	151.7	7606		219.5	284.6	0.0490065	0.559751	0.2		0.231155	0.02		whole-rock	71.9	0.24	14.1		2.7	0.07	0.13	0.75	5.52	4.52	0.02	0.5		51	96	160	94
samp. 5A03	RHYOLITE, SUBALKALINE	Zircon	10.2	2063	55.7	0.06	91.66		3.22	7.6	1.81	72.1	24.9	255.8	91	365.1	66.8	471.8	73.6	7080		269.1	268.5	0.130441	0.542179	0.206986		0.236389	0.02		whole-rock	71.9	0.24	14.1		2.7	0.07	0.13	0.75	5.52	4.52	0.02	0.5		51	96	160	94
samp. 5A03	RHYOLITE, SUBALKALINE	Zircon	13.5	2838	65.3	0.06	73.51		3.95	9.7	2.07	88.9	30.4	331	121.3	503.1	95.6	739	119.9	8313		261.4	290.5	0.0921071	0.447903	0.249809		0.215505	0.02		whole-rock	71.9	0.24	14.1		2.7	0.07	0.13	0.75	5.52	4.52	0.02	0.5		51	96	160	94
samp. 5A03	RHYOLITE, SUBALKALINE	Zircon	11.1	1462	36.6	0.03	43.85		1.8	4.6	0.92	40.9	14.7	171	61.1	259	50.2	378.6	59.7	9533		170.1	222.4	0.116347	0.451664	0.215168		0.205055	0.02		whole-rock	71.9	0.24	14.1		2.7	0.07	0.13	0.75	5.52	4.52	0.02	0.5		51	96	160	94
samp. 5A03	RHYOLITE, SUBALKALINE	Zircon	6.3	2727	36.2	0.08	35.27		5.54	10.6	2.78	103.7	32.7	342.6	122.5	485.5	90.8	640	97.2	7550		104.9	158.3	0.0384672	0.535313	0.345091		0.256346	0.02		whole-rock	71.9	0.24	14.1		2.7	0.07	0.13	0.75	5.52	4.52	0.02	0.5		51	96	160	94
samp. 5A03	RHYOLITE, SUBALKALINE	Zircon	11.9	2722	39.9	1.13	50.49		5.94	12.6	3.14	107.6	34	349.9	122.6	489.2	89.2	637.6	101.1	7055		127.6	158.2	0.0468773	0.548777	0.312696		0.260713	0.02		whole-rock	71.9	0.24	14.1		2.7	0.07	0.13	0.75	5.52	4.52	0.02	0.5		51	96	160	94
samp. 5A03	RHYOLITE, SUBALKALINE	Zircon	9.3	1016	26.2	0.05	28.01		1.31	3.2	0.69	27.6	10.4	115.6	42.3	182.6	37	285.9	45.3	9008		60.3	118.6	0.0593504	0.404337	0.434494		0.224462	0.02		whole-rock	71.9	0.24	14.1		2.7	0.07	0.13	0.75	5.52	4.52	0.02	0.5		51	96	160	94
samp. RM (08DH-21)	RHYOLITE, CALCALKALINE	Zircon	6.79054	981.403	1.82418	0.0320924	8.50058		0.424552	1.27301	0.399669	17.9555	6.92614	102.689	38.5183	190.1	44.4531	407.217	80.252	9472.7		69.3934	178.085	0.0707084	0.252172	0.0262875		0.255569	0.002		whole-rock	73.76	0.28	14.03	1.86		0.05	0.46	1.73	4.36	3.4	0.07		100
samp. RM (08DH-21)	RHYOLITE, CALCALKALINE	Zircon	10.7807	1664.49	2.693	0.024566	15.4409		2.17276	4.26601	1.65135	39.7265	13.7447	164.919	66.0871	313.312	69.4107	604.987	121.836	8345.62		183.265	294.771	0.110103	0.2726	0.0146945		0.387804	0.002		whole-rock	73.76	0.28	14.03	1.86		0.05	0.46	1.73	4.36	3.4	0.07		100
samp. RM (08DH-21)	RHYOLITE, CALCALKALINE	Zircon	11.3637	1559.43	5.46359	0.0190731	19.8602		1.07866	2.80567	0.770369	28.0398	10.7655	147.901	62.2649	285.976	64.5162	559.946	107.437	10005.2		112.119	242.247	0.0718973	0.264135	0.0487304		0.265532	0.002		whole-rock	73.76	0.28	14.03	1.86		0.05	0.46	1.73	4.36	3.4	0.07		100
samp. RM (08DH-21)	RHYOLITE, CALCALKALINE	Zircon	8.19259	1224.4	3.20115	0.0132233	10.7414		0.574651	1.67763	0.806481	22.4374	8.90007	123.193	50.0092	256.607	58.866	515.058	103.65	9741.67		61.8161	172.964	0.050487	0.239183	0.051785		0.401868	0.002		whole-rock	73.76	0.28	14.03	1.86		0.05	0.46	1.73	4.36	3.4	0.07		100
samp. RM (08DH-21)	RHYOLITE, CALCALKALINE	Zircon	6.26689	684.823	1.31711	0.0153111	6.20584		0.539292	1.19713	0.525657	11.8674	5.04123	70.8852	26.2279	127.361	29.8457	272.397	52.5421	10570		42.0413	114.1	0.06139	0.260228	0.031329		0.426361	0.002		whole-rock	73.76	0.28	14.03	1.86		0.05	0.46	1.73	4.36	3.4	0.07		100
samp. RM (08DH-21)	RHYOLITE, CALCALKALINE	Zircon	6.72455	2133.59	6.27878	0.134599	35.5622		1.67075	4.25011	0.717156	43.5091	16.3079	183.719	87.2556	408.755	88.5323	754.664	143.184	10868.6		300.67	483.306	0.140922	0.243445	0.0208826		0.16123	0.002		whole-rock	73.76	0.28	14.03	1.86		0.05	0.46	1.73	4.36	3.4	0.07		100
samp. RM (08DH-21)	RHYOLITE, CALCALKALINE	Zircon	7.41994	2709.36	17.9419	0.0292345	50.582		1.67707	4.65777	1.30155	60.4409	22.077	293.923	106.217	536.008	118.338	1043.06	193.903	11010.5		818.694	1219.81	0.302172	0.281789	0.0219152		0.237155	0.002		whole-rock	73.76	0.28	14.03	1.86		0.05	0.46	1.73	4.36	3.4	0.07		100
samp. RM (08DH-21)	RHYOLITE, CALCALKALINE	Zircon	9.43699	830.342	2.60826	0.0193103	11.2547		0.4434	1.32668	0.428972	14.4326	5.77745	76.6515	33.8392	167.015	37.9063	343.988	68.854	9801.43		48.7812	131.358	0.0587484	0.222832	0.0534685		0.299707	0.002		whole-rock	73.76	0.28	14.03	1.86		0.05	0.46	1.73	4.36	3.4	0.07		100
samp. RM (08DH-21)	RHYOLITE, CALCALKALINE	Zircon	10.3449	1491.52	1.75426	0.0214861	10.8224		2.15845	4.45341	1.46989	44.4541	14.3293	184.337	62.8555	287.017	59.5333	500.406	90.6363	9395.14		85.9101	144.359	0.0575992	0.368375	0.0204197		0.319379	0.002		whole-rock	73.76	0.28	14.03	1.86		0.05	0.46	1.73	4.36	3.4	0.07		100
samp. RM (08DH-21)	RHYOLITE, CALCALKALINE	Zircon	11.2207	1353.08	1.62105	0.0156574	8.82144		1.6234	3.55711	1.08036	35.1774	12.214	156.547	54.4331	261.62	55.3171	458.254	86.6436	9599.96		67.339	124.788	0.0497672	0.341615	0.0240729		0.295265	0.002		whole-rock	73.76	0.28	14.03	1.86		0.05	0.46	1.73	4.36	3.4	0.07		100
samp. RM (08DH-21)	RHYOLITE, CALCALKALINE	Zircon	11.5281	1804.67	1.80868	0.0311126	17.9913		2.45832	6.20042	2.1563	52.8367	18.0171	205.947	78.5281	347.935	74.3681	610.387	110.111	9440.09		155.472	223.104	0.0861495	0.337404	0.0116335		0.364212	0.002		whole-rock	73.76	0.28	14.03	1.86		0.05	0.46	1.73	4.36	3.4	0.07		100
samp. RM (08DH-21)	RHYOLITE, CALCALKALINE	Zircon	10.3868	1708.63	6.49861	0.0310522	21.1437		1.02511	2.81517	1.10028	28.4959	11.1496	150.05	65.5467	310.263	71.5367	642.652	126.498	9708.23		149.756	330.724	0.0876468	0.233486	0.0433947		0.375565	0.002		whole-rock	73.76	0.28	14.03	1.86		0.05	0.46	1.73	4.36	3.4	0.07		100
samp. RM (08DH-21)	RHYOLITE, CALCALKALINE	Zircon	11.2175	2270.11	9.49312	0.056477	42.4819		1.2776	4.13248	1.14912	43.1016	16.884	210.817	93.0178	428.513	93.2214	773.827	145.116	10216.8		349.167	526.819	0.153811	0.272435	0.0271879		0.26323	0.002		whole-rock	73.76	0.28	14.03	1.86		0.05	0.46	1.73	4.36	3.4	0.07		100
samp. RM (08DH-21)	RHYOLITE, CALCALKALINE	Zircon	2.85233	1323.83	4.74653	0.0298456	18.0524		0.403802	1.75315	0.539724	21.101	8.53112	130.405	51.1415	276.835	64.6641	603.308	118.296	10277.1		104.593	357.568	0.0790075	0.21615	0.0453811		0.27129	0.002		whole-rock	73.76	0.28	14.03	1.86		0.05	0.46	1.73	4.36	3.4	0.07		100
samp. RM (08DH-21)	RHYOLITE, CALCALKALINE	Zircon	10.199	1324.38	6.17674	0.0912589	25.1564		1.16062	2.87205	0.913116	30.6743	11.4153	144.355	57.6842	289.018	66.4997	581.22	109.757	10328.1		319.58	527.305	0.241305	0.248365	0.0193277		0.297417	0.002		whole-rock	73.76	0.28	14.03	1.86		0.05	0.46	1.73	4.36	3.4	0.07		100
samp. RM (08DH-21)	RHYOLITE, CALCALKALINE	Zircon	10.4256	2105.25	6.15562	0.580994	28.0235		2.35334	4.30315	0.913259	42.3704	16.3754	182.86	82.9193	399.07	88.528	751.347	142.222	10250.6		191.949	355.362	0.0911762	0.243377	0.032069		0.206773	0.002		whole-rock	73.76	0.28	14.03	1.86		0.05	0.46	1.73	4.36	3.4	0.07		100
samp. RM (08DH-21)	RHYOLITE, CALCALKALINE	Zircon	9.77077	2806.75	4.51561	0.303217	19.6289		2.98025	8.25665	2.52914	69.8705	24.1647	301.065	114.714	542.395	118.865	999.69	185.64	9171.05		249.75	445.899	0.0889821	0.301159	0.0180805		0.321919	0.002		whole-rock	73.76	0.28	14.03	1.86		0.05	0.46	1.73	4.36	3.4	0.07		100
samp. RM (08DH-21)	RHYOLITE, CALCALKALINE	Zircon	9.34441	2047.51	9.73315	0.0525428	40.9651		0.96444	3.04021	0.854784	36.8499	14.5981	184.981	78.9321	387.237	85.798	745.968	138.087	10261.5		217.998	404.165	0.10647	0.247975	0.0446479		0.246894	0.002		whole-rock	73.76	0.28	14.03	1.86		0.05	0.46	1.73	4.36	3.4	0.07		100
samp. RM (08DH-21)	RHYOLITE, CALCALKALINE	Zircon	3.97225	1203.61	3.31578	0.012252	18.9864		0.674668	2.38583	0.488677	25.722	9.5124	137.591	48.0789	244.581	54.7802	471	86.8341	12095.1		125.543	305.265	0.104305	0.292125	0.0264115		0.19071	0.002		whole-rock	73.76	0.28	14.03	1.86		0.05	0.46	1.73	4.36	3.4	0.07		100
samp. DH-1 (08DH-15)	RHYOLITE, CALCALKALINE	Zircon	6.85104	1304.47	9.05236	0.00751745	11.2439		0.669435	2.23847	0.768258	25.4229	9.50708	115.217	50.2538	238.534	55.0575	474.259	92.1594	8497.78		90.2893	205.753	0.0692151	0.242941	0.100259		0.311345	0.002		whole-rock	72.84	0.33	14.38	2.14		0.05	0.54	1.92	4.51	3.2	0.08		100	232.176	16.1914	0.415477	18.5784	36.7398
samp. DH-1 (08DH-15)	RHYOLITE, CALCALKALINE	Zircon	13.856	2587.03	18.1423	0.0245348	40.2437		1.53223	4.12559	1.36742	50.0347	18.412	231.422	101.016	457.163	99.8055	838.875	154.2	8944.26		348.833	492.868	0.134839	0.275871	0.0520085		0.290968	0.002		whole-rock	72.84	0.33	14.38	2.14		0.05	0.54	1.92	4.51	3.2	0.08		100	232.176	16.1914	0.415477	18.5784	36.7398
samp. DH-1 (08DH-15)	RHYOLITE, CALCALKALINE	Zircon	6.02175	856.812	10.0776	0.00998069	9.49797		0.631964	1.67172	0.590139	15.2196	5.7585	71.5175	30.0172	146.765	34.9999	312.436	61.1247	9422.1		65.3158	163.208	0.0762311	0.228903	0.15429		0.35768	0.002		whole-rock	72.84	0.33	14.38	2.14		0.05	0.54	1.92	4.51	3.2	0.08		100	232.176	16.1914	0.415477	18.5784	36.7398
samp. DH-1 (08DH-15)	RHYOLITE, CALCALKALINE	Zircon	16.8751	2486.22	21.095	0.036901	53.5577		2.09113	5.61519	1.47883	57.8601	20.9429	248.566	100.708	438.012	96.5993	771.473	139.654	8918.71		605.424	482.227	0.243512	0.322197	0.0348434		0.250825	0.002		whole-rock	72.84	0.33	14.38	2.14		0.05	0.54	1.92	4.51	3.2	0.08		100	232.176	16.1914	0.415477	18.5784	36.7398
samp. DH-1 (08DH-15)	RHYOLITE, CALCALKALINE	Zircon	10.1667	1028.4	11.1219	0.00997557	14.0324		0.63164	2.12953	0.559798	18.5752	8.59622	105.763	43.1715	205.507	46.0836	387.329	74.7681	9324.66		51.8686	108.417	0.0504362	0.273057	0.214425		0.272111	0.002		whole-rock	72.84	0.33	14.38	2.14		0.05	0.54	1.92	4.51	3.2	0.08		100	232.176	16.1914	0.415477	18.5784	36.7398
samp. DH-1 (08DH-15)	RHYOLITE, CALCALKALINE	Zircon	15.867	618.928	9.20937	0.0520391	5.2753		0.610432	1.28588	0.681057	11.5452	4.38139	54.8934	24.5167	117.67	27.4778	248.622	50.6371	8035.64		22.5611	58.8991	0.0364519	0.220791	0.408196		0.540388	0.002		whole-rock	72.84	0.33	14.38	2.14		0.05	0.54	1.92	4.51	3.2	0.08		100	232.176	16.1914	0.415477	18.5784	36.7398
samp. DH-1 (08DH-15)	RHYOLITE, CALCALKALINE	Zircon	5.59487	150.163	8.89279	0.00723177	3.84718		0.0418179	0.292926	0.110859	1.89645	0.727428	11.2316	5.04164	27.0763	6.92154	66.033	15.8763	10049.6		14.8748	56.9906	0.0990577	0.170091	0.597843		0.454722	0.002		whole-rock	72.84	0.33	14.38	2.14		0.05	0.54	1.92	4.51	3.2	0.08		100	232.176	16.1914	0.415477	18.5784	36.7398
samp. DH-1 (08DH-15)	RHYOLITE, CALCALKALINE	Zircon	10.1749	1803.92	22.6476	0.0197565	12.0584		2.28771	5.36922	1.47643	44.635	16.6329	188.627	74.847	325.033	68.0857	547.184	98.2376	8812.22		48.3522	99.9402	0.026804	0.344724	0.468389		0.29157	0.002		whole-rock	72.84	0.33	14.38	2.14		0.05	0.54	1.92	4.51	3.2	0.08		100	232.176	16.1914	0.415477	18.5784	36.7398
samp. DH-1 (08DH-15)	RHYOLITE, CALCALKALINE	Zircon	10.2411	1331.37	7.02262	0.0192503	10.8925		1.2022	3.23223	0.959064	31.9854	11.9453	129.467	53.86	231.075	49.0762	392.757	70.2929	9387.17		29.4147	68.943	0.0220936	0.329636	0.238745		0.288366	0.002		whole-rock	72.84	0.33	14.38	2.14		0.05	0.54	1.92	4.51	3.2	0.08		100	232.176	16.1914	0.415477	18.5784	36.7398
samp. DH-1 (08DH-15)	RHYOLITE, CALCALKALINE	Zircon	8.78586	2508.64	24.7812	0.0148747	81.8057		2.00411	5.29229	1.62601	55.75	20.1638	236.305	99.4018	439.18	95.3803	763.274	138.815	10885.4		911.747	917.492	0.363442	0.309594	0.0271799		0.289403	0.002		whole-rock	72.84	0.33	14.38	2.14		0.05	0.54	1.92	4.51	3.2	0.08		100	232.176	16.1914	0.415477	18.5784	36.7398
samp. DH-1 (08DH-15)	RHYOLITE, CALCALKALINE	Zircon	25.0498	418.803	17.997	0.0242131	13.4558		0.877414	1.74063	0.265125	14.266	4.15834	44.9075	16.5086	70.3492	14.5179	113.626	20.4745	9777.59		72.4814	81.7235	0.173068	0.395221	0.248299		0.162656	0.002		whole-rock	72.84	0.33	14.38	2.14		0.05	0.54	1.92	4.51	3.2	0.08		100	232.176	16.1914	0.415477	18.5784	36.7398
samp. DH-1 (08DH-15)	RHYOLITE, CALCALKALINE	Zircon	39.5969	344.068	16.3793	0.0239546	7.82863		0.997331	1.86191	0.346812	11.0408	3.78212	38.3523	14.093	58.0174	12.0004	91.9839	17.4388	9337.1		35.3406	38.2979	0.102714	0.416946	0.463471		0.23385	0.002		whole-rock	72.84	0.33	14.38	2.14		0.05	0.54	1.92	4.51	3.2	0.08		100	232.176	16.1914	0.415477	18.5784	36.7398
samp. DH-3 (08DH-19)	RHYOLITE, CALCALKALINE	Zircon	11.6287	1677.53	13.537	0.0190532	14.4967		2.11537	4.1657	0.846422	39.7957	14.2871	166.738	66.8507	297.166	60.6193	507.744	91.7606	7908.56		62.365	127.376	0.0371766	0.32839	0.21706		0.200978	0.002		whole-rock	72.79	0.33	14.41	2.09		0.05	0.53	1.95	4.58	3.19	0.08		100	226.04	16.3517	0.30507	18.669	37.4283
samp. DH-3 (08DH-19)	RHYOLITE, CALCALKALINE	Zircon	6.98308	1046.39	10.7585	0.0236814	14.9772		0.749738	2.09021	0.719566	21.0199	7.51525	89.9368	38.2771	176.42	40.1988	344.058	64.845	9274.48		144.518	236.928	0.138111	0.2614	0.0744437		0.331883	0.002		whole-rock	72.79	0.33	14.41	2.09		0.05	0.53	1.95	4.58	3.19	0.08		100	226.04	16.3517	0.30507	18.669	37.4283
samp. DH-3 (08DH-19)	RHYOLITE, CALCALKALINE	Zircon	18.5216	5021.64	21.7193	0.334892	78.8603		7.93006	16.1771	4.73342	132.046	42.7758	475.245	197.034	792.468	163.134	1298.07	227.27	8000.77		1722.94	1314.8	0.343103	0.366116	0.0126059		0.313101	0.002		whole-rock	72.79	0.33	14.41	2.09		0.05	0.53	1.95	4.58	3.19	0.08		100	226.04	16.3517	0.30507	18.669	37.4283
samp. DH-3 (08DH-19)	RHYOLITE, CALCALKALINE	Zircon	20.1463	2675.49	13.7043	0.021409	27.3977		1.05847	3.09372	1.76988	46.8919	18.5094	233.543	100.278	460.445	101.871	863.699	164.565	7911.31		276.229	392.249	0.103244	0.270398	0.0496121		0.449238	0.002		whole-rock	72.79	0.33	14.41	2.09		0.05	0.53	1.95	4.58	3.19	0.08		100	226.04	16.3517	0.30507	18.669	37.4283
samp. DH-3 (08DH-19)	RHYOLITE, CALCALKALINE	Zircon	14.1225	3741.38	7.78219	0.0521287	43.8229		4.88325	11.4886	3.42474	106.016	35.9739	403.367	153.932	656.28	134.356	1064.16	185.343	8714.18		267.796	291.239	0.0715769	0.379049	0.0290601		0.300008	0.002		whole-rock	72.79	0.33	14.41	2.09		0.05	0.53	1.95	4.58	3.19	0.08		100	226.04	16.3517	0.30507	18.669	37.4283
samp. DH-3 (08DH-19)	RHYOLITE, CALCALKALINE	Zircon	9.81562	2100.97	10.3717	0.0486603	19.1403		3.2171	6.09946	1.99804	50.9319	17.8436	203.812	82.222	367.08	82.1114	682.034	126.329	9143.41		192.412	311.474	0.0915822	0.29883	0.0539037		0.346568	0.002		whole-rock	72.79	0.33	14.41	2.09		0.05	0.53	1.95	4.58	3.19	0.08		100	226.04	16.3517	0.30507	18.669	37.4283
samp. DH-3 (08DH-19)	RHYOLITE, CALCALKALINE	Zircon	5.9144	2452.84	15.2238	0.0190419	31.7461		2.00086	4.40445	1.48632	44.6915	18.9419	227.035	95.5261	465.227	106.634	954.699	180.496	8120.76		417.188	778.738	0.170083	0.237807	0.0364914		0.323875	0.002		whole-rock	72.79	0.33	14.41	2.09		0.05	0.53	1.95	4.58	3.19	0.08		100	226.04	16.3517	0.30507	18.669	37.4283
samp. DH-3 (08DH-19)	RHYOLITE, CALCALKALINE	Zircon	22.6586	3500.65	13.6116	0.0451382	26.0416		4.68901	9.96721	2.68347	99.5065	32.4558	364.993	140.301	600.151	125.294	961.7	168.799	8448.89		220.07	259.017	0.0628654	0.379529	0.0618512		0.2605	0.002		whole-rock	72.79	0.33	14.41	2.09		0.05	0.53	1.95	4.58	3.19	0.08		100	226.04	16.3517	0.30507	18.669	37.4283
samp. DH-3 (08DH-19)	RHYOLITE, CALCALKALINE	Zircon	12.0775	6997.56	34.3676	0.0943794	141.669		9.54285	21.7417	5.45646	175.913	62.118	701.947	276.787	1216.33	259.378	2123.86	367.218	8995.24		2833.74	2518.37	0.404962	0.330506	0.012128		0.269736	0.002		whole-rock	72.79	0.33	14.41	2.09		0.05	0.53	1.95	4.58	3.19	0.08		100	226.04	16.3517	0.30507	18.669	37.4283
samp. DH-3 (08DH-19)	RHYOLITE, CALCALKALINE	Zircon	13.764	4325.83	14.053	0.0911819	49.4877		8.46932	17.249	6.73212	130.293	42.8583	469.647	176.923	770.527	164.76	1371.98	243.565	7828.1		590.492	621.45	0.136504	0.342313	0.0237988		0.434144	0.002		whole-rock	72.79	0.33	14.41	2.09		0.05	0.53	1.95	4.58	3.19	0.08		100	226.04	16.3517	0.30507	18.669	37.4283
samp. DH-3 (08DH-19)	RHYOLITE, CALCALKALINE	Zircon	13.1939	2227.73	21.698	0.00771406	47.5357		2.49798	6.19856	1.74282	57.5614	20.2073	231.186	90.6265	395.645	82.3471	672.548	120.951	8751.37		261.554	318.808	0.117409	0.343747	0.082958		0.282075	0.002		whole-rock	72.79	0.33	14.41	2.09		0.05	0.53	1.95	4.58	3.19	0.08		100	226.04	16.3517	0.30507	18.669	37.4283
samp. DH-3 (08DH-19)	RHYOLITE, CALCALKALINE	Zircon	11.535	1665.1	14.1802	0.0387255	11.7206		1.97955	4.14617	0.850887	40.7004	13.9975	165.11	66.395	293.293	61.2038	504.343	90.8428	7964.92		45.7117	96.5328	0.0274528	0.327377	0.31021		0.20025	0.002		whole-rock	72.79	0.33	14.41	2.09		0.05	0.53	1.95	4.58	3.19	0.08		100	226.04	16.3517	0.30507	18.669	37.4283
samp. DH-3 (08DH-19)	RHYOLITE, CALCALKALINE	Zircon	10.1932	1521.03	8.96239	0.0347773	13.6975		2.24614	3.95364	2.02116	36.4889	13.1741	147.615	58.7853	276.814	62.4933	546.384	106.59	8587.63		197.168	266.474	0.129628	0.270167	0.0454556		0.514453	0.002		whole-rock	72.79	0.33	14.41	2.09		0.05	0.53	1.95	4.58	3.19	0.08		100	226.04	16.3517	0.30507	18.669	37.4283
samp. DH-3 (08DH-19)	RHYOLITE, CALCALKALINE	Zircon	15.1968	1313.5	10.0675	0.0377477	11.5707		0.873108	2.0662	0.906557	22.8832	8.76689	107.761	49.759	235.917	53.9388	464.311	90.7486	7862.6		66.793	149.282	0.0508511	0.232088	0.150727		0.403064	0.002		whole-rock	72.79	0.33	14.41	2.09		0.05	0.53	1.95	4.58	3.19	0.08		100	226.04	16.3517	0.30507	18.669	37.4283
samp. DH-3 (08DH-19)	RHYOLITE, CALCALKALINE	Zircon	17.7957	2508.83	16.4806	0.00506809	23.5968		1.38033	3.35392	1.44284	38.2921	16.4604	211.397	93.7864	453.827	103.44	872.274	166.825	7762.74		159.263	289.975	0.0634808	0.242352	0.10348		0.389233	0.002		whole-rock	72.79	0.33	14.41	2.09		0.05	0.53	1.95	4.58	3.19	0.08		100	226.04	16.3517	0.30507	18.669	37.4283
samp. DH-3 (08DH-19)	RHYOLITE, CALCALKALINE	Zircon	21.185	1311.12	9.66624	0.0496817	12.031		2.00813	4.16073	1.03903	34.6439	11.8635	134.367	53.1473	226.867	47.2804	387.071	69.2411	8529.29		58.4562	96.5068	0.044585	0.347139	0.165359		0.264579	0.002		whole-rock	72.79	0.33	14.41	2.09		0.05	0.53	1.95	4.58	3.19	0.08		100	226.04	16.3517	0.30507	18.669	37.4283
samp. HST0610	ANDESITE	Zircon	12.4	2770	1.93	0.06	16.5	0.53	8.89	14.1	0.49	68.5	23.3	266	94.7	405	84.7	791	117	8355	0.79	437	807	0.157762	0.336283	0.00441648	22.6858	0.048202	236		whole-rock	62.51	0.69	15.62		5.05	0.07	2.48	3.81	5.59	2.5	0.24	1.45		551	14.2	3.82	18.1	41.8
samp. HST0610	ANDESITE	Zircon	3.82	1242	2.86	0.016	25.9	0.02	0.79	2.23	0.59	15.4	6.17	87.1	38	198	50.9	564	101	10185	1.37	106	212	0.0853462	0.154433	0.0269811	354.984	0.307796	330		whole-rock	62.51	0.69	15.62		5.05	0.07	2.48	3.81	5.59	2.5	0.24	1.45		551	14.2	3.82	18.1	41.8
samp. HST0610	ANDESITE	Zircon	4.06	100	0.17	0.011	3.82	0.002	0.25	0.4	0.24	1.86	0.74	7.98	3.33	15.1	3.77	42.7	9.09	9490	0.099	5.46	15.5	0.0546	0.186885	0.0311355	199.681	0.850645	782		whole-rock	62.51	0.69	15.62		5.05	0.07	2.48	3.81	5.59	2.5	0.24	1.45		551	14.2	3.82	18.1	41.8
samp. HST0610	ANDESITE	Zircon	4.31	1336	1.83	0.038	0.8	0.05	0.7	1.96	0.2	15.1	8	110	42.3	204	52.1	547	92.5	12994	2.92	49.2	1497	0.0368263	0.201097	0.0371951	4.49985	0.112392	927		whole-rock	62.51	0.69	15.62		5.05	0.07	2.48	3.81	5.59	2.5	0.24	1.45		551	14.2	3.82	18.1	41.8
samp. HST0610	ANDESITE	Zircon	13.3	517	2.4	0.008	7.01	0.06	0.89	1.66	0.12	12.5	3.75	46.4	17.5	80.5	17.6	166	27.9	10607	1.01	19	23.7	0.0367505	0.279518	0.126316	78.448	0.0805371	1770		whole-rock	62.51	0.69	15.62		5.05	0.07	2.48	3.81	5.59	2.5	0.24	1.45		551	14.2	3.82	18.1	41.8
samp. HST0612	ANDESITE	Zircon	4.08	801	1.15	0.01	9.18	0.04	0.76	2.19	0.41	13.6	5.24	66.5	26.9	125	28	266	50.2	9825	0.62	83.1	140	0.103745	0.25	0.0138387	112.537	0.229676	324		whole-rock	61.54	0.68	16.17		4.74	0.07	3.31	3.4	4.44	2.95	0.22	2.1		1018	14.6	3.91	18.6	42.8
samp. HST0612	ANDESITE	Zircon	10.7	1588	3.65	0.1	6.81	0.44	4.01	4.81	0.52	20.3	7.91	112	50.1	258	65.6	695	135	15443	9.54	741	3607	0.466625	0.161151	0.00492578	7.95986	0.160882	614		whole-rock	61.54	0.68	16.17		4.74	0.07	3.31	3.4	4.44	2.95	0.22	2.1		1018	14.6	3.91	18.6	42.8
samp. HST0612	ANDESITE	Zircon	3.16	1567	2.62	0.24	6.12	0.49	3.76	3.72	0.56	19.2	7.86	115	49.6	249	61	642	126	16231	5.89	597	3897	0.380983	0.179128	0.00438861	4.37555	0.202577	689		whole-rock	61.54	0.68	16.17		4.74	0.07	3.31	3.4	4.44	2.95	0.22	2.1		1018	14.6	3.91	18.6	42.8
samp. HST0612	ANDESITE	Zircon	7.05	1539	0.98	0.12	41.5	0.86	12	14.7	2.77	57.6	15.5	155	49.8	200	40.8	359	58.9	9049	0.58	360	296	0.233918	0.431755	0.00272222	31.6733	0.291027	1813		whole-rock	61.54	0.68	16.17		4.74	0.07	3.31	3.4	4.44	2.95	0.22	2.1		1018	14.6	3.91	18.6	42.8
samp. HST0612	ANDESITE	Zircon	2.67	289	1.05	0.064	13.9	0.04	0.67	0.89	0.24	4.75	1.46	20.7	8.49	46	11.5	136	28.4	11650	1.08	106	321	0.366782	0.152206	0.00990566	67.3565	0.356856	1861		whole-rock	61.54	0.68	16.17		4.74	0.07	3.31	3.4	4.44	2.95	0.22	2.1		1018	14.6	3.91	18.6	42.8
samp. HST0612	ANDESITE	Zircon	6.71	819	0.63	0.014	2.49	0.11	2.21	4.85	0.28	22.9	7.34	81.1	28.4	123	25.9	241	42.4	9090	0.34	66.7	194	0.0814408	0.336515	0.00944528	15.5569	0.0812256	1825		whole-rock	61.54	0.68	16.17		4.74	0.07	3.31	3.4	4.44	2.95	0.22	2.1		1018	14.6	3.91	18.6	42.8
samp. HST0612	ANDESITE	Zircon	7.83	615	0.67	0.001	2.81	0.07	1.35	3.36	0.26	17.3	5.41	58.6	20.3	90.7	19.7	179	32.3	8518	0.45	59.3	166	0.0964228	0.327374	0.0112985	82.3459	0.104257	1848		whole-rock	61.54	0.68	16.17		4.74	0.07	3.31	3.4	4.44	2.95	0.22	2.1		1018	14.6	3.91	18.6	42.8
samp. HST0612	ANDESITE	Zircon	14.8	455	0.68	0.011	3.73	0.07	1.06	2.38	0.14	13.9	4.11	42.9	14.6	64.2	14.3	147	28.2	11939	0.6	77.6	340	0.170549	0.291837	0.00876289	32.957	0.0744142	1847		whole-rock	61.54	0.68	16.17		4.74	0.07	3.31	3.4	4.44	2.95	0.22	2.1		1018	14.6	3.91	18.6	42.8
samp. HST0612	ANDESITE	Zircon	3.99	1395	3.94	0.016	22.7	0.16	3.2	5.08	0.21	30.9	10.6	123	45.5	203	42.6	384	64.7	10046	1.71	385	582	0.275986	0.320312	0.0102338	109.999	0.0512427	2087		whole-rock	61.54	0.68	16.17		4.74	0.07	3.31	3.4	4.44	2.95	0.22	2.1		1018	14.6	3.91	18.6	42.8
samp. HST0612	ANDESITE	Zircon	4.58	221	1.02	0.008	14.8	0.01	0.24	0.6	0.18	2.93	1.17	16.7	6.61	35.5	9.24	103	22.2	11822	0.62	32.6	83.4	0.147511	0.162136	0.0312883	405.697	0.415037	2572		whole-rock	61.54	0.68	16.17		4.74	0.07	3.31	3.4	4.44	2.95	0.22	2.1		1018	14.6	3.91	18.6	42.8
samp. CL	ANDESITE	Zircon				0.14	16.5	0.07	0.91	1.43	0.71	10	3.99	55.4	27.5	152	39.6	464	125						0.119397		40.8654	0.574003	1.03		whole-rock	57.73	0.56	17.99			33.8	33.8	33.8	33.8	33.8	33.8	33.8	33.8	392	14.4	12.3	19.2	34.7
samp. CL	ANDESITE	Zircon				0.02	16.5	0.03	0.81	1.85	0.74	9.89	4.05	60.2	29.6	162	43.4	516	138						0.116667		165.155	0.528897	1.03		whole-rock	57.73	0.56	17.99			33.8	33.8	33.8	33.8	33.8	33.8	33.8	33.8	392	14.4	12.3	19.2	34.7
samp. CL	ANDESITE	Zircon				0	28.5	0.05	1.03	2.62	1.11	16.8	7.04	103	49.3	269	69.5	788	207						0.130711			0.511495	1.03		whole-rock	57.73	0.56	17.99			33.8	33.8	33.8	33.8	33.8	33.8	33.8	33.8	392	14.4	12.3	19.2	34.7
samp. CL	ANDESITE	Zircon				0.04	20.5	0.05	0.92	1.83	1.05	12.5	5.07	73.7	35.8	204	52.2	616	161						0.119643		112.389	0.67117	1.03		whole-rock	57.73	0.56	17.99			33.8	33.8	33.8	33.8	33.8	33.8	33.8	33.8	392	14.4	12.3	19.2	34.7
samp. CL	ANDESITE	Zircon				0.11	26.6	0.06	0.89	2.24	1.04	16.2	6.74	102	49.9	274	70.3	789	202						0.129278		80.2776	0.527807	1.03		whole-rock	57.73	0.56	17.99			33.8	33.8	33.8	33.8	33.8	33.8	33.8	33.8	392	14.4	12.3	19.2	34.7
samp. CL	ANDESITE	Zircon				0.05	24.7	0.05	0.77	2.43	1.04	13.1	5.05	69.9	31.3	170	43.8	517	129						0.135203		121.119	0.563531	1.03		whole-rock	57.73	0.56	17.99			33.8	33.8	33.8	33.8	33.8	33.8	33.8	33.8	392	14.4	12.3	19.2	34.7
samp. CL	ANDESITE	Zircon				0.03	60.2	0.1	2.5	4.9	3.4	30.5	11.9	163	75.2	397	97.6	1058	257						0.154064		269.476	0.850266	1.03		whole-rock	57.73	0.56	17.99			33.8	33.8	33.8	33.8	33.8	33.8	33.8	33.8	392	14.4	12.3	19.2	34.7
samp. CL	ANDESITE	Zircon				0	14.6	0.02	0.69	1.04	0.89	10.2	3.56	51.2	24.6	138	38.1	455	117						0.112527			0.835405	1.03		whole-rock	57.73	0.56	17.99			33.8	33.8	33.8	33.8	33.8	33.8	33.8	33.8	392	14.4	12.3	19.2	34.7
samp. CL	ANDESITE	Zircon				0.08	17.4	0.07	1.09	1.68	1.27	12.9	5.32	74.7	34.3	194	51.1	604	154						0.123675		57.0085	0.834023	1.03		whole-rock	57.73	0.56	17.99			33.8	33.8	33.8	33.8	33.8	33.8	33.8	33.8	392	14.4	12.3	19.2	34.7
samp. CL	ANDESITE	Zircon				0	17.7	0.03	0.91	1.83	0.74	10.6	4.07	61.5	28.3	160	42.2	500	130						0.123			0.513661	1.03		whole-rock	57.73	0.56	17.99			33.8	33.8	33.8	33.8	33.8	33.8	33.8	33.8	392	14.4	12.3	19.2	34.7
samp. CL	ANDESITE	Zircon				0.02	14.9	0.06	0.95	1.79	0.89	11.2	4.44	68.9	33.1	184	48.8	580	151						0.118793		105.458	0.607684	1.03		whole-rock	57.73	0.56	17.99			33.8	33.8	33.8	33.8	33.8	33.8	33.8	33.8	392	14.4	12.3	19.2	34.7
samp. CL	ANDESITE	Zircon				0	16.7	0.02	0.67	1.47	0.83	10.5	3.91	58.1	27.9	157	41.9	480	128						0.121042			0.645875	1.03		whole-rock	57.73	0.56	17.99			33.8	33.8	33.8	33.8	33.8	33.8	33.8	33.8	392	14.4	12.3	19.2	34.7
samp. CL	ANDESITE	Zircon				0.01	13.9	0.03	0.33	1.33	0.63	7.4	2.57	38.9	18.5	99	25.6	303	80.8						0.128383		196.761	0.613935	1.03		whole-rock	57.73	0.56	17.99			33.8	33.8	33.8	33.8	33.8	33.8	33.8	33.8	392	14.4	12.3	19.2	34.7
samp. CL	ANDESITE	Zircon				0.02	14.7	0.04	0.83	1.46	0.82	10.4	3.99	58.7	28.7	163	42.8	511	138						0.114873		127.426	0.643346	1.03		whole-rock	57.73	0.56	17.99			33.8	33.8	33.8	33.8	33.8	33.8	33.8	33.8	392	14.4	12.3	19.2	34.7
samp. CL	ANDESITE	Zircon				0.01	18	0.02	0.81	0.99	0.79	9.5	4.16	62.1	30.7	173	45.5	535	141						0.116075		312.063	0.787538	1.03		whole-rock	57.73	0.56	17.99			33.8	33.8	33.8	33.8	33.8	33.8	33.8	33.8	392	14.4	12.3	19.2	34.7
samp. CL	ANDESITE	Zircon				0	17.7	0.02	0.38	1.4	0.7	9.5	3.56	49.2	21.6	117	30.3	341	88.7						0.144282			0.586808	1.03		whole-rock	57.73	0.56	17.99			33.8	33.8	33.8	33.8	33.8	33.8	33.8	33.8	392	14.4	12.3	19.2	34.7
samp. KC0901-1	RHYOLITE, CALCALKALINE	Zircon				0.0141166	25.5434	0.123466	2.12757	5.02474	0.228321	32.2182	12.05	156.364	57.815	281.745	58.1963	546.618	86.9574	10625.8	2.81492	385	519		0.286056		150.011	0.0548609	489		whole-rock	75.88	0.34	12.13			0.03	0.35	0.45	5.49	1.99	0.1	0.56	99.37	32.7	39.7	14.6	46.6	85.3
samp. KC0901-1	RHYOLITE, CALCALKALINE	Zircon				0.0834552	25.414	0.636539	11.3757	23.036	2.82264	127.795	39.656	473.2	163.157	709.37	134.747	1203.05	183.863	8514.25	1.91542	901	816		0.393333		27.0346	0.159044	492		whole-rock	75.88	0.34	12.13			0.03	0.35	0.45	5.49	1.99	0.1	0.56	99.37	32.7	39.7	14.6	46.6	85.3
samp. KC0901-1	RHYOLITE, CALCALKALINE	Zircon				0.210073	10.9124	0.28226	2.31655	4.52731	0.599558	27.693	9.36725	123.897	46.0948	225.732	46.4792	452.377	73.9531	9801.11	1.16008	209	274		0.27388		10.9875	0.1637	491		whole-rock	75.88	0.34	12.13			0.03	0.35	0.45	5.49	1.99	0.1	0.56	99.37	32.7	39.7	14.6	46.6	85.3
samp. KC0901-1	RHYOLITE, CALCALKALINE	Zircon				0.324767	8.11112	0.261957	3.69125	5.88639	0.776535	32.3395	11.004	137.528	50.0806	233.538	46.7566	433.879	70.8037	9188.62	0.91789	167	226		0.316974		6.81812	0.172065	492		whole-rock	75.88	0.34	12.13			0.03	0.35	0.45	5.49	1.99	0.1	0.56	99.37	32.7	39.7	14.6	46.6	85.3
samp. KC0901-1	RHYOLITE, CALCALKALINE	Zircon				0.00991302	7.45816	0.10839	1.09349	3.594	0.401648	19.613	7.11859	90.9112	34.8779	166.484	34.2592	331.2	53.3202	9371.02	1.31801	160	245		0.27449		55.7852	0.146254	491		whole-rock	75.88	0.34	12.13			0.03	0.35	0.45	5.49	1.99	0.1	0.56	99.37	32.7	39.7	14.6	46.6	85.3
samp. KC0901-1	RHYOLITE, CALCALKALINE	Zircon				1.07372	90.0791	1.14789	15.8754	28.3784	0.918838	157.848	53.1735	661.128	232.841	1038.56	204.168	1824.27	278.004	9759.1	6.45932	2651	2163		0.362406		19.8936	0.041971	531		whole-rock	75.88	0.34	12.13			0.03	0.35	0.45	5.49	1.99	0.1	0.56	99.37	32.7	39.7	14.6	46.6	85.3
samp. KC0901-1	RHYOLITE, CALCALKALINE	Zircon				0.0140716	14.9125	0.12913	2.27824	5.15549	0.730473	28.7663	9.92319	131.833	50.2326	243.99	51.7862	496.15	82.1432	9063.02	1.38653	340	357		0.265712		85.7728	0.183379	492		whole-rock	75.88	0.34	12.13			0.03	0.35	0.45	5.49	1.99	0.1	0.56	99.37	32.7	39.7	14.6	46.6	85.3
samp. KC0901-1	RHYOLITE, CALCALKALINE	Zircon				2.53878	97.4273	1.83922	18.7096	27.8334	0.945788	140.134	49.1179	601.492	212.712	961.177	185.269	1664.94	255.035	9256.56	6.71914	2345	2038		0.36127	0	11.0544	0.0462981	551		whole-rock	75.88	0.34	12.13			0.03	0.35	0.45	5.49	1.99	0.1	0.56	99.37	32.7	39.7	14.6	46.6	85.3
samp. KC0901-1	RHYOLITE, CALCALKALINE	Zircon				7.60653	25.1307	2.35148	11.0258	4.3369	0.438118	17.194	5.72559	75.5161	28.2004	136.9	30.1265	282.099	47.4089	10112.7	0.952846	120	190		0.267694	0	1.45689	0.155109	494		whole-rock	75.88	0.34	12.13			0.03	0.35	0.45	5.49	1.99	0.1	0.56	99.37	32.7	39.7	14.6	46.6	85.3
samp. KC0901-1	RHYOLITE, CALCALKALINE	Zircon				0.0656971	13.6472	0.0864123	1.45603	2.76093	0.344083	20.1457	7.25079	93.7026	34.8823	167.232	35.1894	356.178	55.1363	10926.6	1.12516	135	174		0.263078		44.4086	0.141049	491		whole-rock	75.88	0.34	12.13			0.03	0.35	0.45	5.49	1.99	0.1	0.56	99.37	32.7	39.7	14.6	46.6	85.3
samp. KC0901-1	RHYOLITE, CALCALKALINE	Zircon				2.69693	29.9835	1.16797	7.98913	6.73864	0.597978	36.9985	12.7726	163.807	60.7913	284.655	59.7604	564.195	88.0049	9899.94	2.57807	629	626		0.290337	0	4.14206	0.115779	507		whole-rock	75.88	0.34	12.13			0.03	0.35	0.45	5.49	1.99	0.1	0.56	99.37	32.7	39.7	14.6	46.6	85.3
samp. KC0901-1	RHYOLITE, CALCALKALINE	Zircon				0.788834	9.3219	0.2516	1.91333	2.67675	0.606795	16.0327	6.49665	79.7691	28.9755	135.786	28.5209	269.038	45.2578	9748.21	0.979227	116	191		0.296497		5.13028	0.283177	492		whole-rock	75.88	0.34	12.13			0.03	0.35	0.45	5.49	1.99	0.1	0.56	99.37	32.7	39.7	14.6	46.6	85.3
samp. KC0901-1	RHYOLITE, CALCALKALINE	Zircon				0.259647	6.76836	0.142944	1.06154	2.73724	0.312488	15.3266	5.47731	72.9848	27.7566	136.667	28.5733	274.777	46.2855	9540.38	1.22888	106	186		0.265615		8.61376	0.147495	501		whole-rock	75.88	0.34	12.13			0.03	0.35	0.45	5.49	1.99	0.1	0.56	99.37	32.7	39.7	14.6	46.6	85.3
[truncated: 12,879 more rows]
[truncated: 10 more columns]
