# Supplementary material for: Earth's Hadean crust formed via operation of convergent tectonics
Source: Natl Sci Rev. 2025 Jun 2;12(8):nwaf230. doi: 10.1093/nsr/nwaf230 (PMC12392895; doi:10.1093/nsr/nwaf230)
Supplement: nwaf230_Supplemental_Files [file nwaf230_supplemental_files.zip › Supplementary materials-Datasets S1-S4/Supplementary material-Dataset S2-Jack Hills.xlsx]

## Sheet: SI Table S2
Table S2. The uncertainty testing of the model utilizing zircon trace elements and whole-rock major and trace elements data from three independent regions not included in the applied dataset.
References	ID	Data type	TI(PPM)	Y(PPM)	NB(PPM)	LA(PPM)	CE(PPM)	PR(PPM)	ND(PPM)	SM(PPM)	EU(PPM)	GD(PPM)	TB(PPM)	DY(PPM)	HO(PPM)	ER(PPM)	TM(PPM)	YB(PPM)	LU(PPM)	HF(PPM)	TA(PPM)	TH(PPM)	U(PPM)	TH/Y	DY/YB	NB/TH	Ce/Ce* c	Eu/Eu* c	AGE		Data type	SiO2	K2O	MgO	Fe2O3T	Al2O3	MnO	Na2O	P2O5	TiO2	La	Ce	Nd	Sm	Eu	Gd	Dy	Sr	Y
Zhang et al. 2017 Acta Geochim	Shilu granodiorite	Zircon				0.01	28.1	0.04	0.76	1.72	0.86	12.97	5.11	74	34.3	184	44.6	478	119.7						0.154812		344.478	0.556657	106.6		Calculated compositions	63.8356	3.47567	1.83173	5.15465	15.7545	0.06445	3.82981	0.161582	0.753782	15.7066	56.6596	19.1142	4.0821	0.685302	3.70494	3.80249	296.202	20.8105
Zhang et al. 2017 Acta Geochim	Shilu granodiorite	Zircon				0.11	32.4	0.09	1.22	3.95	1.79	32.65	13.34	184.8	75.3	357	77.6	724	151.4						0.255249		79.8384	0.481877	106.6		Calculated compositions	67.3086	3.25435	0.772072	5.1386	15.8554	0.0696233	4.09905	0.0529772	0.493778	22.0323	64.7868	23.9669	5.34179	0.787354	4.53466	4.88331	71.6008	22.1984
Zhang et al. 2017 Acta Geochim	Shilu granodiorite	Zircon				0.01	13.3	0.04	0.54	1.24	0.61	9.41	3.74	49.2	22.5	122	30.2	336	85.6						0.146429		163.045	0.545944	106.6		Calculated compositions	63.7795	3.12815	2.77466	5.82273	15.3133	0.0945078	4.10297	0.196663	0.838258	17.3872	51.7382	20.9391	4.08318	0.836911	3.93206	4.07243	344.095	23.2513
Zhang et al. 2017 Acta Geochim	Shilu granodiorite	Zircon				0.01	32.6	0.06	1.22	2.41	1.26	18.06	7.11	96.8	42.8	222	53.8	562	137.9						0.172242		326.307	0.583884	106.6		Calculated compositions	64.9794	3.5158	1.37388	4.88553	16.1987	0.0552092	4.24414	0.135046	0.639037	21.6124	66.8172	20.3732	3.49751	0.615215	3.55899	3.2705	281.286	18.019
Zhang et al. 2017 Acta Geochim	Shilu granodiorite	Zircon				0.04	30.1	0.09	1.48	3.91	1.7	27.9	11.97	155.9	66.7	325	72.3	701	154.7						0.222397		122.998	0.497602	106.6		Calculated compositions	66.0183	2.62578	0.948758	5.45227	16.3576	0.0646354	4.5323	0.0995243	0.56	24.4091	56.9683	25.9474	4.10276	0.776039	4.13042	4.41557	119.557	20.0275
Zhang et al. 2017 Acta Geochim	Shilu granodiorite	Zircon				0.01	19.1	0.04	0.81	2.03	0.88	14.21	5.45	78.2	35.3	187	45.7	493	123.4						0.158621		234.147	0.500912	106.6		Calculated compositions	64.9172	2.89883	2.07003	5.29805	16.2954	0.0717979	4.19444	0.158812	0.663413	15.1243	62.5787	16.5201	3.68974	0.786006	3.9472	4.07969	251.409	20.082
Zhang et al. 2017 Acta Geochim	Shilu granodiorite	Zircon				0	14.4	0.02	0.31	1.03	0.58	8.47	3.29	44.7	20.3	111	27.7	309	77.6						0.14466			0.600332	106.6		Calculated compositions	64.498	2.77625	1.79623	5.39728	15.4883	0.0910852	4.52846	0.194051	0.691617	10.6148	44.0604	16.4053	2.83172	0.561662	2.8371	3.60927	417.916	16.2802
Zhang et al. 2017 Acta Geochim	Shilu granodiorite	Zircon				0.15	13.9	0.07	0.58	0.97	0.49	7.34	2.97	42.4	18.9	103	25.3	287	72.2						0.147735		33.2587	0.561417	106.6		Calculated compositions	66.5864	3.2354	1.80013	5.0092	14.9299	0.0758919	4.05037	0.149654	0.73941	17.379	49.2511	20.7766	4.06347	0.851015	3.38423	3.66349	322.438	16.993
Zhang et al. 2017 Acta Geochim	Shilu granodiorite	Zircon				0.01	20.4	0.03	0.66	1.7	0.71	10.99	4.07	54.2	23.7	124	29.7	316	77.8						0.171519		288.771	0.502179	106.6		Calculated compositions	65.2361	3.14174	2.09668	4.84522	15.5982	0.0742271	4.53402	0.183435	0.767963	21.0278	69.1048	22.4525	4.46551	0.903368	4.74181	4.11873	315.595	19.6391
Zhang et al. 2017 Acta Geochim	Shilu granodiorite	Zircon				0	15.5	0.03	0.51	1.5	0.62	10.45	4.05	54.5	24.3	136	33.2	365	91.2						0.149315			0.478753	106.6		Calculated compositions	62.7295	2.81487	1.87862	5.62253	16.2792	0.0919807	4.42427	0.184752	0.739549	15.2231	49.873	18.9758	3.44753	0.861981	3.59011	3.84248	362.086	16.8877
Zhang et al. 2017 Acta Geochim	Shilu granodiorite	Zircon				0.01	21.4	0.03	0.87	2.37	1.03	21.5	8.64	117	49.4	247	55.9	555	123.2						0.210811		302.927	0.441131	106.6		Calculated compositions	64.0114	2.58098	1.85945	4.91295	16.4879	0.0702519	4.57347	0.11896	0.62938	17.2627	58.695	17.507	4.22453	0.69296	4.23827	4.24037	147.415	19.7263
Zhang et al. 2017 Acta Geochim	Shilu granodiorite	Zircon				0.02	29.4	0.03	0.86	2.41	1.13	15.83	6.12	84	36.9	194	46.2	496	119.7						0.169355		294.277	0.559311	106.6		Calculated compositions	65.2753	3.70391	1.90836	4.70012	16.0268	0.0567252	4.37453	0.166898	0.722285	17.767	63.692	24.8237	4.78738	0.761115	4.64582	4.05934	276.689	20.3811
Zhang et al. 2017 Acta Geochim	Shilu granodiorite	Zircon				0	8.8	0.02	0.23	0.58	0.37	5.68	2.13	31	14.6	81	20.9	239	61.8						0.129707			0.623214	106.6		Calculated compositions	66.5352	2.5396	1.30009	5.62763	15.2854	0.0956643	4.8714	0.179457	0.596481	10.9026	40.5444	12.3378	2.0862	0.663054	2.58778	3.36978	268.115	17.9684
Zhang et al. 2017 Acta Geochim	Shilu granodiorite	Zircon				0.01	18.3	0.04	0.67	1.83	0.8	11.78	4.56	64.2	28.5	152	36.6	404	97.8						0.158911		224.339	0.526763	106.6		Calculated compositions	62.4967	2.97938	2.37122	5.31591	15.8989	0.0772996	3.99723	0.149745	0.776746	14.51	50.2853	15.1691	3.57801	0.786434	3.94077	3.71327	327.725	19.8969
Zhang et al. 2017 Acta Geochim	Shilu granodiorite	Zircon				0.01	19.6	0.05	0.99	2.67	1.3	18.74	7.12	99.1	40.5	202	46.2	464	105						0.213578		214.91	0.561858	106.6		Calculated compositions	64.4801	3.00115	2.42199	4.91715	15.9029	0.0562905	4.05404	0.116711	0.745035	11.6543	52.8869	18.3958	3.20583	0.771042	3.65904	3.26643	183.546	18.1465
Zhang et al. 2017 Acta Geochim	Shilu granodiorite	Zircon				0.01	16.2	0.03	0.46	1.23	0.58	9.25	3.7	49.1	22	116	28.6	310	77						0.158387		229.318	0.525688	106.6		Calculated compositions	65.4302	2.86962	2.28788	5.29003	15.2833	0.08403	4.1792	0.197515	0.838781	18.2525	54.3428	19.268	3.9821	0.783053	3.93495	3.90369	386.57	19.8611
Zhang et al. 2017 Acta Geochim	Shilu granodiorite	Zircon				0.28	19	0.28	2.09	2.05	0.78	9.43	3.56	46.4	20.3	105	25.6	284	67.8						0.16338		16.6372	0.542357	106.6		Calculated compositions	63.3582	3.01492	1.73027	6.6529	15.6256	0.0933061	4.58774	0.174396	0.780428	19.4597	64.9431	17.8875	4.29762	1.0641	4.08898	4.23089	408.202	19.6629
Zhang et al. 2017 Acta Geochim	Shilu granodiorite	Zircon				0	18.4	0.02	0.53	1.15	0.55	9	3.47	48	21.4	114	28.4	307	77.3						0.156352			0.522656	106.6		Calculated compositions	64.6505	3.17611	1.83487	5.8875	15.9314	0.0914016	4.2169	0.192961	0.699787	17.079	57.4079	18.427	3.92102	0.650445	3.52059	4.0164	369.698	16.9933
Zhang et al. 2017 Acta Geochim	Shilu granodiorite	Zircon				0	22.2	0.04	0.73	1.62	0.65	11	4.13	55.3	22.6	118	28.2	295	72						0.187458			0.470742	106.6		Calculated compositions	64.636	3.23238	1.07817	4.79453	16.1831	0.0807189	4.57328	0.189443	0.670119	23.6092	70.1119	26.3137	3.57897	0.98535	4.12336	4.02104	345.817	16.8538
Zhang et al. 2017 Acta Geochim	Shilu granodiorite	Zircon				0	20.7	0.04	0.82	1.81	0.84	12.35	4.94	64.8	28.5	150	36.8	389	98.1						0.166581			0.543163	106.6		Calculated compositions	61.6228	3.01869	1.70027	5.2821	16.3887	0.0705364	4.13772	0.151462	0.666832	19.2771	56.8389	18.8747	3.77976	0.829033	3.78681	3.6733	333.794	19.0079
Zhang et al. 2017 Acta Geochim	Shilu granodiorite	Zircon				0	14.9	0.03	0.59	1.33	0.66	8.56	3.3	46.1	20.3	109	27.5	295	75.8						0.156271			0.598005	106.6		Calculated compositions	64.147	2.82341	1.92777	5.92906	15.8152	0.0874812	4.31582	0.192355	0.763574	13.3944	51.0351	18.1963	3.52885	0.763732	3.74708	3.78063	359.721	16.9703
Zhang et al. 2017 Acta Geochim	Shilu granodiorite	Zircon				0.01	26.6	0.04	0.61	1.81	0.9	14.64	5.72	80.1	35.3	186	45.4	485	117.4						0.165155		326.089	0.534511	106.6		Calculated compositions	64.1953	3.46749	1.85	5.07164	16.1493	0.054665	4.07273	0.159534	0.766281	19.0952	58.7851	18.5798	4.18934	0.647039	3.89443	3.95215	369.105	21.6032
Zhang et al. 2017 Acta Geochim	Shilu granodiorite	Zircon				0	17	0.03	0.55	1.4	0.64	10.24	3.63	50.3	21.9	115	28.6	311	77.2						0.161736			0.516761	106.6		Calculated compositions	63.9604	3.04571	1.73809	6.07616	15.9904	0.0948395	4.23499	0.183494	0.746356	20.0516	55.6952	18.7224	3.81114	0.868501	3.96293	4.1296	349.606	18.4676
Zhang et al. 2017 Acta Geochim	Shilu quartz diorite	Zircon				0.01	18.3	0.04	0.85	2.29	0.98	15.91	6.09	80.3	33.2	164	37.2	366	82.8						0.219399		224.339	0.49636	104.4		Calculated compositions	65.6575	2.68024	1.94823	3.90889	15.6801	0.051328	4.72375	0.110014	0.620383	13.9764	53.531	18.2023	3.8524	0.723099	4.06508	4.10295	244.251	19.496
Zhang et al. 2017 Acta Geochim	Shilu quartz diorite	Zircon				0.06	20.7	0.09	1.56	3.17	1.3	17.42	6.03	77.8	32.4	167	40.3	430	105.9						0.18093		69.065	0.534827	104.4		Calculated compositions	67.299	3.84203	1.57117	4.59625	15.6471	0.0488382	4.52126	0.0784766	0.581351	23.2206	65.9106	23.5828	4.13351	0.743266	3.34033	3.32986	146.312	18.6081
Zhang et al. 2017 Acta Geochim	Shilu quartz diorite	Zircon				0.01	29.6	0.07	1.16	3.05	1.27	17.66	6.73	89.4	38.9	201	48.1	503	122.6						0.177734		274.301	0.529032	104.4		Calculated compositions	66.6696	3.96151	1.08025	4.52222	15.9748	0.0431966	4.28492	0.112301	0.651562	24.3186	62.9863	23.1815	4.06457	0.698428	3.68245	3.57756	192.674	20.4739
Zhang et al. 2017 Acta Geochim	Shilu quartz diorite	Zircon				0.05	20.1	0.06	0.96	2.21	1	14.44	5.31	72.7	31.8	164	38.9	411	98.9						0.176886		89.9746	0.541183	104.4		Calculated compositions	65.833	3.15937	1.98036	4.85917	15.8511	0.0558834	4.26726	0.0970166	0.61111	19.8855	62.436	19.4525	3.81575	0.830396	3.56977	3.38502	160.387	19.2709
Zhang et al. 2017 Acta Geochim	Shilu quartz diorite	Zircon				0.26	19.8	0.09	1.16	2.61	1.31	20.76	8.31	111.4	46.4	220	48.5	464	99.3						0.240086		31.7352	0.544078	104.4		Calculated compositions	65.3444	3.13832	2.23086	4.72203	15.7621	0.05526	3.81397	0.111219	0.629957	13.9195	60.1217	17.3487	3.29106	0.75992	2.79383	3.22962	167.48	20.0117
Zhang et al. 2017 Acta Geochim	Shilu quartz diorite	Zircon				0.21	28.4	0.09	0.97	1.88	0.87	14.41	5.59	76.7	33.4	174	42.1	446	105.5						0.171973		50.6491	0.511013	104.4		Calculated compositions	66.1296	3.51899	1.4608	5.27078	15.8864	0.0436605	4.22818	0.129574	0.596491	22.6578	59.9381	22.1981	4.04212	0.994631	3.40975	3.32677	287.493	18.1374
Zhang et al. 2017 Acta Geochim	Shilu quartz diorite	Zircon				0	32.2	0.02	0.89	2.05	0.98	15.01	5.72	77.9	33.2	175	42.3	450	106.9						0.173111			0.54011	104.4		Calculated compositions	65.2899	3.63175	1.33281	4.97033	16.3834	0.0495504	4.24535	0.172294	0.652488	20.5993	58.2646	16.1566	3.42485	0.6783	3.06738	3.32413	322.909	17.6564
Zhang et al. 2017 Acta Geochim	Shilu quartz diorite	Zircon				0	16.1	0.02	0.46	1.01	0.53	7.53	2.79	36.8	16.1	85	21.4	234	57.3						0.157265			0.587545	104.4		Calculated compositions	65.8589	2.98119	1.29516	4.54526	15.5254	0.0694886	4.61129	0.161831	0.711009	12.1291	48.5101	18.6006	3.81149	0.689138	3.21634	3.95455	371.803	14.9466
Zhang et al. 2017 Acta Geochim	Shilu quartz diorite	Zircon				0.01	35.6	0.06	1.35	3.45	1.39	20.89	7.45	94.4	38.5	188	43.5	445	105.3						0.212135		356.335	0.500564	104.4		Calculated compositions	67.5972	4.04132	1.02216	3.61386	15.576	0.0455223	4.26501	0.111328	0.536626	22.2371	71.6229	21.58	4.14272	0.717423	3.92017	3.70323	205.466	21.5914
Zhang et al. 2017 Acta Geochim	Shilu quartz diorite	Zircon				0.02	39	0.08	1.74	4.2	1.83	29.02	11.17	148.8	63.8	316	73.8	743	172.2						0.200269		239.05	0.506759	104.4		Calculated compositions	64.8857	2.48409	0.95024	5.75377	16.6039	0.0818008	4.36733	0.148428	0.670445	27.6037	73.85	28.3829	5.2057	1.10517	4.64546	4.81101	202.399	23.8757
Zhang et al. 2017 Acta Geochim	Shilu quartz diorite	Zircon				0.02	17.9	0.03	0.55	1.41	0.66	10.04	3.85	52.7	23.6	126	31.5	346	85.5						0.152312		179.169	0.536279	104.4		Calculated compositions	64.0939	2.8319	2.43239	5.25487	15.6465	0.0773997	4.32593	0.186664	0.862442	15.0513	56.4851	18.8889	4.59159	0.869569	3.84297	4.12605	409.057	20.5835
Zhang et al. 2017 Acta Geochim	Shilu quartz diorite	Zircon				0	24	0.03	0.74	1.63	0.74	11.96	4.47	59.2	25.2	129	31	321	77.4						0.184424			0.512384	103.9		Calculated compositions	65.005	3.49495	1.34016	4.2031	16.1982	0.063017	4.28272	0.166848	0.694654	19.7419	63.993	21.7288	3.63563	0.830869	3.98754	3.76617	323.105	18.5341
Zhang et al. 2017 Acta Geochim	Shilu quartz diorite	Zircon				0	20.8	0.04	0.77	1.76	0.83	12.26	4.58	63.8	28.9	155	38.4	416	104.9						0.153365			0.546261	103.9		Calculated compositions	62.7203	3.18156	1.55325	5.11903	16.2492	0.0604623	4.01637	0.125269	0.638217	16.0489	53.1249	18.0899	3.65767	0.76107	3.57067	3.64102	257.84	17.7519
Zhang et al. 2017 Acta Geochim	Shilu quartz diorite	Zircon				0	22	0.04	0.72	1.73	0.77	11.95	4.43	60.7	27.1	142	34.6	375	94						0.161867			0.517735	103.9		Calculated compositions	62.7651	3.05161	1.26783	5.20589	16.2904	0.0710928	4.03832	0.133885	0.681889	18.5791	60.1694	20.1305	3.69268	0.849207	4.00226	4.18851	291.571	19.5304
Zhang et al. 2017 Acta Geochim	Shilu quartz diorite	Zircon				0	16.9	0.02	0.65	1.18	0.52	8.96	3.42	45.6	20.2	107	26.1	277	69.6						0.164621			0.488913	103.9		Calculated compositions	66.4759	3.09252	1.56514	5.23521	15.9646	0.0757974	4.7631	0.183876	0.718964	18.0813	48.3598	18.4769	4.01184	0.696599	3.5649	4.33805	368.337	17.9082
Zhang et al. 2017 Acta Geochim	Shilu quartz diorite	Zircon				0.01	18.2	0.04	0.59	1.65	0.71	10.11	3.89	52.4	23.1	124	30.6	328	83.6						0.159756		223.114	0.531452	103.9		Calculated compositions	64.4737	3.10946	2.42102	4.9311	15.6628	0.0735913	4.01075	0.166351	0.828184	17.1931	54.9965	17.1246	4.16217	0.820281	3.97503	3.79711	345.971	18.7599
Zhang et al. 2017 Acta Geochim	Shilu quartz diorite	Zircon				0	25.9	0.05	0.76	1.97	0.84	12.32	4.62	62.9	26.8	137	32.8	344	84.2						0.182849			0.521272	103.9		Calculated compositions	63.9915	3.33395	1.27072	4.66051	16.2877	0.0672256	4.45166	0.17847	0.626067	23.0925	63.999	23.9749	4.05988	0.892652	3.8461	4.01246	347.51	20.0683
Zhang et al. 2017 Acta Geochim	Shilu quartz diorite	Zircon				0	8	0.01	0.13	0.53	0.23	3.39	1.43	19.3	8.6	47	12.2	136	35.1						0.141912			0.524582	103.9		Calculated compositions	63.4527	2.70457	1.86921	6.35751	15.4215	0.0836488	4.50422	0.165433	0.747859	15.1837	42.4721	14.6912	3.3081	0.792301	3.28478	4.45918	462.676	20.3466
Zhang et al. 2017 Acta Geochim	Shilu quartz diorite	Zircon				0	16.8	0.04	0.6	1.4	0.6	9	3.31	43.5	18.6	96	22.9	240	59.8						0.18125			0.516761	103.9		Calculated compositions	66.5185	3.2086	1.60057	5.43313	15.6593	0.0732724	4.61536	0.171107	0.683978	21.3833	54.9771	24.2888	4.15159	0.874058	3.86421	4.10889	339.867	17.2961
Zhang et al. 2017 Acta Geochim	Shilu quartz diorite	Zircon				0	22	0.03	0.75	1.68	0.71	10.44	4.01	53.3	22.6	115	27.6	290	70.6						0.183793			0.518295	103.9		Calculated compositions	64.6442	3.20733	1.57715	4.62754	15.8664	0.0737609	4.41863	0.176065	0.675374	23.534	63.8017	22.2335	3.80897	0.932247	4.0259	3.94363	329.656	17.7722
Zhang et al. 2017 Acta Geochim	Shilu quartz diorite	Zircon				0	19.7	0.03	0.65	1.78	0.72	11.12	4.42	60.4	27	145	35.9	386	95.6						0.156477			0.494759	103.9		Calculated compositions	63.4138	3.1517	1.4104	5.12494	16.1162	0.072322	4.35534	0.144528	0.673731	14.7883	55.3566	15.4694	3.62412	0.847359	3.82427	4.07829	311.506	17.7698
Zhang et al. 2017 Acta Geochim	Shilu quartz diorite	Zircon				0	15.7	0.03	0.73	1.66	0.75	11.48	4.32	59.3	25.8	138	34.3	371	93.4						0.159838			0.525243	103.9		Calculated compositions	62.3035	2.89657	2.17245	5.50287	16.1722	0.0886917	4.07633	0.161793	0.807045	14.1251	47.5083	16.1688	3.61088	0.845084	3.92661	4.1378	309.11	18.5243
Zhang et al. 2017 Acta Geochim	Shilu quartz diorite	Zircon				0	15	0.03	0.37	1.23	0.55	8.15	3.24	45.5	21	113	28.4	312	78.7						0.145833			0.531074	103.9		Calculated compositions	64.9388	3.1726	1.68425	5.32812	15.6642	0.0833941	4.41088	0.177976	0.71354	16.2616	53.7103	17.2034	3.45604	0.652477	3.16445	3.7055	360.048	17.0305
Zhang et al. 2017 Acta Geochim	Shilu quartz diorite	Zircon				0	14.9	0.03	0.48	1.07	0.47	7.22	2.66	35.9	15.6	82	20.6	223	56.1						0.160987			0.516965	103.9		Calculated compositions	66.7876	3.25022	1.61379	4.93186	15.7845	0.0788607	4.67991	0.176062	0.648267	18.851	49.5554	16.6679	3.54932	0.756781	3.69574	3.77805	366.711	14.9585
Zhang et al. 2017 Acta Geochim	Shilu quartz diorite	Zircon				0.02	22.6	0.04	0.69	1.94	0.84	12.66	5.2	72.6	32.5	177	43.9	475	119.2						0.152842		195.906	0.518185	103.9		Calculated compositions	65.1117	3.04676	1.52401	4.91937	16.1514	0.0537331	4.26117	0.133443	0.617901	14.643	55.0805	18.0593	4.26751	0.743193	3.79722	3.65306	201.067	19.7384
Zhang et al. 2017 Acta Geochim	Shilu quartz diorite	Zircon				0.03	20.9	0.04	0.56	1.62	0.61	10.38	4.12	56.9	25.3	134	33	354	87.7						0.160734		147.925	0.454776	103.9		Calculated compositions	64.5156	3.0037	1.67854	4.73802	16.1728	0.0776688	4.56767	0.153563	0.803578	21.911	70.2923	26.9037	4.51431	0.886969	4.23953	4.44326	274.601	20.5695
Zhang et al. 2017 Acta Geochim	Shilu quartz diorite	Zircon				0	22.2	0.02	0.62	1.72	0.71	13.53	5.55	77.4	34	177	41.6	427	98.9						0.181265			0.449955	103.9		Calculated compositions	63.849	3.16381	0.842884	5.09781	16.8336	0.0556429	4.39499	0.157705	0.695027	12.6325	56.9085	16.9507	3.52558	0.77197	3.15894	3.80667	227.847	18.0408
Zhang et al. 2017 Acta Geochim	Shilu quartz diorite	Zircon				0	16.7	0.02	0.51	1.23	0.56	8.76	3.46	47.4	21.3	117	30	322	80.9						0.147205			0.521563	103.9		Calculated compositions	64.8616	3.21029	1.95483	5.63807	15.9338	0.0805978	4.27665	0.166287	0.703873	15.5668	51.8514	17.2279	3.4325	0.657311	2.895	3.98796	367.732	17.9061
Zhang et al. 2017 Acta Geochim	Shilu quartz diorite	Zircon				0	26.1	0.05	0.92	2.18	1	14.8	5.5	75.4	32.7	170	41.1	430	103.8						0.175349			0.538226	103.9		Calculated compositions	64.7773	3.38142	1.38466	5.13382	16.4107	0.0569533	4.27183	0.147057	0.677206	20.7139	60.8002	17.4019	3.62172	0.825067	3.47268	3.58386	316.468	20.1668
Zhang et al. 2017 Acta Geochim	Shilu quartz diorite	Zircon				0	14.1	0.01	0.28	0.97	0.42	6.19	2.47	33.4	14.8	80	20	217	54.7						0.153917			0.524013	103.9		Calculated compositions	67.1641	3.1987	0.687647	4.61309	15.7333	0.0732903	4.65231	0.173004	0.558107	14.5301	39.9051	12.6415	2.83332	0.592523	3.04789	3.30555	419.014	14.0582
Zhang et al. 2017 Acta Geochim	Shilu quartz diorite	Zircon				0.02	24.1	0.04	0.79	1.87	0.93	12.81	5	69.6	30.9	160	39.3	417	103.3						0.166906		208.909	0.580913	103.9		Calculated compositions	64.7561	3.21547	1.71817	3.91822	16.0847	0.0423039	4.33344	0.124374	0.692791	13.5688	53.3699	15.5249	3.46979	0.703003	3.3833	3.3166	288.273	18.1174
Zhang et al. 2017 Acta Geochim	Shilu quartz diorite	Zircon				0	20.3	0.03	0.54	1.47	0.76	11.16	4.5	62	28.4	153	38.9	418	104.3						0.148325			0.573649	103.9		Calculated compositions	62.1966	3.06767	1.46436	5.17135	15.8839	0.0633888	4.31235	0.135536	0.731528	8.97343	50.463	16.6605	3.17202	0.752439	3.103	3.80485	316.623	17.7971
Zhang et al. 2017 Acta Geochim	Shilu quartz diorite	Zircon				0.01	12.9	0.02	0.44	1.15	0.54	8.2	3.11	41.8	18.4	99	24.7	273	68.7						0.153114		223.645	0.537603	103.9		Calculated compositions	66.3041	2.99642	1.8792	4.9803	14.998	0.077852	4.4298	0.185867	0.796153	12.5789	42.0072	14.5653	3.92173	0.649188	3.22812	3.66423	437.515	19.2818
Zhang et al. 2017 Acta Geochim	Shilu quartz diorite	Zircon				0	12.7	0.03	0.48	1.1	0.48	6.71	2.51	34.5	15.2	81	20.4	225	56.3						0.153333			0.540141	103.9		Calculated compositions	66.5557	3.23168	1.19056	4.637	15.5416	0.0705757	4.70656	0.175219	0.636383	18.8355	47.1201	17.1638	3.5846	0.674149	3.62018	3.72565	414.654	15.5209
Zhang et al. 2017 Acta Geochim	Shilu quartz diorite	Zircon				0	20.8	0.02	0.6	1.6	0.71	11.12	4.48	63.9	29.7	162	40.8	443	111						0.144244			0.5146	103.9		Calculated compositions	62.6434	3.1911	1.47477	5.81553	16.2273	0.0730854	4.27721	0.157859	0.681595	11.4903	52.6835	15.6852	2.93265	0.682048	2.82241	3.63574	306.447	17.0785
Zhang et al. 2017 Acta Geochim	Shilu quartz diorite	Zircon				0.03	16.8	0.03	0.46	1.42	0.58	8.75	3.4	47.1	21.3	113	28.7	314	79						0.15		137.301	0.503041	103.9		Calculated compositions	66.2513	2.87634	1.90043	5.05904	15.1828	0.0714473	4.58132	0.174536	0.774617	20.6795	65.475	23.3893	4.88135	0.86493	4.08723	4.37011	320.061	20.35
Zhang et al. 2017 Acta Geochim	Shilu quartz diorite	Zircon				0	21.4	0.03	0.74	1.68	0.78	12.27	4.73	63.6	28.9	153	38.2	414	103.2						0.153623			0.52522	103.9		Calculated compositions	62.6186	3.16572	1.45731	5.10983	16.2625	0.0650454	4.01238	0.13414	0.696514	17.0528	57.3739	17.7942	3.49958	0.754123	3.75224	3.853	266.544	17.9881
Zhang et al. 2017 Acta Geochim	Shilu quartz diorite	Zircon				0	30.9	0.04	0.88	2.16	1.05	15.8	6.27	89.7	40.6	217	53.7	580	142.5						0.154655			0.549487	103.9		Calculated compositions	64.8005	3.59347	1.00902	4.82349	16.8306	0.0593078	4.0068	0.138217	0.550525	20.7005	59.9621	17.4867	3.07666	0.601817	3.63996	3.5052	269.792	16.0261
Zhang et al. 2017 Acta Geochim	Shilu quartz diorite	Zircon				0.01	22.9	0.04	0.76	1.8	0.86	12.77	5.12	71	32.3	171	42.4	460	115.1						0.154348		280.731	0.548391	103.9		Calculated compositions	63.9855	3.26632	1.76826	4.84344	15.9508	0.0566893	3.81203	0.127207	0.693409	13.8485	55.7025	17.5009	3.99183	0.73641	3.68926	3.4679	231.397	18.6958
Zhang et al. 2017 Acta Geochim	Shilu quartz diorite	Zircon				0.01	20.3	0.03	0.61	1.41	0.73	12.67	4.97	68.2	30.6	160	39.8	425	104.6						0.160471		287.356	0.528018	103.9		Calculated compositions	63.5364	3.04638	1.98015	4.81987	15.8505	0.0617634	3.98977	0.140013	0.780568	12.6083	51.678	16.6219	3.89354	0.704136	4.04508	3.70494	242.342	18.9689
Zhang et al. 2017 Acta Geochim	Shilu quartz diorite	Zircon				0.01	26.6	0.04	0.8	1.87	0.86	13.61	5.12	69.6	31	160	39.1	411	100.8						0.169343		326.089	0.521161	103.9		Calculated compositions	64.5335	3.35498	1.53114	4.11001	16.0649	0.0447387	4.18546	0.130856	0.622935	19.7948	59.8884	19.3749	3.93672	0.705777	3.71834	3.52261	233.484	19.6663
Zhang et al. 2017 Acta Geochim	Shilu quartz diorite	Zircon				0	14.6	0.03	0.54	1.43	0.64	8.3	3.28	43.8	19.1	101	25.3	270	67.6						0.162222			0.567932	103.9		Calculated compositions	65.3566	3.12612	1.684	5.60131	15.8214	0.081844	4.57063	0.174964	0.79502	15.9869	46.6945	17.6744	3.72816	0.821798	3.61646	3.74028	346.061	17.1898
Zhang et al. 2017 Acta Geochim	Shilu quartz diorite	Zircon				0.01	13.1	0.02	0.54	1.22	0.59	8.95	3.37	46.1	20.9	111	27.7	299	75.3						0.154181		227.112	0.545864	103.9		Calculated compositions	65.8543	3.09175	2.39841	5.39077	15.2574	0.077205	4.32971	0.182821	0.816406	13.359	39.3387	13.7068	3.74546	0.714867	3.35901	3.56543	365.381	19.6274
Zhang et al. 2017 Acta Geochim	Shilu quartz diorite	Zircon				0	19	0.09	1.12	2.59	1.23	16.84	6.25	80.7	35.1	179	43.3	456	112.1						0.176974			0.569387	103.9		Calculated compositions	64.0257	3.45846	1.39213	5.72597	16.0855	0.0616187	4.2897	0.135153	0.688191	10.6379	48.6499	15.2688	3.49425	0.69456	3.27091	3.69196	179.867	19.1354
Zhang et al. 2017 Acta Geochim	Shilu quartz diorite	Zircon				0.02	15.8	0.1	1.54	3.02	1.33	17.6	6.16	74.6	30.6	150	34.8	359	86.3						0.207799		86.6217	0.557719	103.9		Calculated compositions	64.5284	3.12728	2.13283	4.71175	15.6433	0.0577311	4.54029	0.0926307	0.708051	17.8504	53.7286	22.6715	4.46701	0.81397	3.69622	3.72603	116.018	19.9947
Duan et al., 2019 OGR	Zhuxiling granodiorite porphyry	Zircon	3.77		6.3	0.01	15.6	0.11	2.52	6.5	2.28	43.8	15.5	172	54.4	206	40.3	345	60.9	12555	2.66	189	496		0.498551		115.322	0.413109	140.3		Calculated compositions	65.4051	4.31076	1.51564	4.04471	14.7197	0.0668986	2.71819	0.196077	0.395963	38.55	49.8686	37.5036	5.03436	1.97481	4.61434	5.83702	287.935	27.2382
Duan et al., 2019 OGR	Zhuxiling granodiorite porphyry	Zircon	2.94		8.83	0.01	16.6	0.04	0.81	3.6	1.46	31.8	12.1	153	53	210	44.3	384	68.4	12967	3.58	180	583		0.398438		203.499	0.417169	140.3		Calculated compositions	63.8091	4.60126	1.25452	3.52412	14.1687	0.0687812	2.5709	0.14883	0.52853	32.0407	55.22	32.6811	6.68116	1.82068	5.81334	6.62667	303.724	24.2339
Duan et al., 2019 OGR	Zhuxiling granodiorite porphyry	Zircon	3.16		3.13	0.06	14.5	0.06	0.84	2.42	0.8	16.2	5.95	69.7	25.1	105	22.2	205	38.3	12704	1.64	145	319		0.34		59.2518	0.390615	140.3		Calculated compositions	65.611	3.97033	2.17833	6.70418	15.4649	0.0890774	2.50786	0.166811	0.560156	36.8972	77.322	33.5113	5.94901	1.9758	6.71281	4.7052	356.007	26.7911
Duan et al., 2019 OGR	Zhuxiling granodiorite porphyry	Zircon	7.83		3.68	0	10.9	0.11	2.1	5.41	1.65	36.8	13	145	46.7	181	35.1	308	52.9	10191	1.24	127	271		0.470779			0.357507	140.3		Calculated compositions	61.7635	3.67646	2.38294	6.72302	14.535	0.0973063	2.92111	0.27098	0.756518	32.5939	70.5964	33.1339	7.30417	2.00838	6.73946	7.1385	352.128	34.2691
Duan et al., 2019 OGR	Zhuxiling granodiorite porphyry	Zircon	3.81		5.1	0.1	18.8	0.07	1.06	2.93	1.01	21.1	7.72	93.3	32.9	135	28.3	262	47.5	12702	2.55	204	440		0.356107		55.0926	0.392708	140.3		Calculated compositions	67.4312	4.75609	1.47921	5.04327	15.3056	0.0653182	2.64909	0.164483	0.475953	36.5114	69.8849	33.3856	4.88762	1.72553	4.78275	4.2511	289.945	14.6416
Duan et al., 2019 OGR	Zhuxiling granodiorite porphyry	Zircon	2.42		4.79	0.01	13.3	0.02	0.39	2.04	0.87	19.4	7.61	89.9	31.4	127	26.3	241	43.9	13126	2.73	190	551		0.373029		230.58	0.422792	140.3		Calculated compositions	64.9633	4.80991	0.847634	4.71583	14.9801	0.085739	2.67913	0.174667	0.468295	33.4586	60.3758	31.8513	5.48821	2.10469	5.24264	4.26178	454.559	19.6215
Duan et al., 2019 OGR	Zhuxiling granodiorite porphyry	Zircon	3.24		6.24	0.19	12.9	0.12	1.03	2.32	0.96	22.2	8.73	109	37.2	151	31	274	49.1	13326	3.4	222	705		0.39781		20.9463	0.408954	140.3		Calculated compositions	68.6216	4.89123	1.02175	3.5542	14.2658	0.0639108	2.37677	0.130096	0.368381	28.4894	74.7516	28.8737	5.92866	1.76417	5.30619	5.7524	320.745	23.6415
Duan et al., 2019 OGR	Zhuxiling granodiorite porphyry	Zircon	2.84		6.51	0.11	11.6	0.05	0.78	2.6	0.95	24	9.64	117	40	159	32.3	288	49.5	13104	3.41	209	694		0.40625		38.3496	0.367667	140.3		Calculated compositions	69.9829	5.02702	0.696864	4.05028	14.0759	0.0463144	2.38831	0.105158	0.303622	31.5583	75.5695	29.7979	6.78845	1.8105	5.96276	5.83238	289.752	31.8701
Duan et al., 2019 OGR	Zhuxiling granodiorite porphyry	Zircon	5.88		4.32	0.11	18.6	0.23	4.4	11.9	2.92	71.5	21.1	194	54.4	190	34.4	295	49	11270	1.58	374	472		0.657627		28.6706	0.306041	140.3		Calculated compositions	67.9335	4.47747	0.82426	5.01199	14.3481	0.0692903	2.43452	0.148021	0.431481	37.6297	63.242	42.0651	6.88761	1.65683	5.74256	7.05242	378.759	28.071
Duan et al., 2019 OGR	Zhuxiling granodiorite porphyry	Zircon	2.04		7.28	0.08	9.04	0.05	0.81	2.61	0.96	28	11.1	135	46.6	185	36.2	312	55.8	13922	3.79	204	782		0.432692		35.0448	0.343317	140.3		Calculated compositions	71.9781	4.92203	0.0996739	3.39636	13.6245	0.03287	2.50452	0.100985	0.239981	29.0692	59.6963	26.5546	6.93008	1.53939	5.27191	5.81889	221.177	26.8716
Duan et al., 2019 OGR	Zhuxiling granodiorite porphyry	Zircon	2.65		10.7	0.01	18.4	0.04	1.19	4.17	1.31	35.5	13.7	164	55.7	218	43.5	394	65.9	12360	4.23	286	811		0.416244		225.565	0.329164	140.3		Calculated compositions	67.4284	4.87641	0.691283	3.36848	14.4406	0.0478798	2.63622	0.103914	0.377755	28.1256	55.2452	28.4451	6.57795	1.53086	5.67026	6.84809	229.56	26.6821
Duan et al., 2019 OGR	Zhuxiling granodiorite porphyry	Zircon	3.69		6.12	0.06	17.2	0.06	1.02	2.8	1.13	22.6	8.94	110	40.2	168	35.7	330	58.7	11685	2.8	172	497		0.333333		70.2849	0.434279	140.3		Calculated compositions	67.1894	4.69958	2.09524	4.60105	14.4497	0.0585059	2.88872	0.177521	0.54124	40.5736	64.3669	36.186	5.28728	1.85637	4.80226	3.70377	313.166	16.3404
Duan et al., 2019 OGR	Zhuxiling granodiorite porphyry	Zircon	4.96		2.39	0.02	8.43	0.08	1.63	5.05	1.15	30.4	10.2	116	39.5	154	29.7	256	44.8	10332	0.88	114	220		0.453125		51.6716	0.283752	140.3		Calculated compositions	64.2747	3.84192	1.27457	6.35874	14.1502	0.0663014	2.83324	0.0872792	0.454448	32.962	75.1183	36.1707	6.60099	1.55588	6.80863	7.10536	406.018	35.8173
Duan et al., 2019 OGR	Zhuxiling granodiorite porphyry	Zircon	3.32		4.94	0.11	13.6	0.06	0.84	2.28	0.96	20.1	7.59	95.3	35.5	155	33.7	335	62	11788	2.37	115	366		0.284478		41.0442	0.43354	140.3		Calculated compositions	66.5987	4.40861	1.74716	4.50153	14.642	0.0588421	3.38242	0.138729	0.518515	28.2233	50.0105	24.6681	4.39262	1.47723	4.4078	3.38394	312.523	26.7635
Duan et al., 2019 OGR	Zhuxiling granodiorite porphyry	Zircon	4.16		4.33	0.04	11.4	0.06	1.42	4.53	1.33	34.5	11.6	134	42.3	158	30.7	262	46.2	12454	1.96	174	410		0.51145		57.0537	0.325249	140.3		Calculated compositions	70.1703	4.43981	0.916384	5.54083	14.3843	0.0525374	2.63076	0.160325	0.374741	33.5218	52.3536	29.8761	5.2566	1.57125	5.77535	7.25236	160.061	35.5804
Duan et al., 2019 OGR	Zhuxiling granodiorite porphyry	Zircon	2.84		7.17		8.95	0.02	0.39	2.12	0.94	23.5	9.43	119	42.2	168	34.8	309	55.2	13481	3.44	129	575		0.385113			0.407145	140.3		Calculated compositions	68.7301	4.47204	0.812464	3.91165	15.1032	0.0646245	2.26608	0.1587	0.478675	33.1132	72.5554	30.0067	6.94499	2.0167	5.57827	5.21349	285.191	25.9037
Song et al., 2021 GR	Tanggula syenogranite	Zircon	12.085	943.646	2.22553	0.00543579	11.6878	0.0568872	0.893613	3.27746	0.356847	21.1676	8.36806	98.0313	39.7855	163.284	37.8116	314	63.2575			153.506	346.903	0.162674	0.312202	0.014498	162.959	0.130979	233.9		Calculated compositions	66.3722	3.90109	1.35271	3.09572	13.9655	0.0614772	2.75543	0.0880328	0.344416	52.7687	101.557	37.3532	7.4493	0.935717	6.15597	6.08112	89.123	38.8837
Song et al., 2021 GR	Tanggula syenogranite	Zircon	12.3961	1364.06	2.29772	0.0138058	9.68504	0.0808484	1.64867	4.84069	0.312369	31.7822	12.0381	144.59	57.7857	241.271	54.487	463	93.3031			223.354	520.82	0.163742	0.312289	0.0102873	71.0754	0.076992	233.9		Calculated compositions	68.0041	3.10541	0.952611	2.67062	13.8781	0.0525858	3.32346	0.0812334	0.258074	38.6018	89.094	31.9836	5.75181	0.723232	4.99668	5.21186	68.8643	31.8568
Song et al., 2021 GR	Tanggula syenogranite	Zircon	9.41283	1697.46	1.23561	0.00142055	7.54749	0.0444445	1.25266	4.53527	0.474174	33.0427	14.1127	178.681	73.3514	307.744	70.8518	597	119.257			158.82	451.074	0.0935634	0.299298	0.00777991	232.89	0.118419	233.9		Calculated compositions	64.8401	3.24609	2.34949	3.8224	14.2449	0.0760059	2.91999	0.109702	0.368389	29.5897	72.6154	27.3308	4.61061	1.02843	4.61062	4.95918	71.8653	30.14
Song et al., 2021 GR	Tanggula syenogranite	Zircon	9.65631	961.679	1.73847	0.00137723	6.5133	0.0507498	0.660387	2.47612	0.190433	19.2408	7.962	100.639	42.0893	176.783	42.8639	358	72.6974			97.2326	315.304	0.101107	0.281116	0.0178794	191.014	0.0843465	233.9		Calculated compositions	66.8722	3.56847	2.36632	4.54405	14.2637	0.0682099	3.22211	0.116439	0.318586	43.6982	87.0929	29.0654	6.1168	1.26721	5.64196	5.97237	109.985	36.7141
Song et al., 2021 GR	Tanggula syenogranite	Zircon	20.3974	1389.39	2.8071	0.00798685	13.6848	0.0642279	1.69149	4.65135	0.418963	31.1105	12.2853	145.569	59.9121	246.25	56.9029	473	94.129			250.439	576.824	0.180251	0.307757	0.0112087	148.14	0.106477	233.9		Calculated compositions	66.4563	3.29219	1.7354	3.58207	13.6771	0.0662608	3.36131	0.045907	0.374379	42.3169	99.0615	34.9313	6.92025	0.901449	5.18948	5.1763	89.5739	35.5873
Song et al., 2021 GR	Tanggula syenogranite	Zircon	18.3664	1301.42	1.62226	0.0122911	10.6004	0.152473	2.55777	6.18741	0.571656	36.9689	12.7278	149.61	57.086	228.93	51.8583	420	85.6032			156.105	283.841	0.11995	0.356215	0.0103921	60.0365	0.115554	233.9		Calculated compositions	68.3248	3.66858	2.18443	4.12652	14.2947	0.091418	3.49967	0.129847	0.363525	46.6145	102.39	38.7901	7.45675	1.21238	6.25702	5.005	70.725	33.6602
Song et al., 2021 GR	Tanggula syenogranite	Zircon	12.4946	1233.64	1.85218	0.124455	8.19995	0.0871529	1.06692	3.26454	0.258285	24.9282	10.6863	131.258	54.5387	225.706	53.4386	458	91.3826			134.819	369.104	0.109285	0.28659	0.0137383	19.3041	0.0875319	233.9		Calculated compositions	70.5842	3.00286	1.4263	2.79769	14.1255	0.0458586	3.4791	0.0898848	0.261923	31.7463	73.3036	27.4837	5.7039	0.857776	4.46245	5.61069	84.7759	35.4947
Song et al., 2021 GR	Tanggula syenogranite	Zircon	14.7339	1473.49	5.40533	0.00685809	23.9157	0.117713	2.43699	6.77407	0.635259	40.1784	14.2347	158.766	61.3076	248.051	56.2566	455	90.8359			395.789	669.015	0.268607	0.348937	0.0136571	206.374	0.117721	233.9		Calculated compositions	66.3942	3.31223	1.61694	3.44475	13.8569	0.0650053	3.17287	0.0812859	0.420712	50.5067	90.4384	31.4568	6.11416	0.927649	5.28635	4.41654	134.187	33.205
Song et al., 2021 GR	Tanggula syenogranite	Zircon	8.75623	1011.39	2.65949	0.000405055	10.4851	0.0327252	0.85775	2.80128	0.235457	20.8894	8.34114	102.123	42.5066	180.386	42.1347	359	73.1818			165.582	444.089	0.163717	0.284466	0.0160614	706.087	0.094101	233.9		Calculated compositions	68.5342	3.70323	1.07975	2.7718	14.2906	0.0522155	3.01589	0.0854654	0.301066	42.0284	95.2355	27.9619	6.80438	0.848692	5.01878	5.95251	89.9315	37.7598
Song et al., 2021 GR	Tanggula syenogranite	Zircon	12.7302	1532.04	1.33918	0.00791432	9.09127	0.066049	1.73199	4.87123	0.463981	34.8324	13.5428	159.841	65.2773	266.576	61.6103	503	102.091			157.968	351.911	0.10311	0.317775	0.00847752	97.492	0.108896	233.9		Calculated compositions	67.676	3.2952	1.94456	3.25961	14.089	0.0694744	3.67129	0.117332	0.349581	41.2489	92.9795	32.2786	5.64431	0.995832	5.00394	5.98221	54.5209	32.4075
Song et al., 2021 GR	Tanggula syenogranite	Zircon	19.3725	1150.75	0.995992	0.00577123	10.3794	0.0826683	1.94199	5.47522	0.693429	35.134	11.9955	135.55	51.5672	192.263	42.5033	340	66.0452			137.301	202.564	0.119314	0.398676	0.00725407	116.507	0.152849	233.9		Calculated compositions	67.4896	3.18892	2.21331	4.14636	14.5255	0.0856772	3.07799	0.109111	0.360802	58.5822	104.251	38.0387	7.54995	1.23177	6.11328	5.67423	88.2449	39.0993
Song et al., 2021 GR	Tanggula syenogranite	Zircon	11.4581	1194.38	1.46954	0.0145512	9.00264	0.0469175	1.13065	3.67051	0.401222	24.8659	10.0502	124.797	51.757	215.248	51.4569	430	87.1501			123.391	294.052	0.10331	0.290226	0.0119096	84.4769	0.128394	233.9		Calculated compositions	66.9863	3.54481	1.93776	2.98619	13.97	0.0735378	3.30455	0.128204	0.292877	38.6197	88.9995	31.839	6.74604	1.14267	5.31308	4.92852	61.0784	28.714
Song et al., 2021 GR	Tanggula syenogranite	Zircon	23.4912	1406.97	0.881637	0.330418	7.97047	0.158611	2.10294	4.64134	0.404356	32.2922	12.1291	147.718	60.0541	245.127	56.8719	459	96.5561			119.148	244.732	0.0846841	0.321825	0.00739952	8.5363	0.100976	233.9		Calculated compositions	65.6985	3.30221	1.74587	4.62125	14.0245	0.0885692	3.19124	0.10483	0.282537	39.2699	85.3491	34.3307	5.74548	1.28035	5.71615	5.22353	111.833	29.8326
Song et al., 2021 GR	Tanggula syenogranite	Zircon	1152.44	1536.38	2.59112	0.0171422	9.73703	0.0845577	1.77669	5.31153	0.545517	35.3895	13.4641	163.07	64.0598	265.365	60.6165	481	98.0052			166.097	321.516	0.10811	0.339023	0.0156	62.7048	0.121642	233.9		Calculated compositions	67.97	3.62164	1.36779	2.98193	13.7553	0.0663024	3.44921	0.0985	0.260221	40.2845	96.9702	28.3223	7.21728	1.27389	5.17916	5.97948	97.3673	34.5524
Song et al., 2021 GR	Tanggula syenogranite	Zircon	12.6104	1318.59	1.36337	0.186006	7.71911	0.0878413	1.77168	4.89873	0.349989	32.6949	12.4425	142.236	56.7231	226.454	53.1667	441	87.0842			154.064	338.066	0.11684	0.322531	0.00884942	14.806	0.0845465	233.9		Calculated compositions	67.0636	2.42758	1.67421	3.05806	13.9908	0.0541095	3.40968	0.106494	0.239597	34.0893	79.4138	31.9453	5.67278	0.908598	5.01568	5.89465	65.2887	30.4347
Song et al., 2021 GR	Tanggula syenogranite	Zircon	11.6671	1569.56	1.61563	0.0282558	15.8913	0.140818	2.91512	7.75897	0.872706	46.0386	16.1565	177.705	67.1055	261.864	58.1281	451	89.5079			299.272	451.925	0.190672	0.394025	0.00539855	61.7679	0.141165	233.9		Calculated compositions	65.7971	3.22124	1.9605	3.89978	14.4384	0.0660842	3.00681	0.129157	0.357873	54.8262	94.6283	36.2819	8.96356	1.01248	6.65259	6.16319	123.875	37.932
Song et al., 2021 GR	Tanggula syenogranite	Zircon	10.4009	1165.45	2.2444	0.00145953	8.03241	0.0351038	0.81766	3.06518	0.251393	23.2234	9.67208	117.341	48.672	206.866	48.3541	415	85.6271			153.287	439.874	0.131526	0.282748	0.0146418	275.136	0.0910932	233.9		Calculated compositions	68.7709	3.5699	1.08582	2.60033	14.016	0.0662579	3.51012	0.098199	0.268105	43.3603	93.6795	34.3958	5.96173	0.940165	4.50045	5.91943	48.9014	37.7737
Song et al., 2021 GR	Tanggula syenogranite	Zircon	16.616	1539.4	4.80816	0.00463297	19.2977	0.111957	1.9133	5.34167	0.764689	34.9256	13.0449	154.409	64.0387	262.354	61.8062	504	102.114			273.352	575.671	0.177571	0.306367	0.0175896	207.747	0.171158	233.9		Calculated compositions	66.5519	3.39651	2.31453	3.508	14.0399	0.0746109	3.62151	0.0490759	0.455016	37.0165	69.0675	24.9495	6.4288	0.93274	4.14253	5.39738	51.7501	36.7838
Song et al., 2021 GR	Tanggula syenogranite	Zircon	15.0459	1649.21	1.84951	0.118974	14.2989	0.185428	3.36507	7.38468	0.889136	44.1714	15.9069	177.981	71.0427	279.406	62.24	498	102.587			272.145	440.197	0.165015	0.357392	0.00679606	23.6033	0.150507	233.9		Calculated compositions	70.061	2.97364	1.3688	2.64379	13.9019	0.035381	3.30302	0.0859357	0.318356	35.3617	65.8348	22.1117	5.43613	0.750711	5.15057	3.78625	46.4094	33.2345
Song et al., 2021 GR	Tanggula syenogranite	Zircon	7.25216	1244.3	2.34555	0.00487521	11.4025	0.0461691	1.31808	3.79243	0.394493	28.9948	11.2949	134.389	56.3648	233.202	55.7523	480	91.6752			163.651	380.214	0.131521	0.279977	0.0143326	186.343	0.115012	235.1		Calculated compositions	65.402	3.61424	1.6077	3.52855	13.9184	0.048383	3.11297	0.0923464	0.262617	38.2047	87.7761	28.759	6.26693	0.947278	4.79791	4.65176	59.091	31.3964
Song et al., 2021 GR	Tanggula syenogranite	Zircon	7.35405	1279.31	2.81672	0.0186768	8.67238	0.0962791	1.29465	3.99619	0.399951	27.9199	11.1335	136.384	58.2208	241.158	57.2008	474	95.028			192.253	471.533	0.150278	0.28773	0.0146511	50.1425	0.115758	235.1		Calculated compositions	66.6972	3.44575	1.57092	2.91811	13.7534	0.0540629	3.17625	0.0835751	0.351184	27.9434	76.9128	23.7932	4.76906	0.894504	3.86607	4.43608	48.1157	29.9834
Song et al., 2021 GR	Tanggula syenogranite	Zircon	10.2905	1258.12	2.2168	0.462234	11.8961	0.211485	2.26527	4.57577	0.348301	32.2382	11.7769	145.607	58.8596	238.363	57.6083	459	95.253			302.774	557.624	0.240657	0.317226	0.00732161	9.32867	0.0876719	235.1		Calculated compositions	69.3314	2.91943	1.73641	3.29847	13.1719	0.0383919	2.85892	0.0709995	0.299896	39.2955	78.2714	33.2872	5.92456	0.846037	5.61591	5.71823	43.7683	35.2531
Song et al., 2021 GR	Tanggula syenogranite	Zircon	7.15499	1144.6	2.43928	0.199202	11.4096	0.0824279	1.28573	4.19353	0.392402	27.5819	10.5482	124.516	49.2636	202.183	45.7084	372	75.2866			153.633	484.198	0.134224	0.33472	0.0158773	21.8308	0.111546	235.1		Calculated compositions	65.0671	3.18994	1.72834	3.626	14.521	0.0562469	3.35985	0.0950671	0.281081	38.886	88.0278	29.8303	6.33861	0.943751	5.73205	5.13274	71.0329	35.4917
Song et al., 2021 GR	Tanggula syenogranite	Zircon	6.63699	1058.64	5.61	0.256468	13.4827	0.133397	1.41407	3.71987	0.386197	24.6029	9.03782	108.098	44.8012	186.535	42.5244	370	75.9876			485.956	873.213	0.45904	0.292157	0.0115443	17.8719	0.123417	235.1		Calculated compositions	69.0774	3.1906	1.47169	3.73015	13.7658	0.0636626	2.76925	0.0863679	0.366483	44.0196	100.02	27.412	6.5654	0.663021	6.67	5.14435	44.3102	36.3822
Song et al., 2021 GR	Tanggula syenogranite	Zircon	9.9091	1616.11	3.33047	0.00609485	11.2957	0.0752425	1.99835	5.79611	0.56276	40.0957	15.1728	173.141	70.6837	282.957	64.3759	530	104.171			168.142	400.637	0.104041	0.326682	0.0198075	129.326	0.112857	235.1		Calculated compositions	66.7967	3.34979	1.85391	3.41561	13.9232	0.0556718	3.0146	0.0870323	0.346141	44.2596	91.3994	33.3388	6.9308	0.934998	4.40248	6.44681	0	33.2041
Song et al., 2021 GR	Tanggula syenogranite	Zircon	5.64622	1038.67	3.42812	0.0203015	10.6043	0.0624807	1.04088	3.43195	0.317361	23.4489	8.84149	109.815	45.7712	184.338	44.2373	372	74.9924			297.984	690.554	0.28689	0.295201	0.0115044	73.0014	0.108155	235.1		Calculated compositions	65.0218	3.2212	1.64518	3.69218	13.9221	0.0695201	3.05937	0.0810375	0.407552	37.1881	96.0353	28.7248	6.03837	0.740546	5.86538	5.56002	146.453	36.4358
Song et al., 2021 GR	Tanggula syenogranite	Zircon	6.38511	1144.38	1.87801	0.00733442	9.81949	0.0284563	1.03678	3.4589	0.307419	22.5912	9.34716	113.314	48.715	201.295	48.1308	406	81.7447			153.189	367.29	0.133862	0.279098	0.0122594	166.648	0.10632	235.1		Calculated compositions	65.7538	3.7279	1.3836	3.89206	13.8705	0.0594948	3.57248	0.110285	0.247318	42.9765	98.5752	32.0629	7.01555	0.903894	5.24359	5.27708	67.3014	36.1183
Song et al., 2021 GR	Tanggula syenogranite	Zircon	7.2958	1026.13	1.88019	0.00487229	9.98219	0.0666989	1.41331	3.37087	0.402264	24.8097	8.99672	109.891	44.4961	178.674	40.8007	337	69.0492			152.845	382.343	0.148953	0.326086	0.0123013	135.764	0.134479	235.1		Calculated compositions	63.0213	3.86598	1.86432	3.91284	14.0776	0.0622125	3.10238	0.103627	0.377304	57.1327	107.08	36.4632	7.12766	0.98531	6.11202	4.77192	157.398	37.5692
Song et al., 2021 GR	Tanggula syenogranite	Zircon	6.67192	1899.23	1.53538	0.0128517	10.5326	0.0776245	1.86979	5.45929	0.402657	40.5452	16.6527	195.73	81.6127	337.818	77.7819	649	131.026			146.337	286.8	0.0770508	0.301587	0.0104921	81.76	0.082741	235.1		Calculated compositions	63.576	3.14382	2.64225	4.39792	14.3191	0.0761718	3.62686	0.1025	0.349342	39.1445	70.6547	31.1636	5.81024	0.90548	5.40578	5.00497	78.7891	30.5961
Song et al., 2021 GR	Tanggula syenogranite	Zircon	6.12335	1250.44	2.36635	0.253229	14.1005	0.139735	1.83323	3.82803	0.391805	25.1402	10.5747	126.113	50.6891	214.825	51.7141	437	86.7632			250.57	635.065	0.200386	0.288587	0.00944387	18.3784	0.122102	235.1		Calculated compositions	67.2563	3.08151	2.10278	3.99254	14.3186	0.0594835	2.95303	0.0726964	0.34309	33.3349	81.8738	27.2796	5.69329	0.667367	5.12604	4.27101	109.838	29.9801
Song et al., 2021 GR	Tanggula syenogranite	Zircon	5.95969	1235.42	3.83276	0.0363433	7.53829	0.0681143	1.43856	4.12552	0.718433	28.4793	11.0981	127.024	51.0579	207.847	48.1743	416	82.508			215.084	524.946	0.174097	0.305347	0.0178199	37.1472	0.202631	235.1		Calculated compositions	66.4266	3.1812	1.81251	3.47254	14.3581	0.0621761	2.96855	0.0756618	0.401412	34.547	68.0208	22.3059	4.97741	0.814477	3.26037	4.18668	126.535	27.4174
Song et al., 2021 GR	Tanggula syenogranite	Zircon	7.85639	810.353	1.38017	0.0255082	6.12947	0.0647917	1.0825	3.35405	0.253041	19.3028	7.31808	84.765	34.395	137.022	31.8673	269	53.3539			91.8937	226.845	0.1134	0.315111	0.0150192	36.9665	0.0961435	235.1		Calculated compositions	65.4987	3.3363	2.47059	4.80408	14.6809	0.0960155	3.06826	0.108147	0.293759	47.114	88.0243	33.3708	5.92606	1.11074	5.31398	4.76871	140.24	34.2758
Song et al., 2021 GR	Tanggula syenogranite	Zircon	10.5196	1135.58	1.51041	0.00407628	10.0063	0.0410374	1.19716	3.63699	0.356642	24.6719	9.71157	116.976	48.8649	198.342	45.2394	389	78.4429			98.9083	221.411	0.0870993	0.300711	0.0152708	189.686	0.115102	235.1		Calculated compositions	64.838	3.85803	1.88218	3.03532	14.1601	0.0711667	3.38058	0.117587	0.315938	50.4329	97.0054	36.7665	6.95693	1.00192	5.77973	7.06974	83.4702	37.1911
Song et al., 2021 GR	Tanggula syenogranite	Zircon	7.11934	1048.62	1.63652	0.00639918	9.69268	0.0763994	1.46651	4.27726	0.295066	25.4133	9.62336	110.929	44.5509	180.117	41.2889	349	68.436			141.892	308.057	0.135313	0.317847	0.0115335	107.478	0.0865224	235.1		Calculated compositions	64.8024	3.71301	2.13873	3.77362	14.1859	0.0522093	3.17986	0.121625	0.325131	49.6674	106.896	39.7065	6.92393	0.940417	5.96858	5.21009	141.27	37.4952
Song et al., 2021 GR	Tanggula syenogranite	Zircon	10.6153	1048.62	1.78982	0.00639918	9.69268	0.0763994	1.46651	4.27726	0.295066	25.4133	9.62336	110.929	44.5509	180.117	41.2889	349	68.436			179.492	355.313	0.171169	0.317847	0.00997159	107.478	0.0865224	235.1		Calculated compositions	63.83	3.40159	2.08435	3.8269	14.3984	0.0538585	3.18592	0.114835	0.358752	51.6092	108.167	37.3565	7.13688	1.03689	6.1928	5.47079	126.871	40.9374
Song et al., 2021 GR	Tanggula monzogranite	Zircon	9.23172	1275.07	2.0705	0.0640233	15.1666	0.14747	2.35518	5.04586	0.86399	28.4688	10.4234	125.934	51.3778	221.581	53.4648	462	100.376			260.721	400.54	0.204476	0.272584	0.00794143	38.2693	0.220384	230.1		Calculated compositions	68.5998	3.00204	1.21591	3.00041	14.1339	0.0580845	3.11112	0.124153	0.363412	41.6171	78.8512	30.2999	5.42532	0.915317	5.4746	4.69715	195.407	28.9555
Song et al., 2021 GR	Tanggula monzogranite	Zircon	7.76948	870.012	2.27663	0.00399798	11.5365	0.0317326	0.843476	1.9726	0.449263	16.2236	6.25638	79.6205	34.3034	158.793	41.4584	367	82.0341			157.621	335.497	0.181171	0.216949	0.0144437	251.122	0.24279	230.1		Calculated compositions	65.3659	2.96755	1.84165	2.88356	14.5831	0.0848306	3.29826	0.0670374	0.313276	42.5646	61.952	26.3559	5.76077	1.2155	4.76439	4.87952	239.127	30.7105
Song et al., 2021 GR	Tanggula monzogranite	Zircon	6.18337	966.002	1.74266	0.00270213	9.8288	0.0373777	0.637014	1.94183	0.423626	16.5151	6.80472	84.3715	38.5494	174.98	45.2704	413	93.1724			189.057	455.664	0.195711	0.204289	0.00921763	239.787	0.228697	230.1		Calculated compositions	66.4242	2.79493	2.02904	3.96298	14.4938	0.10002	3.03983	0.0903347	0.403269	40.6258	73.7383	26.2135	5.45346	1.1396	4.72049	3.91966	189.873	31.7367
Song et al., 2021 GR	Tanggula monzogranite	Zircon	10.9076	1149.91	2.76357	0.194972	15.6288	0.161348	1.84292	3.65406	0.649475	23.5856	8.60693	108.801	46.0884	203.221	51.0997	457	102.39			251.661	447.263	0.218852	0.238076	0.0109813	21.6044	0.213882	230.1		Calculated compositions	68.914	3.10097	1.39855	2.58373	14.3832	0.0593804	3.35023	0.101556	0.439319	37.5199	66.1124	29.657	5.11195	0.845321	5.34632	4.72441	257.48	28.0969
Song et al., 2021 GR	Tanggula monzogranite	Zircon	8.96407	1219.49	2.64938	0.353532	15.7776	0.172935	1.73214	3.41836	0.560405	21.4171	8.93153	112.671	48.1342	211.632	52.3053	467	103.519			285.261	496.385	0.233918	0.241266	0.00928758	15.6449	0.200233	230.1		Calculated compositions	68.84	3.42607	1.28361	2.41543	13.637	0.0656267	2.73819	0.0958695	0.42558	35.647	82.6184	27.5965	6.12779	0.794374	5.74683	5.55623	214.195	32.7117
Song et al., 2021 GR	Tanggula monzogranite	Zircon	7.73011	1024.1	2.05525	0.0116163	13.1769	0.0613752	1.23814	3.47828	0.496833	21.1291	7.78619	95.598	41.4194	184.237	46.8599	419	90.4102			238.703	448.862	0.233087	0.228158	0.00861006	120.995	0.177179	230.1		Calculated compositions	65.4556	3.37568	2.19651	3.71426	14.1506	0.0798672	3.01795	0.117619	0.436353	46.1413	99.6137	33.692	6.49842	0.964321	6.15721	5.30183	150.252	37.9542
Song et al., 2021 GR	Tanggula monzogranite	Zircon	6.81919	1467.39	3.80606	0.005452	15.8401	0.0538713	1.23042	3.62322	0.524613	25.762	10.8223	133.472	57.8276	257.693	65.6482	583	127.591			354.995	778.132	0.241923	0.22894	0.0107214	226.613	0.166007	230.1		Calculated compositions	67.3508	3.20559	1.55183	2.26383	13.5438	0.0618003	2.75467	0.0516658	0.497868	36.224	77.1696	23.0292	5.44751	0.963666	4.36422	3.64479	134.312	32.0278
Song et al., 2021 GR	Tanggula monzogranite	Zircon	9.00424	1068.9	1.80151	0.00366068	12.5351	0.0747445	1.9044	3.5315	0.684227	22.3141	8.33964	101.984	43.1252	186.682	44.5	396	85.4591			215.389	371.631	0.201504	0.257534	0.00836401	185.798	0.235643	230.1		Calculated compositions	65.2492	3.65578	2.22978	4.22796	14.3875	0.0832254	3.13456	0.126396	0.427899	48.8004	85.8287	37.23	7.76969	1.13808	6.24597	5.86467	221.396	41.8831
Song et al., 2021 GR	Tanggula monzogranite	Zircon	7.68997	945.174	1.83451	0.00894778	10.655	0.0487135	0.964738	2.73629	0.469489	16.8107	6.87427	87.0906	37.2299	166.884	42.6655	390	84.5483			182.167	379.22	0.192734	0.223309	0.0100705	125.128	0.211629	230.1		Calculated compositions	64.9942	3.21906	2.2074	3.42528	14.7828	0.0797033	2.82658	0.076855	0.352987	40.996	65.8246	30.2376	6.60718	1.13772	5.12011	4.3901	201.785	30.412
Song et al., 2021 GR	Tanggula monzogranite	Zircon	5.74755	1737.84	6.17577	0.0628584	29.7192	0.115261	1.6943	4.54966	0.770474	31.9846	13.2962	167.722	71.5445	311.709	78.0787	694	148.036			549.622	923.285	0.316268	0.241675	0.0112364	85.6048	0.195264	230.1		Calculated compositions	70.5526	3.20448	1.90697	1.58063	13.3169	0.0657904	3.47775	0.0372015	0.418412	40.5814	57.3639	15.9579	4.88292	0.670115	4.91785	4.68782	76.1492	31.7882
Song et al., 2021 GR	Tanggula monzogranite	Zircon	11.4424	1148.21	2.9372	0.434632	16.0134	0.158093	1.51905	3.10625	0.505211	20.8095	8.49832	105.23	46.4423	210.667	54.0647	478	104.759			271.503	529.437	0.236459	0.220146	0.0108183	14.9779	0.192109	230.1		Calculated compositions	68.8675	3.1898	1.33247	2.08652	13.9797	0.0619684	2.87597	0.0738194	0.386886	39.7985	74.152	27.0345	6.08313	0.823327	5.13025	5.15194	164.783	32.5082
Song et al., 2021 GR	Tanggula monzogranite	Zircon	10.5414	907.279	2.51887	0	12.0693	0.0389812	0.821919	2.27614	0.486181	16.6066	6.66398	83.7088	36.1653	163.288	43.0136	391	87.5737			194.516	413.503	0.214395	0.214089	0.0129494		0.241759	230.1		Calculated compositions	67.7462	3.0019	1.582	3.68801	14.2293	0.0730422	2.81438	0.0613683	0.302436	37.4695	70.1921	23.9238	5.88954	1.02826	4.27665	4.92235	201.589	29.2122
Song et al., 2021 GR	Tanggula syenogranite	Zircon	4.8239	626.709	2.96751	0.0845054	16.9979	0.0525136	0.834161	1.90707	0.260901	12.1405	4.63956	56.7193	24.6295	106.086	25.218	234	47.701			290.751	526.893	0.463934	0.24239	0.0102064	62.5608	0.165767	230.1		Calculated compositions	68.7152	3.58228	1.47025	2.48636	14.4592	0.0594808	3.37833	0.0817527	0.450733	55.7481	123.114	31.3851	5.80434	0.870035	5.14589	3.22791	218.874	30.9227
Song et al., 2021 GR	Tanggula syenogranite	Zircon	3.02357	1213.79	2.92515	0.0823737	20.9466	0.115501	1.66078	4.2462	0.497506	26.1427	9.93896	115.926	46.5822	199.631	46.4548	410	80.2268			489.584	773.404	0.403351	0.282747	0.00597476	52.6517	0.14436	230.1		Calculated compositions	67.5004	3.12806	0.987656	3.09392	13.8501	0.0539858	3.2512	0.0979905	0.365746	52.332	106.465	31.1153	5.8895	0.719487	5.67224	3.75363	244.536	29.8072
Song et al., 2021 GR	Tanggula syenogranite	Zircon	7.05073	1246.17	2.12487	0.00452061	24.4122	0.189998	2.96916	7.04823	0.832911	34.4207	11.9448	131.146	50.5547	201.526	44.5702	367	70.239			313.582	387.285	0.251637	0.357346	0.00677613	204.23	0.163483	230.1		Calculated compositions	67.4475	4.75389	1.41942	3.96406	13.9803	0.055759	2.92531	0.0910523	0.345584	68.5241	113.376	36.5558	6.46661	0.513056	5.49145	3.69794	123.083	32.5705
Song et al., 2021 GR	Tanggula syenogranite	Zircon	4.62266	1866.2	2.58117	0.0405615	23.6357	0.285546	4.52413	8.21626	1.51688	45.6829	16.2635	182.347	70.6355	285.707	63.3076	547	103.564			501.901	641.762	0.268943	0.333359	0.00514277	53.8466	0.239365	230.1		Calculated compositions	69.3082	3.49631	1.71198	3.96448	14.4414	0.0686254	2.97177	0.111846	0.418369	46.681	87.4658	27.1867	5.86936	0.845491	5.50498	5.91247	249.211	32.83
Song et al., 2021 GR	Tanggula syenogranite	Zircon	5.57026	983.51	2.39661	0.00740666	27.8468	0.0906415	1.60261	3.49091	0.688605	18.9774	7.13316	84.8099	35.0042	159.963	38.4524	362	73.9684			422.263	514	0.429343	0.234282	0.00567563	263.503	0.258646	230.1		Calculated compositions	64.0406	3.50388	2.31428	3.49393	14.9548	0.0798201	3.30252	0.098851	0.359665	52.1788	84.9744	31.1406	5.19429	0.732025	4.1189	4.18356	332.044	29.6331
Song et al., 2021 GR	Tanggula syenogranite	Zircon	12.1039	1631.77	2.27487	0.00359322	13.9413	0.0384358	1.05183	3.59798	0.297908	24.6687	10.0381	129.952	52.345	242.493	52.0776	474	93.5268			189.865	801.286	0.116355	0.27416	0.0119815	290.857	0.0966726	232.9		Calculated compositions	65.3009	3.45224	1.39986	2.89241	14.2094	0.0550383	3.38893	0.115692	0.404571	46.9529	98.0162	33.5505	6.94374	1.00826	5.51839	5.21811	125.316	30.9412
Song et al., 2021 GR	Tanggula syenogranite	Zircon	8.09302	1639.05	1.73658	0.083405	11.989	0.0791427	1.22289	3.86742	0.396072	27.1098	10.1928	135.367	53.2735	236.423	52.8944	483	88.7869			210.755	437.047	0.128584	0.280264	0.0082398	36.1797	0.118256	232.9		Calculated compositions	66.8809	3.09951	1.80291	3.25146	14.0164	0.0520904	3.47501	0.126189	0.342563	29.5166	75.3792	26.1613	5.8059	0.862344	5.50785	5.88137	48.8451	33.9221
Song et al., 2021 GR	Tanggula syenogranite	Zircon	4.90342	1595.6	1.26267	0.0196258	11.9421	0.0519697	1.3629	3.92579	0.318701	25.9245	10.0006	129.736	51.6893	231.36	51.153	475	87.7839			105.576	433.24	0.0661669	0.273128	0.0119598	91.6804	0.09658	232.9		Calculated compositions	66.507	3.41271	1.91966	3.71344	14.4313	0.0793554	3.5841	0.135896	0.343285	36.8649	95.6673	31.1474	7.1897	0.817963	5.68484	5.55991	110.369	28.8593
Song et al., 2021 GR	Tanggula syenogranite	Zircon	8.44515	2880.38	1.27567	0.145385	11.5424	0.242578	3.4233	7.9981	0.634268	51.3184	18.9516	230.241	86.9692	374.892	79.1665	740	131.162			145.184	352.388	0.0504045	0.311137	0.00878662	15.0695	0.095712	232.9		Calculated compositions	62.6155	2.94073	1.9854	4.43126	15.0184	0.061362	3.21838	0.121084	0.491606	28.2525	70.8522	35.4974	6.85995	0.986303	5.61255	5.39602	137.153	29.5473
Song et al., 2021 GR	Tanggula syenogranite	Zircon	8.92916	2288.64	2.74144	0.040908	9.82737	0.102852	1.93044	5.31979	0.407451	37.7451	14.652	181.06	69.4737	310.82	66.4202	618	112.171			278.75	357.85	0.121797	0.292977	0.00983477	37.1459	0.0879066	232.9		Calculated compositions	66.6498	2.68712	1.23545	2.91315	13.871	0.0505005	3.00198	0.0642351	0.304198	42.0807	70.3321	28.4769	5.93312	0.761247	4.72666	5.81765		34.2018
Song et al., 2021 GR	Tanggula syenogranite	Zircon	7.83956	2028.37	1.4478	0.20474	13.8116	0.189865	1.78481	4.52362	0.421082	33.0062	12.4492	158.854	62.5301	283.341	60.6687	543	105.116			186.863	485.101	0.0921251	0.292549	0.00774789	17.1753	0.105354	232.9		Calculated compositions	65.5272	2.76861	2.30815	3.789	14.2662	0.0568599	3.3109	0.109734	0.48148	29.8203	83.6136	35.3608	5.34785	0.82988	5.37515	5.1645	49.845	23.4006
Song et al., 2021 GR	Tanggula syenogranite	Zircon	7.34475	1725.38	2.33186	0.00550593	12.8126	0.0739856	1.45002	4.01551	0.410989	29.7432	11.1925	140.56	54.3063	237.845	51.2438	466	87.4457			322.319	311.83	0.186811	0.301631	0.00723463	155.645	0.114972	232.9		Calculated compositions	65.8497	3.6421	1.72351	2.86707	13.6732	0.0461277	3.07069	0.0583976	0.261476	42.3942	94.6991	33.7626	6.74316	0.591794	5.39734	5.59234	9.21601	38.9839
Song et al., 2021 GR	Tanggula syenogranite	Zircon	3.64026	1814.76	1.83162	0.0072994	9.54384	0.0460913	0.952111	3.53966	0.399403	25.7705	10.7708	137.831	54.9919	254.25	55.5119	511	97.0155			132.096	410.545	0.0727897	0.269728	0.0138658	127.572	0.127848	232.9		Calculated compositions	66.3866	3.92058	1.61051	3.91059	13.7978	0.0518941	3.39678	0.0815287	0.332531	32.9836	91.5697	28.432	6.40627	1.01954	5.84378	6.07748	65.8285	33.0037
Song et al., 2021 GR	Tanggula syenogranite	Zircon	11.5584	2058.19	1.62571	0.00423613	9.41104	0.0564299	1.56069	4.05177	0.384535	30.2109	12.1447	156.595	61.3023	283.056	61.3882	560	105.638			237.456	339.285	0.115371	0.279634	0.00684635	149.239	0.106256	232.9		Calculated compositions	65.1412	3.40488	1.99894	3.09034	13.6703	0.0708991	3.38127	0.101398	0.396357	42.9774	98.8286	35.3568	6.22408	0.882828	4.89827	4.95826	52.0518	32.5171
Song et al., 2021 GR	Tanggula syenogranite	Zircon	246.71	2826.54	2.16716	0.0198699	18.9149	0.227063	3.98357	9.18359	1.14465	56.7978	19.6472	231.415	85.7165	375.05	76.2799	668	131.695			170.216	629.588	0.0602205	0.34643	0.0127319	69.0427	0.153224	232.9		Calculated compositions	65.0656	2.51492	1.56248	3.80179	14.7727	0.0832161	3.87198	0.0883564	0.437366	32.2161	82.6114	30.9706	7.22271	1.25545	6.02073	3.79227	165.748	29.1913
Song et al., 2021 GR	Tanggula syenogranite	Zircon	7.78865	1185.06	1.42049	0.0235813	13.719	0.144989	2.22625	4.93404	0.739208	30.7242	11.5508	128.793	52.9932	215.287	49.0159	402	76.9401			124.348	364.178	0.10493	0.320382	0.0114234	57.5248	0.183548	235.3		Calculated compositions	65.8504	3.75045	2.34973	3.92574	15.0841	0.0823941	3.35065	0.13663	0.35133	55.8019	110.153	35.3559	6.73762	1.18426	5.66655	4.97387	144.184	23.6854
Song et al., 2021 GR	Tanggula syenogranite	Zircon	6.29505	1749.57	1.0724	0.0137128	10.025	0.0685	1.91745	6.15038	0.473118	39.4564	15.4716	184.68	75.2343	300.653	68.6583	576	112.135			123.825	484.747	0.0707741	0.320625	0.0086606	80.197	0.0928502	235.3		Calculated compositions	64.1076	3.2115	2.66248	4.8372	14.364	0.0770532	3.3938	0.122332	0.333753	30.0782	82.5076	29.073	5.61643	0.982968	4.37692	3.71621	100.201	20.8784
Song et al., 2021 GR	Tanggula syenogranite	Zircon	3.40933	1065.75	4.08378	0.0162573	8.09779	0.0406952	0.919429	3.29161	0.298622	21.9586	8.84246	110.548	44.6278	188.896	44.755	372	73.9956			341.743	241.775	0.32066	0.297171	0.0119499	77.1888	0.107384	235.3		Calculated compositions	66.5234	3.60971	1.23201	3.9985	14.0224	0.0766304	2.73237	0.0481166	0.320443	39.1149	92.1094	32.7988	6.64535	0.575249	7.16806	7.88627	16.7281	45.7964
Song et al., 2021 GR	Tanggula syenogranite	Zircon	2.37883	1447	5.16686	0.0065989	9.55625	0.0893386	1.75642	5.3766	0.457973	34.6771	13.4042	160.56	63.9812	255.327	57.5475	483	90.2979			348.743	273.875	0.241011	0.332422	0.0148157	96.4977	0.102539	235.3		Calculated compositions	70.2944	3.70822	1.12654	3.27063	12.7044	0.0531625	3.28948	0.0179814	0.264558	44.2228	102.073	30.5675	6.56606	0.865087	5.98088	6.37262		36.5326
Song et al., 2021 GR	Tanggula syenogranite	Zircon	41.5271	1436.61	3.32092	0.0468656	10.9143	0.0948245	2.00209	5.55976	0.471443	37.9748	13.7635	158.157	63.3323	243.896	54.5643	446	84.1004			376.797	331.021	0.262283	0.354613	0.00881356	40.1416	0.0991921	235.3		Calculated compositions	69.54	3.51747	1.00724	3.02687	13.5028	0.0570522	3.40736	0.0527604	0.143477	48.6134	93.3136	35.564	6.6818	1.08796	6.23026	6.17073	64.7849	39.4148
Song et al., 2021 GR	Tanggula syenogranite	Zircon	5.29446	1085.44	2.37237	0	8.73018	0.0371087	0.879339	2.72635	0.34457	23.2888	9.32874	113.102	45.5191	191.381	42.8076	365	71.7684			209.38	238.887	0.192899	0.309868	0.0113305		0.132202	235.3		Calculated compositions	65.1951	3.70917	1.71144	3.94948	13.888	0.0855099	2.65554	0.0926895	0.372399	49.0144	115.281	29.8258	6.73099	0.737036	6.27929	6.72505	61.9615	41.5626
Song et al., 2021 GR	Tanggula syenogranite	Zircon	2.46216	1641.22	4.1523	0.0317076	16.2836	0.185019	3.32784	8.02881	0.864167	46.2104	16.1994	182.629	70.1856	275.96	61.5502	500	95.7057			507.928	526.534	0.309482	0.365258	0.00817497	52.1248	0.137159	235.3		Calculated compositions	68.6727	3.47267	1.24685	3.65831	13.1007	0.051832	2.38111	0.0863818	0.383321	46.1076	90.3543	28.2778	6.38561	0.578346	5.5588	4.88496	94	31.4506
Song et al., 2021 GR	Tanggula syenogranite	Zircon	10.247	998.758	0.878194	0.00940771	9.54603	0.0407241	0.832147	2.88582	0.246982	21.2954	8.6054	105.895	43.1058	181.362	43.394	358	73.3047			235.215	319.933	0.235507	0.295796		119.575	0.0963188	235.3		Calculated compositions	65.4872	2.95253	2.48324	4.69472	14.0209	0.0873319	3.04507	0.0660064	0.463887	40.8942	86.2816	26.8717	6.73798	0.704139	6.14387	6.43471	71.4677	47.0415
Song et al., 2021 GR	Tanggula syenogranite	Zircon	3.08156	1768.76	2.60803	0.150542	11.9261	0.184795	3.25492	7.30865	0.702517	45.5415	17.4517	206.987	79.1819	314.095	72.6905	594	114.504			202.084	407.57	0.114252	0.348463	0.0129057	17.5311	0.117722	235.3		Calculated compositions	66.3661	3.06346	1.51323	3.88331	14.1319	0.0523775	2.80194	0.0570995	0.271473	31.1203	71.277	27.2333	4.27599	0.803669	5.06994	5.67293	51.329	30.0257
Song et al., 2021 GR	Tanggula syenogranite	Zircon	6.53097	1488.45	2.25521	0.0335107	11.1809	0.116365	1.60576	5.2901	0.512945	34.5687	13.3594	159.224	66.2817	269.051	60.9675	512	102.019			198.202	372.559	0.133159	0.310985	0.0113784	43.8995	0.115963	235.3		Calculated compositions	65.9938	3.03987	1.68926	3.29975	13.9196	0.0499362	3.07455	0.0928293	0.274194	35.939	67.7253	26.1977	4.70128	0.681381	5.27641	4.73979	37.585	32.5066
Song et al., 2021 GR	Tanggula syenogranite	Zircon	1.7207	953.483	3.91427	0	9.33365	0.0599349	0.984996	3.0008	0.357346	22	8.39351	102.146	41.9535	172.634	40.0782	331	68.4201			552.788	264.082	0.579756	0.308597	0.00708096		0.134457	235.3		Calculated compositions	66.6307	4.12343	1.42559	4.83289	13.9213	0.073629	2.55427	0.0673512	0.347175	48.5938	116.935	41.452	6.75736	0.878402	8.02615	6.99557	22.8176	44.4407
Song et al., 2021 GR	Tanggula syenogranite	Zircon	2.94779	1269.68	4.65087	0.0177744	8.9211	0.0668218	1.25126	4.30299	0.390907	27.8555	11.3617	132.225	54.3988	222.035	53.2023	433	86.2975			528.283	299.555	0.416075	0.30537	0.00880375	63.4668	0.109158	235.3		Calculated compositions	70.1685	3.71616	1.41578	3.41891	13.2754	0.0647234	3.15418	0.0449934	0.199683	44.42	98.2168	31.0258	6.22319	0.723826	6.93481	6.17156		36.6192
Song et al., 2021 GR	Tanggula syenogranite	Zircon	3.46979	866.048	2.39355	0.420787	15.7035	0.158109	1.24198	2.57427	0.294006	16.6136	6.36928	81.8188	34.2445	148.159	35.5957	316	63.6935			264.873	726.439	0.305841	0.25892	0.00903659	14.927	0.137442	230.1		Calculated compositions	65.7903	3.28288	1.87391	4.05151	14.5663	0.0570968	2.8916	0.0862225	0.463399	38.3212	81.8582	30.7652	6.40908	0.687727	4.82485	4.42232	225.007	28.5724
Song et al., 2021 GR	Tanggula syenogranite	Zircon	7.1249	870.878	2.73622	0.000234667	12.9028	0.0280747	0.504999	1.67341	0.204455	13.4535	5.77309	75.1734	33.3426	152.751	38.2482	350	70.1084			356.536	987.969	0.409398	0.214781	0.00767444	1232.5	0.131735	230.1		Calculated compositions	68.0687	3.69629	1.70497	3.37486	14.4596	0.0689221	2.87096	0.0718186	0.400611	51.9147	105.878	35.0149	5.87018	0.760381	5.00519	4.31463	169.373	32.055
Song et al., 2021 GR	Tanggula syenogranite	Zircon	5.98815	2496.22	5.48551	0.0642288	29.8413	0.515758	8.75838	14.7506	2.75683	75.7784	23.8876	266.261	98.5145	382.402	80.7057	663	122.613			807.921	479.291	0.323658	0.4016	0.00678966	40.1989	0.25209	230.1		Calculated compositions	71.2843	4.1825	0.893294	4.29138	13.9775	0.0897802	3.31697	0.129793	0.421453	78.6183	135.229	43.9914	7.36114	1.16089	7.02761	6.65405	238.407	33.7105
Song et al., 2021 GR	Tanggula syenogranite	Zircon	3.92932	979.516	4.19513	0.0485568	14.2203	0.157402	2.90337	6.18027	1.26353	28.523	9.0561	100.63	38.439	159.957	35.6665	301	59.674			1205.41	291.124	1.23062	0.33432		39.8808	0.290942	230.1		Calculated compositions	65.8891	2.87344	2.09317	6.02172	15.0851	0.0884319	2.96189	0.162502	0.462746	44.8843	96.1396	35.3816	7.49854	1.38784	6.49409	5.50753	215.331	39.8578
Song et al., 2021 GR	Tanggula syenogranite	Zircon	6.23279	598.755	3.40812	0.0358514	12.9994	0.0305556	0.63381	1.42744	0.164767	10.513	4.3478	55.9248	23.2664	102.151	24.6181	223	45.6197			423.924	450.408	0.70801	0.250784	0.00803946	96.2966	0.130033	230.1		Calculated compositions	66.5363	3.33787	1.60111	3.85375	14.0291	0.0848661	3.34254	0.0665496	0.457073	56.5704	91.3411	26.9724	6.17403	0.917203	7.20922	5.14837	36.3334	35.1311
Song et al., 2021 GR	Tanggula syenogranite	Zircon	9.22755	654.867	3.98203	0.00237311	20.7765	0.0407674	1.08453	2.75308	0.343942	16.9361	5.8521	67.3987	26.415	110.711	24.3618	208	40.3074			950.784	310.201	1.45187	0.324032		517.896	0.15399	230.1		Calculated compositions	72.4326	4.46273	0.363852	3.73574	13.7323	0.0583532	3.29577	0.0708432	0.300177	57.1586	121.446	39.6845	8.71839	1.13976	7.52474	8.18604	-41.7766	57.8244
Song et al., 2021 GR	Tanggula syenogranite	Zircon	2820.56	543.409	8.00221	0.00395809	12.363	0.043679	0.568271	1.58026	0.402138	8.90686	3.57644	44.9108	19.8235	93.2381	23.4324	224	47.9759			171.271	510.124	0.315179	0.200495	0.0467224	230.531	0.327697	230.1		Calculated compositions	67.1464	3.06591	2.51361	4.14256	14.3358	0.0891118	4.08983	0.139474	0.64854	46.7182	88.3282	36.5252	4.52286	1.54173	4.19651	2.85557	431.032	22.9458
Song et al., 2021 GR	Tanggula syenogranite	Zircon	1.74458	920.364	2.12224	0.00208445	19.6066	0.075582	1.80544	3.76949	0.473229	22.448	8.13677	93.723	37.058	151.788	34.4534	294	57.9296			180.693	429.72	0.196328	0.318786	0.011745	382.985	0.157277	230.1		Calculated compositions	67.0962	4.00025	1.05956	3.54278	13.9155	0.0582686	2.39837	0.121072	0.370102	63.2136	116.377	41.4016	7.14707	0.700206	6.01908	5.09892	198.324	37.2503
Song et al., 2021 GR	Tanggula syenogranite	Zircon	569.352	997.686	1.52025	0.205996	22.4359	0.120697	1.56528	3.61924	0.53948	21.141	7.88439	97.5858	38.8508	165.469	38.3	337	66.9607			185.191	550.523	0.185621	0.289572	0.00820908	34.886	0.18855	230.1		Calculated compositions	65.8924	3.56162	1.80954	2.87604	14.4742	0.0711969	3.21877	0.114575	0.287747	60.0927	105.106	37.5802	8.53916	1.07982	6.45772	5.27552	334.547	33.8909
Song et al., 2021 GR	Tanggula syenogranite	Zircon	11.2973	1504.2	1.71157	0.478846	39.1122	0.292584	3.07575	5.45436	0.736936	34.5557	12.4121	146.963	58.7713	241.777	54.6944	476	92.3554			148.723	1043.55	0.0988717	0.308746	0.0115085	25.6197	0.164105	230.1		Calculated compositions	67.034	4.02401	2.16182	2.87459	14.801	0.0474092	3.5113	0.17753	0.336232	48.4519	101.279	35.3223	7.4767	1.14371	6.10144	5.49499	201.993	27.1356
Song et al., 2021 GR	Tanggula syenogranite	Zircon	1.73125	4086.4	1.78632	0.111902	71.499	0.651343	10.8641	21.2074	2.6978	111.171	38.5127	429.121	160.672	615.277	128.454	1052	188.75			151.2	1189.92	0.0370007	0.40791	0.0118143	64.9323	0.169861	230.1		Calculated compositions	59.7012	4.0219	2.22221	5.11473	15.6275	0.0825208	3.66459	0.148476	0.429024	53.135	131.794	46.3762	7.80207	1.20906	6.99693	4.84652	201.438	28.0203
Song et al., 2021 GR	Tanggula syenogranite	Zircon	5.10855	2796.62	2.43948	0.293111	42.0995	0.66603	8.45316	14.673	2.73944	73.8293	25.2533	281.631	105.982	439.43	94.3905	784	152.898			381.148	895.621	0.136289	0.359223	0.00640035	23.3614	0.254455	230.1		Calculated compositions	64.1424	3.47376	1.47306	3.25557	15.3863	0.0882612	3.29651	0.124973	0.390355	48.8448	104.091	31.9575	5.72046	0.781026	3.50254	4.2967	216.31	21.4583
