# Supplementary material for: Earth's Hadean crust formed via operation of convergent tectonics
Source: Natl Sci Rev. 2025 Jun 2;12(8):nwaf230. doi: 10.1093/nsr/nwaf230 (PMC12392895; doi:10.1093/nsr/nwaf230)
Supplement: nwaf230_Supplemental_Files [file nwaf230_supplemental_files.zip › Supplementary materials-Datasets S1-S4/Supplementary material-Dataset S3-Jack Hills.xlsx]

## Sheet: SI Table S3
Table S3. The reliability testing of the model utilizing zircon trace elements and whole-rock major trace elements data from four independent regions not included in the applied dataset.
References	ID	Data type	TI(PPM)	Y(PPM)	NB(PPM)	LA(PPM)	CE(PPM)	PR(PPM)	ND(PPM)	SM(PPM)	EU(PPM)	GD(PPM)	TB(PPM)	DY(PPM)	HO(PPM)	ER(PPM)	TM(PPM)	YB(PPM)	LU(PPM)	HF(PPM)	TA(PPM)	TH(PPM)	U(PPM)	TH/Y	DY/YB	NB/TH	Ce/Ce* c	Eu/Eu* c	AGE	Th/U	LREE-I		Data type	SiO2	Al2O3	Fe2O3T	CaO	MgO	K2O	Na2O	MnO	TiO2	P2O5	La	Ce	Nd	Sm	Eu	Gd
Lu et al., 2022 Geology	G427-1-08	Zircon	9.25	1129.17	13.99	0.026	76.59	0.066	1.11	2.01	0.95	12.69	4.3	69.16	31.48	180.15	51.62	680.1	152.29	10534.8	1.58	1395.97	1332.75	1.23628	0.101691	0.0100217	656.129	0.575067	50.7	1.04744	96.7143		Calculated compositions	60.4591	16.5884	5.79317	4.15747	2.85668	2.68483	4.12664	0.143551	0.602305	0.238115	35.163	55.0865	19.1507	3.91213	1.16496	3.36885
Lu et al., 2022 Geology	G427-1-10	Zircon	7.37	630.78	10.43	0.064	31.94	0.043	0.67	1.8	0.727	9.82	3.85	49.94	19.09	99.6	24.46	282.39	54.42	11192.7	1.137	143.1	218.55	0.226862	0.176848	0.0728861	243.913	0.528647	50.7	0.65477	102.282		Calculated compositions	65.9411	15.6942	4.73927	3.59933	2.00554	4.12304	3.84648	0.103322	0.6625	0.209539	43.031	72.6519	25.1061	3.59038	1.0754	3.28374
Lu et al., 2022 Geology	G427-1-11	Zircon		1280.99	18.07	0.038	56.64	0.051	0.9	2.9	0.542	17.56	6.11	95.51	40.09	220.74	58.53	674	125.06	12314.3	4.12	510.8	791.24	0.398754	0.141706	0.0353759	395.901	0.2322	50.7	0.645569	139.057		Calculated compositions	69.5722	13.9822	4.19624	2.64739	1.10729	3.59675	3.59729	0.120148	0.426431	0.185929	35.882	78.3121	31.2106	4.8126	1.04896	3.97608
Lu et al., 2022 Geology	G427-1-12	Zircon		744.95	11.2	0.127	32.07		1.13	2.08	0.62	11.02	3.59	49.14	21.83	118.49	31.83	389.63	83.93	11430.5	1.15	385.77	502.43	0.517847	0.12612	0.0290328	192.392	0.395907	50.7	0.767808	67.1117		Calculated compositions	64.4253	15.4666	5.33979	3.09129	1.62037	4.01617	3.65393	0.129297	0.710936	0.229071	34.8694	74.1319	24.6147	4.02416	1.21842	3.85663
Lu et al., 2022 Geology	G427-1-16	Zircon	10.57	787.83	12.16	0.02	46.75		1.26	3	0.67	12.25	4.55	56.34	23.21	129.03	33.83	372.99	80.77	11382.2	1.54	851.26	787.21	1.08051	0.15105	0.0142847	198.709	0.337886	50.7	1.08136	63.4943		Calculated compositions	60.3068	16.0313	5.41424	4.39514	1.58836	3.93152	3.86783	0.131418	0.817794	0.312509	33.7363	59.1904	25.0859	4.93698	1.42917	5.01734
Lu et al., 2022 Geology	G427-1-18	Zircon		623.31	11.34	0.089	29.36		0.47	0.85	0.54	6.97	2.47	38.56	17.1	99.46	25.7	299.91	70.31	11460.2	0.84	449.43	489.48	0.721038	0.128572	0.025232	562.826	0.678253	50.7	0.918178	127.407		Calculated compositions	66.263	15.3196	3.76436	3.41979	1.897	3.83221	4.16444	0.103476	0.649461	0.21317	48.206	70.4284	26.2488	3.12573	1.42776	3.90291
Lu et al., 2022 Geology	G427-1-20	Zircon	7.02	1216.85	17.08	0.015	43.17		0.8	2.5	0.244	15.26	5.95	91.63	37.75	200.23	51.95	597.29	110.61	14837	3.95	486.97	792.35	0.400189	0.15341	0.035074	339.472	0.120772	50.7	0.61459	151.19		Calculated compositions	65.0425	16.1098	4.20559	2.77699	1.82609	4.01987	3.80306	0.13698	0.63048	0.232687	40.2552	84.1497	33.7671	6.22687	1.34823	5.05956
Lu et al., 2022 Geology	G437-1-02	Zircon	9.19	1981.19	13.91	0.057	34.47	0.23	1.53	3.84	0.98	25.47	9.24	137.44	55.6	272.88	71.1	744.88	142.94	16781	1.81	583.75	912.21	0.294646	0.184513	0.0238287	103.206	0.302949	58.7	0.639929	125.622		Calculated compositions	67.9832	14.9321	3.17229	3.21049	0.824973	2.8395	4.00079	0.130011	0.479913	0.168056	21.0492	63.6712	21.4471	4.2607	1.30167	3.78014
Lu et al., 2022 Geology	G437-1-04	Zircon	13.86	2614.44	12.03	0.063	29.83	0.363	8.08	14.74	3.89	64.38	20.5	227.14	81.2	356.15	78.72	799.68	146.37	13736.3	1.45	955.97	778.41	0.36565	0.284039	0.0125841	8.06665	0.386055	58.7	1.22811	43.5212		Calculated compositions	64.3261	15.7066	4.06516	3.56415	0.896479	3.81992	4.35436	0.112019	0.472618	0.276133	21.6411	51.6619	24.095	2.67527	1.19496	3.3246
Lu et al., 2022 Geology	G437-1-05	Zircon	6.57	855	8.83	0.059	22.3	0.071	0.68	2.25	0.488	11.6	4.43	66.8	26.8	135	37.1	408	72.8	11306	1.41	296	596	0.346199	0.163725	0.0298311	144.802	0.292027	58.7	0.496644	127.924		Calculated compositions	64.6756	14.3953	3.67308	3.08987	0.989671	3.53693	3.65213	0.120132	0.506138	0.173794	36.2139	69.6229	19.2362	3.22701	1.1572	3.41276
Lu et al., 2022 Geology	G437-1-09	Zircon		1769.06	14.21	0.135	62.6	0.174	2.16	4.57	0.629	26.25	9.4	136.05	54.52	291.51	73.15	812	144.39	14078.2	3	614.96	773.43	0.34762	0.167549	0.0231072	135.304	0.17557	58.7	0.795108	92.7564		Calculated compositions	69.2997	14.4236	3.76698	2.31631	1.34325	3.14858	4.15062	0.120405	0.384825	0.159154	26.5188	58.5823	23.2063	2.29674	0.940898	1.88715
Lu et al., 2022 Geology	G437-1-11	Zircon	6.24	1193.8	13.74	0.308	54.17	0.118	1.26	3	0.536	15.82	6.17	85.19	36.55	187.34	48.04	517.6	102.29	13972	3.03	622.73	733.74	0.521637	0.164587	0.0220641	203.57	0.237862	58.7	0.848707	96.0078		Calculated compositions	67.0656	14.6849	4.21909	3.2632	1.62434	3.7418	3.79421	0.128527	0.446593	0.199432	35.141	53.3489	22.6508	1.76833	0.959568	2.46817
Lu et al., 2022 Geology	G437-1-13	Zircon	4.83	1436.82	14.48	0.0186	54.92	0.069	1.37	2.86	0.557	18.74	7.33	94.43	40.68	214	56.11	630.01	120.08	14347.6	3.27	506.34	652.68	0.352403	0.149887	0.0285974	207.663	0.232601	58.7	0.775786	101.944		Calculated compositions	66.8868	15.1538	3.97906	3.67828	2.09552	3.61916	3.3063	0.114836	0.492587	0.229909	30.3731	65.6511	20.5928	2.41661	1.02517	2.66224
Lu et al., 2022 Geology	G514-3-09	Zircon		6201.55	17.85	0.073	138.39	0.86	12.46	27.19	9.25	126.76	41.47	536.71	204.95	999.29	242.63	2464.66	464.48	10448.8	3.64	2839.51	1471.12	0.457871	0.217762	0.0062863	45.7187	0.481692	49.2	1.93017	62.8139		Calculated compositions	65.137	15.6585	5.13678	3.44618	1.58985	3.20864	4.3409	0.0793151	0.479592	0.281455	26.6778	30.6214	10.3319	2.00273	1.20618	1.93224
Lu et al., 2022 Geology	G514-3-14	Zircon	20.08	8565.3	45.6	0.075	295.23	1	14.62	35.05	11.51	162.87	50.9	669.29	244.68	1179.69	273.05	2694.1	504.43	8631.39	7.33	10667.4	2669.01	1.24542	0.248428	0.00427472	73.8734	0.46573	49.2	3.99675	64.8744		Calculated compositions	61.6265	16.8261	6.54513	4.46934	2.26968	2.81327	4.11333	0.121725	0.699745	0.376519	29.3022	31.0367	16.2051	2.22056	1.21053	0.964071
Lu et al., 2022 Geology	G514-3-15	Zircon		6850.96	23.29	0.161	165.6	1.25	16.78	31.47	10.89	137.25	47.73	583.36	219.2	1093.16	263.35	2738.21	502.7	9386.31	3.38	2546.87	1382.09	0.371754	0.213044	0.00914456	41.1008	0.506579	49.2	1.84277	53.3022		Calculated compositions	64.3132	15.7649	5.56914	3.00257	2.31353	3.48951	4.22957	0.0858974	0.453126	0.269978	30.8734	21.5983	11.02	0.820355	1.21713	1.39623
Lu et al., 2022 Geology	G429-6-01	Zircon	8.5	1637.02	19.23	0.048	58.35	0.085	1.14	3.18	0.352	20.74	8.73	122.5	50.37	257.89	63.19	689.57	126.31	15370.9	4.4	651.7	805.29	0.398101	0.177647	0.0295074	301.105	0.13251	48	0.809274	145.978		Calculated compositions	67.8779	15.7572	3.88907	2.85396	1.39948	4.38249	4.30541	0.124926	0.502002	0.180829	31.3774	73.3574	32.8947	7.35845	1.10621	6.13414
Lu et al., 2022 Geology	G429-6-03	Zircon		1511.58	15.34	0.043	32.63	0.072	1.19	2.06	0.292	20.52	7.77	113.6	45.67	242.36	56.9	604.55	119.2	16226.1	2.77	380.18	574.79	0.251512	0.187908	0.0403493	192.899	0.137304	48	0.661424	150.608		Calculated compositions	66.4608	15.3592	3.99756	3.14935	1.24557	3.3331	4.23148	0.126286	0.399932	0.153223	36.002	69.9367	30.7618	7.55386	0.614478	4.14672
Lu et al., 2022 Geology	G429-6-04	Zircon	6.55	1134.74	13.98	0.095	25.23	0.052	0.67	2.9	0.171	15.44	5.81	86.18	35.27	179.22	42.47	434.49	85.44	16369.8	2.2	231.11	411.42	0.203668	0.198347	0.0604907	177.027	0.0781263	48	0.561737	158.344		Calculated compositions	67.6961	15.6033	3.68404	3.56922	1.70009	3.44282	3.81572	0.128456	0.432069	0.168289	37.8339	66.8811	31.1235	5.65044	0.806875	5.59099
Lu et al., 2022 Geology	G429-6-06	Zircon	4.39	1263.94	15.45	0.35	32.23	0.176	0.34	3.04	0.25	19.67	6.77	88.49	36.79	196.1	47.27	490.79	103.28	16336.8	3.24	379.33	580.46	0.300117	0.180301	0.0407297	379.104	0.0988382	48	0.653499	289.373		Calculated compositions	72.0433	14.7387	2.78241	2.18501	0.959011	4.18414	3.98248	0.130098	0.365029	0.13856	47.3311	93.4171	41.3429	7.5961	0.811818	5.50739
Lu et al., 2022 Geology	G429-6-09	Zircon	10.91	4329.3	33.39	0.093	99.37	0.275	3.88	7.08	0.66	55.67	20.9	288.82	115.04	579.47	135.29	1341.51	253.88	16837.5	7.22	1622.87	1849.98	0.374857	0.215295	0.0205747	145.163	0.101634	48	0.877237	115.232		Calculated compositions	68.8832	14.9455	3.36696	2.53327	1.08737	4.50764	4.54543	0.108649	0.390592	0.143303	38.1305	76.1698	34.6634	7.94994	0.967836	4.95625
Lu et al., 2022 Geology	G429-6-11	Zircon	3.69	2759.18	29.16	0.044	84	0.065	1.56	5.2	0.509	31.43	13.51	202.36	82.26	432.91	110.42	1134.23	216.69	17196.1	9.64	1390.75	1824.74	0.504045	0.178412	0.0209671	321.745	0.121722	48	0.762163	168.633		Calculated compositions	68.971	13.6167	2.7173	1.43423	1.08478	4.74965	3.95443	0.0959285	0.316792	0.123794	29.3765	55.7301	29.4515	7.889	0.729203	5.14268
Lu et al., 2022 Geology	G429-6-14	Zircon	5.62	3750.72	39.45	0.031	102.85	0.143	1.89	6.01	0.4	38.79	16.26	238.08	98.74	508.1	127.63	1310.91	236.26	17137.5	12.54	1928.29	2875.77	0.514112	0.181614	0.0204585	315.942	0.0800915	48	0.67053	165.582		Calculated compositions	69.1787	14.1633	2.83016	2.42266	0.704162	4.71996	4.02706	0.0933424	0.357251	0.140125	38.521	72.4371	32.1414	7.55393	0.693184	5.17444
Lu et al., 2022 Geology	G431-3-01	Zircon	14.41	2474.39	13.58	0.03	31.38	0.221	3.3	7.1	1.99	48.55	15.99	222.05	82.3	373.07	83.05	814.4	144.19	11045.6	1.63	744.32	562.83	0.300809	0.272655	0.0182448	28.7558	0.327682	53.7	1.32246	98.5625		Calculated compositions	67.1972	15.0297	4.54002	4.11719	1.32679	3.10513	4.32404	0.113459	0.493264	0.180071	17.6645	52.2611	23.8806	3.23734	1.22635	4.07838
Lu et al., 2022 Geology	G431-3-04	Zircon	6.75	1484.04	12.06	0.0096	23.43	0.09	0.62	3.76	0.243	21.96	8	109.79	44.53	221.14	50.87	503.58	96.58	17187.2	1.61	197.02	321.14	0.132759	0.218019	0.0612121	111.927	0.081756	53.7	0.613502	206.28		Calculated compositions	68.3774	15.331	3.54054	3.41266	1.69998	3.19049	3.53467	0.140477	0.479759	0.124973	27.5775	60.8923	27.3611	7.36669	0.961213	6.287
Lu et al., 2022 Geology	G431-3-05	Zircon	9.04	1468.62	13.18	0.0061	19.65	0.147	1.59	4.74	0.55	26.57	9.03	123.06	47.55	231.51	52.17	530.23	92.98	13458.4	1.54	289.57	482.14	0.197171	0.232088	0.0455158	37.1376	0.149831	53.7	0.600593	103.358		Calculated compositions	66.1314	15.8688	3.50108	2.82122	1.26185	3.25443	4.30746	0.130586	0.497712	0.151568	27.807	53.2913	26.2718	5.28524	0.800937	4.31881
Lu et al., 2022 Geology	G431-3-06	Zircon	4.37	1081.26	14.06	0.07	22.26		0.87	1.69	0.104	12.53	5.18	75.19	31.33	161.62	38.68	390.78	79.93	17439.8	2.2	230.36	407.76	0.213048	0.19241	0.0610349	129.57	0.0690936	53.7	0.56494	130.916		Calculated compositions	67.3393	15.1882	3.32569	3.30787	1.32686	3.75618	3.56361	0.138854	0.441547	0.139209	38.4704	87.1956	36.5501	7.12389	0.790596	6.85021
Lu et al., 2022 Geology	G431-3-08	Zircon	5.29	2348.63	12.72	0.03	37.97	0.113	1.33	5.87	0.258	28.5	10.67	153.76	57.8	283.88	70.31	793.19	121.92	14073.4	2.59	426.29	711.21	0.181506	0.19385	0.0298388	89.6453	0.060982	53.7	0.599387	141.803		Calculated compositions	68.5528	15.6864	3.02945	2.81982	0.81851	3.62041	3.96638	0.124993	0.358735	0.119911	29.3724	69.544	26.1536	4.69237	0.844748	3.28109
Lu et al., 2022 Geology	G431-3-09	Zircon	7.25	1066.64	11.76	0.025	21.95	0.061	0.88	2.8	0.198	16.07	6.02	83.23	34.2	169.94	39.94	422.87	78.52	14273.8	1.99	207.24	384.16	0.194292	0.196822	0.0567458	91.2617	0.0902406	53.7	0.539463	124.305		Calculated compositions	67.0053	15.7133	3.80242	3.11478	1.88843	3.21119	3.48174	0.121558	0.449961	0.157978	33.6673	68.1415	29.1397	6.1576	1.0216	5.85686
Lu et al., 2022 Geology	G431-3-11	Zircon	9.59	9866.4	23.1	0.137	220.07	1.123	23.09	43.83	9.72	191.33	60.4	731.46	260.53	1149.06	237.63	2145.02	393.82	10622	3.06	1788.09	1030.35	0.18123	0.341004	0.0129188	20.252	0.324498	53.7	1.73542	48.3672		Calculated compositions	64.32	15.9855	4.67315	2.96081	1.33882	3.35879	3.78115	0.105692	0.35082	0.173996	35.9166	44.7301	24.8104	3.01614	1.06524	3.33606
Lu et al., 2022 Geology	G431-3-12	Zircon	5.34	1187.52	13.96	0.048	33.26	0.032	1.22	2.86	0.307	16.04	6.07	89.25	36.61	191.92	47.33	495.76	93.85	14684.1	2.64	363.48	603.59	0.306083	0.180027	0.0384065	120.177	0.138572	53.7	0.602197	104.362		Calculated compositions	67.7921	15.7649	3.35066	3.01449	2.06655	3.63974	3.97117	0.137718	0.462573	0.193802	38.6653	70.6145	32.5976	6.33271	0.95631	5.36076
Lu et al., 2022 Geology	G431-3-13	Zircon	8.64	880.48	13.59	0.023	22.68	0.023	0.43	1.78	0.127	11.98	4.6	62.68	26.88	138.2	34.55	373.07	70.91	16385.4	2.3	220.09	416.82	0.249966	0.168011	0.0617475	214.933	0.0840793	53.7	0.528022	180.981		Calculated compositions	65.5771	15.587	4.37199	3.63115	1.72103	3.18071	3.54203	0.132761	0.545569	0.151356	43.2002	85.5632	32.7791	7.56841	1.03625	6.994
Lu et al., 2022 Geology	G434-1-01	Zircon	7.99	1301.27	15.47	0.244	38.09	0.133	1.53	2.42	0.269	14.61	5.94	96.55	41.92	217.7	49.96	518.04	110.83	14990.3	3.68	418.28	632.64	0.32144	0.186376	0.0369848	93.5785	0.138307	52.7	0.661166	103.001		Calculated compositions	69.4166	15.515	4.24135	2.25266	1.23322	3.24549	4.31606	0.134188	0.391784	0.150338	42.3401	96.9852	33.3567	5.97553	1.05135	4.50096
Lu et al., 2022 Geology	G434-1-03	Zircon	7.97	1342.68	14.41	0.397	36.14	0.148	0.96	2.32	0.382	18.47	6.7	94.42	40.59	207.1	52.28	535.1	106.99	17388.2	2.52	301.54	468.27	0.224581	0.176453	0.047788	120.003	0.178406	52.7	0.643945	139.052		Calculated compositions	67.2118	15.2791	3.87517	3.3774	1.42728	2.73374	4.03074	0.136769	0.557817	0.12206	37.2912	86.8998	36.0373	5.89423	1.08098	3.75413
Lu et al., 2022 Geology	G434-1-07	Zircon		1698.21	16.38	0.286	46.84	0.123	1.58	4.69	0.42	19.31	8.74	132.16	50.86	264.84	65.65	645.67	128.77	16618.6	3.95	751.14	909.04	0.442313	0.204687	0.0218069	80.3821	0.134926	52.7	0.8263	111.825		Calculated compositions	68.8265	15.0389	2.93526	3.07156	1.01991	3.24567	4.66842	0.111261	0.360827	0.125599	22.9139	53.0529	20.6144	4.10787	0.828203	3.18423
Lu et al., 2022 Geology	G434-1-13	Zircon	4.16	1258.94	10.82	0.072	18.94	0.08	1.87	3.45	0.353	18.75	7.14	102.52	39.56	195.85	47.23	499.02	84.31	12463.9	1.46	178.34	376.05	0.141659	0.205443	0.0606706	26.5283	0.13418	52.7	0.474245	84.5395		Calculated compositions	67.0233	14.764	3.96961	2.89429	2.09825	3.52464	4.28266	0.141817	0.378932	0.140323	31.1766	61.3898	23.4456	3.28282	0.669547	4.78762
Lu et al., 2022 Geology	G434-1-04	Zircon	3.54	8450.26	99.41	0.035	130.5	0.134	2.52	9.02	0.161	75.99	32.31	488.86	200.75	1014.05	244.41	2416.86	424.58	19468	39.6	2758.04	8047.76	0.326385	0.202271	0.0360437	154.762	0.0188004	52.7	0.342709	248.189		Calculated compositions	68.4087	14.3924	3.06563	1.86584	1.04436	4.32214	4.07975	0.121966	0.29882	0.118388	40.8118	67.7441	40.2918	9.41849	0.428761	7.09139
Lu et al., 2022 Geology	G434-1-09	Zircon	5.35	7754.26	39.4	0.23	102.6	0.315	3.98	12.63	0.413	81.43	33.36	483.55	189.61	950.98	226.84	2236.45	376.58	16611.9	12.57	2832.03	4517.17	0.365222	0.216213	0.0139123	65.4107	0.0393713	52.7	0.626948	159.781		Calculated compositions	69.5603	14.1907	2.75127	1.95142	0.872147	4.44258	4.49588	0.0983807	0.324707	0.104988	31.1042	60.0002	31.8924	7.61587	0.586377	4.25386
Lu et al., 2022 Geology	G434-1-11	Zircon	8.84	8849.16	86.91	0.077	157.51	0.207	4.81	12.22	0.333	84.66	36.85	525.93	209.47	1054.02	236.31	2271.5	426.44	18686.8	32.48	7890.93	8864.96	0.891715	0.231534	0.0110139	90.5359	0.0316514	52.7	0.890126	152.379		Calculated compositions	66.9899	15.2033	2.86334	2.20929	0.735285	4.18557	4.5918	0.120528	0.36688	0.119846	34.1561	52.6528	27.9794	6.45808	0.637711	4.74813
Lu et al., 2022 Geology	G434-1-14	Zircon	5.51	5483.92	64.24	0.126	93.83	0.134	2.07	5.98	0.24	49.31	21.11	327.65	134.41	697.99	170.52	1730.45	299.34	18038.6	24.82	1683.47	4856.79	0.306983	0.189344	0.0381593	150.11	0.0427284	52.7	0.346622	213.076		Calculated compositions	71.2569	13.8605	2.52682	1.89311	0.721207	3.62789	4.04305	0.105754	0.385035	0.0971627	54.4513	105.169	48.7421	9.23508	0.296983	6.1516
Lu et al., 2022 Geology	G435-1-02	Zircon	5.85	2891.98	35.74	0.139	70.7	0.093	1.25	3.78	0.22	26.41	11.23	173.81	73.89	411.4	107.49	1154.79	216.44	18624.7	12.93	906.55	2733.53	0.31347	0.150512	0.0394242	230.125	0.0673157	54.7	0.331641	185.029		Calculated compositions	71.997	14.0827	2.37172	1.93861	0.775856	4.31483	3.67642	0.102459	0.25491	0.115469	43.0114	91.6763	41.0313	7.21861	0.507843	5.33054
Lu et al., 2022 Geology	G435-1-04	Zircon		1274.05	13.28	0.128	17.79	0.091	0.75	2.63	0.15	15.73	6.45	91.99	38.64	204.81	47.98	493.33	101.76	17338.2	2.16	172.46	412.06	0.135364	0.186467	0.0770034	73.1353	0.0712972	54.7	0.418531	157.631		Calculated compositions	67.5199	15.0762	4.44073	3.00084	1.32804	2.72287	3.97471	0.154081	0.483855	0.135999	33.6084	76.1426	32.9143	6.84206	0.702649	5.51729
Lu et al., 2022 Geology	G435-1-05	Zircon	7.44	2869.18	20.81	0.019	60.22	0.095	1.33	5.24	0.356	30.14	12.78	190.85	77.63	402.01	106.19	1157.96	189.06	15612.7	6.31	852.14	1777.36	0.296998	0.164816	0.0244209	142.965	0.0866037	54.7	0.479441	179.918		Calculated compositions	70.9317	14.5449	2.8152	1.92992	0.977039	4.30505	4.20129	0.109263	0.385668	0.112203	39.772	87.5236	35.1383	7.59543	0.723437	5.04578
Lu et al., 2022 Geology	G435-1-06	Zircon	3.01	1025	13	0.029	49.2	0.016	1.13	4.62	0.465	16.2	5.74	86.3	32.1	165	44.4	475	77.9	12624	2.69	266	512	0.259512	0.181684	0.0488722	101.417	0.164323	54.7	0.519531	95.0513		Calculated compositions	65.9372	15.1482	4.24117	3.35255	2.36958	3.75908	3.77672	0.140879	0.502508	0.164054	50.1805	114.334	44.9347	5.82829	1.01521	5.76651
Lu et al., 2022 Geology	G435-1-09	Zircon	3.46	1188.75	14.79	0.072	41.27	0.059	1.55	2.65	0.284	15.09	6.29	91.35	37.76	193.05	49.88	525.05	98.86	14208.8	3.46	434.04	612.35	0.365123	0.173983	0.0340752	99.2442	0.137301	54.7	0.70881	93.4072		Calculated compositions	68.27	15.2866	3.33465	2.61112	1.54038	3.81548	4.16942	0.12877	0.342266	0.11585	27.0632	84.306	30.6536	4.83863	1.05347	4.50069
Lu et al., 2022 Geology	G435-1-12	Zircon		2909.55	16.44	0.025	60.72	0.105	1.93	6.45	0.545	38.39	13.88	203.01	80.61	416.9	104.52	1088.77	189.69	14472.7	4.15	906.68	1239.91	0.311622	0.186458	0.0181321	88.3476	0.105884	54.7	0.731247	136.661		Calculated compositions	69.6855	14.1318	3.08108	2.55251	0.620458	3.18944	4.86502	0.118761	0.334635	0.123438	25.505	44.3249	17.6561	4.45662	0.696222	2.37967
Lu et al., 2022 Geology	G435-1-13	Zircon		1327.09	12.91	0.061	32.13	0.048	0.42	2.74	0.33	19.61	6.52	90.8	39.19	209.75	49.67	502.03	102.9	13296.4	2.74	375.68	563.23	0.283086	0.180866	0.0343644	195.148	0.137633	54.7	0.66701	249.329		Calculated compositions	68.7672	15.3562	3.97276	2.36342	0.656538	3.29614	4.4538	0.143343	0.335513	0.114889	28.5416	57.2343	24.2728	4.11107	0.76833	3.24532
Lu et al., 2022 Geology	G435-1-08	Zircon	6.66	5127.1	33.94	0.046	67.22	0.117	1.63	6.67	0.407	46.99	20.17	306.65	123.57	634.9	154.64	1617.49	270.26	16203.9	9.96	1544.77	3171.56	0.301295	0.189584	0.0219709	127.77	0.0702833	54.7	0.487069	234.103		Calculated compositions	70.5328	14.4571	2.38674	2.35382	0.751873	3.8539	4.16985	0.0970343	0.311739	0.108366	32.8799	65.2991	27.0986	8.0927	0.626731	4.58454
Lu et al., 2022 Geology	G429-3-01	Zircon	2.33	10783	281	0.17	111	0.107	2.75	6.93	0.204	69.4	33.5	550	233	1288	339	3481	543	25079	177	3362	21295	0.311787	0.158001	0.0835812	149.833	0.0284386	54.7	0.157877	279.365		Calculated compositions	69.8863	13.768	3.04561	1.78634	0.744389	3.99363	4.05299	0.12996	0.370501	0.0983498	37.6413	76.0524	41.8227	9.86253	0.641457	9.40226
Lu et al., 2022 Geology	G429-3-05	Zircon	7.92	18272.1	293.06	0.246	268.51	0.373	6.82	23.72	0.335	177.1	78.99	1187.55	457.62	2235.52	515.78	4943.03	787.16	16576.9	78.12	10370.9	22688.4	0.567579	0.240247	0.0282581	84.9444	0.0158016	54.7	0.457099	224.193		Calculated compositions	69.1905	14.5771	2.43382	1.26363	0.226352	4.34442	3.91476	0.115084	0.342001	0.0697857	38.6086	63.713	31.8603	8.27856	0.679483	6.85768
Lu et al., 2022 Geology	G429-3-09	Zircon	6.49	19893.6	324.77	0.061	268.52	0.425	6.85	28.36	0.395	197.79	84.3	1237.95	486.88	2393.48	552.13	5244.78	827.3	20052.9	94.54	9579.65	25079.2	0.481544	0.236035	0.0339021	77.5316	0.0161237	54.7	0.381976	224.374		Calculated compositions	67.9139	14.7131	1.85812	1.45461	0.431211	4.23172	3.85364	0.0994219	0.205918	0.0856561	35.7838	64.0759	38.6276	8.94527	0.511169	7.71425
Lu et al., 2022 Geology	G429-3-11	Zircon	6.94	14024	238.47	0.302	185.71	0.355	4.81	17.87	0.265	137.12	60.28	887.35	355.88	1691.31	399.25	3916.63	600.94	18287.3	91.14	8985.39	20909.8	0.640717	0.22656	0.0265397	82.8583	0.0163665	54.7	0.42972	234.136		Calculated compositions	69.8748	14.2255	2.23599	1.99828	0.623465	4.44368	4.14888	0.111017	0.376283	0.0777532	34.1889	62.764	34.1715	8.61321	0.609233	6.6027
Lu et al., 2022 Geology	G431-4-07	Zircon	3.86	6893	143	0.415	92.9	0.371	2.77	8.01	0.157	53.9	25.6	401	168	893	229	2337	374	17754	72.9	4913	18002	0.712752	0.171588	0.0291065	85.4165	0.0231	56.6	0.272914	194.828		Calculated compositions	71.523	13.5059	2.68059	0.876014		4.81767	4.12838	0.103626	0.348067	0.0621691	37.1558	63.1757	36.0073	6.01987	0.264511	5.09902
Lu et al., 2022 Geology	G431-4-09	Zircon	5.56	9240	148	0.211	116	0.215	2.67	8.79	0.142	67.8	32.6	519	213	1146	296	3129	507	19046	56.9	3824	14640	0.413853	0.165868	0.0387029	115.995	0.0177829	56.6	0.261202	253.426		Calculated compositions	69.0892	13.5416	2.90966	1.67461	0.47873	4.06754	4.1409	0.114228	0.366475	0.0947032	46.676	81.9287	41.7671	9.04762	0.342865	6.903
Lu et al., 2022 Geology	G431-4-10	Zircon	3.62	5275	132	0.421	67	0.216	1.67	5.57	0.066	39.5	17.9	301	127	697	196	2145	335	19222	71.4	2223	12155	0.421422	0.140326	0.0593792	116.221	0.0136032	56.6	0.182888	234.279		Calculated compositions	72.4929	13.3833	2.1057	1.14665		4.87002	3.54589	0.0980712	0.224186	0.0642621	45.2022	84.2089	41.0471	8.82494	0.251331	7.2357
Lu et al., 2022 Geology	G431-4-11	Zircon	3.19	8190.32	128.41	0.499	91.75	0.418	2.94	7.8	0.146	53.85	25.11	402.27	174.27	947.59	240.55	2469.18	439.57	22566.4	51.77	2310.15	10906.4	0.282059	0.162916	0.0555851	87.9601	0.0217789	56.6	0.211816	188.4		Calculated compositions	70.774	13.8494	2.728	0.918076	0.508321	4.75254	4.15584	0.108387	0.276118	0.0970401	38.5239	87.2376	47.0581	9.97674	0.466532	6.30116
Lu et al., 2022 Geology	G431-4-12	Zircon	6.28	9747.76	181.34	0.257	119.08	0.199	2.97	9.84	0.111	68.48	31.55	497.82	214.67	1133.57	283.1	2948.85	510.87	23492.1	84.36	4283.73	17322	0.439458	0.168818	0.0423323	102.15	0.0130728	56.6	0.2473	218.208		Calculated compositions	70.9057	13.9715	2.70887	1.90995	0.407529	4.40816	4.25651	0.11092	0.280935	0.0745744	51.1404	82.9932	46.0794	9.02989	0.297401	7.33168
Lu et al., 2022 Geology	G431-4-14	Zircon	4.27	5369	138	0.418	65.3	0.324	1.98	5.1	0.131	36.7	18.1	296	127	684	178	1959	321	21935	76.2	2414	12644	0.449618	0.151097	0.0571665	100.484	0.0292736	56.6	0.190921	207.534		Calculated compositions	72.5796	13.5424	2.80686	0.764873		4.71959	3.81454	0.0845516	0.262419	0.0577558	46.625	81.6397	40.5888	8.89461	0.372143	6.58543
Wang et al., 2022 GCA and 2020 PR	SA26-57	Zircon	7.62	1710	0.88	0.18	7.44	0.3	4.18	7.3	2.07	43.1	16.2	192	71.3	303	61.7	585	97.8	6855	0.4	79.6	114	0.0465497	0.328205	0.0110553	7.84984	0.356775	3454	0.698246	72.2344		Calculated compositions	66.021	15.5853	4.25732	4.123	1.97326	1.09707	3.71759	0.109199	0.542721	0.12541	17.7181	59.6989	15.6055	2.78089	0.605805	2.63026
Wang et al., 2022 GCA and 2020 PR	4r	Zircon	3.5854	182.565		0.0270081	1.11709	0.0423752	0.296358	0.328498	0.211566	2.45735	0.943153	13.0708	5.93636	32.0812	8.21172	100.902	20.2133	8987.96		70.4333	205.784	0.385799	0.12954		8.09601	0.719897	3218	0.342268	83.8943		Calculated compositions	55.7857	15.2606	11.0223	4.39304	3.68539	2.00916	3.26221	0.147361	0.415394	0.0884507	20.5769	45.7924	34.9377	6.01047	1.41489	5.18857
Wang et al., 2022 GCA and 2020 PR	6r	Zircon	2.71842	203.846		0.0134403	1.35333		0.0454191	0.0840415	0.162399	2.51578	0.864536	13.1554	6.5409	35.4027	9.8619	124.107	26.6656	9405.3		83.3327	244.736	0.408803	0.106001			1.07975	3218	0.3405	446.179		Calculated compositions	57.0808	14.6485	9.74022	3.6087	4.46454	2.17973	4.44619	0.118993	0.468954	0.10136	30.2107	49.6145	35.3521	6.09219	1.63708	6.47459
Wang et al., 2022 GCA and 2020 PR	19r	Zircon	2.30446	43.1703		0.0210383	0.400657	0	0.0951908	0.129723	0.137934	0.949484	0.315417	3.83427	1.21579	4.86416	1.0346	10.0533	1.71772	9628.73		3.49957	34.1979	0.0810644	0.381394			1.20156	3218	0.102333	69.8372		Calculated compositions	66.9942	14.1019	6.92902	2.90052	4.17375	1.64819	3.70925	0.0768683	0.360925	0.0314984	39.2079	86.8601	39.0162	5.45572	1.46138	4.83793
Wang et al., 2022 GCA and 2020 PR	1	Zircon	4.65399	165.036		0.0715336	0.986758	0.0300732	0.0737212	0.165515	0.161621	1.99792	0.724904	11.2116	4.9931	28.1953	7.68568	92.3565	19.2979	9868.73		27.0717	105.902	0.164035	0.121395		5.21615	0.859239	3234.61	0.255629	219.819		Calculated compositions	63.8793	14.3302	10.2205	4.04038	3.79583	2.04054	3.04281	0.106227	0.361075	0.0626821	18.3041	29.4799	18.0556	3.71181	0.696084	3.98396
Wang et al., 2022 GCA and 2020 PR	6	Zircon	3.14441	174.766		0.00667688	0.588001		0.0941133	0.106464	0.120372	1.50017	0.673742	11.1157	5.4056	32.1466	9.36159	122.141	29.5917	9019.66		8.16972	49.6497	0.0467467	0.0910069			0.920823	3128.94	0.164547	222.517		Calculated compositions	63.1231	14.6801	8.68159	3.48718	3.73576	1.87936	3.451	0.0937473	0.286193	0.0279464	15.8819	28.8147	17.8889	4.02687	0.800975	4.64805
Wang et al., 2022 GCA and 2020 PR	14	Zircon	2.92274	259.683		0.00671779	1.12577	0.00410048	0.0604208	0.18143	0.269359	2.82907	1.10875	17.325	7.95014	43.9148	11.812	145.928	32.0222	9698.94		23.8492	73.176	0.0918396	0.118723		52.59	1.14942	3512.65	0.325915	382.231		Calculated compositions	63.6446	15.8705	7.87119	3.65614	4.13808	2.108	4.01363	0.113957	0.486443	0.0386344	4.91933	19.4494	11.7032	4.63993	0.860136	4.44999
Wang et al., 2022 GCA and 2020 PR	7o	Zircon	8.73624	1337.48		0.269271	11.3431	0.286901	3.69034	5.33567	2.77559	27.0681	8.99003	109.926	42.1055	192.62	46.4665	477.382	89.0216	8976.94		61.2969	145.359	0.04583	0.230269		10.0059	0.706084	3255	0.421693	50.3897		Calculated compositions	64.995	16.2356	5.4017	3.39555	2.05975	1.747	4.15187	0.0572801	0.366947	0.107615	29.0987	41.8245	34.7614	5.08488	1.02601	4.67807
Wang et al., 2022 GCA and 2020 PR	17o	Zircon	23.8576	1235.86		0.106796	9.62056	0.155255	2.07136	3.18577	1.73557	18.6698	7.2715	95.4186	40.4103	187.388	43.6849	465.291	85.3786	8508.72		47.7684	150.338	0.0386519	0.205073		18.3183	0.688	3255	0.317741	76.0172		Calculated compositions	64.6425	15.858	5.60736	3.83234	2.39516	1.9441	4.28944	0.0681199	0.467115	0.119603	22.8506	38.713	22.3136	5.63083	1.53664	3.74187
Wang et al., 2022 GCA and 2020 PR	23o	Zircon	34.9724	3313.72		0.0444744	30.8015	0.199362	3.12944	7.79757	5.05151	69.6528	23.7313	289.464	112.467	494.472	109.26	988.883	190.069	9079.2		146.364	161.885	0.0441691	0.292718		80.2012	0.662669	3255	0.904121	129.619		Calculated compositions	64.6363	14.162	5.17566	4.56344	2.94694	0.795252	4.25266	0.0715123	0.470884	0.182191	16.988	30.5567	29.2222	5.73271	1.57456	5.23307
Wang et al., 2022 GCA and 2020 PR	SA26-61	Zircon	2.24	1759	9.35	0.05	9.49	0.07	1.93	4.57	1.27	34	14.3	189	75.8	335	70	658	110	7225	3.12	62.3	87.5	0.0354179	0.287234	0.15008	39.3293	0.31148	3449	0.712	139.284		Calculated compositions	71.6078	12.3309	6.37936	0.499484	0.935549	1.49186	4.20236	0.0517327	0.439844	0.0706533	17.0187	62.5015	36.9908	8.12612	1.79672	7.4301
Wang et al., 2022 GCA and 2020 PR	SA26-63	Zircon	7.15	1179	2.15	0.38	13.1	0.44	5.24	6.18	1.45	28.3	10.3	122	46.6	205	44.2	423	72.2	7593	0.97	125	201	0.106022	0.288416	0.0172	7.85485	0.3352	3538	0.621891	43.0235		Calculated compositions	71.6458	15.3458	2.12863	2.45608	1.13426	2.18793	4.80189	0.0422731	0.509363	0.0677951	22.067	64.7585	27.9682	2.74876		2.44512
Wang et al., 2022 GCA and 2020 PR	SA26-68	Zircon	14.1	754	0.51	0.27	4.51	0.2	2.49	3.31	1.21	14.7	5.39	66.5	26.1	124	28.5	298	54.5	7225	0.27	28.6	52.1	0.037931	0.223154	0.0178322	4.75844	0.530318	3448	0.548944	46.7975		Calculated compositions	67.0411	15.5912	5.54772	5.87321	3.83031	1.51426	3.30888	0.051911	0.719475	0.135793	26.1665	56.9264	17.9035	3.7481		2.90497
Wang et al., 2022 GCA and 2020 PR	SA26-71	Zircon	4.52	2560	2.11	0.1	20.9	0.52	6.97	14.2	3.07	70	24.1	273	98.2	423	87.3	827	141	6470	0.73	231	201	0.0902344	0.330109	0.0091342	22.4714	0.297693	3430	1.14925	58.3932		Calculated compositions	65.6164	15.3511	4.51417	4.38964	2.87803	1.61989	4.65555	0.0873116	0.624431	0.107552	12.0712	38.6558	20.0962	3.46393	0.923041	2.9185
Wang et al., 2022 GCA and 2020 PR	SA26-72	Zircon	84.6	566	0.88	0.32	3.28	0.12	1.21	1.48	0.42	8.87	3.63	47.1	19.6	96.3	22.5	240	44.7	6933	0.35	13.9	42.2	0.0245583	0.19625	0.0633094	4.10386	0.354389	3393	0.329384	70.7499		Calculated compositions	67.1699	13.559	5.66034	3.57373	3.43431	1.9964	3.29041	0.0934965	0.639481	0.140871	20.2965	35.9756	14.1252	2.79964	0.727309	4.39796
Wang et al., 2022 GCA and 2020 PR	SA26-73	Zircon	27.9	478	0.64	0.04	2.45	0.17	2.73	3.74	0.68	16.2	5.27	54.1	17.9	70.3	13.9	129	20.8	6286	0.24	13.2	41.2	0.0276151	0.41938	0.0484848	7.28444	0.267079	991	0.320388	34.2821		Calculated compositions	56.3104	12.735	11.5409	5.93219	4.39534	1.33084	1.95776	0.148774	1.10388	0.311153	27.2423	72.3297	38.371	11.2898	2.8118	6.0034
Wang et al., 2022 GCA and 2020 PR	SA26-84	Zircon	20.9	854	2.97	0.16	34.4	0.37	4.75	6.68	1.71	24.9	8.22	86.8	29.8	125	25.2	241	39.2	7353	0.88	82.4	63.2	0.0964871	0.360166	0.0360437	34.6643	0.405352	2790	1.3038	31.2677		Calculated compositions	69.2715	13.7331	1.85559	1.573	1.76885	3.49989	5.14635	0.0537021	0.398092	0.138617	49.6469	57.048	16.2682	1.94182		2.77535
Wang et al., 2022 GCA and 2020 PR	SA26-93	Zircon	19.2	893	2.85	0.12	8.89	0.24	2.21	2.97	0.52	13.4	5.43	71.1	30.5	145	34.3	355	65.1	7656	1.15	33	92	0.0369541	0.200282	0.0863636	12.8437	0.251998	3431	0.358696	56.1113		Calculated compositions	68.3314	13.5895	4.83934	2.30193	2.3	2.07829	4.02213	0.0824642	0.513792	0.138415	29.3672	63.8446	21.7348	5.34202	0.527179	5.41683
Wang et al., 2022 GCA and 2020 PR	SA34-24	Zircon	9.72	1457	2.31	0.07	8.1	0.2	2.66	4.53	1.26	24.9	10.1	132	54.9	255	60.1	610	102	7049	0.87	54.8	93.5	0.0376115	0.216393	0.0421533	16.7844	0.362698	3462	0.586096	78.7631		Calculated compositions	68.8213	14.6106	5.19197	2.5653	1.84271	1.74687	3.61934	0.089074	0.436731	0.121863	17.7179	46.6865	18.6804	4.82321	0.905645	4.17016
Wang et al., 2022 GCA and 2020 PR	SA34-46	Zircon	10.1	1643	1.25	0.34	17	0.64	7.02	9.15	2.48	44	15.6	176	63.6	264	56.7	535	85	7473	0.61	108	95.9	0.0657334	0.328972	0.0115741	8.93519	0.377867	3452	1.12617	44.3062		Calculated compositions	67.6122	15.6871	3.88699	4.49141	2.12513	1.05072	4.97207	0.0668534	0.686899	0.135476	13.7191	51.4192	19.84	3.34721	0.517647	0.828232
Wang et al., 2022 GCA and 2020 PR	SA34-53	Zircon	9.57	948	1.46	0.17	14	0.2	2.67	3.77	1.14	16.9	6.48	82.6	32.6	152	37.2	402	70.3	8662	0.36	56.5	112	0.0595992	0.205473	0.0258407	18.6154	0.436631	3361	0.504464	52.8461		Calculated compositions	63.0609	16.5951	3.30829	4.26729	2.0862	2.07042	4.63295	0.0842974	0.493206	0.132282	19.207	60.6158	18.2201	4.56691	0.960737	4.00169
Wang et al., 2022 GCA and 2020 PR	SA34-55	Zircon	59.1	912	2.24	0.08	17.9	0.25	3.81	5.51	1.86	23.1	7.56	86.5	31.7	136	31.1	319	52.1	7654	0.57	94.1	95.1	0.10318	0.27116	0.0238045	31.0329	0.504028	3462	0.989485	38.4021		Calculated compositions	63.2312	16.1476	3.2943	4.82008	3.29587	2.82552	4.51678	0.0917495	0.663558	0.146937	22.4364	54.0872	28.3924	5.12606	0.993887	2.94861
Wang et al., 2022 GCA and 2020 PR	SA34-85	Zircon	39	1518	3.75	0.22	11.7	0.55	6.95	6.07	1.99	27.1	9.51	132	50.4	234	54.7	530	84.9	8056	1.58	82	124	0.0540184	0.249057	0.0457317	8.24665	0.474349	3458	0.66129	40.7391		Calculated compositions	66.7438	15.5619	4.75444	2.71691	2.54122	2.21041	4.05059	0.0596192	0.603199	0.151327	22.8129	58.4876	24.3346	4.2262	0.791275	4.32728
Wang et al., 2022 GCA and 2020 PR	SA34-93	Zircon	4.75	1211	2.47	0.33	9.01	0.12	1.73	3.18	0.85	20.1	7.46	103	40.3	191	45.4	459	74.8	7806	1.39	87.2	148	0.0720066	0.224401	0.0283257	11.101	0.325036	3458	0.589189	91.9275		Calculated compositions	73.4019	15.4397	4.4072	2.68874	0.625174	2.13035	4.19832	0.0569333	0.322679	0.117188	26.8843	43.7283	25.6864	4.1484	0.00172565	4.85196
Wang et al., 2022 GCA and 2020 PR	SA34-98	Zircon	5.29	668	1.16	0.1	8.99	0.36	3.39	3.09	0.65	11.6	4.21	56.9	22.5	107	26	270	43.5	8898	0.71	45	80.5	0.0673653	0.210741	0.0257778	11.617	0.331916	3478	0.559006	35.1989		Calculated compositions	72.0682	14.94	2.36459	3.28015	1.88679	1.8037	4.39974	0.0310157	0.364925	0.0454776	17.9896	29.9633	14.9166	2.79829	0.263323	1.65942
Wang et al., 2022 GCA and 2020 PR	SA37-02	Zircon	10.6	632	1.5	0.05	15.6	0.21	3.1	4.87	1.34	19.1	5.88	66.9	22.9	95.9	21.1	208	31.5	8111	0.54	77.2	87.7	0.122152	0.321635	0.0194301	37.3263	0.424764	3224	0.880274	35.3178		Calculated compositions	66.8121	15.3782	2.00049	4.19968	2.92293	2.61093	5.27138	0.0435766	0.389361	0.169419	30.6443	53.5645	19.8583	3.27856	0.670567	1.51304
Wang et al., 2022 GCA and 2020 PR	SA37-19	Zircon	17	505	2.12	0.25	29.7	0.34	2.25	2.58	0.67	12.3	3.86	46	16.2	71.3	16.6	161	25.6	9433	1.31	112	171	0.221782	0.285714	0.0189286	24.9765	0.36361	3263	0.654971	38.2739		Calculated compositions	70.7602	14.4044	1.68028	2.09224	1.6187	2.72863	5.47861	0.0174642	0.260071	0.305377	27.5671	48.8073	23.126	4.2088	0.634153	2.33432
Wang et al., 2022 GCA and 2020 PR	SA37-21	Zircon	10.8	1402	1.67	0.06	9.23	0.31	4.07	6.48	1.47	32.7	11.1	138	50.5	221	48.2	455	71.7	7077	0.77	117	149	0.0834522	0.303297	0.0142735	16.5932	0.308731	3452	0.785235	55.2029		Calculated compositions	65.7601	15.6381	3.17242	3.38347	1.57332	1.40491	5.1047	0.0438883	0.563794	0.10937	27.4975	64.7453	32.8984	4.45574	0.853516	2.3609
Wang et al., 2022 GCA and 2020 PR	SA37-34	Zircon	6.56	968	1.11	0.08	11.5	0.2	2.53	4.91	1.03	21.5	7.69	90.3	34.6	151	34.6	354	55.9	7348	0.6	79.2	98	0.0818182	0.255085	0.0140152	22.2906	0.306479	3436	0.808163	54.0827		Calculated compositions	62.942	15.0272	3.39894	5.37247	2.37087	1.26087	4.14144	0.0857903	0.681221	0.113904	15.1427	40.4453	20.2319	2.93764	0.607348	2.68176
Wang et al., 2022 GCA and 2020 PR	SA37-72	Zircon	8.44	710	1.51	0.15	7.98	0.18	2.16	3.06	0.94	14	5.3	66.4	25.1	115	27.3	293	45.4	6399	0.71	70.4	155	0.0991549	0.226621	0.0214489	11.9071	0.439063	3439	0.454194	52.4401		Calculated compositions	66.2044	15.6897	2.17362	3.92172	2.68033	1.73964	4.91453	0.0616693	0.564793	0.172383	30.8676	56.3975	26.4811	4.94091	0.839096	3.76287
Wang et al., 2022 GCA and 2020 PR	SA37-97	Zircon	4.48	1275	2.21	0.38	13.3	0.48	5.08	6.09	1.25	27.7	10.1	121	44.4	187	42.4	404	64.3	7601	0.99	106	151	0.0831373	0.299505	0.0208491	7.63526	0.294229	3536	0.701987	43.6875		Calculated compositions	74.2523	14.6907	2.52336	2.10618	1.31152	2.36107	4.59583	0.033672	0.496664	0.0839959	37.6391	77.8823	27.4399	3.72228	0.0626431	5.00493
Wang et al., 2022 GCA and 2020 PR	SA37-109	Zircon	8.7	656	1.09	0.33	17.9	0.33	3.27	4.21	1.03	16.8	5.48	60.9	21.8	92.2	20.4	195	32.5	6328	0.47	67.3	74.9	0.102591	0.312308	0.0161961	13.2991	0.374425	3268	0.898531	33.0894		Calculated compositions	68.1876	14.5097	0.0914464	4.20285	3.31297	2.20313	5.02213	0.03286	0.321934	0.137277	26.4008	48.5411	17.9158	3.40431		1.51509
Wang et al., 2022 GCA and 2020 PR	SA39-59	Zircon	2.39	1574	3.81	0.47	14.6	0.82	7.94	8.05	1.17	36.4	12.4	157	57.9	247	51.6	469	69.6	8046	1.59	101	195	0.0641677	0.334755	0.0377228	5.76609	0.208959	3319	0.517949	39.2764		Calculated compositions	72.1204	13.477	4.31363	1.92888	1.43857	2.66548	4.52881	0.0542472	0.521448	0.151895	36.466	86.3653	34.5386	6.52752	0.812025	6.22413
Ge et al., 2023 Nature	19AKZ04-01t	Zircon	10.17	599.98	0.873	0.058	11.37	0.117	0.45	2.1	0.508	10.69	3.69	47.52	19.12	93.51	22.49	246.84	47.57	9662.12	0.348	84.61	163.95		0.192513		33.8406	0.327785	3069	0.516072	128.229		Calculated compositions	66.7719	15.1056	2.50587	4.65359	1.94875	1.90922	5.13409	0.062381	0.460391	0.156454	14.0976	31.5367	11.1205	1.78271	0.643097	1.39148
Ge et al., 2023 Nature	19AKZ04-03t	Zircon	12.9	414.54	0.785	0.076	8.21	0.072	0.61	1.23	0.52	7.32	2.76	31.66	12.77	63.54	14.98	164.1	32.45	8831.55	0.292	66.24	116.97		0.192931		27.2116	0.529808	3069	0.566299	77.6415		Calculated compositions	64.8281	15.8304	3.83266	5.31324	2.59733	1.77574	4.6839	0.0480761	0.408613	0.0978536	17.5953	33.9921	12.0028	2.27756	0.667635	3.15802
Ge et al., 2023 Nature	19AKZ04-06t	Zircon	9.66	577.85	0.847	0.0221	6.39	0.101	1.56	2.28	0.848	12.09	3.92	45.65	18.68	95.88	23.1	247.93	51	7897.57	0.272	69.02	142.02		0.184125		33.1611	0.493786	3069	0.485988	49.2848		Calculated compositions	59.0116	16.5206	5.02514	6.46163	3.00443		4.73136	0.0775326	0.533725	0.133906	26.8738	43.1732	16.1202	3.22024	0.976234	2.91883
Ge et al., 2023 Nature	19AKZ04-07t	Zircon	12.26	1881.62	3.08	0.0028	30.33	0.119	2.21	5.72	2.407	32.91	12.45	158.77	62.35	287.39	64	629.73	115.28	9259.1	0.623	181.48	426.6		0.252124		407.384	0.536337	3069	0.42541	99.5986		Calculated compositions	62.4352	15.4802	4.26529	4.90578	2.94573	1.62531	4.52685	0.0701571	0.380294	0.187507	14.6544	29.105	14.6383	1.85083	0.882131	0.894596
Ge et al., 2023 Nature	19AKZ04-08t	Zircon	12.08	1398.75	3.25	0.0125	23.06	0.101	1.85	4.38	1.642	23.88	9.35	113.67	45.52	211.81	46.42	447.33	83.6	9431.88	0.707	102.51	223.62		0.254108		159.121	0.490843	3069	0.458412	87.3953		Calculated compositions	63.6844	15.5114	4.64971	4.14339	2.8675	1.68233	4.84672	0.0637274	0.381464	0.144775	13.3718	14.3074	11.5804	1.78739	0.700688	1.99888
Ge et al., 2023 Nature	19AKZ04-12t	Zircon	7.11	649.95	1.046	0.163	10.21	0.06	0.93	1.85	0.673	12.34	4.05	54.22	21.17	99.06	23.26	242.76	47.56	8914.37	0.361	84.68	165.3		0.223348		25.3128	0.430621	3069	0.512281	87.6092		Calculated compositions	66.9081	15.4288	2.36251	4.41905	1.98289	1.74001	5.04976	0.0775326	0.409058	0.0863408	13.6777	25.586	11.8928	1.76765	0.82174	1.9479
Ge et al., 2023 Nature	19AKZ04-21t	Zircon	8.16	613.9	1.285	0.087	12.83	0.0525	0.726	1.58	0.705	10.13	3.74	47.91	19.92	95.69	22.54	244.42	48.48	8492.77	0.386	93.44	168.21		0.196015		46.5449	0.53874	3069	0.555496	96.3145		Calculated compositions	62.8602	15.9736	3.53189	5.42579	2.4093	2.19127	4.60179	0.0865298	0.421902	0.104147	23.1591	36.3628	17.4709	4.21284	0.932515	2.64345
Ge et al., 2023 Nature	19AKZ04-23t	Zircon	7.83	602.08	1.015	0.259	11	0.106	0.924	2.2	0.656	10.79	3.86	48.64	19.21	93.83	22.35	236.36	47.25	8694.99	0.284	99.96	177.07		0.205788		16.277	0.411628	3069	0.564523	74.7498		Calculated compositions	64.4015	15.1677	3.924	4.72068	1.80302	2.0102	4.81384	0.0838201	0.459281	0.130577	20.2703	35.791	9.53038	2.48594	0.870952	2.89613
Ge et al., 2023 Nature	19AKZ04-25t	Zircon	6.35	598.58	0.832	0.031	8.51	0.076	1.43	2.63	0.967	11.95	4.34	50.33	19.68	94.42	21.16	224	42.83	8141.04	0.282	82.06	150.79		0.224687		42.9859	0.527337	3069	0.544201	54.3327		Calculated compositions	63.5908	16.1555	4.12977	5.99527	2.26378	1.93456	4.79393	0.0511443	0.433775	0.131671	14.8835	33.7961	14.3763	2.44371	0.596194	1.13438
Ge et al., 2023 Nature	19AKZ04-27t	Zircon	7.83	802.9	1.066	0.197	11.82	0.174	2.1	3.62	1.455	18.94	6.21	70.33	26.52	118.29	26.4	270.41	51.67	8200.98	0.327	117.14	173.58		0.260087		15.6529	0.537208	3069	0.674847	52.9187		Calculated compositions	59.5176	15.2825	2.70971	5.0039	2.81561		4.66088	0.101722	0.505843	0.170636	10.1376	46.5759	15.5793	2.50609	0.847271	2.61379
Ge et al., 2023 Nature	19AKZ04-29t	Zircon	4.86	683.83	1.398	0.152	13.17	0.0787	1.041	1.7	0.649	12.1	4.36	55.64	22.06	107.06	25.34	259.64	50.21	10002	0.5	136.23	233.16		0.214297		29.523	0.437473	3069	0.584277	86.178		Calculated compositions	64.8563	15.1898	4.20834	5.08683	2.83015	1.35886	4.85172	0.104389	0.603181	0.0974453	4.40693	15.1574	4.50294	1.22339	0.678032	1.11527
Ge et al., 2023 Nature	19AKZ04-30ct	Zircon	7.43	548.42	1.022	0.042	9.5	0.0351	0.97	1.79	0.766	10.8	3.6	44.24	17.68	83.8	19.5	212.03	41.01	8821.68	0.301	69	115.01		0.20865		60.6638	0.532616	3069	0.599948	70.3233		Calculated compositions	66.3583	16.0021	0.594244	5.14658	2.46916	1.90905	4.89089	0.0534406	0.363123	0.0834443	20.3426	36.708	16.5457	3.18241	0.782552	3.14451
Ge et al., 2023 Nature	19AKZ09-04t	Zircon	6.23	546.17	0.634	0.054	9.61	0.124	1.48	2.73	0.84	12.7	4.16	48.43	18.05	80.68	18.34	191.98	36.99	9320.03	0.333	88.29	123.47		0.252266		28.7939	0.436134	3185	0.715072	50.4629		Calculated compositions	66.3206	15.1415	2.68732	4.96062	2.57042	1.83177	4.61358	0.0623522	0.482808	0.131489	11.466	17.9843	0.123139	1.39722	0.648863	1.40234
Ge et al., 2023 Nature	19AKZ09-06t	Zircon	8.86	975.29	1.898	0.0057	10.46	0.0644	1.27	2.73	1.202	15.09	5.98	78.57	33.26	161.77	35.76	362.02	68.58	7525.74	0.395	21.79	48.56		0.217032		133.855	0.572535	3185	0.448723	90.6464		Calculated compositions	63.418	14.4651	6.65918	4.73674	2.63213	1.35642	4.17467	0.0701328	0.584881	0.128134	25.6117	44.7966	18.0681	5.89942	1.31857	5.51405
Ge et al., 2023 Nature	19AKZ09-07t	Zircon	3.94	176.34	0.823	0.261	10.55	0.119	0.616	0.623	0.163	2.44	1.053	11.82	5.3	27.61	6.97	85.38	17.29	10002.7	0.633	50.56	129.49		0.13844		14.6772	0.404178	3185	0.390455	38.161		Calculated compositions	65.7399	14.8297	6.15351	4.30163	2.61208	1.5444	5.02797	0.0893766	0.331914	0.0985123	15.9716	32.4439	15.54	1.8875	0.847817	3.08652
Ge et al., 2023 Nature	19AKZ09-08t	Zircon	11.4	804.69	0.829	0.056	13.99	0.242	3.14	5.7	1.518	20.53	6.07	72.27	26.74	116.49	26	273.56	53.26	8912.53	0.417	143.65	168.2		0.264183		29.4646	0.429006	3185	0.854043	35.6949		Calculated compositions	63.5433	15.4377	4.11961	5.13802	2.88267	1.77672	4.34154	0.0681187	0.582853	0.278429	6.41666	34.8518	8.94342	2.13026	1.15445	1.95104
Ge et al., 2023 Nature	19AKZ09-09t	Zircon	8.91	2089.99	3.78	0.067	28.62	0.238	3.42	7.99	3.18	44.97	15.78	184.58	70.33	320.11	69.13	685.61	128.15	8034.39	1.088	112.97	166.42		0.26922		55.5685	0.51288	3185	0.678825	77.0721		Calculated compositions	70.6297	14.7548	4.14355	2.72678	2.03406	2.25727	4.57428	0.0603653	0.370056	0.172406	24.822	43.5448	26.5734	4.88911	1.32416	4.57128
Ge et al., 2023 Nature	19AKZ09-12t	Zircon	7.72	783.29	1.015	0.331	10.97	0.254	3.41	4.77	1.517	20.65	6.26	73.15	25.77	118.35	25.42	249.74	48.11	8347.52	0.411	91.55	109.95		0.292905		9.27599	0.467294	3185	0.832651	36.787		Calculated compositions	66.0189	14.8984	2.41616	3.92574	1.89066	2.24	4.7423	0.0732227	0.513048	0.142771	16.4046	55.176	17.6756	2.00592	0.887328	1.85284
Ge et al., 2023 Nature	19AKZ09-13t	Zircon	8.48	662.9	1.267	0.0038	11.82	0.0722	2.08	2.48	0.931	13.94	4.43	53.05	21.25	100.45	23.31	252.53	50.37	9048.45	0.437	102.24	166.82		0.210074		174.961	0.484079	3185	0.612876	46.8959		Calculated compositions	61.8914	15.9113	4.85601	5.89879	2.79224	1.47689	4.53369	0.0710581	0.425124	0.134075	15.411	26.7142	14.1518	3.40082	1.11154	2.7295
Ge et al., 2023 Nature	19AKZ09-14t	Zircon	6.78	459.87	0.748	0.024	8.64	0.045	0.77	1.33	0.626	8.12	2.8	38.43	14.73	70.5	17.1	182.52	36.68	9806.31	0.467	45.7	93.08		0.210552		64.4594	0.582363	3185	0.490976	78.8038		Calculated compositions	63.4732	15.4481	3.26849	5.57088	2.77048	1.26342	4.59404	0.0630061	0.429056	0.114907	16.8462	34.3491	12.6558	2.47203	0.753191	1.7965
Ge et al., 2023 Nature	19AKZ09-17t	Zircon	8.13	776.32	1.134	0.031	14.76	0.209	2.89	4.69	1.465	16.85	5.27	63.22	24.03	117.2	26.33	278.47	58.46	9240.92	0.565	140.79	204.03		0.227026		44.959	0.503819	3185	0.690046	35.3552		Calculated compositions	63.4065	15.654	4.09735	5.1415	3.41407	1.53848	4.36597	0.0734117	0.5495	0.18872	4.32983	27.3117	19.0162	2.04849	1.16565	2.12931
Ge et al., 2023 Nature	19AKZ09-18t	Zircon	7.73	965.93	0.976	0.0106	13.95	0.229	3.95	6.29	1.89	26.47	8.81	93.41	33.08	144.22	31.2	307.37	54.83	8844.29	0.376	119.33	135.15		0.303901		69.4206	0.447799	3185	0.882945	38.4987		Calculated compositions	65.4167	15.1861	3.03959	4.55317	2.5669	2.04121	4.99829	0.0689393	0.449769	0.124203	20.2657	49.2004	17.9099	2.0577	1.11075	2.49353
Ge et al., 2023 Nature	19AKZ09-27t	Zircon	9.82	606	1.235	0.42	11.58	0.243	2.36	2.91	0.829	12.83	4.34	50.97	19.36	91.27	22.09	234.33	47.05	9924.16	0.543	94.56	179.41		0.217514		8.88721	0.414781	3185	0.527061	39.1129		Calculated compositions	68.6639	15.7251	2.6711	4.02315	1.97426	1.38361	4.86875	0.058843	0.338226	0.129963	6.42004	28.2825	10.4115	1.68299	0.673523	2.43556
Ge et al., 2023 Nature	20AKZ01-02t	Zircon	11.47	1412.37	3.68	0	15.9	0.0555	1.149	2.65	1.091	19.08	7.84	109.82	46.27	222.95	53.69	573.07	103.12	9249.18	1.314	96.35	309.56		0.191635			0.469068	2982	0.311248	137.02		Calculated compositions	64.1507	14.933	5.64021	4.40669	2.99225	1.69096	3.68316	0.0526984	0.431098	0.161367	24.7609	39.3495	24.209	2.91238	0.962287	2.6249
Ge et al., 2023 Nature	20AKZ01-03t	Zircon	14.73	1421.62	4.54	0.599	45.36	0.334	3.29	4.76	1.817	26.8	10.07	122.63	47.6	217.48	50.76	514.87	88.29	8794.74	1.027	194.93	286.92		0.238177		24.864	0.491822	2982	0.679388	63.0362		Calculated compositions	72.1263	15.0703	1.10599	2.34155	2.19118	2.87971	4.80776	0.0503364	0.209408	0.146244	25.3753	46.0617	18.278	3.32815	0.9149	3.22454
Ge et al., 2023 Nature	20AKZ01-05t	Zircon	7.72	594.88	0.794	0.137	12.63	0.176	2.99	5.6	2.69	24.14	6.6	63.57	20.54	84.7	18.17	174.97	28.43	7310.54	0.334	110.95	203.19		0.363319		19.9421	0.707316	2982	0.546041	32.6127		Calculated compositions	62.5274	14.9378	2.79136	3.9943	2.89806	2.21166	4.71694	0.116063	0.598535	0.169094	47.0402	62.1829	26.8621	3.34529	1.3434	2.19409
Ge et al., 2023 Nature	20AKZ01-08t	Zircon	5.44	403.62	0.434	0.118	8.7	0.0828	1.61	2.9	1.209	10.85	3.51	38.6	13.58	59.09	13.02	127.43	22.46	7464.1	0.163	50.69	96.59		0.302911		21.5798	0.658925	2982	0.524796	37.2855		Calculated compositions	62.1189	14.757	5.42393	4.4777	1.8127	1.84786	5.33113	0.0808594	0.706502	0.290072	40.3777	72.7443	27.2832	4.49942	0.825164	3.42584
Ge et al., 2023 Nature	20AKZ01-09t	Zircon	7.88	322.89	0.899	0.0127	12.16	0.0413	0.677	1.72	0.713	9.32	2.82	30.8	11.26	47.83	10.7	105.06	18.31	7905.35	0.252	113.09	192.15		0.293166		130.179	0.544429	2982	0.588551	63.4018		Calculated compositions	61.9195	14.2418	5.32195	3.82436	2.58653	1.58259	5.07194	0.093387	0.581038	0.160348	36.1505	68.7206	38.9558	5.36757	1.17119	3.92491
Ge et al., 2023 Nature	20AKZ01-10t	Zircon	10.49	1021.25	1.107	0.022	20.56	0.168	2.71	5.43	3.37	33.89	10.92	106.45	36.06	140.78	27.67	261.08	42.81	6989.59	0.379	222.89	254.38		0.407729		82.9166	0.759483	2982	0.876209	58.8845		Calculated compositions	61.3095	14.8106	4.81186	4.01592	3.08157	1.9693	3.99564	0.0682274	0.69806	0.255866	50.9846	72.8929	42.921	5.29986	1.73565	3.32581
Ge et al., 2023 Nature	20AKZ01-11t	Zircon	7.54	834.41	6.06	0.0074	24.89	0.093	1.79	2.84	0.168	16.43	5.96	73.38	28.48	128.79	29.33	290.85	48.76	10099.1	1.999	314.1	427.95		0.252295		232.623	0.0751891	2982	0.733964	66.8324		Calculated compositions	68.8088	12.4223	2.39482	1.3349	1.63963	2.32703	3.60985	0.0506977	0.286028	0.0728645	23.9765	47.3415	33.1885	4.92025	0.894006	3.77375
Ge et al., 2023 Nature	20AKZ01-12t	Zircon	7.66	908.76	1.507	0.0028	9.4	0.031	0.395	1.81	0.755	12.86	5.09	69.49	29.65	144.32	35.62	379.54	68.67	10095.7	0.607	52.44	197.52		0.18309		247.373	0.478422	2982	0.265492	214.316		Calculated compositions	64.3554	15.7861	5.26061	5.22776	2.62276	0.939255	4.88921	0.0632628	0.32765	0.0784658	16.4441	24.4536	11.4152	2.6825	0.958006	2.55111
Ge et al., 2023 Nature	20AKZ01-13t	Zircon	9.4	1506.45	1.541	0.042	34.28	0.239	5.16	12.28	5.61	60.8	17.5	169.04	52.49	199.27	40.07	363.55	56.45	7395.37	0.362	401.38	422.47		0.46497		83.8884	0.627676	2982	0.950079	46.5252		Calculated compositions	64.3594	14.7227	4.10751	2.65621	2.79136	2.42906	3.997	0.0696007	0.576166	0.186421	38.3171	40.7178	28.3168	3.93717	1.63896	4.05516
Ge et al., 2023 Nature	20AKZ01-14t	Zircon	7.34	364.59	0.376	0.0106	7.46	0.0811	1.38	3.2	1.471	12.36	3.66	37.17	12.61	52.55	11.18	111.61	19.48	6736.84	0.1379	53.39	82.06		0.333035		62.3821	0.715076	2982	0.650621	38.5504		Calculated compositions	60.1391	14.9672	6.75649	5.54713	2.6336	1.32704	5.08694	0.0841853	0.662747	0.216374	38.1708	84.2122	34.2264	4.07446	1.17652	2.67821
Ge et al., 2023 Nature	20AKZ01-15t	Zircon	8.07	1450.61	5.26	0.0026	9.04	0.0146	0.33	1.242	0.832	15.59	7.4	110.55	48.07	233.31	56.46	592.06	100.57	10486.4	2.219	67.47	448.52		0.186721		359.741	0.578047	2982	0.150428	424.01		Calculated compositions	64.9197	15.2445	5.76934	4.15469	2.52593	1.48867	3.61614	0.0613649	0.335289	0.096926	22.7902	21.575	13.5671	4.52798	0.971723	4.04257
Ge et al., 2023 Nature	20AKZ01-16t	Zircon	10.16	831.94	6.24	0.396	25.7	0.292	3.13	3.27	0.166	16.48	5.97	73.01	28.51	132.2	31.21	314.53	50.18	10071.6	2.441	276.39	491.98		0.232124		18.5301	0.069132	2982	0.561791	45.6531		Calculated compositions	72.4953	12.4577	1.16823	1.22398	1.44922	2.64752	3.85607	0.0365335	0.298079	0.0498495	25.8292	40.0843	23.4176	5.46843	0.606374	5.46725
Ge et al., 2023 Nature	20AKZ19-01t	Zircon	9.2	359.86	0.839	0.0353	7.94	0.0505	0.989	1.189	0.479	5.91	2.199	27.89	11.54	55.99	14.06	155.6	31.93	10043.8	0.392	56.73	123.4		0.179242		46.1075	0.552426	3154	0.459724	51.6569		Calculated compositions	62.1947	15.953	3.46979	6.07221	3.40028	1.59148	4.67516	0.0844113	0.456735	0.0897682	14.5818	19.7144	6.17131	1.55537	0.468444	2.38529
Ge et al., 2023 Nature	20AKZ19-02t	Zircon	14.56	1428.71	3.3	0.053	36.9	0.122	2.08	4.55	1.564	25.54	9.5	118.82	46.82	217.97	49.84	522.87	97.44	8926.44	1.169	559.38	530.75		0.227246		112.511	0.443552	3154	1.05394	83.2393		Calculated compositions	62.9134	15.2158	5.23313	4.36455	3.10756	1.78717	4.11302	0.101772	0.400973	0.186511	18.924	38.1107	30.6571	4.70295	1.45885	3.4541
Ge et al., 2023 Nature	20AKZ19-03t	Zircon	7.83	616.54	0.566	0.0027	6.88	0.0792	1.5	2.87	0.863	15.34	5	56.48	20.51	92.46	20.1	201.33	37.92	9087.56	0.296	47.06	73.59		0.280534		115.353	0.397632	3154	0.639489	57.3328		Calculated compositions	62.0821	14.8053	7.08554	5.85536	4.10907	0.570949	4.94824	0.0514373	0.571011	0.0948368	9.73755	22.8306	11.7103	2.11646	0.847195	1.43922
Ge et al., 2023 Nature	20AKZ19-04t	Zircon	8.89	592.14	1.519	0.0107	16.7	0.0622	0.954	1.82	0.472	11.17	3.91	47.13	19.46	91.69	21.69	231.09	43.82	9794.74	0.736	268.52	285.13		0.203947		158.714	0.320039	3154	0.941746	75.2981		Calculated compositions	63.8619	14.3571	4.87508	3.86445	2.71154	2.02746	4.50641	0.0552717	0.345099	0.0907365	9.63864	36.222	19.3342	3.02602	1.17599	2.19062
Ge et al., 2023 Nature	20AKZ19-05t	Zircon	5.99	493.04	0.661	0.0086	9.8	0.0612	1.043	2.82	0.83	10.24	3.43	40.73	15.94	74.19	17.95	192.4	37.56	8511.08	0.333	68.57	105.1		0.211694		104.734	0.472201	3154	0.652426	53.4941		Calculated compositions	66.9941	15.6261	2.43691	4.04091	2.55287	1.88335	4.95861	0.0708057	0.399802	0.0938267	9.14011	35.8928	11.136	2.71352	0.616014	2.07277
Ge et al., 2023 Nature	20AKZ19-06t	Zircon	4.71	415.29	0.522	0.521	8.45	0.146	1.68	1.04	0.389	7.5	2.86	31.32	13.25	65.02	15.61	170.62	34.34	9279.21	0.333	47.53	96.44		0.183566		7.51183	0.42582	3154	0.492845	48.7582		Calculated compositions		14.3684	3.98957	4.42355	2.23488	2.23245	4.65005	0.0731394	0.43381	0.0785592	15.5237	36.8533	11.7486	1.44905	0.705198	1.64423
Ge et al., 2023 Nature	20AKZ19-07t	Zircon	5.95	295.48	0.824	0.0204	9.2	0.0407	0.693	1.062	0.346	5.18	1.952	22.87	9.44	46.22	11.7	131.45	26.17	9522.48	0.375	62.2	117.07		0.173983		78.2817	0.450996	3154	0.531306	54.5363		Calculated compositions	69.0952	15.0741	3.57768	3.63606	2.29977	1.8892	4.72906	0.0649729	0.269375	0.0705187	17.047	24.6869	11.4443	2.19684	0.709459	1.91796
Ge et al., 2023 Nature	20AKZ19-08t	Zircon	7.56	535.73	1.38	0.036	11.27	0.0285	0.884	1.185	0.419	8.69	3.27	40.93	17.17	84.33	20.16	219.3	43.03	9271.32	0.534	93.01	148.29		0.186639		86.265	0.39918	3154	0.627217	80.841		Calculated compositions	64.7503	14.4292	3.94727	5.26702	2.29758	1.80304	4.51008	0.0689376	0.339847	0.124651	13.7706	24.567	14.6821	2.90803	0.727979	2.63489
Ge et al., 2023 Nature	20AKZ19-09t	Zircon	7.78	763.9	1.735	0.0056	16.98	0.0518	1.39	2.3	0.856	12.16	4.63	58.95	24.62	121.02	28.71	304.36	59.54	8470.78	0.68	145.3	216.68		0.193685		244.435	0.494842	3154	0.670574	68.0405		Calculated compositions	61.1966	15.3822	5.53083	5.43463	2.62369	2.29469	4.67387	0.0837587	0.413027	0.1147	16.1819	35.646	23.6511	4.8417	1.31908	2.15096
Ge et al., 2023 Nature	20AKZ19-10t	Zircon	6.34	405.43	0.579	0.0027	10.6	0.0502	1.068	1.75	0.786	8.05	2.646	33.2	12.74	62.48	15.26	170.12	34.57	8479	0.308	43.75	67.14		0.195156		223.232	0.64022	3154	0.651623	50.0576		Calculated compositions	65.6328	15.0978	4.50216	5.12252	2.38212	1.768	4.81984	0.0550079	0.516993	0.0378727	13.2419	38.2366	9.86799	2.18782	0.77786	1.40929
Ge et al., 2023 Nature	20AKZ19-11t	Zircon	9.45	530.29	0.604	0.481	9.28	0.114	1.69	2.71	0.902	12.76	4.14	47.03	17.77	79.81	18.2	192.21	36.98	8784.96	0.32	60.51	89.96		0.24468		9.71645	0.468943	3154	0.672632	45.1826		Calculated compositions	64.7124	15.5927	0.874371	4.467	2.52578	1.70184	5.00927	0.0546785	0.543329	0.0959124	20.353	46.3465	15.6552	2.23892	0.828266	2.63321
Ge et al., 2023 Nature	20AKZ19-12t	Zircon	7.16	553.38	0.644	0.041	11.6	0.0809	1.83	3.11	1.02	13.44	4.23	48.52	18.32	82.97	19.51	200.06	38.34	9177.92	0.326	75.47	99.27		0.242527		49.3829	0.48233	3154	0.76025	42.1149		Calculated compositions	66.1971	15.7498	1.79537	5.56848	2.88899	1.57687	4.74616	0.0484992	0.487789	0.126065	13.0353	40.0945	12.6521	2.15189	0.730717	2.07602
Ge et al., 2023 Nature	20AKZ19-13t	Zircon	6.43	316.8	0.644	0.204	12.16	0.0791	0.615	1.32	0.555	6.06	2.029	25.45	10.1	50.03	11.77	134.61	27.22	8425.3	0.342	66.79	104.65		0.189065		23.4701	0.59992	3154	0.638223	60.6624		Calculated compositions	66.2311	14.7774	1.49637	3.78746	2.56355	2.28292	4.82268	0.0706419	0.337374	0.102853	13.9846	37.5154	8.63134	2.89458	0.780822	1.87327
Ge et al., 2023 Nature	20AKZ19-14t	Zircon	9.21	1308.44	2.52	0.0137	25.25	0.1	2.45	3.8	1.421	21.52	8.2	102.94	42.88	205.7	47.19	494.46	92.57	7496.2	0.801	148.21	187.29		0.208187		167.258	0.480402	3154	0.79134	69.1058		Calculated compositions	64.8418	15.7646	4.2555	3.98177	2.97091	2.12967	3.89693	0.0877402	0.392177	0.168373	19.1656	33.5078	27.6588	4.21589	1.01176	2.81892
Ge et al., 2023 Nature	20AKZ19-15t	Zircon	8.1	542.23	0.661	0.0082	8.2	0.0482	1.21	1.78	0.642	9.79	3.61	44.04	17.57	85.17	20.46	221.11	45.6	9148.76	0.336	72.52	131.5		0.199177		101.127	0.470173	3154	0.551483	61.1383		Calculated compositions	64.5721	15.328	2.3301	5.14176	3.14524	1.66019	4.78792	0.0474036	0.38261	0.100411	8.37731	33.9297	15.5819	2.02742	0.783873	2.43168
Ge et al., 2023 Nature	20AKZ27-01t	Zircon	11.62	861.87	1.24	0.0187	15.7	0.198	2.91	4.65	1.501	19.7	6.58	76.02	28.29	129.53	30.53	326.28	60.18	8690.94	0.388	156.31	197.83		0.23299		63.2602	0.479452	3201	0.790123	42.4721		Calculated compositions	62.2498	15.5564	5.71255	5.41721	2.78289	1.77663	3.97806	0.0869593	0.525311	0.198367	13.9325	46.2478	18.3063	3.20312	1.20055	2.47451
Ge et al., 2023 Nature	20AKZ27-02t	Zircon	8.94	563.98	1.616	0.0156	19.49	0.0643	1.38	2.18	0.596	10.47	3.75	46.35	17.97	86.98	21.22	234.82	44.04	8688.45	0.723	233.18	268.24		0.197385		150.879	0.381389	3201	0.869296	54.8484		Calculated compositions	62.0869	14.2272	5.37139	4.17515	3.31077	2.34511	4.3348	0.0881149	0.491372	0.219552	17.7305	54.4417	34.5566	5.16118	1.39417	3.58906
Ge et al., 2023 Nature	20AKZ27-03t	Zircon	7.3	532.26	0.641	0.0032	4.04	0.0537	0.727	2.2	1.037	10.25	3.71	49	18.83	85.97	19.83	203.83	37.56	7621.67	0.194	10.25	23.91		0.240396		75.5621	0.66762	3201	0.428691	89.673		Calculated compositions	63.944	14.0163	5.89415	5.57352	3.01871	1.19412	3.58735	0.0717321	0.61731	0.173617	22.1826	45.44	11.3995	4.07473	1.26741	4.2313
Ge et al., 2023 Nature	20AKZ27-04t	Zircon	10.76	671.58	1.815	0.045	16.8	0.078	1.29	1.77	0.771	11.01	4.2	53.3	21.38	102.72	25.3	283.78	53.69	8818	0.718	135.42	218.01		0.187822		69.5249	0.533946	3201	0.621164	71.4308		Calculated compositions	59.3711	15.8201	4.65461	5.37152	3.59209	1.66191	5.05023	0.0921303	0.4	0.153668	14.1623	29.9502	19.8774	2.90984	1.12727	2.28652
Ge et al., 2023 Nature	20AKZ27-05t	Zircon	6.82	634.97	0.853	0.004	4.02	0.0706	1.22	2.36	1.167	12.67	4.79	57.36	22.22	105.14	23.59	240.37	43.99	7288.91	0.213	16.73	46.83		0.238632		58.6514	0.652454	3201	0.35725	71.3215		Calculated compositions	59.4565	14.6648	7.67333	6.62844	3.1703	1.05196	3.36191	0.102286	0.63151	0.170644	13.24	24.4865	7.23743	3.81927	1.19593	3.83227
Ge et al., 2023 Nature	20AKZ27-07t	Zircon	8.34	534	0.966	0.0142	7.85	0.0665	0.961	2.09	0.834	10.09	3.58	43.6	17.94	82.89	19.68	213.84	40.21	7878.56	0.346	25.1	65.01		0.203891		62.6324	0.555227	3201	0.386094	66.2307		Calculated compositions	61.7064	15.146	3.13571	5.95147	3.20929	1.82407	3.62996	0.102227	0.580516	0.105096	11.8448	15.2714	8.29848	2.89522	0.624299	1.45116
Ge et al., 2023 Nature	20AKZ27-08t	Zircon	18.51	539.94	1.82	0.309	10.07	0.145	1.69	2.74	0.659	10.54	3.47	39.39	17.52	84.59	21.06	228.97	45.33	8210.58	0.676	84.32	165.53		0.172031		11.6641	0.374898	3201	0.509394	37.6836		Calculated compositions	69.415	14.8046	2.76851	4.0222	1.41894	2.16108	5.31497	0.0675598	0.434417	0.127287	22.3044	50.3529	17.8429	3.46949	1.09103	2.64547
Ge et al., 2023 Nature	20AKZ27-09t	Zircon	7.25	521.4	1.302	0.053	15.31	0.0914	1.205	1.83	0.748	8.64	3.13	40.29	16.65	80.57	20.13	225.24	44.23	8121.64	0.56	83.67	150.12		0.178876		53.9323	0.575099	3201	0.557354	55.4521		Calculated compositions	63.6572	15.4963	1.90131	4.80902	1.97506	2.41907	4.82045	0.0753756	0.335249	0.132684	23.839	46.0362	18.5015	3.06857	0.863792	2.47344
Ge et al., 2023 Nature	20AKZ27-10t	Zircon	12.21	1072.15	1.259	0.058	20.21	0.267	4.77	6.69	1.835	26.57	8.63	98.4	36.06	159.73	36.37	384.99	68.63	8301.17	0.519	216.46	249.11		0.255591		39.8182	0.420776	3201	0.868933	35.3375		Calculated compositions	68.8373	14.8852	3.73	4.36838	2.20619	1.58515	3.80151	0.0846738	0.452529	0.202475	18.2709	43.8119	20.7493	4.19805	1.28528	2.97295
Ge et al., 2023 Nature	20AKZ27-11t	Zircon	6.9	837.72	0.925	0.005	16.43	0.278	3.1	5.12	1.523	20.4	6.75	73.05	27.36	124.4	29.2	309.19	57.89	8879.36	0.396	157.65	187.28		0.236262		108.047	0.455589	3201	0.841788	37.8321		Calculated compositions	65.0604	15.225	5.02405	5.19502	2.89105	2.16662	3.72807	0.0828733	0.536338	0.153531	7.65442	39.6628	14.9739	1.92611	1.20234	1.85679
Ge et al., 2023 Nature	20AKZ27-12t	Zircon	7.77	753.3	0.651	0.0027	4.71	0.0601	1.79	2.94	1.354	15.9	5.74	69.31	26.85	121.95	28.18	281.38	50.05	7447.63	0.224	14.6	33.6		0.246322		90.6539	0.605439	3201	0.434524	62.2955		Calculated compositions	62.6911	14.1481	6.96984	6.52049	2.95067	1.10208	3.68843	0.08886	0.627928	0.18979	13.6534	28.4564	9.9739	5.23688	1.33078	4.37058
Ge et al., 2023 Nature	20AKZ27-13t	Zircon	8.93	687.55	0.68	0.0105	7.99	0.125	2.26	4.06	1.106	18.31	5.44	63.91	23.39	103.9	23.15	232.73	42.05	8170.3	0.244	87.31	111.21		0.27461		54.0732	0.392167	3201	0.785091	44.0201		Calculated compositions	66.2352	14.9244	3.51846	5.12719	2.5668	1.70933	4.43146	0.059506	0.503948	0.176131	17.9491	41.134	17.9936	2.44076	0.99477	2.60961
Ge et al., 2023 Nature	20AKZ27-14t	Zircon	7.9	686.44	0.85	0.021	12.31	0.088	2.42	4.03	0.811	15.41	5.04	59.49	22.05	105.02	24.97	274.28	49.7	9543.26	0.421	117.88	182.06		0.216895		70.2088	0.314623	3201	0.647479	39.3444		Calculated compositions	64.3434	15.1793	4.39139	6.01626	3.01645	1.52717	4.60296	0.0811514	0.433842	0.134408	2.89764	18.7656	2.81843	1.13787	0.854785	0.4069
Ge et al., 2023 Nature	20AKZ27-15t	Zircon	10.44	820.55	1.277	0.0109	16.27	0.1018	1.5	2.74	0.921	14.67	5.38	63.76	26.15	126.72	30.95	335.03	62.95	8342.7	0.553	146.52	207.03		0.190311		119.753	0.444112	3201	0.707724	65.7767		Calculated compositions	61.4868	16.0146	4.99759	5.42508	2.79053	1.80233	4.49833	0.0716215	0.440823	0.165345	16.8834	49.8589	19.7089	3.66393	1.30035	2.60063
Reimink et al., 2014 NG	33-1	Zircon	6.56	3033		0.05	4.22	0.21	3.6	8.14	1.39	58.15	21.46	254.78	100.59	457.22	86.92	695.07	149.25	8660		151.63	238.42	0.0499934	0.366553		9.96335	0.19475	3849	0.635979			Calculated compositions	72.2397	14.0841	5.9949	2.83122	0.930274	0.618238	4.34086	0.0490041	0.432733	0.0973198	7.59116	10.0138	8.32733	4.03634	0.800789	3.71792
Reimink et al., 2014 NG	34-1	Zircon	6.22	2699		0.04	4.04	0.25	3.54	7.26	1.16	53.64	18.7	231.46	89.1	399.76	76.58	606.87	130.85	8682		125.73	203.29	0.0465839	0.3814		9.77393	0.179182	3987	0.618476			Calculated compositions	74.2397	14.6018	5.65181	2.81921	0.700292	0.595095	4.70211	0.0538088	0.467301	0.0516989	2.01174	14.1935	11.4354	3.65298	0.871725	3.5191
Reimink et al., 2014 NG	34-2	Zircon	4.5	739		0.02	3.44	0.02	0.58	1.24	0.15	11.17	4.01	55.71	23.35	114.56	23.33	193.31	44.54	9441		34.74	92.24	0.0470095	0.28819		41.6118	0.122858	3986	0.376626			Calculated compositions	74.5531	13.8429	5.54604	1.68354	1.0573	2.80499	3.48569	0.0388341	0.340065	0.0868171	30.625	25.1479	23.8556	5.93326	1.12609	3.75689
Reimink et al., 2014 NG	35-1	Zircon	2.31	2036		0.01	3.38	0.14	2.6	5.87	1.04	39.74	14.26	170.94	67.42	302.01	60.05	465.28	102.25	9110		87.26	151.6	0.0428585	0.367392		21.8545	0.207563	4012	0.575594			Calculated compositions	77.2633	13.8787	6.63147	1.54393	0.644775	1.6168	3.92051	0.0282792	0.460563	0.0932937	8.32029	24.3208	16.6987	2.34413	1.23541	1.99933
Reimink et al., 2014 NG	36-1	Zircon	2.95	865		0.01	3.24	0.03	0.99	1.7	0.26	13.26	4.85	65.11	28.25	129.19	27.73	228.59	51.92	9222		48.45	115.22	0.0560116	0.284833		45.2556	0.166927	3970	0.4205			Calculated compositions	74.8568	13.2729	4.98112	1.52037	0.515588	2.03492	3.97601	0.036495	0.299871	0.0920041	17.4056	30.3371	21.8322	4.92581	1.04273	2.91057
Reimink et al., 2014 NG	37-1	Zircon	3.7	779		0.01	3.29	0.04	0.5	1.24	0.19	11.56	4.69	60.68	25.63	117.61	24.64	205.44	46.46	8838		43.55	101.45	0.055905	0.295366		39.7973	0.152972	3988	0.429276			Calculated compositions	73.1275	14.0282	6.06469	2.17774	0.605327	1.52382	4.22397	0.0587755	0.414134	0.0973198	19.7953	31.2087	17.3867	4.56196	1.14361	2.64721
Reimink et al., 2014 NG	37-2	Zircon	3.86	795		0.02	3.27	0.05	0.7	1.22	0.2	12.14	4.5	60.62	24.41	119.96	24.72	205.51	45.81	8835		42.42	102.21	0.0533585	0.294973		25.017	0.158413	4033	0.415028			Calculated compositions	73.0556	14.0045	6.03191	2.37533	0.730223	1.60647	4.08275	0.0661567	0.423208	0.101542	17.4578	32.4144	13.5619	4.39561	1.02936	1.99931
Reimink et al., 2014 NG	39-1	Zircon	6.92	1265		0.03	4.45	0.08	1.16	2.8	0.35	18.67	7.14	96.55	41.25	191.51	39.99	331.85	75.91	8837		84.22	165.75	0.0665771	0.290945		21.9757	0.147559	4017	0.508115			Calculated compositions	76.3722	13.8454	6.37241	1.99907	0.483597	1.89551	3.97852	0.0429641	0.333327	0.0560091	22.0294	18.2385	13.4785	2.45242	0.588919	1.27533
Reimink et al., 2014 NG	47-1	Zircon	10.3	246		0.02	1.06	0.01	0.16	0.23	0.12	2.37	0.94	12.47	6.14	38.27	10.28	113.24	32.15	12242		36.99	893.55	0.150366	0.11012		18.1334	0.495441	3441	0.0413967			Calculated compositions	60.0754	14.9671	8.41016	3.44462	3.50516	2.34865	3.51204	0.14651	0.58839	0.183335	21.9844	27.9514	10.2311	3.9371	0.87535	2.26617
Reimink et al., 2014 NG	51-2	Zircon	6.33	819		0.01	3.33	0.03	0.72	1.58	0.26	11.4	4.82	63.7	27.3	128.47	26.52	219.27	49.47	9745		47.57	116.81	0.058083	0.290509		46.5127	0.186742	4025	0.407243			Calculated compositions	74.1945	14.2354	4.94867	2.31453	0.531747	1.82999	4.44967	0.0464949	0.412295	0.0943355	21.1173	21.8959	18.1331	4.82008	0.930349	2.45209
Reimink et al., 2014 NG	66-1	Zircon	15.29	3973		0.06	21.61	0.29	4.83	8.82	1.65	69.46	28.01	344.73	137.24	598.41	114.14	885.76	180.42	8664		1333.14	840.29	0.33555	0.389191		39.634	0.203204	4014	1.58652			Calculated compositions	69.6869	14.4081	3.44282	5.11262	2.46473	1.27735	4.3198	0.0704821	0.54686	0.0774628	5.23485	1.19003	18.7619	4.47106	0.88392	4.24187
Reimink et al., 2014 NG	81-2	Zircon	4.04	2250		0.37	5.71	0.4	4.16	6.26	0.87	40.74	15.71	187.14	76.22	339.43	64.59	506.44	110.53	8868		98.49	178.34	0.0437733	0.369521		3.59081	0.166062	4000	0.55226			Calculated compositions	79.0956	12.7071	4.78233	1.16855	0.192381	1.51369	4.71755	0.021153	0.292142	0.0428261	23.5972	46.5253	19.3919	4.22702	1.43588	4.53409
Reimink et al., 2014 NG	85-1	Zircon	1.92	143		0.03	0.67	0.01	0.12	0.25	0.1	2.36	0.83	12.04	3.79	13.81	2.24	16.73	3.09	12237		0.79	245.84	0.00552448	0.719665		9.35841	0.396847	3187	0.00321347			Calculated compositions	71.7874	12.2828	7.91036	2.40842	2.28818	2.0119	3.78316	0.104473	0.497451	0.100828	31.5234	55.4557	29.0266	6.20908	1.3382	4.00612
[truncated: 59 more columns]
