# Supplementary material for: Earth's Hadean crust formed via operation of convergent tectonics
Source: Natl Sci Rev. 2025 Jun 2;12(8):nwaf230. doi: 10.1093/nsr/nwaf230 (PMC12392895; doi:10.1093/nsr/nwaf230)
Supplement: nwaf230_Supplemental_Files [file nwaf230_supplemental_files.zip › Supplementary materials-Datasets S1-S4/Supplementary material-Dataset S4-Jack Hills.xlsx]

## Sheet: SI Table S4
Table S4. Trace element composition of detrital zircons from Jack Hills and machine learning reconstruction of their host rocks composition.
Trace element reference	Age reference	ID	Data type	TI(PPM)	Y(PPM)	NB(PPM)	LA(PPM)	CE(PPM)	PR(PPM)	ND(PPM)	SM(PPM)	EU(PPM)	GD(PPM)	TB(PPM)	DY(PPM)	HO(PPM)	ER(PPM)	TM(PPM)	YB(PPM)	LU(PPM)	HF(PPM)	TA(PPM)	TH(PPM)	U(PPM)	TH/Y	DY/YB	NB/TH	Ce/Ce* c	Eu/Eu* c	AGE		Data type	SiO2	K2O	Na2O	MgO	Fe2O3T	FeOT	P2O5	MnO	CaO	Al2O3	TiO2	K2O/Na2O	La	Ce	Nd	Sm	Eu
Cavosie et al., 2006 GCA	Cavosie et al., 2004 PR	01JH36-115-1	Zircon		948		0.09	29.3	0.14	2.1	3.51	0.41	16.5	7.2	97.5	36.8	187.3	41.3	348.6	75.8	19143		53.8	194.9	0.0567511	0.27969		63.9981	0.164707	4065		Calculated compositions	67.4304	1.21532	3.63466	1.90574	4.3478	3.91215	0.135921	0.065731	3.34038	14.5611	0.481938	0.334369	23.435	30.6947	22.0063	5.39972	0.971162
Cavosie et al., 2006 GCA	Cavosie et al., 2004 PR	01JH36-69-1	Zircon		2869		0.13	26.54	0.6	9.68	14.8	1.31	79.9	29.2	364	132	589.9	112	843.2	169.7	9642		137	241.4	0.0477518	0.431689		23.299	0.116464	4231		Calculated compositions	73.0049	1.35783	3.58006	1.84131	3.561	3.20419	0.0788011	0.0431734	1.6479	13.249	0.460619	0.379276	20.2944	33.8975	14.3114	2.53722	0.782033
Cavosie et al., 2006 GCA	Cavosie et al., 2004 PR	01JH36-69-2	Zircon		977		0.12	18.16	0.23	3.02	4.34	0.44	23.9	8.4	113.3	42.4	199.2	41.8	338.6	71.1	10773		48.2	93.8	0.0493347	0.334613		26.8007	0.132079	4325		Calculated compositions	67.7691	1.29692	3.69448	1.77511	3.86993	3.48216	0.116013	0.0696874	4.20604	13.6862	0.453762	0.351042	42.488	61.5429	29.6024	6.44891	1.29491
Cavosie et al., 2006 GCA	Cavosie et al., 2004 PR	01JH54-17-1	Zircon		821		0.17	16.45	0.19	2.53	2.51	0.53	13.3	5	70.7	28.2	156.9	36.8	315.2	66.2	13337		156	415.2	0.190012	0.224302		22.4414	0.280438	4178		Calculated compositions	69.0835	1.34998	4.44053	1.89153	3.66817	3.30062	0.128113	0.052136	4.35009	14.9646	0.451333	0.304014	24.6253	6.45662	12.3418	3.78135	0.476876
Cavosie et al., 2006 GCA	Cavosie et al., 2004 PR	01JH54-20-1	Zircon		1376		0.05	8.39	0.18	4.14	8.58	1.28	52.7	16.7	181.7	57	234.7	44.5	324.1	68.7	13604		113.3	270.4	0.0823401	0.560629		21.6833	0.184028	4110		Calculated compositions	72.5459	1.0387	4.83417	1.01939	3.77276	3.39473	0.0866022	0.042213	2.6194	15.41	0.499158	0.214867	22.9068	10.0729	14.7747	3.3247	0.952225
Cavosie et al., 2006 GCA	Cavosie et al., 2004 PR	01JH54-20-2	Zircon		396		0.08	4.93	0.07	0.79	1.24	0.17	8.1	3.1	38.7	14.5	72.4	15.3	133.5	29.9	13359		36	134	0.0909091	0.289888		16.1524	0.163991	4084		Calculated compositions	70.4003	1.77015	4.19944	0.134974	3.85442	3.46821	0.196428	0.0676834	1.87682	13.9805	0.386385	0.421521	34.4846	45.2564	27.3106	6.47714	1.51961
Cavosie et al., 2006 GCA	Cavosie et al., 2004 PR	01JH54-34-1	Zircon		538		0.06	6.88	0.13	1.96	2.54	0.9	11.7	3.8	48.3	19.1	105.8	24.9	235	57.9	9838		61.5	196.3	0.114312	0.205532		19.0997	0.504727	4165		Calculated compositions	66.189	1.7748	4.5009	3.53526	6.18843	5.56835	0.139094	0.0877959	3.46705	16.0588	0.662221	0.394321	15.264	20.9294	11.6137	3.87983	0.905034
Cavosie et al., 2006 GCA	Cavosie et al., 2004 PR	01JH54-37-1	Zircon		354		0.09	2.3	0.1	0.83	1.04	0.68	5.3	2.3	30.5	12.8	70.1	17.8	171	45.8	11403		134.6	278.2	0.380226	0.178363		5.94417	0.885478	3904		Calculated compositions	61.8554	1.47714	3.71452	3.21076	7.62798	6.86365	0.152282	0.0976027	3.80889	14.6847	0.639393	0.397665	27.3556	64.3199	40.2313	5.82124	1.24808
Cavosie et al., 2006 GCA	Cavosie et al., 2004 PR	01JH54-37-2	Zircon		113		0.05	1.36	0.04	0.35	0.31	0.19	1.2	0.7	8.2	3.8	22.4	6.1	65.2	18.7	11644		63.8	223	0.564602	0.125767		7.45604	0.95237	3797		Calculated compositions	57.7817	1.89954	4.00759	4.44082	8.67283	7.80381	0.131704	0.139697	4.55978	14.8884	0.558555	0.473986	37.199	83.5161	41.2953	7.97626	1.85217
Cavosie et al., 2006 GCA	Cavosie et al., 2004 PR	01JH54-58-1	Zircon		692		0.06	19.43	0.14	2.77	3.93	0.45	19	6.7	76.7	27.6	133	26.8	222.5	49.2	13893		69.7	103	0.100723	0.344719		51.9778	0.159207	4036		Calculated compositions	70.2688	1.80633	4.06605	1.89763	3.51707	3.16466	0.142547	0.0842474	2.49992	14.0934	0.462758	0.444247	39.6523	45.0658	19.8346	6.96564	1.37215
Cavosie et al., 2006 GCA	Cavosie et al., 2004 PR	01JH54-58-2	Zircon		1081		0.09	17.78	0.25	3.94	7.48	0.33	33.2	11.2	128.6	44.7	202.7	42	342.4	76.5	13212		114.3	147.5	0.105735	0.375584		29.062	0.0640203	4063		Calculated compositions	69.8596	1.71753	4.4664	0.544661	1.54016	1.38583	0.08676	0.0478046	2.53567	13.8209	0.403604	0.384544	33.1547	36.2536	24.5942	5.94247	1.0517
Cavosie et al., 2006 GCA	Cavosie et al., 2004 PR	01JH54-66-1	Zircon		319		0.05	9.99	0.09	0.76	1.2	0.14	5.1	2.2	29.5	11.5	61.1	13.6	117.4	29	11938		43.6	112.9	0.136677	0.251278		36.5127	0.173012	4156		Calculated compositions	69.5282	2.46815	4.09403	0.678527	3.21216	2.8903	0.17779	0.0797164	2.72677	14.6278	0.595741	0.602865	44.3538	48.5198	28.2548	5.17862	1.45409
Cavosie et al., 2006 GCA	Cavosie et al., 2004 PR	01JH54-66-3	Zircon		883		0.12	6.28	0.2	2.74	4.47	0.7	22.2	7.2	88.4	33.2	169.9	35.7	312.3	76.1	9199		59.9	202	0.0678369	0.283061		9.93891	0.214828	4170		Calculated compositions	71.5269	0.874239	4.19334	1.19041	6.6358	5.97089	0.126142	0.0472932	2.65963	14.9803	0.392126	0.208483	9.87069	40.5783	21.9581	2.59178	1.23124
Cavosie et al., 2006 GCA	Cavosie et al., 2004 PR	01JH54-68-1	Zircon		652		0.08	22.87	0.17	2.56	3.94	0.5	16.6	5.8	70.4	24.6	118	24.6	203.3	47.5	12068		93.8	171.8	0.143865	0.346286		48.0819	0.189013	4159		Calculated compositions	70.6511	2.33081	4.25564	1.62205	3.53312	3.1791	0.147285	0.0726092	1.94776	15.0327	0.365699	0.5477	38.888	39.5565	23.8792	5.87856	1.28959
Cavosie et al., 2006 GCA	Cavosie et al., 2004 PR	01JH54-77-1	Zircon		1068		0.06	5.5	0.12	1.6	3.18	0.53	19	8	104	40.9	204.3	44.9	355.2	80.3	8118		30.6	86.2	0.0286517	0.292793		15.8921	0.208453	4260		Calculated compositions	73.3158	0.717817	3.73501	0.762869	6.15353	5.53695	0.101951	0.0503983	2.31176	14.6065	0.29439	0.192186	15.83	45.0278	18.4071	5.42763	0.969616
Cavosie et al., 2006 GCA	Cavosie et al., 2004 PR	01JH54-77-6	Zircon		2335		0.23	9.84	0.43	5.85	12.19	2.68	66.9	22.9	275.6	100.1	457.1	89.8	700.5	144.8	10297		91.5	156.2	0.0391863	0.393433		7.67152	0.286909	3950		Calculated compositions	70.9723	0.794147	4.50852	1.09616	4.25206	3.82601	0.0665896	0.0251219	1.92184	14.6812	0.363891	0.176143	31.058	58.6406	32.9852	6.14176	1.25959
Cavosie et al., 2006 GCA	Cavosie et al., 2004 PR	01JH54-77-8	Zircon		501		0.11	7.68	0.12	1	1.5	0.54	8.8	3.6	45.2	18.6	95.2	22.5	192.1	49.8	12605		84.8	292.2	0.169261	0.235294		16.3892	0.454392	3659		Calculated compositions	71.4838	1.43341	4.80929	1.21252	3.73592	3.36158	0.0631897	0.0451641	2.88167	14.4818	0.479553	0.298051	27.0817	15.9959	6.19709	4.52532	0.765814
Cavosie et al., 2006 GCA	Cavosie et al., 2004 PR	01JH54-78-3	Zircon		968		0.08	6.69	0.09	1.14	3.4	0.58	21.3	8.1	100.8	37.3	184.1	40.1	336.4	75.9	14127		91.7	236.8	0.0947314	0.299643		19.3306	0.208364	4135		Calculated compositions	75.0754	1.34498	4.60634	0.813775	3.85541	3.4691	0.0560862	0.0469561	2.15712	14.7464	0.33162	0.291984	20.0359	27.2336	10.9029	4.1514	1.04782
Cavosie et al., 2006 GCA	Cavosie et al., 2004 PR	01JH54-78-4	Zircon		252		0.09	3.08	0.03	0.59	1.87	0.14	5.4	1.9	23.4	8.9	47.1	10.4	87.3	22.3	14987		19.1	109.6	0.0757937	0.268041		14.5329	0.13469	3654		Calculated compositions	72.5173	2.43114	3.99135	1.70738	6.04478	5.43909	0.170011	0.0534477	1.05672	13.3781	0.392974	0.6091	43.9909	53.2529	29.1944	6.85302	1.0807
Cavosie et al., 2006 GCA	Cavosie et al., 2004 PR	01JH54-81-5	Zircon		642		0.3	17.38	0.21	2.42	2.85	0.8	18.1	5.5	71.6	27.6	135.2	28.4	243.7	53.8	12764		85.3	147.8	0.132866	0.293804		16.9771	0.340527	3831		Calculated compositions	67.6033	1.45127	4.78015	2.1277	4.88948	4.39955	0.121064	0.035147	3.1548	15.7774	0.440379	0.303603	31.1359	54.2602	26.5439	6.17288	1.02618
Cavosie et al., 2006 GCA	Cavosie et al., 2004 PR	01JH54-D7-1	Zircon		1536		0.04	21.7	0.14	2.8	5	0.66	34.9	13.3	167.6	63.4	299.1	59.4	457.1	91	10632		89.8	191.5	0.0584635	0.366659		71.0968	0.152746	4348		Calculated compositions	68.6188	0.891618	3.29507	1.62154	4.49778	4.04711	0.142762	0.0643001	2.72214	13.9383	0.40797	0.270591	17.6169	22.3213	17.4217	3.58856	0.995972
Cavosie et al., 2006 GCA	Cavosie et al., 2004 PR	01JH54-D90-1	Zircon		1802		0.47	29.06	1	8.72	9.73	1.52	47.9	17.5	208.7	74.7	349.5	67.7	522.4	109.8	9561		306.3	171.9	0.169978	0.399502		10.3928	0.21525	4263		Calculated compositions	69.4853	1.97171	3.81082	2.25799	5.05775	4.55096	0.129008	0.0470833	3.12704	15.229	0.586628	0.517397	18.9628	12.9339	14.3993	2.86437	1.46054
Cavosie et al., 2006 GCA	Cavosie et al., 2004 PR	01JH60-51-1	Zircon		412		0.09	6.34	0.22	1.95	3.03	0.78	11.5	3.9	44.5	16.2	79.7	17.2	149.4	33.8	10696		19.6	66	0.0475728	0.297858		11.0469	0.403969	4116		Calculated compositions	71.0476	1.17151	4.19687	1.23147	6.75757	6.08047	0.12862	0.0758015	2.44645	13.8376	0.474101	0.279139	23.3785	49.418	27.3199	4.6859	1.12584
Cavosie et al., 2006 GCA	Cavosie et al., 2004 PR	01JH60-64-1	Zircon		572		0.06	13.38	0.09	1.84	2.14	0.26	12.8	4.6	59.7	22.9	107.5	23.5	186.5	45.6	11935		28.5	32.4	0.0498252	0.320107		44.642	0.151875	4040		Calculated compositions	71.3443	1.43728	3.6587	1.55451	4.88921	4.39931	0.144432	0.0781361	3.05605	13.9409	0.384531	0.392839	41.5322	51.4922	22.4589	4.96826	1.36388
Cavosie et al., 2006 GCA	Cavosie et al., 2004 PR	01JH60-68-1	Zircon		260		0.07	2.79	0.09	0.73	1.34	0.18	8.6	3	32	9.2	36.3	6.6	45.4	9.3	12492		40	261	0.153846	0.704846		8.61824	0.162104	4097		Calculated compositions	72.7204	2.16409	4.32098	0.414792	3.55263	3.19665	0.149129	0.0427735	0.834197	13.0799	0.431417	0.500834	33.7113	56.0491	27.9559	4.41827	1.17533
Bell et al., 2014 GCA	Holden et al., 2009 IJMS	rses100-2.18	Zircon	3.46936	544.111		0.0907115	10.5973	0.0752483	1.21174	2.32303	0.717461	10.2436	4.29474	37.3253	15.7802	72.8876	17.5922	131.725	30.4733	7165.46		17.0019	45.566	0.0312471	0.283358		31.4486	0.449643	3924.93		Calculated compositions	69.7076	1.91546	4.07882	2.17777	5.79305	5.21259	0.186242	0.0810184	2.17322	14.4416	0.458156	0.469611	22.39	57.6012	16.088	5.91094	1.59428
Bell et al., 2014 GCA	Bell et al., 2011 GCA	RSES51-1.6	Zircon	9.09368	1543.09		0.055123	2.12908	0.0871119	1.25911	2.89346	0.405127	14.9754	6.3764	90.0684	47.2525	260.05	67.1894	648.653	158.273	7449.49		41.3507	200.869	0.0267973	0.138854		7.53304	0.188156	3864		Calculated compositions	63.8039	0.950221	3.25721	2.40161	8.02526	7.22113	0.0992415	0.0738547	4.03027	14.3142	0.434313	0.291728	16.7606	42.5178	17.7329	3.83028	1.16862
Bell et al., 2014 GCA	Bell et al., 2011 GCA	RSES51-3.10	Zircon	9.97209	630.999		0.321281	10.2811	0.189861	0.751716	1.12265	0.174157	8.20103	3.38984	41.25	19.5345	96.5949	22.7674	207.707	46.6845	11184.2		68.7905	121.611	0.109018	0.198597		10.2062	0.175472	3363		Calculated compositions	73.383	2.40635	4.63666	1.15784	1.51162	1.36016	0.0415728	0.0314528	1.99025	14.3941	0.346738	0.518983	34.4308	45.4252	26.3688	5.57592	1.21173
Bell et al., 2014 GCA	Bell et al., 2011 GCA	RSES51-3.8	Zircon	7.08998	472.278		0.07049	12.0635	0.0382398	0.670162	1.294	0.175916	7.83809	2.76299	34.8135	14.9412	68.4071	15.5403	131.56	30.0364	11184.2		35.0878	44.0946	0.0742947	0.264621		56.9687	0.168871	3392		Calculated compositions	67.6896	1.77691	4.15611	1.76181	4.11564	3.70326	0.102838	0.0736342	2.4163	13.4932	0.498826	0.42754	35.3143	38.3671	27.6205	6.69603	1.61893
Bell et al., 2014 GCA	Bell et al., 2011 GCA	RSES51-4.2	Zircon	5.56247	883.398		0.095713	14.3458	0.11032	1.28359	2.57619	0.383497	16.0475	5.96017	69.5331	27.9282	131.314	28.8032	243.417	54.8339	10367.4		74.7924	99.4234	0.0846644	0.285654		34.2291	0.182344	3686		Calculated compositions	72.9341	1.57255	4.3171	1.36896	3.34015	3.00547	0.0626558	0.0494281	2.54667	14.2012	0.449632	0.36426	35.1739	36.966	27.2135	6.27888	1.64617
Bell et al., 2014 GCA	Bell et al., 2011 GCA	RSES51-4.5	Zircon	7.26291	464.512		0.149611	8.72702	0.159037	1.2765	2.01487	0.314889	8.93564	3.09947	35.2364	14.6435	66.3446	14.1522	130.97	31.8991	9487.71		89.797	91.8403	0.193315	0.269042		13.8713	0.22688	3829		Calculated compositions	71.2575	2.76214	4.14961	1.71582	1.6036	1.44292	0.0359656	0.0415001	1.84081	13.606	0.381433	0.665638	29.5164	31.037	15.7574	3.42076	1.28296
Bell et al., 2014 GCA	Bell et al., 2011 GCA	RSES51-4.7	Zircon	4.51914	577.607		0.117004	11.4114	0.0620988	0.808449	1.424	0.401088	10.4355	3.86002	44.2569	18.751	82.1573	18.1109	155.572	36.4395	9550.54		51.2466	68.2483	0.0887224	0.284478		32.8233	0.318092	3754		Calculated compositions	69.9579	2.0184	4.88556	1.44975	4.58583	4.12633	0.104633	0.0656359	3.47407	14.8689	0.462307	0.413135	17.0658	28.8575	18.0486	4.8291	1.8695
Bell et al., 2014 GCA	Bell et al., 2011 GCA	RSES51-5.4	Zircon	5.33766	868.837		0.172629	7.71629	0.0958657	0.66378	1.26446	0.0631538	10.1071	4.48872	58.2575	27.448	124.783	27.8181	249.934	54.3682	12126.7		103.417	337.029	0.119029	0.233091		14.7064	0.054008	3459		Calculated compositions	73.3238	3.00916	3.67542	0.537493	1.73118	1.55771	0.00791164	0.0291686	1.64708	13.1002	0.366909	0.818725	45.0835	31.7283	19.6404	5.35547	0.967633
Bell et al., 2014 GCA	Bell et al., 2011 GCA	RSES51-7.2	Zircon	7.89697	587.314		0.155366	20.3232	0.138023	0.765899	2.54074	0.223413	11.603	4.00802	46.559	18.1576	82.501	17.8166	154.976	33.1798	11749.7		71.0989	58.1374	0.121058	0.300426		34.0269	0.125796	3351		Calculated compositions	69.9497	3.1334	4.80787	0.84039	1.67993	1.5116	0.0596221	0.0519713	1.56869	12.3376	0.43375	0.651722	50.6185	52.8507	31.6174	7.26127	1.6456
Bell et al., 2014 GCA	Bell and Harrison, 2013 EPSL	RSES59-6.18	Zircon	8.19641	1255.71		0.0226805	9.87138	0.0475809	1.15043	2.67574	0.275623	19.2037	8.53897	106.639	45.6432	208.154	45.0144	368.245	85.1152	12570.3		133.111	305.113	0.106005	0.289587		73.6749	0.11755	3768		Calculated compositions	73.4445	2.36071	4.10436	0.74017	1.99704	1.79693	0.00775394	0.0517339	1.52467	13.7347	0.354384	0.575171	30.4123	10.0217	19.9954	5.30951	1.21805
Cavosie et al., 2006 GCA	Cavosie et al., 2004 PR	W74/2-36-12	Zircon		3477		0.18	58.09	0.68	12.09	18.08	1.47	103.7	35.3	423.5	149	649.1	119.3	859.8	171.4	7529		261	310	0.0750647	0.492556		40.7094	0.103789	4288		Calculated compositions	67.1192	1.38704	3.20797	2.16878	5.5329	4.9785	0.115267	0.0721096	2.16054	13.5296	0.739163	0.432375	26.4352	84.5498	38.9126	5.21477	0.928087
Cavosie et al., 2006 GCA	Cavosie et al., 2004 PR	W74/2-36-4	Zircon		620		0.03	13.74	0.08	1.09	2.54	0.19	15.1	5.5	67.9	25.4	121.6	24.1	198.2	41.7	8850		26	55	0.0419355	0.342583		68.7647	0.0937933	4364		Calculated compositions	74.1428	1.85754	3.62671		6.10098	5.48966	0.125572	0.0710028	2.50396	13.1792	0.300104	0.512182	31.8995	40.6467	18.4624	4.64842	0.895036
Cavosie et al., 2006 GCA	Cavosie et al., 2004 PR	W74/2-36-8	Zircon		659		0.27	18.05	0.5	4.1	3.42	0.47	16.4	6.2	76.5	27.4	129	26.8	202.6	42.5	9119		143	79	0.216995	0.377591		12.0447	0.191861	4319		Calculated compositions	65.6718	2.10756	4.41438	1.96254	3.8979	3.50733	0.113997	0.0326207	3.62185	15.0498	0.339326	0.47743	26.0876	15.0691	19.1693	5.47437	0.937891
Cavosie et al., 2006 GCA	Cavosie et al., 2004 PR	W74/2-52 m2-15	Zircon		606	6.1	0.1	5.7	0.1	0.8	1.3	0.2	11.1	3.8	50.9	22.2	87.1102	20.7576	198	48.7			41.3	77.3	0.0681518	0.257071	0.1477	13.9752	0.160961	4130		Calculated compositions	66.1237	1.6411	2.52051	3.52127	6.58531	5.92546	0.163751	0.111484	4.44042	14.2049	0.360273	0.6511	40.8558	57.7964	20.2516	4.64274	1.26439
Cavosie et al., 2006 GCA	Cavosie et al., 2004 PR	W74/2-52 m2-16	Zircon		1689	23	0.4	25.2	0.7	3.9	5.5	0.6	29.8	11.9	159	62.7	237.454	54.3525	520	122			189	209	0.111901	0.305769	0.121693	11.6763	0.14328	4130		Calculated compositions	66.5413	2.20285	3.63209	2.57311	3.68449	3.31531	0.102051	0.0788997	3.45002	14.7176	0.461076	0.606496	42.5511	70.8025	34.5776	6.02107	0.958783
Cavosie et al., 2006 GCA	Cavosie et al., 2004 PR	W74/2-52-3	Zircon		1625		0.07	14.68	0.1	1.59	5.19	0.24	31	12.7	175.4	69.7	342.8	73.3	601.7	134.2	13010		109	193	0.0670769	0.291507		43.0191	0.0578456	4104		Calculated compositions	71.6989	1.09994	3.84812	0.513987	2.88234	2.59353	0.0910909	0.0550851	2.4512	13.0109	0.290121	0.285839	36.575	56.9521	22.235	5.39173	1.02726
Cavosie et al., 2006 GCA	Cavosie et al., 2004 PR	W74/2-52-5	Zircon		649		0.02	7.03	0.03	0.5	1.72	0.27	11.8	5	65.2	26.4	129.9	28.3	228.7	52.2	11550		27	52	0.0416025	0.28509		70.3662	0.183224	4133		Calculated compositions	74.1861	1.12932	3.77535	1.94057	3.85936	3.47265	0.0797977	0.0634524	2.06662	14.8116	0.159176	0.29913	22.6905	31.4128	14.0352	5.43522	0.736376
Cavosie et al., 2006 GCA	Cavosie et al., 2004 PR	W74/2-52-6	Zircon		844		0.01	6.92	0.04	0.74	1.72	0.12	13.1	5.6	80.9	34.3	178.2	39.5	322.1	75.2	13711		44	96	0.0521327	0.251164		84.8322	0.0772867	4163		Calculated compositions	70.84	1.70444	3.24347	1.29587	3.87249	3.48447	0.0944612	0.0465464	2.93347	14.326	0.2512	0.525499	31.2615	35.8856	18.3124	5.72542	0.712612
Cavosie et al., 2006 GCA	Cavosie et al., 2004 PR	W74/3-13-1	Zircon		825		0.08	12.55	0.03	0.63	2.35	0.69	11.4	4.9	69.5	29.1	166.8	39.9	366.5	87	15174		274	396	0.332121	0.189632		62.8091	0.407555	4008		Calculated compositions	69.8356	1.39728	4.50155	1.9833	4.49759	4.04693	0.0858707	0.0815202	4.11991	15.2431	0.413432	0.310401	16.7323	4.36663	14.8389	4.31993	1.04389
Cavosie et al., 2006 GCA	Cavosie et al., 2004 PR	W74/3-131-1	Zircon		455		0.21	2.39	0.19	1.18	0.88	0.17	5.2	2.4	36.4	16.7	92.6	22.1	195.4	48.4	16989		130	764	0.285714	0.186285		2.93357	0.242957	4130		Calculated compositions	67.4618	1.66681	4.01932	3.01296	7.82613	7.04195	0.105394	0.0659929	4.15412	13.9841	0.636487	0.4147	27.8504	54.556	27.0858	4.09828	0.942322
Cavosie et al., 2006 GCA	Cavosie et al., 2004 PR	W74/3-133-1	Zircon		484		0.18	16.57	0.26	1.29	2.23	0.33	10.9	4.1	50.4	19.5	100.5	20.8	185.8	39.7	12569		49	141	0.10124	0.271259		18.7795	0.204631	3996		Calculated compositions	67.9193	1.89316	4.36348	1.1643	3.91357	3.52143	0.119343	0.0504592	2.08967	14.9628	0.442677	0.433866	36.4882	62.137	31.1639	5.17967	1.49036
Cavosie et al., 2006 GCA	Cavosie et al., 2004 PR	W74/3-15-1	Zircon		283		0.06	3.9	0.05	0.56	1.44	0.43	8.5	2.9	29.2	9.1	40.6	7.4	62.5	13.7	14934		27	122	0.0954064	0.4672		17.4578	0.375752	4017		Calculated compositions	73.9183	1.83632	4.69273	0.420427	5.67774	5.10883	0.126315	0.0453983	1.32932	13.4812	0.55018	0.391312	28.2543	42.5844	19.3388	3.32181	1.09542
Cavosie et al., 2006 GCA	Cavosie et al., 2004 PR	W74/3-152-1	Zircon		970		0.08	9.86	0.09	2	2.24	0.48	15.1	6.6	93.1	39.4	203.9	44.7	383.5	89.8	14287		66	173	0.0680412	0.242764		28.4902	0.25232	4029		Calculated compositions	71.5416	0.722347	4.45994	1.58901	3.1907	2.87099	0.136739	0.0573519	2.83054	15.1905	0.335684	0.161964	18.5406	25.1782	17.102	4.41783	0.852073
Cavosie et al., 2006 GCA	Cavosie et al., 2004 PR	W74/3-154-1	Zircon		338		0.2	6.69	0.06	0.69	1.2	0.35	7	2.4	33.9	12.8	62.7	14.5	123.2	29.9	10603		13	52	0.0384615	0.275162		14.9734	0.369192	4075		Calculated compositions	69.6575	1.11541	4.09312	2.0888	5.56155	5.00428	0.146568	0.0732899	2.77688	13.8022	0.611933	0.272507	17.1274	12.2672	13.2703	3.91788	1.05428
Cavosie et al., 2006 GCA	Cavosie et al., 2004 PR	W74/3-154-2	Zircon		306		0.07	6.19	0.16	1.08	1.07	0.2	5.7	2.4	29.3	11.4	58.7	12.5	111.2	26.7	10237		14	50	0.0457516	0.263489		14.3406	0.247585	4164		Calculated compositions	74.3353	1.53221	3.58988	1.20514	3.78544	3.40614	0.115141	0.0622192	1.57348	13.5271	0.449179	0.426813	17.4619	15.155	5.22596	3.17649	0.619498
Cavosie et al., 2006 GCA	Cavosie et al., 2004 PR	W74/3-170-1	Zircon		847		0.16	5.85	0.04	0.52	2.89	0.37	12.1	5.6	80.5	34.5	177.3	38.9	343.7	82	15163		33	126	0.038961	0.234216		17.9288	0.191286	4069		Calculated compositions	73.2655	0.814815	3.66378	0.822086	4.18931	3.76954	0.0715842	0.0518006	1.83877	14.7675	0.312519	0.222397	23.4058	42.2659	19.0621	6.46461	1.03613
Cavosie et al., 2006 GCA	Cavosie et al., 2004 PR	W74/3-30-2	Zircon		598		0.11	6.39	0.04	1.23	1.75	0.13	8.3	3.5	51.4	21.5	115.7	27.3	250.5	55.2	12761		51	143	0.0852843	0.20519		23.6189	0.104282	4102		Calculated compositions	73.2289	2.02246	3.71227	1.4744	3.97079	3.57292	0.12384	0.0475047	2.09133	13.519	0.396511	0.544804	48.5956	59.7782	22.0389	7.1992	1.15517
Cavosie et al., 2006 GCA	Cavosie et al., 2004 PR	W74/3-36-1	Zircon		533		0.07	9.29	0.09	1.25	2.2	0.5	13.4	4.4	56.2	21	102.8	21.8	185.8	43.3	10697		25	56	0.0469043	0.302476		28.6966	0.281533	3954		Calculated compositions	73.2754	1.53594	4.77539	1.2591	5.84868	5.26264	0.105653	0.0471294	2.42947	15.0136	0.311348	0.321636	19.0135	16.9764	16.5559	4.04856	1.19537
Cavosie et al., 2006 GCA	Cavosie et al., 2004 PR	W74/3-41-1	Zircon		916		0.13	12.36	0.07	1.55	3.28	0.77	20.4	7.9	100.7	38.5	183.5	39.7	313.8	71.2	10976		40	69	0.0436681	0.320905		31.7674	0.287781	4112		Calculated compositions	72.9258	0.559661	4.45999	1.43892	5.23329	4.70891	0.0959872	0.0373089	3.54495	14.974	0.369086	0.125485	25.977	43.248	21.5971	4.33038	1.53423
Cavosie et al., 2006 GCA	Cavosie et al., 2004 PR	W74/3-58-1	Zircon		1133		0.16	7.53	0.1	1.9	3.74	0.72	25.4	10.1	126.7	48.9	236.1	50.1	410.8	92.9	12853		52	161	0.0458959	0.308423		14.5955	0.225841	4045		Calculated compositions	71.8672	0.804864	4.04464	1.08172	4.2893	3.85951	0.0975658	0.0513613	2.6556	15.3505	0.258298	0.198995	31.0188	56.721	24.8129	4.954	1.29869
Peck et al., 2001 GCA	Peck et al., 2001 GCA	W74-43	Zircon		743	8.7	0.1	4.8	0.1	1	2.8	0.3	12.7	5.1	72.7	28.3	109.042	25.5606	232	54.2			28.1	72.6	0.0378197	0.313362	0.309609	11.7686	0.153803	4150		Calculated compositions	67.9808	1.44885	2.79343	3.10841	6.25569	5.62887	0.137456	0.123889	4.49601	13.5578	0.269119	0.518664	52.6152	94.8473	48.5128	8.70083	1.5348
Peck et al., 2001 GCA	Peck et al., 2001 GCA	W74-7	Zircon		1180	6.7	0.4	33.8	0.6	3.8	4.2	0.3	27.4	8.9	103	39.1	153.567	34.1044	314	73.4			130	141	0.110169	0.328025	0.0515385	16.9159	0.0854958	3386		Calculated compositions	70.7322	2.70818	3.76989	3.23286	3.32815	2.99467	0.0634384	0.0699093	3.01093	12.8573	0.328952	0.718372	43.381	63.5714	26.6082	6.17432	0.612829
Balica et al., 2020 EPSL	Balica et al., 2020 EPSL	JHB_Spot.1	Zircon	4.42	440	1.56	0.0056	2.32	0.0228	0.78	1.17	0.244	6.6	2.63	38	14.5	73	17.7	225	27	8860		34.3	60.9	0.0779545	0.168889	0.045481	50.3398	0.268441	3954.69		Calculated compositions	66.1036	1.57658	4.06969	1.51803	8.89571	8.00436	0.0641873	0.106267	3.02722	13.5623	0.202029	0.387395	33.618	26.1905	19.0122	5.13593	2.07767
Balica et al., 2020 EPSL	Balica et al., 2020 EPSL	JHB_Spot.2	Zircon	0.82	650	3.44	0.0018	2.617	0.0092	0.798	1.81	0.186	11.86	4.695	61.33	20.69	98.7	23.7	286.2	32.01	11620		85.1	241.1	0.130923	0.214291	0.040423	157.673	0.122731	3948.06		Calculated compositions	71.5253	2.48313	3.83775	0.955717	3.6691	3.30145	0.0960637	0.0666831	1.74012	13.53	0.359111	0.647027	40.3904	54.8656	27.9004	7.73909	1.53109
Balica et al., 2020 EPSL	Balica et al., 2020 EPSL	JHB_Spot.3	Zircon	5.15	1165	7.45	0.0083	6.26	0.0685	2.429	4.76	0.448	22.12	8.29	108.4	37	174.8	41.29	456	53.64	9380		52.5	90	0.0450644	0.237719	0.141905	64.3687	0.133477	4054.8		Calculated compositions	74.1697	2.58008	3.08332	1.35967	3.8684	3.48078	0.107772	0.0540854	1.75316	12.5192	0.287381	0.836786	51.4865	63.8611	29.1635	6.96226	2.09173
Balica et al., 2020 EPSL	Balica et al., 2020 EPSL	JHB_Spot.4	Zircon	4.83	812	4.72	0.0057	20.2	0.0308	5.61	2.67	0.243	14.89	5.39	74	26.36	128.2	31.48	365.8	43.75	11600		108.6	112.6	0.133744	0.202296	0.0434622	373.786	0.117822	3401.98		Calculated compositions	74.1894	2.95068	3.76279	1.09273	1.92802	1.73484	0.0437016	0.0400418	2.21071	12.0077	0.33427	0.784174	39.2014	55.3782	23.2665	6.89077	1.73163
Balica et al., 2020 EPSL	Balica et al., 2020 EPSL	JHB_Spot.5	Zircon	6.29	1051	2.24	0.0076	13.79	0.08	4.46	4.73	1.013	23.12	7.74	96.2	32.56	155.2	38.25	427.3	55.36	8960		68.8	66.2	0.0654615	0.225135	0.0325581	137.119	0.296148	3379.39		Calculated compositions	72.2262	1.58349	4.0749	1.24229	3.9625	3.56546	0.00911625	0.0375171	2.65546	14.4175	0.264143	0.388595	37.4969	37.7894	24.415	5.16993	1.11577
Balica et al., 2020 EPSL	Balica et al., 2020 EPSL	JHB_Spot.6	Zircon	2.42	349	1.851	0.0035	7.05	0.0128	1.98	0.992	0.155	5.77	2.42	33.1	11.76	59.4	15.42	210.1	23.47	11640		43.2	118.5	0.123782	0.157544	0.0428472	258.247	0.198067	3603.31		Calculated compositions	69.8432	2.51053	3.87845	0.00483529	2.06294	1.85624	0.146416	0.0533086	3.30653	14.519	0.400432	0.647301	38.4127	47.3416	31.7417	4.41769	2.203
Balica et al., 2020 EPSL	Balica et al., 2020 EPSL	JHB_Spot.7	Zircon	7.17	1181	3.24	0.0087	17.46	0.125	5.72	5.99	0.497	26.89	9.16	111.7	37.2	172.4	40.05	428.4	49.9	10710		89.7	62.2	0.0759526	0.260738	0.0361204	129.812	0.119721	3387.02		Calculated compositions	73.7291	2.45391	3.38881	1.04263	0.90796	0.816983	0.042797	0.0371043	1.851	13.2362	0.391573	0.724122	46.4519	46.0863	30.9983	5.88099	1.57269
Balica et al., 2020 EPSL	Balica et al., 2020 EPSL	JHB_Spot.9	Zircon	5.69	1729	1.26	0.0088	17.16	0.14	6.05	9.27	1.376	43.2	14.3	170.6	56	251.2	56.82	586	70.9	9930		142.9	103.3	0.0826489	0.291126	0.00881735	119.866	0.210213	3367.62		Calculated compositions	71.0122	1.25504	4.18482	2.09406	2.53442	2.28047	0.0937015	0.0436795	3.5351	15.3	0.4281	0.299903	36.3543	54.6225	19.6839	4.70215	1.19074
Balica et al., 2020 EPSL	Balica et al., 2020 EPSL	JHB_Spot.10	Zircon	12.28	1204	1.8	0.307	14.05	0.521	6.48	7.64	1.668	28.77	9.44	112.2	37.21	171.1	40.16	432.6	52.9	8650		193.8	155.2	0.160963	0.259362	0.00928793	8.61336	0.343956	3374.62		Calculated compositions	69.8154	2.96757	4.25352	1.13486	2.41252	2.17079	0.132172	0.00162014	2.62418	15.3483	0.379366	0.697674	41.0241	71.0525	32.6617	6.22098	1.60556
Balica et al., 2020 EPSL	Balica et al., 2020 EPSL	JHB_Spot.11	Zircon	4.22	622	1.041	0.0063	5.32	0.0473	1.88	2.17	0.342	12.02	4.48	58.8	19.92	96	23.25	264.8	30.13	9590		59.2	107.3	0.0951768	0.222054	0.0175845	75.5606	0.204723	3547.35		Calculated compositions	72.2671	2.82557	4.2866	1.24686	1.75811	1.58195	0.0563389	0.0463442	2.75329	14.8593	0.307289	0.659163	29.8007	32.3353	23.6038	5.29805	1.385
Balica et al., 2020 EPSL	Balica et al., 2020 EPSL	JHB_Spot.12	Zircon	4.18	1023	2.73	0.0031	11.28	0.0586	3.399	3.309	0.424	19.18	6.91	93.6	32.16	156	38.28	423.5	52.3	10370		91.6	115	0.0895406	0.221015	0.0298035	205.194	0.162711	3375.82		Calculated compositions	75.3476	3.1466	3.0633	0.973455	1.44092	1.29654	0.0173735	0.0350871	2.02322	12.9544	0.275275	1.02719	44.0386	48.9687	30.8927	6.23891	1.54848
Balica et al., 2020 EPSL	Balica et al., 2020 EPSL	JHB_Spot.13	Zircon	6.42	450.9	0.873	0.0038	5.59	0.0703	2.128	2.61	0.45	11.36	3.83	46.9	15.8	74.5	18.77	233.3	26.45	10110		75.6	163.7	0.167665	0.201029	0.0115476	83.8546	0.252654	3554.4		Calculated compositions	70.2608	2.53894	4.18077	1.90722	4.12314	3.71001	0.114048	0.0581195	3.57016	14.3444	0.389547	0.607291	32.9896	49.0095	20.3371	4.32036	0.999765
Balica et al., 2020 EPSL	Balica et al., 2020 EPSL	JHB_Spot.14	Zircon	5.29	1314	1.81	0.0718	8.75	0.501	6.02	9.09	1.771	35.5	11.19	125.4	39.9	179.4	41.7	443	53.4	7600		138.6	134.7	0.105479	0.28307	0.0130592	11.3113	0.301402	4121.7		Calculated compositions	67.7056	3.01254	4.03743	1.49605	4.5064	4.05486	0.120807	0.044052	3.4027	15.5431	0.515302	0.746154	41.3037	66.4667	29.3177	5.58485	1.60625
Balica et al., 2020 EPSL	Balica et al., 2020 EPSL	JHB_Spot.15	Zircon	5.52	1432	3.79	0.0071	15.35	0.085	4.73	4.42	0.329	24.96	9.18	120.4	42.68	206.7	50.28	555	68.4	11540		148.9	190.7	0.10398	0.216937	0.0254533	153.198	0.0957604	3377.36		Calculated compositions	72.269	2.84414	2.59037	1.57906	1.73667	1.56266	0.0311048	0.0309735	2.18015	12.8371	0.241446	1.09797	40.5377	41.4514	21.095	6.80016	1.40671
Balica et al., 2020 EPSL	Balica et al., 2020 EPSL	JHB_Spot.16	Zircon	15.6	865	2.01	0.36	15.27	0.163	5.03	3.57	0.633	17.29	6.24	79	26.46	125.7	31.14	345.3	40.51	9450		64.8	67.1	0.0749133	0.228787	0.0310185	15.4553	0.246318	3480.25		Calculated compositions	71.6011	2.57461	4.51125	1.60774	1.20966	1.08846	0.0909931	0.0172773	2.15686	13.7795	0.519388	0.570709	49.2125	75.6276	33.2457	6.41038	1.42419
Balica et al., 2020 EPSL	Balica et al., 2020 EPSL	JHB_Spot.17	Zircon	3.09	234.9	1.55	0.0018	5.103	0.0092	1.376	0.552	0.095	3.85	1.583	22.12	8.07	41.53	10.79	154.6	15.77	10830		27.46	54.8	0.116901	0.143079	0.0564457	307.454	0.199227	3377.29		Calculated compositions	71.8596	1.94142	4.11531	0.793418	3.09295	2.78304	0.00296086	0.0437005	2.32239	14.3639	0.127658	0.471755	21.5197	47.1302	24.1409	4.12941	1.54831
Balica et al., 2020 EPSL	Balica et al., 2020 EPSL	JHB_Spot.18	Zircon	9.92	847	2	0.0164	14.43	0.083	4.48	3.38	0.474	16.68	6.11	77.6	26.69	125.5	30.2	336.2	39.29	9780		59.7	61.9	0.0704841	0.230815	0.0335008	95.8937	0.192995	3480.62		Calculated compositions	72.3836	2.17896	4.32967	1.68163	2.48876	2.23939	0.0509796	0.0254103	1.85182	13.8356	0.369145	0.503261	36.5545	51.1111	28.1829	6.22182	1.88561
Balica et al., 2020 EPSL	Balica et al., 2020 EPSL	JHB_Spot.19	Zircon	9.79	486.9	1.227	0.0046	3.12	0.0314	1.183	1.756	0.328	9.85	3.81	49.9	16.89	78.9	19.34	228.9	25.54	9170		42.47	92.2	0.0872253	0.217999	0.028891	63.6496	0.241111	3597.57		Calculated compositions	69.5027	2.08131	4.34545	1.62509	3.15914	2.84259	0.0479055	0.0505761	3.03574	14.547	0.315454	0.478964	31.3647	36.4386	24.057	4.51808	1.97854
Balica et al., 2020 EPSL	Balica et al., 2020 EPSL	JHB_Spot.20	Zircon	5.13	635	1.824	0.0042	12.65	0.0463	3.73	2.553	0.559	13.91	4.85	61.7	21.57	105.1	27.56	335.2	42.44	10280		127.1	66.9	0.200157	0.184069	0.0143509	222.413	0.286778	3379.29		Calculated compositions	70.5013	2.40768	4.3454	1.7283	2.50439	2.25345	0.0379811	0.0361343	3.37634	13.8993	0.246303	0.554077	30.6328	25.8367	18.8089	4.59898	1.58916
Balica et al., 2020 EPSL	Balica et al., 2020 EPSL	JHB_Spot.21	Zircon	2.76	1341	5	0.018	8.84	0.043	2.65	3	0.274	19.98	8.32	118.2	42	202.9	50.6	556	68.6	11940		103.9	183	0.0774795	0.21259	0.0481232	77.9052	0.108197	3467.05		Calculated compositions	75.7448	3.01071	2.68185	0.830492	2.35109	2.11551	0.0178619	0.0439007	1.23062	11.7745	0.296923	1.12262	46.2823	41.0909	23.8469	7.04603	1.47263
Balica et al., 2020 EPSL	Balica et al., 2020 EPSL	JHB_Spot.23	Zircon	8.63	217.8	1.044	0.006	4.36	0.0475	1.578	1.399	0.347	5.71	1.896	23.91	7.8	37.51	9.42	126.1	13.38	7900		12.77	28.8	0.0586318	0.189611	0.0817541	63.3211	0.375341	4083.28		Calculated compositions	68.4574	2.0694	3.55271	1.98954	5.05986	4.55286	0.0668464	0.07837	1.78288	14.2339	0.515614	0.582484	34.9528	38.2949	23.3133	3.87597	0.551405
Balica et al., 2020 EPSL	Balica et al., 2020 EPSL	JHB_Spot.24	Zircon	4.4	308.8	0.975	0.0016	2.28	0.0176	0.831	1.129	0.275	5.86	2.274	31.44	10.96	53.2	13.71	178.5	20.04	8960		12.06	20.4	0.0390544	0.176134	0.0808458	105.342	0.326859	3668.63		Calculated compositions	70.9607	1.44438	3.27368	1.24069	7.42833	6.68401	0.0118368	0.0962522	2.00364	13.6193	0.378533	0.441212	23.8976	23.1459	21.7302	4.54431	1.10497
Balica et al., 2020 EPSL	Balica et al., 2020 EPSL	JHB_Spot.25	Zircon	3.25	1053	3.63	0.127	13.27	0.097	4.18	3.37	0.333	19.5	7.25	94.6	33.06	157.2	38.7	432.8	53.19	12180		137	170.1	0.130104	0.218577	0.0264964	29.3135	0.125584	3386.31		Calculated compositions	75.8415	3.16391	3.36805	1.44815	0.359121	0.323137	0.0470816	0.0316553	1.62768	12.2423	0.381299	0.939388	62.1533	73.8159	32.7978	8.3182	1.72699
Balica et al., 2020 EPSL	Balica et al., 2020 EPSL	JHB_Spot.26	Zircon	5.46	736	3	0.0346	7.22	0.0759	2.596	3.12	0.657	15.54	5.7	75.9	25.46	119.3	29.14	335	39.99	8780		27.81	48	0.0377853	0.226567	0.107875	34.5432	0.28846	4113.34		Calculated compositions	69.1519	2.06315	3.83738	2.24733	5.82412	5.24054	0.109463	0.0770342	2.47904	13.5577	0.364885	0.537645	37.249	51.8683	21.482	6.08285	1.69838
Balica et al., 2020 EPSL	Balica et al., 2020 EPSL	JHB_Spot.27	Zircon	7.17	409	1.058	0.0088	5.77	0.0576	2.12	1.97	0.452	9.45	3.18	41.1	14.38	70.7	17.9	225	25.6	9420		65.6	166	0.160391	0.182667	0.016128	62.8359	0.320268	3565.19		Calculated compositions	67.1268	2.40612	4.27382	1.03517	3.79458	3.41436	0.0882514	0.0712214	3.01539	14.7655	0.394581	0.56299	31.2084	29.3161	17.17	4.59181	1.31603
Balica et al., 2020 EPSL	Balica et al., 2020 EPSL	JHB_Spot.28	Zircon	6.71	1751	2.05	0.0111	11.74	0.219	5.67	9.99	1.054	45.6	15.09	175.5	57.5	254.6	58.8	608	74.2	10440		201.3	185.9	0.114963	0.288651	0.0101838	58.3807	0.150973	3457.43		Calculated compositions	71.2004	1.83408	2.98648	1.52499	3.20693	2.8856	0.0679676	0.0485812	2.81016	13.8418	0.488199	0.614129	32.2494	45.1488	18.3915	3.99247	1.33676
Balica et al., 2020 EPSL	Balica et al., 2020 EPSL	JHB_Spot.29	Zircon	3.53	806	1.92	0.0023	16.07	0.036	4.59	2.66	0.791	16.23	5.88	78	26.71	124.9	31.2	368.4	44.09	10860		69.4	64.2	0.0861042	0.211726	0.0276657	432.997	0.368044	3408.59		Calculated compositions	71.8879	2.10688	4.65627	1.71934	2.52677	2.27359	0.0188412	0.0358207	2.97841	14.5845	0.388887	0.452483	38.4067	46.7973	25.8106	6.39817	1.42021
Balica et al., 2020 EPSL	Balica et al., 2020 EPSL	JHB_Spot.30	Zircon	5.73	983	1.88	0.0051	11.72	0.0646	3.84	3.78	0.642	20.49	7.35	94.3	32.11	149.4	36.32	408.5	50.1	9960		87	81	0.0885046	0.230845	0.0216092	158.311	0.223019	3378.06		Calculated compositions	73.0705	2.81123	3.98021	1.07341	1.09027	0.981025	0.00796647	0.0278106	2.18832	13.5231	0.23443	0.7063	38.9723	42.9892	25.8342	6.14372	1.5835
Balica et al., 2020 EPSL	Balica et al., 2020 EPSL	JHB_Spot.32	Zircon	5.33	809	1.75	0.0033	15.89	0.0523	4.68	3.04	0.564	16.43	5.85	75.4	25.69	124.5	32.77	408.2	51.3	12080		338.5	161.5	0.418418	0.184713	0.00516987	296.552	0.243976	3380.45		Calculated compositions	68.9578	3.05503	3.56828	2.64477	3.13477	2.82066	0.0979636	0.0477814	2.78213	13.8254	0.206346	0.856163	36.8108	81.7705	34.3176	6.95558	1.55318
Balica et al., 2020 EPSL	Balica et al., 2020 EPSL	JHB_Spot.33	Zircon	4.87	609	1.14	0.0049	5.33	0.032	1.652	1.78	0.562	10.97	4.18	57.3	20.66	101.5	26.28	320.2	40.4	9790		36.5	63.2	0.0599343	0.178951	0.0312329	104.361	0.388818	3623.21		Calculated compositions	66.655	1.3102	4.44053	2.19905	5.1381	4.62327	0.00903803	0.0766461	4.35846	14.6496	0.416418	0.295055	31.9679	23.0716	16.7018	4.6178	1.50876
Balica et al., 2020 EPSL	Balica et al., 2020 EPSL	JHB_Spot.34	Zircon	5.89	886	1.43	0.0028	3.53	0.0352	1.414	2.82	0.68	17.09	6.43	85.2	29.03	135	32.35	365.8	44.06	9690		45.6	83.2	0.0514673	0.232914	0.0313596	87.1784	0.299459	3874.88		Calculated compositions	67.0862	1.30598	4.48139	1.35059	5.58892	5.02891	0.0883208	0.0747548	3.34476	15.0122	0.430681	0.291424	27.5651	32.0372	17.9179	5.44883	1.89389
Balica et al., 2020 EPSL	Balica et al., 2020 EPSL	JHB_Spot.35	Zircon	2.32	337.4	2.055	0.0076	6.32	0.0106	1.743	0.669	0.1002	3.64	16.15	26.11	10.1	59.1	17.71	272.1	36.3	11780		42.2	77.5	0.125074	0.0959574	0.0486967	172.64	0.196303	3383.95		Calculated compositions	72.4897	2.31428	4.0982	1.04373	1.15645	1.04057	0.0689619	0.0606849	3.28875	14.5995	0.230026	0.564707	38.6178	39.99	18.6783	6.90591	1.88211
Balica et al., 2020 EPSL	Balica et al., 2020 EPSL	JHB_Spot.36	Zircon	3.63	1332	5.13	0.0071	8.84	0.0421	2.8	2.67	0.396	19.01	7.97	114.6	41.2	201.1	49.4	553	67.4	11620		110.4	386.6	0.0828829	0.207233	0.0464674	125.362	0.169931	3611.98		Calculated compositions	76.6885	2.84812	3.08974	0.920315	2.73441	2.46043	0.0194249	0.0413851	1.60338	12.5916	0.344082	0.9218	40.2701	33.9991	30.4301	5.18814	1.28966
Balica et al., 2020 EPSL	Balica et al., 2020 EPSL	JHB_Spot.37	Zircon	4.12	933	3.32	0.046	7.76	0.088	2.711	3.72	0.637	20.7	7.37	90.5	29.38	131.3	31.47	363	42.11	10640		92.5	294.9	0.0991426	0.249311	0.0358919	29.9038	0.221925	3654.09		Calculated compositions	72.6707	3.41305	4.05139	1.26243	2.55299	2.29718	0.0663732	0.0606039	2.27559	13.3466	0.50306	0.842437	49.2149	43.1618	25.2516	5.21617	1.61216
Balica et al., 2020 EPSL	Balica et al., 2020 EPSL	JHB_Spot.38	Zircon	1.12	145.4	0.772	0.0012	8.06	0.0245	2.24	0.5	0.227	2.49	8.85	12.65	4.7	26.04	7.71	141.3	16.76	10900		40.8	55.1	0.280605	0.0895258	0.0189216	364.457	0.621963	3379.7		Calculated compositions	68.1975	2.32519	4.4274	2.93971	1.52983	1.37654	0.0406128	0.0457838	3.97387	16.651	0.146308	0.525182	30.2291	64.3763	36.2362	5.32855	1.23883
Balica et al., 2020 EPSL	Balica et al., 2020 EPSL	JHB_Spot.39	Zircon	3.9	338	2	0.0023	8.02	0.0161	2.19	0.96	0.091	5.97	2.46	33.7	11.62	57.7	14.41	189.3	20.43	10150		82.6	76	0.244379	0.178024	0.0242131	323.134	0.11621	3447.29		Calculated compositions	66.4931	2.48576	3.37751	1.01933	1.17076	1.05345	0.048758	0.0362576	3.12794	13.7443	0.288858	0.735975	42.348	42.8205	25.636	6.23437	1.51575
Balica et al., 2020 EPSL	Balica et al., 2020 EPSL	JHB_Spot.40	Zircon	7.81	866	2.68	0.0037	7.77	0.0605	2.515	2.92	0.236	15.4	5.92	79.3	27.72	131.9	31.86	366	43.2	10080		41.6	40.1	0.048037	0.216667	0.0644231	127.329	0.107593	4003.62		Calculated compositions	71.1945	2.48026	3.50249	1.62382	2.28861	2.0593	0.0851357	0.0484311	1.46887	13.9591	0.309017	0.708142	38.8472	39.4549	21.3605	4.77381	1.57948
Balica et al., 2020 EPSL	Balica et al., 2020 EPSL	JHB_Spot.42	Zircon	5.64	665	1.12	0.0077	5.7	0.074	2.262	2.96	0.616	14.8	5.35	69.1	23.12	107.9	25.21	296.7	34.58	9610		36.7	57	0.055188	0.232895	0.0305177	58.5461	0.28453	3394.66		Calculated compositions	68.8663	1.64188	4.35424	2.04146	4.23093	3.80699	0.0641448	0.0710755	2.95748	14.8431	0.328514	0.377076	25.3835	15.9254	13.2115	4.71091	1.43072
Balica et al., 2020 EPSL	Balica et al., 2020 EPSL	JHB_Spot.43	Zircon	6.81	390.9	1.989	0.0025	9.64	0.0272	2.75	1.407	0.13	8.02	2.96	41.32	14.29	69.2	17.16	225.1	24.49	11710		29.7	30.8	0.0759785	0.183563	0.0669697	286.62	0.118313	3395.47		Calculated compositions	71.2735	2.60852	3.57961	0.804528	1.31942	1.18722	0.10028	0.034479	1.39593	13.062	0.244852	0.728716	45.1455	56.0729	25.3963	4.49466	1.64513
Balica et al., 2020 EPSL	Balica et al., 2020 EPSL	JHB_Spot.44	Zircon	6.73	514.9	0.812	0.0071	6.18	0.0751	2.345	2.84	0.653	12.91	4.266	54.29	18.69	89.1	22.23	274.5	33.18	9630		72.5	162.9	0.140804	0.197778	0.0112	65.6181	0.329697	3549.96		Calculated compositions	66.62	2.47919	4.39107	2.23941	4.66832	4.20055	0.0753801	0.0770849	3.22704	15.3872	0.517893	0.564599	24.8142	33.6698	12.534	3.0375	1.06505
Balica et al., 2020 EPSL	Balica et al., 2020 EPSL	JHB_Spot.46	Zircon	6.39	2152	1.7	0.029	15.61	0.436	8.2	13.28	1.63	55.8	18.2	215.9	72.8	321.5	73	763	96.1	10220		175.6	114.2	0.0815985	0.282962	0.00968109	34.0365	0.183061	3393.78		Calculated compositions	71.4087	1.06795	3.7358	1.90044	2.92095	2.62827	0.101449	0.0217439	3.66376	14.8972	0.53388	0.285869	33.3846	51.6295	20.2825	4.92124	1.67753
Balica et al., 2020 EPSL	Balica et al., 2020 EPSL	JHB_Spot.48	Zircon	5.66	667	13.57	0.0039	5.92	0.0365	1.948	2.43	0.183	13.44	5.41	68.5	22.1	100.9	24.5	296	31.6	10660		36.22	260.5	0.0543028	0.231419	0.374655	121.654	0.0978976	4188.37		Calculated compositions	72.5764	3.04917	3.4681	1.24585	1.99576	1.79578	0.0797029	0.0458415	1.68559	13.3111	0.154219	0.879206	41.8433	50.4573	30.6139	5.7287	1.87049
Balica et al., 2020 EPSL	Balica et al., 2020 EPSL	JHB_Spot.49	Zircon	5.94	1342	3.06	0.0075	11.3	0.083	3.91	4.58	0.531	25.73	9.73	123.7	42.74	198.8	46.51	515.8	64.5	10030		99.2	131.6	0.0739195	0.239822	0.0308468	111.044	0.149543	3461.01		Calculated compositions	75.6015	2.46119	2.93096	1.18418	1.97369	1.77593	0.0370882	0.035284	2.00216	12.9639	0.433919	0.839722	49.689	51.3506	28.3248	5.59155	1.33146
Balica et al., 2020 EPSL	Balica et al., 2020 EPSL	JHB_Spot.50	Zircon	6.44	417	0.844	0.0134	5.67	0.0529	1.99	2.215	0.425	10.34	3.424	44.2	15.24	72.4	17.29	225.2	25.71	10130		66.6	130	0.159712	0.19627	0.0126727	52.214	0.271497	3534.6		Calculated compositions	69.0893	2.52644	4.3625	1.66458	4.08966	3.67988	0.104369	0.0777698	4.30892	14.8581	0.451378	0.579126	34.2695	42.6985	21.4352	4.78567	1.1055
Balica et al., 2020 EPSL	Balica et al., 2020 EPSL	JHB_Spot.53	Zircon	5.37	52.7	0.378	0.0026	0.451	0.0033	0.163	0.255	0.209	1.58	0.551	5.98	1.681	6.05	1.127	48.9	1.219	9890		11.96	42.5	0.226945	0.12229	0.0316054	37.75	1.00663	3999.82		Calculated compositions	58.9063	1.61051	3.44695	5.18111	9.55007	8.59315	0.0928686	0.133767	5.76504	15.8032	0.598619	0.467227	20.0872	41.6609	26.2886	5.54669	1.08188
Balica et al., 2020 EPSL	Balica et al., 2020 EPSL	JHB_Spot.54	Zircon	9.08	431.8	1.475	0.0065	8.52	0.0695	2.87	2.14	0.699	8.7	2.829	37.78	13.9	72.4	19.24	257.9	33.99	8990		42.74	66.8	0.098981	0.146491	0.034511	98.2822	0.495261	3384.14		Calculated compositions	66.7692	1.90633	4.10433	2.05741	2.19639	1.97631	0.0982389	0.0701539	3.95066	16.3645	0.32451	0.464468	35.6619	42.4316	22.1653	4.19189	1.64091
Balica et al., 2020 EPSL	Balica et al., 2020 EPSL	JHB_Spot.55	Zircon	8.41	1248	3.4	0.0036	10.37	0.0598	3.19	3.2	0.391	18.2	7.37	103.4	37	181.3	44.7	515	67.9	9430		73.8	111.3	0.0591346	0.200777	0.0460705	173.285	0.156635	4015.12		Calculated compositions	74.3107	2.50974	3.13384	0.930627	3.24038	2.91569	0.0725909	0.0320102	1.33593	13.5048	0.376161	0.800852	41.686	30.0055	21.8989	5.15557	1.73653
Balica et al., 2020 EPSL	Balica et al., 2020 EPSL	JHB_Spot.57	Zircon	12.43	1130	2.98	0.113	16.07	0.26	5.69	5.02	0.848	23.01	8.39	106.1	35.29	159.3	36.54	422.4	50.3	9530		148.8	134.5	0.131681	0.251184	0.0200269	22.9866	0.241218	3478.6		Calculated compositions	72.2546	3.65983	4.65391	1.0396	0	0	0.0940451	0.00197091	3.03985	15.1675	0.445438	0.786398	42.6624	74.3673	25.5719	5.81146	1.3407
Balica et al., 2020 EPSL	Balica et al., 2020 EPSL	JHB_Spot.59	Zircon	6.4	1100	4.35	0.43	16.2	0.48	6.1	4.04	0.47	20.7	7.82	102.1	35.4	165.6	39.3	469	56.4	11970		220	277	0.2	0.217697	0.0197727	8.74268	0.157125	3426.17		Calculated compositions	77.1066	2.98628	3.05336	1.04643	0.0947744	0.085278	0.0365365	0.0235939	1.77675	12.5789	0.36265	0.978031	52.4728	83.2091	33.6097	6.97349	1.33528
Balica et al., 2020 EPSL	Balica et al., 2020 EPSL	JHB_Spot.60	Zircon	1.49	819	3.18	0.0037	3.432	0.0223	1.236	1.784	0.348	11.49	4.84	71.3	26.29	131.7	33.61	424.9	55.6	10000		30.16	84.9	0.0368254	0.167804	0.105438	92.6357	0.234988	4039.13		Calculated compositions	73.101	1.73913	4.00936	1.33968	4.95074	4.45468	0.0661135	0.0626594	2.72058	12.7666	0.216646	0.433769	41.8572	37.0804	25.2902	6.50589	1.68681
Balica et al., 2020 EPSL	Balica et al., 2020 EPSL	JHB_Spot.61	Zircon	6.11	1018	5.75	0.0049	12.36	0.086	4.14	4.25	0.643	22.15	7.86	97.8	32.68	144.7	32.36	372.3	45.01	9760		59.3	66.6	0.0582515	0.262691	0.0969646	147.624	0.202606	4021.43		Calculated compositions	74.4538	2.41849	4.13613	0.957007	3.36054	3.02382	0.073598	0.0425067	1.50639	12.9731	0.408572	0.584724	46.9487	68.072	27.5083	4.50752	1.5214
Balica et al., 2020 EPSL	Balica et al., 2020 EPSL	JHB_Spot.62	Zircon	4.81	767	3.04	0.036	11.9	0.071	3.66	2.97	0.528	14.86	5.58	72.4	24.52	113.5	26.89	331.6	40.27	10200		71.9	127.9	0.0937419	0.218335	0.0422809	57.71	0.24298	3403.45		Calculated compositions	73.9619	2.89646	3.90693	1.6098	2.46059	2.21404	0.0766011	0.057124	2.21874	13.1032	0.409879	0.741365	42.2836	54.2464	28.0122	5.82081	1.59565
Balica et al., 2020 EPSL	Balica et al., 2020 EPSL	JHB_Spot.63	Zircon	7.52	308	1.001	0.0058	6.82	0.0524	2.247	1.657	0.539	7.17	2.335	29.69	10.15	48.79	12.05	172.5	21.1	8950		32.31	40.8	0.104903	0.172116	0.0309811	95.9156	0.47807	3400.52		Calculated compositions	68.4713	2.40491	4.11714	1.22125	2.14045	1.92598	0.0370423	0.055414	2.53613	15.8229	0.342292	0.584123	23.2759	19.2844	15.0829	3.45785	0.832499
Balica et al., 2020 EPSL	Balica et al., 2020 EPSL	JHB_Spot.65	Zircon	13.79	1051	2.97	0.0083	14.41	0.099	4.5	2.716	1.036	12.4	4.84	71.9	28.34	159.6	44.88	587.3	84.6	8900		63.2	148.7	0.0601332	0.122425	0.0469937	123.251	0.545767	3389.41		Calculated compositions	62.7591	1.55021	3.59314	3.13932	5.74807	5.17212	0.143041	0.0909537	5.73193	16.5869	0.379008	0.431437	31.36	41.9817	22.1428	4.72602	1.45708
Balica et al., 2020 EPSL	Balica et al., 2020 EPSL	JHB_Spot.66	Zircon	13.73	771	0.65	0.0027	8.95	0.0521	2.87	3.19	0.509	16.63	6.06	75.3	25.5	112.2	24.68	292.8	33.57	9270		43.4	35.6	0.0562905	0.257172	0.014977	185.015	0.213649	3751.93		Calculated compositions	71.5365	1.83735	4.60652	2.24534	1.86609	1.67911	0.10112	0.0333145	4.04354	14.6509	0.383171	0.398859	46.9519	70.0399	27.5441	6.36393	1.55784
Balica et al., 2020 EPSL	Balica et al., 2020 EPSL	JHB_Spot.67	Zircon	6.29	812	1.079	0.26	12.72	0.126	4.04	3.13	0.883	15.36	5.6	74.1	25.93	124.7	29.53	368	46.7	8830		107	173.7	0.131773	0.201359	0.0100841	17.2306	0.389329	3546.84		Calculated compositions	68.7172	2.42576	4.34505	1.95862	2.29053	2.06102	0.0901401	0.0483737	3.11605	14.2474	0.506241	0.55828	39.6489	53.273	28.0534	4.34352	0.700626
Balica et al., 2020 EPSL	Balica et al., 2020 EPSL	JHB_Spot.68	Zircon	7.74	1199	2.1	0.0036	9.18	0.0746	3.092	3.69	0.447	21.4	8.06	106.2	36.97	169.9	38.7	446.8	55.2	9710		69.8	66.8	0.0582152	0.23769	0.030086	137.343	0.153784	3386.05		Calculated compositions	74.9063	2.09511	3.23509	1.19143	1.78425	1.60547	0.038173	0.0277289	1.5728	13.5212	0.279103	0.64762	41.879	38.1294	25.3634	5.90742	1.351
Balica et al., 2020 EPSL	Balica et al., 2020 EPSL	JHB_Spot.69	Zircon	5.5	1010	3.74	0.145	17.01	0.169	5.34	4.01	0.419	19.94	7.37	96	31.75	146.6	32.5	388.7	45.84	10740		108.5	121.2	0.107426	0.246977	0.03447	26.6417	0.143253	3454.4		Calculated compositions	74.0557	3.31204	4.07608	0.944702	1.26018	1.13391	0.0767192	0.0310568	1.82633	12.5348	0.406059	0.812555	70.1277	79.6514	39.8623	8.68691	2.07263
Balica et al., 2020 EPSL	Balica et al., 2020 EPSL	JHB_Spot.71	Zircon	4.7	476	0.823	0.0017	3.66	0.0185	1.066	1.23	0.2	7.18	3.06	43	15.3	76.2	18	238	27.8	9510		45.4	75.4	0.0953782	0.180672	0.0181278	160.013	0.20575	3872.66		Calculated compositions	69.6724	2.0605	4.05729	0.970264	2.3341	2.10022	0.0442015	0.0415919	3.29829	13.7612	0.234977	0.50785	30.7847	33.2706	19.4553	4.47468	1.48899
Balica et al., 2020 EPSL	Balica et al., 2020 EPSL	JHB_Spot.72	Zircon	5.54	717	2.13	0.0015	8.85	0.0402	2.75	2.61	0.467	14.07	5.28	68.7	23.79	110.3	25.27	311.5	36.8	9980		71	99.4	0.0990237	0.220546	0.03	279.428	0.235599	3435.66		Calculated compositions	75.514	2.49075	4.69459	0.701203	0.836877	0.753022	0.0520579	0.0259429	1.97674	14.2456	0.276209	0.530557	44.9519	67.1203	28.2102	6.259	1.70065
Balica et al., 2020 EPSL	Balica et al., 2020 EPSL	JHB_Spot.74	Zircon	2.07	604	2.82	0.0019	7.72	0.0149	2.11	1.369	0.209	9.94	4.132	58.9	21.41	104.6	24.45	330	40.8	11770		67	119	0.110927	0.178485	0.0420896	355.739	0.173211	3376.3		Calculated compositions	71.515	2.36249	3.95235	1.31208	2.15377	1.93797	0.032899	0.0507253	3.76714	14.4717	0.345173	0.597742	38.7252	37.5469	16.0422	5.76668	1.37009
Balica et al., 2020 EPSL	Balica et al., 2020 EPSL	JHB_Spot.75	Zircon	8.17	1524	4.08	0.0128	25	0.153	7.95	6.72	0.597	32.48	11.34	144.5	48.26	215.7	47.58	557	68.2	10730		160.9	108.3	0.105577	0.259425	0.0253574	138.508	0.123539	3396.19		Calculated compositions	70.6784	2.29533	3.32018	1.70555	1.73665	1.56264	0.0883429	0.0402302	1.43658	14.0129	0.485766	0.691328	43.0382	23.8984	25.2191	5.23302	1.52672
Balica et al., 2020 EPSL	Balica et al., 2020 EPSL	JHB_Spot.76	Zircon	5.84	260.5	1.33	0.212	5.23	0.106	1.726	1.15	0.314	5.53	2.139	27.18	8.98	41.1	9.53	144.5	14.44	9940		30.4	63.4	0.116699	0.188097	0.04375	8.55392	0.380664	3993.63		Calculated compositions	73.9696	2.69038	4.46433	0.00709014	2.91249	2.62066	0.0341982	0.0552396	1.18775	13.7199	0.310594	0.602638	37.8106	44.0584	19.5252	4.80758	1.14989
Balica et al., 2020 EPSL	Balica et al., 2020 EPSL	JHB_Spot.77	Zircon	5.67	426.6	0.885	0.003	0.801	0.0238	0.467	1.53	0.614	8.98	3.322	44.38	15.52	71.2	16.12	215.7	26	8470		13.19	36.9	0.0309189	0.205749	0.0670963	23.2417	0.506417	3848.84		Calculated compositions	66.0186	1.33588	3.66882	2.88283	7.97305	7.17415	0.0916334	0.108083	3.36125	13.3807	0.464253	0.364116	30.5749	39.186	14.0012	4.15788	1.47405
Balica et al., 2020 EPSL	Balica et al., 2020 EPSL	JHB_Spot.78	Zircon	5.7	190.3	0.659	0.0016	3.7	0.0182	1.134	0.721	0.236	3.03	1.179	16.24	5.82	30.76	7.94	136.8	15.41	9230		44.9	92.8	0.235943	0.118713	0.0146771	168.109	0.488143	4143.57		Calculated compositions	64.6524	1.52643	4.09425	3.90867	6.2376	5.61259	0.0796243	0.0895471	4.77915	16.1365	0.452625	0.372822	17.4087	38.6468	27.7525	4.45439	1.26573
Balica et al., 2020 EPSL	Balica et al., 2020 EPSL	JHB_Spot.80	Zircon	5.85	885	1.5	0.0024	6.48	0.0597	2.32	3.47	0.731	18	6.41	81.5	28.13	128.8	28.82	347.9	42.52	8970		49.94	66.5	0.0564294	0.234263	0.030036	132.729	0.282774	3439.82		Calculated compositions	67.9659	1.71097	4.28846	1.10229	6.7452	6.06933	0.0747556	0.0832008	3.00051	14.9338	0.358274	0.398971	30.0396	43.5982	24.0535	6.35701	1.80514
Balica et al., 2020 EPSL	Balica et al., 2020 EPSL	JHB_Spot.81	Zircon	4.07	1292	3.05	0.0121	12.21	0.0603	3.97	4.28	0.36	24.52	9.33	121.9	40.98	187.9	41.5	486	58.4	11120		141.4	146.1	0.109443	0.250823	0.02157	110.828	0.107435	3444.97		Calculated compositions	75.101	3.06211	3.07083	0.952346	1.21017	1.08891	0.040234	0.0173515	1.67737	12.3377	0.321014	0.997161	46.6028	44.5048	28.1122	6.03886	1.56093
Balica et al., 2020 EPSL	Balica et al., 2020 EPSL	JHB_Spot.83	Zircon	2.35	575	2.96	0.0011	7.67	0.0111	2.16	1.61	0.209	10.16	4.11	57.2	20.96	97.9	22.46	296.6	34.96	11300		69.7	105.8	0.121217	0.192852	0.0424677	538.173	0.157983	3387.09		Calculated compositions	73.1304	2.47205	3.63018	0.3775	0.715106	0.643452	0.0362153	0.0573139	2.97158	13.5311	0.391419	0.680971	34.011	36.9266	20.7367	5.19884	1.35726
Balica et al., 2020 EPSL	Balica et al., 2020 EPSL	JHB_Spot.84	Zircon	5.57	250.8	0.872	0.0013	5.55	0.0293	1.623	1.38	0.325	6.53	2.217	27.2	8.83	40	8.91	135.6	13.28	9070		15.36	30.8	0.061244	0.20059	0.0567708	220.481	0.330987	4020.84		Calculated compositions	74.0583	1.87695	4.41823	0.278092	4.33631	3.90181	0.0432553	0.0522397	1.09413	14.0935	0.280252	0.424819	25.3809	36.313	27.1138	4.05129	1.08423
Balica et al., 2020 EPSL	Balica et al., 2020 EPSL	JHB_Spot.85	Zircon	2.26	371.1	1.214	0.0075	4.56	0.0176	1.25	0.918	0.231	5.34	2.27	34.2	12.37	63.1	15.54	226.8	26.32	11380		34.34	92.4	0.0925357	0.150794	0.0353524	97.3111	0.318965	3497.37		Calculated compositions	68.3939	1.75895	4.1828	1.28256	5.2071	4.68535	0.0634344	0.0706641	3.64266	14.6759	0.402712	0.42052	26.2204	20.423	17.9586	4.80965	1.86152
Balica et al., 2020 EPSL	Balica et al., 2020 EPSL	JHB_Spot.86	Zircon	5.12	1599	9.76	0.0119	41.12	0.0754	11.25	3.43	0.53	18	7.32	106.4	40.32	204.6	50.82	636	85.2	11400		229.7	206.6	0.143652	0.167296	0.0424902	336.572	0.206213	3401.68		Calculated compositions	70.7046	2.80418	3.29986	1.6954	2.82785	2.5445	0.0592889	0.0593507	2.48688	13.8241	0.439283	0.849789	45.2108	46.0218	19.0056	1.61472	1.0694
Balica et al., 2020 EPSL	Balica et al., 2020 EPSL	JHB_Spot.87	Zircon	12.75	640	1.916	0.0072	15.93	0.0684	4.86	2.82	0.341	14.01	4.95	63.9	21.93	102.1	23.19	297.4	35.22	9870		67.5	33.6	0.105469	0.214862	0.0283852	175.997	0.165857	3395.32		Calculated compositions	72.1541	2.79108	4.51427	0.835685			0.0620294	0.027037	2.15013	13.8852	0.235619	0.61828	39.4064	37.9999	19.8049	5.83997	1.57464
Balica et al., 2020 EPSL	Balica et al., 2020 EPSL	JHB_Spot.88	Zircon	4.84	935	1.48	0.0042	4.33	0.0309	1.411	2.18	0.488	14.66	6	85	30.3	146.5	34.2	419	51.9	9490		70.5	237	0.0754011	0.202864	0.0209929	93.1898	0.263905	3614.84		Calculated compositions	70.9056	1.96361	3.98016	1.65752	5.60515	5.04352	0.0737991	0.096467	3.20681	13.9101	0.435646	0.493348	33.0019	41.3886	25.5581	5.93449	1.68415
Balica et al., 2020 EPSL	Balica et al., 2020 EPSL	JHB_Spot.89	Zircon	4.26	661	1.477	0.0028	5.11	0.0398	1.708	2.37	0.256	12.92	5.09	66.35	22.6	105	24.42	314.7	37.68	10450		155.4	340	0.235098	0.210836	0.0095045	118.682	0.141435	3600.69		Calculated compositions	68.571	2.74909	3.6978	2.7042	2.95809	2.66169	0.0613734	0.0557375	3.29014	13.4782	0.375552	0.743441	39.9014	35.7279	28.1626	5.29899	1.15606
Balica et al., 2020 EPSL	Balica et al., 2020 EPSL	JHB_Spot.91	Zircon	3.29	1818	1.57	0.0129	18.92	0.253	7.68	11.73	2.084	48.6	15.58	184.6	59.9	265.9	57.7	635	80.6	9610		171.2	133.1	0.0941694	0.290709	0.00917056	81.199	0.266842	3378.68		Calculated compositions	68.766	2.01955	4.25279	1.75337	3.57931	3.22067	0.103154	0.0287867	3.78077	15.839	0.40928	0.474877	33.5679	35.6603	19.6073	4.98286	1.4628
Balica et al., 2020 EPSL	Balica et al., 2020 EPSL	JHB_Spot.94	Zircon	3.56	911	1.37	0.021	16.02	0.1049	5.04	4.16	1.192	19.42	6.72	83.1	27.96	132.3	31.32	388.1	49.25	10260		107.6	200	0.118112	0.21412	0.0127323	83.6854	0.405442	3507.12		Calculated compositions	70.3384	2.61739	4.27057	1.59934	2.39681	2.15665	0.0649017	0.0437387	3.25754	14.356	0.380656	0.612889	37.5916	41.7621	28.66	4.75187	0.939475
Balica et al., 2020 EPSL	Balica et al., 2020 EPSL	JHB_Spot.95	Zircon	5.2	254	0.645	0.0024	4.02	0.042	1.42	1.45	0.302	6.13	2.1	26.1	9	43	10.39	158.4	16.49	9990		43.6	91.4	0.171654	0.164773	0.0147936	98.1704	0.309682	3552.11		Calculated compositions	70.669	1.52022	4.23329	1.13397	4.23285	3.80872	0.0235345	0.0315561	3.63655	15.0122	0.363475	0.359111	19.8464	40.3021	21.8558	3.79124	0.81189
Balica et al., 2020 EPSL	Balica et al., 2020 EPSL	JHB_Spot.99	Zircon	6.29	1462	1.39	0.036	15.3	0.1	4.93	5.46	0.959	29.9	10.82	136	46.6	209.2	46.5	526	65.1	9900		123.8	108.1	0.0846785	0.258555	0.0112278	62.5208	0.229462	3386.39		Calculated compositions	71.0887	1.54961	3.58085	1.81893	1.9024	1.71178	0.100878	0.0438391	3.16744	14.6266	0.518977	0.432748	34.5062	27.6371	19.2315	3.9877	1.25714
Balica et al., 2020 EPSL	Balica et al., 2020 EPSL	JHB_Spot.100	Zircon	4.66	1538	1.72	0.0135	16.4	0.157	5.99	8.15	1.477	38.2	12.76	153.7	50.5	225.2	49.4	547	68.2	10170		138	106.9	0.0897269	0.280987	0.0124638	87.3397	0.255914	3364.7		Calculated compositions	70.5993	1.98975	4.24158	1.6431	2.63098	2.36736	0.0856893	0.0268652	3.22261	14.6936	0.404742	0.469105	39.0009	48.5608	25.3509	4.59867	1.24286
Balica et al., 2020 EPSL	Balica et al., 2020 EPSL	JHB_Spot.101	Zircon	4.33	1704	1.59	0.0111	16.09	0.211	6.55	10.26	2.086	43.9	14.41	172.1	55.4	241.3	53.6	574	71.2	9400		146.5	111.9	0.0859742	0.299826	0.0108532	81.5151	0.300491	3379.38		Calculated compositions	66.5538	1.37433	4.60579	1.66396	4.07962	3.67084	0.0991876	0.0276567	4.11088	15.653	0.456302	0.298393	36.7709	47.8659	23.6927	5.1581	1.69122
Balica et al., 2020 EPSL	Balica et al., 2020 EPSL	JHB_Spot.103	Zircon	6.34	1020	1.55	0.0086	11.85	0.107	4.23	4.66	0.772	21.24	7.61	99.1	33.32	151.7	36.72	428.3	54.6	9240		131.1	264.9	0.128529	0.23138	0.011823	95.7771	0.237231	3591.81		Calculated compositions	71.0595	3.20061	3.88005	1.12348	2.46683	2.21966	0.00840152	0.0438497	2.41522	13.926	0.380215	0.824889	35.8564	50.4383	30.0539	4.62293	1.73781
Balica et al., 2020 EPSL	Balica et al., 2020 EPSL	JHB_Spot.104	Zircon	3.75	552	1.469	0.0015	5.87	0.0188	1.667	1.322	0.187	8.46	3.67	53	18.93	92.9	23.03	284	34.5	9510		42.5	155.6	0.0769928	0.18662	0.0345647	271.018	0.170948	3546.36		Calculated compositions	70.9366	2.17687	4.25462	0.780647	3.58436	3.22521	0.0621388	0.0550498	3.02138	13.6107	0.347603	0.511649	34.3544	47.6846	30.3811	6.25073	2.513
Balica et al., 2020 EPSL	Balica et al., 2020 EPSL	JHB_Spot.105	Zircon	17.1	655	2.047	0.32	12.57	0.0674	3.69	2.22	0.616	12.83	4.589	62.9	22.31	103.9	25.04	288.7	35.7	9260		82	116.8	0.125191	0.217873	0.0249634	20.9853	0.35287	3392.6		Calculated compositions	72.3498	2.70255	4.70325	1.48424	0.521745	0.469466	0.131266	0.00741351	2.15817	14.9873	0.412742	0.574613	42.3062	62.9348	23.5503	5.67524	1.18265
Balica et al., 2020 EPSL	Balica et al., 2020 EPSL	JHB_Spot.106	Zircon	3.95	706	2.32	0.0034	7.21	0.045	2.368	2.91	0.504	15.62	5.79	73.9	24.74	109.5	25.79	292.7	33.4	9300		44.8	56.7	0.0634561	0.252477	0.0517857	142.914	0.228543	3974.97		Calculated compositions	73.8388	1.83816	4.32289	0.926239	3.40109	3.0603	0.0602616	0.0503371	1.81104	14.1716	0.228076	0.425215	38.6292	32.0451	21.9934	6.07581	2.13277
Balica et al., 2020 EPSL	Balica et al., 2020 EPSL	JHB_Spot.107	Zircon	6.59	496	1.35	0.003	5.69	0.0462	1.9	2.33	0.647	11.67	4.03	52.4	17.97	82	20.21	248.1	29.3	9000		110.8	210.6	0.223387	0.211205	0.0121841	118.499	0.379328	3572.62		Calculated compositions	62.7474	2.09328	4.13409	2.74903	5.49253	4.94218	0.0979003	0.117876	3.86109	15.3649	0.55012	0.506344	26.0208	46.4775	30.5352	4.60831	1.6803
Balica et al., 2020 EPSL	Balica et al., 2020 EPSL	JHB_Spot.109	Zircon	4.66	411	1.333	0.0039	10.5	0.0526	3.09	1.4	0.559	5.99	2.18	32.1	11.78	67.4	20.43	299	44.7	9880		94.1	155	0.228954	0.107358	0.0141658	179.742	0.590144	3394.74		Calculated compositions	59.7073	1.71289	4.41264	3.39011	3.60935	3.2477	0.0832589	0.0834694	5.83192	17.0955	0.499222	0.388177	28.4723	23.6788	18.0295	3.94668	1.13859
Balica et al., 2020 EPSL	Balica et al., 2020 EPSL	JHB_Spot.110	Zircon	5.32	1106	2.05	0.0118	19.64	0.111	6.38	6.01	0.865	26.8	8.99	107.7	35	156.9	37.1	406	50.4	9670		121.6	64.2	0.109946	0.265271	0.0168586	133.053	0.20837	3366.05		Calculated compositions	72.6794	3.10418	3.88771	0.776582	1.8746	1.68676	0.00808691	0.0196964	2.16849	14.1019	0.184845	0.79846	34.9057	43.8657	27.5749	5.77537	1.3591
Balica et al., 2020 EPSL	Balica et al., 2020 EPSL	JHB_Spot.111	Zircon	5.41	1069	4.46	0.075	17.1	0.091	5.07	3.49	0.34	18.9	7.26	95.4	33.4	151.9	35.8	383	45.4	11080		161	154.9	0.150608	0.249086	0.0277019	50.7492	0.127985	3456.3		Calculated compositions	75.7924	3.42462	3.01051	0.916245	0.497476	0.447629	0.0635034	0.0377435	0.891972	12.211	0.354755	1.13755	58.8846	62.7443	26.2438	6.76712	1.72899
Balica et al., 2020 EPSL	Balica et al., 2020 EPSL	JHB_Spot.112	Zircon	4.44	1266	5.02	0.27	13.6	0.24	4.37	4.06	0.3	21.7	8.2	113.4	39.32	185	45.93	513.1	62.2	13000		130.8	180	0.103318	0.22101	0.0383792	13.0989	0.0977129	3392.25		Calculated compositions	75.0837	2.72831	3.88464	1.25638	0.938864	0.84479	0.0149045	0.0307023	1.61585	12.6546	0.371538	0.702333	60.0205	81.4032	35.632	9.68758	1.09789
Balica et al., 2020 EPSL	Balica et al., 2020 EPSL	JHB_Spot.113	Zircon	3.38	1097	7.36	0.0024	7.59	0.0416	2.528	3.67	0.525	20.16	7.94	108.2	36.7	166.9	39.7	427	51.6	9120		42	75.1	0.0382862	0.253396	0.175238	186.24	0.186597	4134.88		Calculated compositions	73.1056	1.90209	3.75171	1.12243	2.96601	2.66882	0.101126	0.0478648	1.78169	13.3544	0.277836	0.506993	45.2701	67.8289	34.5773	8.02182	1.70226
Balica et al., 2020 EPSL	Balica et al., 2020 EPSL	JHB_Spot.114	Zircon	4.83	549	2.359	0.0028	9.04	0.0452	2.812	2.75	0.542	14.02	4.87	60.9	19.67	87.5	21.13	248.8	27.18	10790		86.3	172	0.157195	0.244775	0.0273349	197.017	0.266859	3599.11		Calculated compositions	72.1773	2.93523	4.44898	0.537422	3.52431	3.17117	0.0866774	0.0460002	1.88882	15.3598	0.317552	0.659753	40.4806	35.9156	21.2014	5.77295	1.72687
Balica et al., 2020 EPSL	Balica et al., 2020 EPSL	JHB_Spot.116	Zircon	5.17	445	2.174	0.0035	7.6	0.0156	2.206	1.36	0.292	8.13	3.21	44.7	15.56	74.9	19.46	240.1	26.93	10590		24.2	49.4	0.054382	0.186172	0.0898347	252.175	0.268468	3998.81		Calculated compositions	73.1078	2.10268	4.0863	0.752603	3.51143	3.15959	0.0874549	0.0318664	2.2202	14.0445	0.19546	0.514568	31.0713	26.2918	15.9875	2.86305	1.21356
Balica et al., 2020 EPSL	Balica et al., 2020 EPSL	JHB_Spot.117	Zircon	3.65	773	0.62	0.0024	5.52	0.0731	2.31	3.84	0.945	17.26	5.89	74.4	25.3	116.8	29.28	335.4	41.63	8850		58.8	86.7	0.0760673	0.221825	0.0105442	102.178	0.35487	3392.62		Calculated compositions	68.9141	1.09241	4.02122	2.81491	5.27234	4.74405	0.00857728	0.0632255	4.56338	15.1744	0.605345	0.271661	26.3429	42.9172	22.4136	4.12801	0.8289
Balica et al., 2020 EPSL	Balica et al., 2020 EPSL	JHB_Spot.118	Zircon	4.33	930	5.93	0.0012	11.62	0.0559	3.7	3.16	0.278	16.55	6.23	87.2	30.37	140.7	35.02	385.8	45.96	9990		77.8	151.5	0.0836559	0.226024	0.0762211	347.852	0.117524	4097.25		Calculated compositions	75.3503	3.33539	3.01798	0.964491	1.22383	1.1012	0.0369063	0.0375937	0.970418	12.3908	0.366548	1.10517	45.3565	80.9314	34.0931	7.34869	1.50962
Balica et al., 2020 EPSL	Balica et al., 2020 EPSL	JHB_Spot.119	Zircon	3.61	177.3	0.491	0.0088	5.2	0.0232	1.492	0.585	0.269	2.6	0.945	13.84	5.13	28.14	8.51	129	16.99	7110		51.5	63.3	0.290468	0.107287	0.00953398	89.2283	0.666824	3397.88		Calculated compositions	57.923	1.68455	3.94889	4.69248	8.34397	7.50791	0.0726596	0.101335	6.68988	16.3343	0.602091	0.426587	19.487	56.7992	35.1405	5.19123	1.1579
Balica et al., 2020 EPSL	Balica et al., 2020 EPSL	JHB_Spot.121	Zircon	11.63	713	2.44	0.0103	8.62	0.0838	3.2	4.37	0.51	18.6	6.3	75.6	24.02	104.4	24.87	277.7	32.18	8860		91.6	105.2	0.128471	0.272236	0.0266376	71.9368	0.17294	4015.31		Calculated compositions	72.8437	3.71137	4.24345	1.38254	0.837974	0.754009	0.0996574	0.0387352	1.73532	15.3832	0.349633	0.874611	53.4362	58.2449	27.755	4.84959	1.59481
Balica et al., 2020 EPSL	Balica et al., 2020 EPSL	JHB_Spot.122	Zircon	4.28	384.7	2.33	0.0066	10.72	0.0176	2.98	1.142	0.079	6.4	2.655	36.7	13.3	66	16.98	221.2	24.13	12760		41	63.5	0.106577	0.165913	0.0568293	243.866	0.0893362	3373.26		Calculated compositions	70.6121	2.56794	3.14143	0.4634	2.40014	2.15965	0.0536882	0.063739	2.44229	12.7901	0.266605	0.817442	55.756	52.7024	32.122	5.69272	1.78523
Balica et al., 2020 EPSL	Balica et al., 2020 EPSL	JHB_Spot.123	Zircon	1.06	152.2	1.279	0.0018	3.31	0.0019	0.898	0.248	0.047	1.55	6.79	11.32	4.71	28	8.58	157.9	18.6	12860		24.2	167.6	0.159001	0.0716909	0.0528512	438.833	0.231755	3438		Calculated compositions	76.3091	2.33922	4.04771	0.828907	3.72372	3.35061	0.0929508	0.064655	1.71511	14.8405	0.253403	0.577912	26.5177	59.0056	32.1113	6.78715	1.74497
Balica et al., 2020 EPSL	Balica et al., 2020 EPSL	JHB_Spot.124	Zircon	5.41	937	3.85	0.0094	22.93	0.0662	6.56	3.43	0.26	18.31	6.63	88.4	30.19	140.8	34.06	382.9	44.9	11850		87.3	70.4	0.0931697	0.23087	0.0441008	225.37	0.100301	3399.71		Calculated compositions	73.5767	2.73335	3.60048	0.789316	0.256389	0.230699	0.0356857	0.0423611	1.13394	12.4831	0.332138	0.759164	46.883	43.2357	29.9801	6.89534	1.62038
Balica et al., 2020 EPSL	Balica et al., 2020 EPSL	JHB_Spot.125	Zircon	1.14	452.3	1.357	0.0027	5.47	0.0112	1.554	0.987	0.349	6.59	2.781	41.94	15.24	79.7	22.22	292.3	35.99	13140		57.2	195.4	0.126465	0.143483	0.0237238	243.883	0.418358	3424.95		Calculated compositions	64.8805	1.22928	4.11979	1.99056	5.02172	4.51854	0.0172618	0.0877526	5.1468	16.035	0.431813	0.298384	32.1097	37.8617	16.2753	5.32395	1.44134
Balica et al., 2020 EPSL	Balica et al., 2020 EPSL	JHB_Spot.126	Zircon	7.93	1617	2.27	0.0126	12.3	0.1182	4.33	5.91	0.814	30.3	11.42	150.6	51.63	235.3	58.2	603	75.6	9240		116.9	105.5	0.0722944	0.249751	0.0194183	78.144	0.185966	3393.45		Calculated compositions	71.2766	1.38976	3.27139	1.60817	2.5447	2.28972	0.0780492	0.0318667	2.79446	14.4988	0.401553	0.424824	24.7864	41.2563	27.0959	4.65182	1.59283
Balica et al., 2020 EPSL	Balica et al., 2020 EPSL	JHB_Spot.127	Zircon	12.47	405	0.737	0.0016	4.754	0.0291	1.54	1.441	0.295	7.71	2.952	38.64	13.6	64.9	16.83	214.4	24.08	10720		108.7	251.6	0.268395	0.180224	0.00678013	170.819	0.270574	3644.84		Calculated compositions	64.8046	2.28845	4.6227	2.51517	5.48406	4.93456	0.138558	0.0798631	3.76394	15.5099	0.480042	0.495047	26.3881	45.1209	24.9843	5.35261	1.19784
Balica et al., 2020 EPSL	Balica et al., 2020 EPSL	JHB_Spot.129	Zircon	5.73	1080	3.11	0.0093	12.28	0.0384	3.65	3.2	0.383	19.8	7.5	101.8	35.22	164	39.56	438.6	54.2	10850		110.5	114.2	0.102315	0.232102	0.0281448	159.322	0.147101	3364.32		Calculated compositions	75.5037	2.84311	3.54901	0.87385	0.874597	0.786962	0.0109805	0.0184401	2.08329	12.9115	0.241977	0.801099	51.555	54.2477	30.8339	7.53809	1.51622
Balica et al., 2020 EPSL	Balica et al., 2020 EPSL	JHB_Spot.131	Zircon	5.09	626	2.492	0.0021	12.44	0.0399	3.64	2.42	0.386	13.72	4.9	65.7	22.42	104.8	25.52	301.7	35.69	10410		72.3	82.3	0.115495	0.217766	0.0344675	333.203	0.204798	3370.09		Calculated compositions	75.8472	2.26522	4.15965	1.00164	0.390082	0.350996	0.0154712	0.0356935	2.55538	13.9635	0.223919	0.544571	39.4421	44.5783	23.4714	4.74862	1.44848
Balica et al., 2020 EPSL	Balica et al., 2020 EPSL	JHB_Spot.132	Zircon	6.91	575	1.33	0.0052	5.57	0.0577	2.105	3.1	0.63	15.88	5.36	65	21.02	91	20.65	240.1	26.26	9880		48.37	124.7	0.0841217	0.270721	0.0274964	78.8406	0.27451	3666.32		Calculated compositions	67.9063	2.26168	4.34788	0.917902	5.63083	5.06662	0.132045	0.0903227	3.20097	15.3372	0.393154	0.520179	22.87	23.6501	15.0205	4.31195	2.06434
Balica et al., 2020 EPSL	Balica et al., 2020 EPSL	JHB_Spot.133	Zircon	5.49	647	2.75	0.0126	16.63	0.0568	4.83	2.63	0.228	14.46	5.11	69.5	23.75	110.4	26.87	318.3	36.8	11720		69.4	49	0.107264	0.218347	0.0396254	152.411	0.113031	3396.23		Calculated compositions	72.4172	2.59064	3.39569	0.912248			0.0547545	0.0387355	1.87709	12.6746	0.30218	0.76292	44.6134	46.6285	19.6739	6.21756	1.43851
Balica et al., 2020 EPSL	Balica et al., 2020 EPSL	JHB_Spot.134	Zircon	2.01	334.4	2.104	0.0017	4.67	0.0037	1.271	0.489	0.085	3.68	1.688	27.78	11.31	60.4	16.47	228.2	27.53	11530		40.27	157.3	0.120425	0.121735	0.0522473	456.537	0.193715	3380.95		Calculated compositions	68.4191	2.47544	3.87151	0.792309	4.81125	4.32917	0.109298	0.0808015	3.56012	14.5555	0.274196	0.6394	27.2039	36.4499	22.8991	5.62694	1.98864
Balica et al., 2020 EPSL	Balica et al., 2020 EPSL	JHB_Spot.135	Zircon	4.57	562	1.999	0.0035	2.81	0.032	1.138	2.46	0.517	13.15	4.86	62.5	20.95	95.8	23.19	272.6	33.97	8930		14.31	24.8	0.0254626	0.229274	0.139693	65.1001	0.277897	4073.92		Calculated compositions	68.166	1.15048	4.45156	1.74149	8.33568	7.50044	0.0376189	0.0866654	2.3394	13.2387	0.367814	0.258444	26.4832	22.9028	21.6047	5.38966	2.24471
Balica et al., 2020 EPSL	Balica et al., 2020 EPSL	JHB_Spot.136	Zircon	5.11	304.3	1.535	0.064	2.434	0.071	1.012	1.356	0.298	6.85	2.538	33.63	11.3	52.6	12.58	163.9	17.76	9260		9.95	26.3	0.032698	0.205186	0.154271	8.85291	0.298927	3943.89		Calculated compositions	74.3382	2.11787	3.55376	0.876055	6.33597	5.7011	0.0144887	0.048102	0.196663	12.9427	0.267449	0.595953	20.108	28.8204	19.7497	3.75066	0.97564
Balica et al., 2020 EPSL	Balica et al., 2020 EPSL	JHB_Spot.139	Zircon	3.65	1248	3.75	0.0371	8.66	0.346	5.38	9.7	1.36	35	11.3	131.2	40.6	174	39.9	429	50.9	9390		50	89	0.0400641	0.305828	0.075	18.7403	0.225654	4120.43		Calculated compositions	73.0116	2.6074	4.51796	1.23929	3.98257	3.58351	0.0877941	0.0411412	1.41942	13.8375	0.432176	0.577119	49.84	86.5298	43.4688	8.44821	1.82107
Balica et al., 2020 EPSL	Balica et al., 2020 EPSL	JHB_Spot.145	Zircon	7.69	2000	7.52	0.0164	5.66	0.144	2.99	7.7	1.57	42.7	15.55	199	65.6	288	63.2	638	77.7	7680		61.1	95.7	0.03055	0.311912	0.123077	28.556	0.264706	4216.31		Calculated compositions	70.5841	1.45033	4.33204	0.853875	9.45868	8.51092	0.0920585	0.109423	2.56529	13.4328	0.645858	0.33479	36.2234	75.8885	40.5836	9.26097	2.72356
Balica et al., 2020 EPSL	Balica et al., 2020 EPSL	JHB_Spot.146	Zircon	4.41	1553	2.25	0.0037	14.17	0.0816	4.63	4.92	0.789	29.37	10.61	142.6	49.5	230.3	53.8	596	77.9	9510		142.8	201.9	0.0919511	0.239262	0.0157563	199.944	0.200662	3377.69		Calculated compositions	72.5417	2.18644	2.98696	1.29304	2.91685	2.62458	0.041128	0.0244254	2.87273	13.8784	0.169382	0.731994	29.1405	30.3822	25.4618	4.58504	1.44332
Balica et al., 2020 EPSL	Balica et al., 2020 EPSL	JHB_Spot.147	Zircon	9.03	1223	2.65	0.0066	12.12	0.0845	4.04	4.73	0.473	23.96	8.63	112.8	38.23	173.3	40.05	445.6	54.9	9130		99.7	85.5	0.0815209	0.253142	0.0265797	125.831	0.135835	3395.61		Calculated compositions	71.0601	2.60513	3.01809	1.41805	0.869493	0.782369	0.0260353	0.033489	2.31153	13.7647	0.397654	0.863171	58.7696	57.0115	37.5325	7.02213	1.55062
Balica et al., 2020 EPSL	Balica et al., 2020 EPSL	JHB_Spot.148	Zircon	4.39	1036	7.88	0.0106	8.02	0.0407	2.44	2.35	0.206	14.09	5.97	87.2	31.9	155.5	37.6	440	53.2	11380		69.1	148.5	0.0666988	0.198182	0.114038	94.6692	0.109446	4158.31		Calculated compositions	75.6111	3.10864	2.8661	1.0697	1.46362	1.31696	0.0812778	0.0457578	1.07234	12.1197	0.274259	1.08462	48.3436	63.0596	33.736	7.4156	1.45767
Balica et al., 2020 EPSL	Balica et al., 2020 EPSL	JHB_Spot.149	Zircon	4.6	393.6	1.339	0.0031	4.088	0.0151	1.24	1.244	0.322	7.33	2.67	37.25	12.99	64.2	15.72	211.6	24.77	10030		42.18	140.6	0.107165	0.17604	0.0317449	146.496	0.326	3572.22		Calculated compositions	65.2694	2.02283	3.77732	1.2134	6.85865	6.17141	0.0781598	0.0986697	3.95745	14.3479	0.402911	0.53552	28.2226	31.1434	26.0481	4.23017	1.84065
Balica et al., 2020 EPSL	Balica et al., 2020 EPSL	JHB_Spot.150	Zircon	4.67	1171	2.39	0.0034	14.42	0.058	4.49	4.2	0.512	23.4	8.18	107.5	37.4	176.1	40.6	467	57.5	10950		120.3	129.8	0.102733	0.230193	0.019867	251.766	0.157892	3391.73		Calculated compositions	74.5924	2.78447	2.8351	1.53688	0.878685	0.790641	0.046197	0.0193885	2.85316	13.0968	0.334296	0.982142	37.6083	59.1967	33.16	6.50875	1.3026
Balica et al., 2020 EPSL	Balica et al., 2020 EPSL	JHB_Spot.151	Zircon	6.62	612	1.282	0.099	4.97	0.114	2.046	2.75	0.448	13.81	4.97	62.9	21.19	100.4	23.67	292.6	34.69	8900		88.7	99.1	0.144935	0.214969	0.0144532	11.4702	0.222248	3605.08		Calculated compositions	71.2599	2.41106	4.30583	1.04422	2.70977	2.43825	0.0203404	0.0422091	2.43093	14.7152	0.286496	0.559951	40.1268	46.6966	21.7907	4.51154	1.2209
Balica et al., 2020 EPSL	Balica et al., 2020 EPSL	JHB_Spot.152	Zircon	4.3	1038	3.59	0.0011	12.05	0.0349	3.51	2.89	0.363	18.05	6.81	94.7	33.28	157.9	36.46	432.6	53.7	11090		98.3	117	0.0947013	0.218909	0.0365209	476.829	0.153654	3378.32		Calculated compositions	74.6009	2.7938	3.45902	1.29602	0.98355	0.884998	0.0101292	0.0346041	2.1422	12.9923	0.21802	0.807685	33.2049	49.1114	22.2291	6.95193	1.58933
Balica et al., 2020 EPSL	Balica et al., 2020 EPSL	JHB_Spot.154	Zircon	1.84	1815	7.61	0.0016	11.71	0.0291	3.42	3.64	0.346	26.54	11.14	162.4	58.9	286.4	67.7	762	100.1	12830		204.4	258.3	0.112617	0.213123	0.0372309	420.761	0.107621	3406.95		Calculated compositions	75.1954	2.55644	2.69802	0.575922	0.632095	0.568759	0.00490657	0.0566576	1.72336	11.8855	0.287174	0.947524	28.4123	42.3059	28.3017	5.73532	1.107
Balica et al., 2020 EPSL	Balica et al., 2020 EPSL	JHB_Spot.155	Zircon	5.12	1188	2.95	0.0072	8.98	0.089	3.29	5.04	0.9	24.95	8.93	114.8	38.5	179.7	40.34	463	57.02	8420		40.1	56.7	0.0337542	0.247948	0.0735661	86.976	0.245367	4127.52		Calculated compositions	77.0609	1.97592	3.70569	1.27689	4.72646	4.25286	0.0713765	0.0613923	0.982419	13.2678	0.204621	0.533212	42.3103	53.4751	16.9815	5.0162	1.12772
Balica et al., 2020 EPSL	Balica et al., 2020 EPSL	JHB_Spot.156	Zircon	7.79	380.1	1.258	0.0052	5.31	0.0516	1.998	2.92	0.134	12.47	4.22	49.65	14.87	59.8	12.1	149.7	14.26	9850		58.3	48.7	0.153381	0.331663	0.021578	79.479	0.0678897	3980.32		Calculated compositions	69.4778	2.71415	4.49164	0.799557	1.56823	1.4111	0.104197	0.0341879	1.33034	14.8622	0.295139	0.604268	49.7396	51.059	18.3915	4.10322	0.756469
Balica et al., 2020 EPSL	Balica et al., 2020 EPSL	JHB_Spot.158	Zircon	4.24	1058	3.39	0.0237	11.86	0.0434	3.62	3.13	0.364	18.88	7.14	97.4	33.95	158.2	36.65	440.1	54.2	10860		102	117.3	0.0964083	0.221313	0.0332353	90.6672	0.144761	3377.51		Calculated compositions	77.3032	2.67829	3.20511	0.759778	1.35412	1.21843	0.00627182	0.0199396	2.0196	12.2487	0.174645	0.835632	52.905	60.9166	26.9504	7.62368	1.6943
Balica et al., 2020 EPSL	Balica et al., 2020 EPSL	JHB_Spot.159	Zircon	4.18	1134	4.81	0.0199	22.61	0.0735	6.69	3.78	0.228	21.06	7.78	106.5	36.76	171.7	39.13	462.8	54.8	11530		126.3	94.5	0.111376	0.230121	0.0380839	144.949	0.0781238	3382.97		Calculated compositions	74.8889	2.38308	3.13221	1.00187	0.374832	0.337274	0.0381171	0.0230463	1.14422	12.1668	0.368721	0.76083	32.1502	38.7945	23.7962	7.12037	1.22957
Balica et al., 2020 EPSL	Balica et al., 2020 EPSL	JHB_Spot.160	Zircon	2.68	347.4	1.84	0.0013	4.81	0.0047	1.299	0.626	0.107	4.54	2.089	32.01	11.92	61.9	15.01	208.3	23.53	10400		33.99	85.6	0.0978411	0.153673	0.0541336	477.1	0.19404	3446.47		Calculated compositions	69.2615	2.10038	3.97792	0.876967	3.8389	3.45424	0.114319	0.0673028	3.66577	14.0131	0.292766	0.528009	23.4036	31.4027	26.3617	6.05382	2.17756
Balica et al., 2020 EPSL	Balica et al., 2020 EPSL	JHB_Spot.161	Zircon	4.48	378	1.075	0.0178	4.69	0.0448	1.465	1.296	0.286	6.85	2.63	35.9	12.68	64.1	14.9	205.3	23.1	9680		61.2	97.5	0.161905	0.174866	0.0175654	40.7201	0.293455	3547.7		Calculated compositions	67.5663	2.21217	4.39038	1.23451	4.6752	4.20674	0.0217808	0.0638713	4.22657	15.1761	0.483874	0.503869	28.2587	31.1123	23.7958	5.53425	1.2294
Balica et al., 2020 EPSL	Balica et al., 2020 EPSL	JHB_Spot.162	Zircon	6.67	2564	1.41	0.0389	16.7	0.56	9.58	16.15	1.818	66.1	20.3	249.5	82.7	367.8	78.1	829	107.5	10010		210.9	129.9	0.0822543	0.300965	0.00668563	27.7416	0.17011	3379.2		Calculated compositions	74.4662	1.22003	3.83894	2.10837	2.4482	2.20289	0.0942897	0.014095	3.15114	13.4754	0.390111	0.317804	36.973	53.5952	21.6029	4.61034	1.41601
Balica et al., 2020 EPSL	Balica et al., 2020 EPSL	JHB_Spot.163	Zircon	3.45	1055	2.7	0.0143	17.25	0.0794	5.46	4.35	0.649	21.77	7.49	99.4	34.55	159.2	35.73	426.1	53.18	9870		77.6	84.2	0.0735545	0.233279	0.0347938	125.515	0.203889	3383.9		Calculated compositions	74.2897	1.78305	3.43017	0.684728	1.29309	1.16352	0.0276906	0.0420857	2.27888	13.4272	0.408745	0.519814	40.9687	37.8918	27.2692	5.21134	1.48686
Balica et al., 2020 EPSL	Balica et al., 2020 EPSL	JHB_Spot.165	Zircon	4.35	827	6.55	0.0053	14.9	0.0368	4.21	2.72	0.249	14.59	5.65	79.9	27.89	132.4	29.83	357.8	42.21	10330		85.9	122.2	0.103869	0.223309	0.0762515	261.583	0.12084	3715.32		Calculated compositions	74.7782	3.18353	3.2664	1.10074	1.64349	1.47882	0.0465147	0.0353025	1.8437	12.2329	0.346474	0.97463	42.5213	66.0183	34.6021	7.51756	1.69564
Balica et al., 2020 EPSL	Balica et al., 2020 EPSL	JHB_Spot.166	Zircon	8.06	1575	0.37	0.0071	2.27	0.129	2.192	7.19	1.312	35.7	12.42	152.7	50	222.3	48.4	523	64.1	8400		38.18	57	0.0242413	0.291969	0.00969094	18.3902	0.250357	4011.56		Calculated compositions	63.6802	0.715948	4.17375	2.2486	9.21153	8.28853	0.199381	0.0977484	3.79254	13.8201	0.599679	0.171536	37.8901	62.561	21.767	4.82959	0.936194
Balica et al., 2020 EPSL	Balica et al., 2020 EPSL	JHB_Spot.167	Zircon	4.99	736	1.74	0.0025	11.8	0.0531	3.51	3.17	0.625	16.81	5.81	75.4	25.65	120.2	27.25	328.9	41.39	9890		53.5	50.7	0.0726902	0.229249	0.0325234	251.101	0.261752	3355.55		Calculated compositions	73.6117	1.97235	4.58538	1.45465	3.61557	3.25329	0.0298658	0.0425184	2.38867	13.5936	0.254734	0.430138	32.7912	44.0779	22.2091	5.91878	1.94877
Balica et al., 2020 EPSL	Balica et al., 2020 EPSL	JHB_Spot.168	Zircon	17.1	1711	1.81	0.052	27.48	0.337	9.68	7.14	2.81	28.1	9.7	133.3	47.9	229.2	54.6	629	87.5	7540		297	237.9	0.173583	0.211924	0.00609428	50.8961	0.606496	3419.05		Calculated compositions	64.1772	2.35681	3.44187	2.52502	4.22435	3.80107	0.210013	0.0971244	4.24028	16.2153	0.628322	0.684748	46.897	53.701	45.2533	8.34529	1.60749
Balica et al., 2020 EPSL	Balica et al., 2020 EPSL	JHB_Spot.169	Zircon	3.56	803	1.487	0.0052	9.72	0.0408	3.13	3.04	0.643	16.06	5.82	75.2	25.19	119.9	28.54	358.4	45.25	9900		83.9	120.9	0.104483	0.209821	0.0177235	163.613	0.281336	3432.58		Calculated compositions	74.4068	2.92869	4.70048	1.058	2.78707	2.50781	0.0403461	0.0291122	2.03163	14.1987	0.27719	0.623062	36.6448	55.2613	25.0321	6.23554	1.36786
Balica et al., 2020 EPSL	Balica et al., 2020 EPSL	JHB_Spot.171	Zircon	4.11	544.5	1.888	0.0039	10.92	0.0368	3.082	2.19	0.374	12.36	4.32	57.4	19.78	92.5	21.62	267.1	32.25	9910		95.6	116.9	0.175574	0.214901	0.019749	223.486	0.219768	3377.79		Calculated compositions	72.8819	2.98819	4.31722	0.842692	1.37891	1.24074	0.0159687	0.0227324	2.45075	14.5835	0.209994	0.692155	35.8543	47.7881	25.8105	4.56477	1.70909
Balica et al., 2020 EPSL	Balica et al., 2020 EPSL	JHB_Spot.172	Zircon	10.95	1563	0.28	0.0238	19.49	0.343	7.98	9.74	2.317	36.78	11.72	142.6	47.23	217.4	50.98	563.3	72.4	9800		171.1	128.3	0.109469	0.253151		52.8885	0.374252	3370.32		Calculated compositions	61.4198	1.47279	4.25481	3.35633	6.30575	5.67391	0.20445	0.0843941	6.96034	15.7378	0.80168	0.346147	24.8947	18.8366	15.4201	2.66619	0.857129
Balica et al., 2020 EPSL	Balica et al., 2020 EPSL	JHB_Spot.173	Zircon	7.13	2346	2.45	0.0176	24.71	0.252	9.36	13.83	1.08	65.9	20.91	249.6	78.5	338.4	71.2	731	91.4	11190		216.4	107.8	0.0922421	0.34145	0.0113216	90.9705	0.109369	3396.37		Calculated compositions	72.472	1.69971	3.75503	1.87981	2.12243	1.90977	0.0601869	0.0184559	2.19341	13.5295	0.509968	0.45265	36.8196	34.7148	19.4456	4.27274	0.992038
Balica et al., 2020 EPSL	Balica et al., 2020 EPSL	JHB_Spot.174	Zircon	4.26	795	0.88	0.0071	6.58	0.0526	2.282	3.05	0.577	17.05	5.92	77.7	26.15	116.9	25.98	297.3	35.16	9160		35.44	30.2	0.0445786	0.261352	0.0248307	83.4811	0.244617	3576.27		Calculated compositions	71.8277	1.89545	3.86245	2.41822	3.07674	2.76845	0.0602287	0.0698651	3.12403	13.7839	0.302006	0.490737	29.5158	51.3366	19.0362	5.94028	1.36078
Balica et al., 2020 EPSL	Balica et al., 2020 EPSL	JHB_Spot.175	Zircon	4.51	874	2.77	0.005	12.7	0.0532	3.77	3.28	0.495	17.47	6.41	85.4	28.91	136.5	31.64	363.8	44.42	10410		89.5	111	0.102403	0.234744	0.0309497	190.918	0.199915	3449.38		Calculated compositions	73.9625	3.3859	3.8312	0.905468	1.51866	1.36649	0.0655837	0.0326897	2.36333	13.2977	0.370021	0.883769	48.3667	50.4116	36.4733	6.38954	1.76934
Balica et al., 2020 EPSL	Balica et al., 2020 EPSL	JHB_Spot.176	Zircon	3.64	559.4	2.657	0.0019	5.81	0.0105	1.581	1.107	0.117	8	3.573	53.8	19.73	99.8	24.3	303.4	35.9	11760		43.28	83	0.0773686	0.177324	0.0613909	318.925	0.120196	3441.87		Calculated compositions	69.5552	2.40857	3.48329	0.939358	2.40696	2.16579	0.0499371	0.0647748	3.01849	13.7694	0.338877	0.691466	50.757	40.3285	20.2662	5.09887	1.74289
Balica et al., 2020 EPSL	Balica et al., 2020 EPSL	JHB_Spot.177	Zircon	4	242.6	1.416	0.0013	6.05	0.008	1.678	0.686	0.127	4.33	1.571	22.58	8.32	41.9	10.28	157.1	16.66	10900		25.16	51.1	0.10371	0.14373	0.0562798	459.963	0.225279	3389.88		Calculated compositions	73.3364	2.02853	4.31939	0.800415	2.70356	2.43266	0.0227536	0.0605064	2.32742	14.7296	0.201185	0.469634	20.9454	44.2699	25.0845	4.29444	1.48929
Balica et al., 2020 EPSL	Balica et al., 2020 EPSL	JHB_Spot.179	Zircon	5.19	580	2.71	0.003	12.33	0.0345	3.5	2.21	0.376	12.49	4.51	60.7	21.39	100.6	23.67	290	34.99	10200		74.5	96.1	0.128448	0.20931	0.0363758	297.151	0.218793	3376.87		Calculated compositions	74.353	2.5807	4.37218	1.01154	0.77967	0.701547	0.051998	0.0425815	2.52824	13.7804	0.238709	0.590254	36.4361	29.8916	19.6858	4.03664	1.57863
Balica et al., 2020 EPSL	Balica et al., 2020 EPSL	JHB_Spot.180	Zircon	6.18	1771	3.27	0.0081	18.12	0.092	5.61	5.7	0.553	32.93	11.99	159.9	55.46	253.9	58.72	636.2	79.3	10480		161.9	124.6	0.0914173	0.251336	0.0201977	162.745	0.1234	3380.49		Calculated compositions	72.6437	1.81423	2.70196	1.34574	1.2863	1.15741	0.0809531	0.0244284	2.38475	13.3015	0.295176	0.671452	34.7933	28.4985	23.8826	6.27635	1.51175
Balica et al., 2020 EPSL	Balica et al., 2020 EPSL	JHB_Spot.181	Zircon	6.17	1066	2.14	0.0063	9.73	0.0561	3.15	3.8	0.788	20.1	7.48	98.1	33.5	155.1	37	412	52.9	9110		64.8	92.5	0.060788	0.238107	0.0330247	126.895	0.275651	3443.93		Calculated compositions	73.9721	2.02329	4.47234	0.472068	3.98521	3.58589	0.0554053	0.020159	2.01299	14.0742	0.278334	0.4524	39.1885	52.3889	26.7849	6.54084	1.8443
Balica et al., 2020 EPSL	Balica et al., 2020 EPSL	JHB_Spot.182	Zircon	16.2	1080	0.47	0.0193	9.36	0.246	4.76	7.66	1.133	28.9	9.16	106.2	33.65	146.7	32.67	351.4	41.68	8730		49.8	37.5	0.0461111	0.30222	0.00943775	33.3054	0.232804	3755.27		Calculated compositions	62.0311	1.85442	4.61257	2.57685	5.42258	4.87924	0.144938	0.0827136	4.79046	15.2491	0.777702	0.402036	45.3505	82.0737	27.914	5.35209	1.21923
Balica et al., 2020 EPSL	Balica et al., 2020 EPSL	JHB_Spot.183	Zircon	4.54	553.5	1.236	0.0023	10.4	0.0548	3.27	2.35	0.518	12.27	4.4	59	19.99	92.3	21.98	258.5	30.31	9130		82.6	149.7	0.149232	0.22824	0.0149637	227.124	0.294915	3558.73		Calculated compositions	71.3632	2.59838	4.40469	1.12143	1.94124	1.74673	0.0271129	0.0275466	2.51017	15.1876	0.38301	0.589912	39.78	49.9694	30.0291	4.93607	1.55926
Balica et al., 2020 EPSL	Balica et al., 2020 EPSL	JHB_Spot.184	Zircon	5.22	817	3.73	0.0058	15.89	0.0424	4.48	2.89	0.311	16.77	5.97	79.7	27.64	129.8	30.79	359	45.13	11250		114.9	136.5	0.140636	0.222006	0.032463	248.434	0.136574	3388.71		Calculated compositions	73.7256	2.90951	3.52477	1.24751	1.74284	1.56821	0.0549185	0.0355207	2.43423	12.9354	0.338255	0.825448	45.0432	68.5211	26.1659	7.83979	1.8808
Balica et al., 2020 EPSL	Balica et al., 2020 EPSL	JHB_Spot.186	Zircon	7.2	2463	2.43	0.05	17.25	0.507	9.11	13.65	2.295	57.5	18.44	235.7	78.8	356.5	80.8	827	106.9	9210		282.9	235.7	0.11486	0.285006	0.00858961	26.5635	0.250441	3410.28		Calculated compositions	72.77	2.61304	3.85602	2.26267	3.35528	3.01908	0.0812918	0.0489801	2.92729	14.7035	0.461239	0.677651	33.1781	45.2514	29.5603	3.94108	1.56011
Balica et al., 2020 EPSL	Balica et al., 2020 EPSL	JHB_Spot.187	Zircon	7.88	870	3.1	0.233	11.21	0.156	3.56	3.25	0.435	17.92	6.38	85.7	28.53	134.6	32.52	376.1	45.87	10250		106.9	142.1	0.122874	0.227865	0.0289991	14.4162	0.174262	3351.29		Calculated compositions	71.7811	3.43496	4.23024	1.10199	1.00383	0.903249	0.0387425	0.0117985	2.36796	14.4186	0.226892	0.812001	58.0492	65.2677	33.4528	6.66347	1.8381
Balica et al., 2020 EPSL	Balica et al., 2020 EPSL	JHB_Spot.188	Zircon	2.78	466.1	5.19	0.0059	5.94	0.0094	1.641	0.807	0.075	5.84	2.67	41.6	15.95	82.6	21.8	275.6	33.5	11330		41.74	45.5	0.0895516	0.150943	0.124341	195.56	0.105619	3384.93		Calculated compositions	68.2057	1.94956	3.21738	0.475664	2.80615	2.52498	0.0177619	0.0656913	3.74274	13.7501	0.164814	0.605947	39.6498	39.5082	21.2013	5.70391	1.69541
Balica et al., 2020 EPSL	Balica et al., 2020 EPSL	JHB_Spot.190	Zircon	3.89	1269	0.31	0.0019	5.78	0.0416	1.97	2.73	0.786	18.47	7.27	106.1	38.1	189	48.4	539	71.6	9250		87	173	0.0685579	0.196846		159.4	0.338401	3378.98		Calculated compositions	64.8001	1.05395	3.72308	2.73117	9.44855	8.50181	0.0771381	0.0826228	5.5647	14.59	0.650842	0.283085	23.3684	26.4192	18.7463	4.62485	0.939613
Balica et al., 2020 EPSL	Balica et al., 2020 EPSL	JHB_Spot.191	Zircon	4.44	369.7	0.825	0.0021	3.849	0.0296	1.238	1.371	0.484	7.41	2.71	38.07	13.03	63.5	15.74	195.9	23.12	8790		34.01	87.5	0.0919935	0.194334	0.0242576	119.695	0.464239	3546.94		Calculated compositions	64.2906	2.03988	3.96322	1.62432	4.72843	4.25464	0.0334243	0.0817342	3.24764	15.4476	0.416401	0.514702	24.607	36.6754	28.254	5.12369	1.66744
Balica et al., 2020 EPSL	Balica et al., 2020 EPSL	JHB_Spot.192	Zircon	5.61	1041	2.04	0.0035	11.37	0.0697	3.66	3.82	0.593	20.02	6.76	93.2	31.97	148.8	37.1	407	51.3	9820		80.9	119.2	0.0777137	0.228993	0.0252163	178.482	0.207307	3380.01		Calculated compositions	73.5426	3.07783	3.62812	1.08466	2.24393	2.01909	0.0556899	0.0347877	1.6596	13.1643	0.263628	0.848328	41.2869	55.4139	28.6159	6.31541	1.64968
Balica et al., 2020 EPSL	Balica et al., 2020 EPSL	JHB_Spot.193	Zircon	3.82	663	2.98	0.0039	11.89	0.0223	3.38	2.21	0.352	13.61	4.99	67.1	23.58	110.3	27.63	320.8	39.2	10500		99.2	80.1	0.149623	0.209165	0.0300403	312.595	0.196219	3362.73		Calculated compositions	72.5353	2.85904	4.15878	1.41748	1.25169	1.12627	0.0196982	0.0337888	3.3359	13.8906	0.149698	0.687472	39.9884	40.9961	22.3453	4.26622	1.46328
Balica et al., 2020 EPSL	Balica et al., 2020 EPSL	JHB_Spot.194	Zircon	4.68	823	2.25	0.0019	8.8	0.053	2.841	3.47	0.634	18.06	6.32	83.2	27.76	127.5	30.4	339	40.09	9930		93.7	206.2	0.113852	0.245428	0.0240128	215.007	0.244844	3600.86		Calculated compositions	71.8768	3.28094	4.19006	1.37198	2.71234	2.44057	0.0537059	0.0468145	2.20493	14.2336	0.29333	0.783029	40.4833	59.8805	29.746	5.35134	1.48375
Balica et al., 2020 EPSL	Balica et al., 2020 EPSL	JHB_Spot.195	Zircon	3.63	510.3	0.856	0.0025	6.33	0.0456	2.114	2.32	0.615	11.07	3.99	52.1	17.42	82.2	20.73	241	27.76	8950		38.45	45.2	0.0753478	0.216183	0.0222627	145.357	0.371006	3390.17		Calculated compositions	67.6662	1.36383	4.33993	1.62565	4.20618	3.78472	0.00307146	0.0897681	4.36317	14.641	0.383978	0.314252	28.4559	31.2586	20.3983	4.94705	1.43325
Balica et al., 2020 EPSL	Balica et al., 2020 EPSL	JHR_Spot.26	Zircon	4.73	1523	2.96	0.0226	10.24	0.145	4.25	8.06	1.167	35.64	12.37	153.9	52	222	47.9	525	65.5	8790		146.1	172.5	0.0959291	0.293143	0.0202601	43.8577	0.210503	3300.8		Calculated compositions	72.4491	2.86338	3.88013	1.12946	4.19714	3.77658	0.0372073	0.043055	1.93316	14.2931	0.4252	0.737959	44.5575	51.0279	26.9574	5.49467	1.94101
Balica et al., 2020 EPSL	Balica et al., 2020 EPSL	JHR_Spot.27	Zircon	6.06	2070	6.89	0.138	19.79	0.371	8.66	22.8	2.71	89	25.8	256	72	278	56.4	586	67.6	9010		217.4	236.5	0.105024	0.43686	0.0316927	21.4439	0.183921	3385.3		Calculated compositions	72.1099	4.02076	3.85805	1.28175	2.3338	2.09995	0.0800107	0.0196424	1.30922	14.1964	0.455217	1.04218	45.4152	52.8826	29.7327	5.33723	1.39614
Balica et al., 2020 EPSL	Balica et al., 2020 EPSL	JHR_Spot.28	Zircon	4.85	97.2	0.622	0.0154	0.86	0.037	0.44	0.58	0.106	2.38	0.88	10.1	3.32	16.94	4.39	89.9	8.93	8480		26.7	38.08	0.274691	0.112347	0.0232959	8.83328	0.275821	3821.5		Calculated compositions	67.7306	1.76987	3.43309	3.45582	7.20923	6.48686	0.0204158	0.112682	4.84654	14.697	0.417126	0.515533	32.7795	33.1088	19.7577	3.63857	0.805518
Balica et al., 2020 EPSL	Balica et al., 2020 EPSL	JHR_Spot.30	Zircon	2.58	784	3.46	0.0025	11.69	0.0248	3.25	2.1	0.246	12.86	5.34	76.5	27.51	128.8	29.67	365.2	44.83	10480		88.4	129.6	0.112755	0.209474	0.0391403	364.002	0.14472	3323.4		Calculated compositions	75.731	2.86352	3.83024	0.939205	1.5795	1.42123	0.036104	0.0431162	2.40396	12.6774	0.253311	0.747609	50.4754	64.4568	29.0919	7.45847	1.53615
Balica et al., 2020 EPSL	Balica et al., 2020 EPSL	JHR_Spot.32	Zircon	4.88	477.6	3.92	0.002	4.24	0.024	1.403	1.561	0.187	9.26	3.447	50	18.16	82.8	18.94	239	28.03	9110		29.09	46.3	0.0609087	0.209205	0.134754	150.048	0.150369	3973.5		Calculated compositions	70.937	1.73705	3.93678	0.572404	3.1067	2.79541	0.0767456	0.0334497	2.40861	13.0755	0.147469	0.441236	37.9153	37.8096	21.8759	5.83129	1.6979
Balica et al., 2020 EPSL	Balica et al., 2020 EPSL	JHR_Spot.33	Zircon	4.97	466.3	1.632	0.112	5.1	0.124	1.95	2.15	0.539	10.76	3.86	50.7	16.89	74	17.43	220.7	27.13	8380		56.62	170	0.121424	0.229724	0.0288237	10.6105	0.3426	3514.4		Calculated compositions	67.3561	2.51928	4.29331	0.100842	5.14464	4.62915	0.0681923	0.0954975	2.45578	14.4024	0.473247	0.586791	36.288	48.7428	27.8295	4.61625	2.14627
Balica et al., 2020 EPSL	Balica et al., 2020 EPSL	JHR_Spot.37	Zircon	2.1	1241	5.99	0.0021	10.31	0.027	2.913	2.304	0.118	15.99	6.71	104.6	38.99	187.4	44.06	511.1	65.3	11640		79.1	140.6	0.0637389	0.204657	0.0757269	335.7	0.0594347	3541.1		Calculated compositions	76.3791	3.07048	2.78374	1.01074	1.94577	1.7508	0.0204555	0.0409003	1.32687	12.3176	0.366087	1.10301	40.5195	46.1036	25.4806	6.60745	1.35007
Balica et al., 2020 EPSL	Balica et al., 2020 EPSL	JHR_Spot.38	Zircon	3.28	1314	4.87	0.0026	29.1	0.0283	7.78	1.51	0.494	10.38	4.04	68.9	28.34	161	45.6	527	69.7	10130		131	157	0.0996956	0.13074	0.0371756	831.759	0.381473	3343.1		Calculated compositions	65.9518	2.22627	4.06952	2.47886	3.75207	3.37611	0.0688501	0.0712706	4.7963	14.8297	0.366759	0.547061	30.1801	11.7544	21.7761	3.87663	1.22661
Balica et al., 2020 EPSL	Balica et al., 2020 EPSL	JHR_Spot.39	Zircon	4.85	953	4.61	0.0044	22.52	0.0447	6.35	2.92	0.187	16.41	5.95	85.6	30.43	141.7	32.04	384.5	46.9	11150		148.1	193.9	0.155404	0.222627	0.0311276	393.707	0.0825885	3417.3		Calculated compositions	72.861	3.18322	3.36258	1.4069	2.00718	1.80606	0.0501957	0.0460083	0.904965	12.6199	0.286023	0.946659	29.5844	46.5996	15.7632	6.28071	1.61925
Balica et al., 2020 EPSL	Balica et al., 2020 EPSL	JHR_Spot.40	Zircon	7.58	1152	2.96	0.0079	17.56	0.1	5.46	5.18	0.388	26.96	8.59	113.1	38.12	164.8	35.58	391.8	47.83	9530		124.9	59.8	0.10842	0.288668	0.023699	153.178	0.100376	3383.9		Calculated compositions	75.5271	2.62463	3.64855	0.442939	0.581798	0.523501	0.0093083	0.0189756	0.696607	13.009	0.305342	0.719364	41.6281	38.0262	19.9269	5.39809	1.32
Balica et al., 2020 EPSL	Balica et al., 2020 EPSL	JHR_Spot.44	Zircon	5.78	829	2.01	0.0053	10.74	0.0622	3.364	3.62	0.588	19.34	6.04	81.5	27.23	128.1	28.16	326.5	43.58	8650		84.5	89.7	0.10193	0.249617	0.023787	145.029	0.214842	3352.3		Calculated compositions	75.0276	3.36941	4.09918	0.438704	3.00377	2.70279	0.00888667	0.0304518	1.69897	13.4606	0.147273	0.821973	47.6179	59.7022	32.0865	6.2172	2.1295
Balica et al., 2020 EPSL	Balica et al., 2020 EPSL	JHR_Spot.45	Zircon	3.69	461.2	2.244	0.0031	12.17	0.0255	3.32	1.472	0.191	9.26	3.211	47.41	16.93	83.1	19.34	257.5	31.86	11330		42.19	48.2	0.0914788	0.184117	0.053188	335.602	0.15816	3364.9		Calculated compositions	70.7422	2.50673	3.52166	0.576036	1.0609	0.954601	0.0354599	0.0547828	2.76085	12.8536	0.230187	0.711804	33.9934	32.9627	19.2897	4.96342	1.85724
Balica et al., 2020 EPSL	Balica et al., 2020 EPSL	JHR_Spot.46	Zircon	7.76	1143	2.5	0.0073	14.91	0.096	4.72	4.99	0.854	26.17	8.19	109.3	35.93	164.5	36.35	413.1	52.6	9790		76.2	68.1	0.0666667	0.264585	0.0328084	138.091	0.22847	3369.6		Calculated compositions	72.2976	1.67467	4.18715	1.05127	2.12341	1.91065	0.0567603	0.0446176	2.03302	14.1585	0.353222	0.399954	38.182	39.9651	20.3235	5.14961	1.42621
Balica et al., 2020 EPSL	Balica et al., 2020 EPSL	JHR_Spot.47	Zircon	3.18	322.2	1.357	0.0027	14.07	0.0214	3.71	1.291	0.477	6.99	2.359	32.79	10.62	52.1	12.54	181.1	20.68	10440		32.5	49.7	0.100869	0.18106	0.0417538	453.827	0.485445	3404.2		Calculated compositions	69.4318	2.25129	4.39926	0.149422	1.03545	0.931698	0.035463	0.0299551	1.93432	14.9232	0.260928	0.511743	26.7945	37.51	16.8186	2.96289	1.1858
Balica et al., 2020 EPSL	Balica et al., 2020 EPSL	JHR_Spot.48	Zircon	4.89	355.7	1.878	0.0215	9.18	0.0468	2.644	1.391	0.149	7.45	2.552	36.5	12.53	62.29	14.75	203.3	24.06	10900		30.25	39	0.0850436	0.179538	0.0620826	70.9553	0.141504	3367.9		Calculated compositions	70.6807	2.5758	3.441	1.19383	1.98004	1.78164	0.0875423	0.0337927	1.53429	12.6355	0.125108	0.748561	42.4004	42.8519	25.7806	4.38716	1.51436
Balica et al., 2020 EPSL	Balica et al., 2020 EPSL	JHR_Spot.49	Zircon	4.61	633	1.1	0.0083	7.13	0.0427	2.253	2.2	0.684	11.12	3.87	56	19.13	101.3	24.85	323	44.57	8820		48.3	86.2	0.0763033	0.173375	0.0227743	92.8584	0.422782	3352		Calculated compositions	65.6791	1.45592	4.12376	2.9355	3.42778	3.08432	0.0483009	0.0717313	5.40932	15.3932	0.296175	0.353057	40.4384	41.6332	24.8859	5.03259	1.35732
Balica et al., 2020 EPSL	Balica et al., 2020 EPSL	JHR_Spot.50	Zircon	4.85	1026	3.15	0.079	23.48	0.174	6.91	3.62	0.841	18.89	6.77	94.7	31.34	153.6	35.47	426.4	54.78	10710		169	326	0.164717	0.222092	0.0186391	49.1015	0.310921	3501.9		Calculated compositions	70.7162	3.19648	3.77176	1.46658	1.90319	1.71249	0.0917618	0.0552692	3.12493	14.5465	0.456635	0.847475	32.5887	30.9149	20.5787	4.90356	1.13614
Balica et al., 2020 EPSL	Balica et al., 2020 EPSL	JHR_Spot.52	Zircon	8.07	1179	0.66	0.0381	9.85	0.309	5.08	7.34	2.52	28.82	8.92	112.4	36.95	175.3	39.96	449	58.73	8550		133.1	187.4	0.112892	0.250334		22.2576	0.529699	3474.7		Calculated compositions	64.4839	2.29369	4.08776	3.17942	3.10408	2.79305	0.133559	0.0711625	6.20399	15.8165	0.619587	0.561111	35.8113	42.6228	24.9124	4.34616	0.796568
Balica et al., 2020 EPSL	Balica et al., 2020 EPSL	JHR_Spot.54	Zircon	5.09	972	1.79	0.042	16.22	0.062	4.73	3.51	0.538	20.2	7.14	91.7	30.2	141	31.5	354	45.7	9960		90.1	88.5	0.0926955	0.25904	0.0198668	77.9318	0.195333	3359.9		Calculated compositions	73.6104	2.8409	3.75124	0.951422	0.654681	0.589082	0.0413253	0.0293916	2.10055	13.576	0.319004	0.757322	53.2625	55.0991	31.014	6.32801	1.82043
Balica et al., 2020 EPSL	Balica et al., 2020 EPSL	JHR_Spot.55	Zircon	7.56	1013	3.38	0.0031	20.16	0.055	5.74	3.59	0.302	20.02	7.44	97.6	31.54	145	32.1	354.8	44.27	9710		122.7	105	0.121125	0.275085	0.0275469	378.541	0.108906	3370.1		Calculated compositions	72.4901	3.14775	3.99	0.504492	0.505717	0.455044	0.0205055	0.0212875	0.915317	13.4065	0.216733	0.78891	40.1569	51.7777	27.295	5.8738	1.67647
Balica et al., 2020 EPSL	Balica et al., 2020 EPSL	JHR_Spot.60	Zircon	5.06	1082	1.08	0.0092	13.09	0.0906	4.3	4.77	0.862	22.65	8.41	104.2	34.55	157.8	34.85	382.3	49.52	8400		145.5	229.2	0.134473	0.272561	0.00742268	111.165	0.253535	3469.1		Calculated compositions	72.6906	2.85205	3.95185	1.62132	2.9193	2.62679	0.0769726	0.0526317	2.56245	14.3775	0.496968	0.721699	44.8032	61.9576	27.799	4.33947	0.815996
Balica et al., 2020 EPSL	Balica et al., 2020 EPSL	JHR_Spot.64	Zircon	5.92	556	2.52	0.0036	13.1	0.0338	3.65	2.01	0.289	11.01	4.39	57.94	20.21	94.2	21.96	264.7	32.27	9830		72.9	86.2	0.131115	0.218889	0.0345679	291.17	0.187815	3358.1		Calculated compositions	75.3406	2.84655	4.21067	0.529627	-0.14347	-0.129094	0.0492918	0.0378843	2.34793	14.0596	0.216862	0.676032	37.4993	45.7251	25.0101	6.09857	1.93829
Balica et al., 2020 EPSL	Balica et al., 2020 EPSL	JHR_Spot.66	Zircon	3.56	880	1.47	0.0025	6.26	0.0327	1.901	2.42	0.566	14.96	5.99	84.8	29.49	140	31.39	354.2	43.42	8810		46	69.2	0.0522727	0.239413	0.0319565	169.752	0.287585	3986.1		Calculated compositions	67.7469	1.35674	4.68398	1.32532	7.34655	6.61042	0.128387	0.103595	3.87656	14.6091	0.43793	0.289656	38.7899	58.3572	30.6453	7.0294	2.33719
Balica et al., 2020 EPSL	Balica et al., 2020 EPSL	JHR_Spot.67	Zircon	19.61	2193	1.34	0.136	15.39	0.764	9.29	13.43	2.43	54.1	18.59	224.2	73	310	64.8	661	82	8050		134.4	68.8	0.0612859	0.339183	0.00997024	11.706	0.275609	3454.6		Calculated compositions	66.87	1.29143	5.04064	2.13812	4.91561	4.42306	0.11503	0.0618313	4.02961	14.4204	0.648468	0.256203	29.7176	49.2565	22.9326	1.6332	1.24607
Balica et al., 2020 EPSL	Balica et al., 2020 EPSL	JHR_Spot.69	Zircon	2.81	1112	1.69	0.004	13.19	0.0536	3.912	3.44	1.082	17.22	7.06	97.9	34.04	166.7	40.52	483.8	63.1	9830		117.9	230.1	0.106025	0.202356	0.0143342	220.86	0.429789	3450.1		Calculated compositions	70.0057	2.35859	4.23058	1.64464	2.94642	2.65119	0.057809	0.0369046	3.67408	14.7772	0.397522	0.55751	37.7235	40.9249	27.6791	5.73172	1.02822
Balica et al., 2020 EPSL	Balica et al., 2020 EPSL	JHR_Spot.73	Zircon	7.46	1483	0.82	0.071	11.15	0.121	3.82	5	2.3	26.86	9.85	130	45.6	216	52.2	581.3	79.9	8027		111.9	182.7	0.0754552	0.223637	0.00732797	29.4943	0.606755	3886.7		Calculated compositions	68.2262	1.25721	3.77259	2.40645	4.22569	3.80228	0.180888	0.0990651	4.99792	16.6307	0.522566	0.333249	26.9506	54.0051	27.34	4.61898	1.25515
Balica et al., 2020 EPSL	Balica et al., 2020 EPSL	JHR_Spot.75	Zircon	5.83	699	1.13	0.0063	3.658	0.0267	1.362	2.33	0.534	12.36	4.61	64.2	22.82	111.6	26.47	319.3	38.94	8470		52.6	75.1	0.0752504	0.201065	0.0214829	69.1516	0.304213	3359.8		Calculated compositions	64.5919	1.28705	4.00973	2.74911	6.34614	5.71026	0.0473581	0.0859183	4.2732	13.8515	0.236995	0.32098	30.157	27.5571	17.0767	4.35105	1.16589
Balica et al., 2020 EPSL	Balica et al., 2020 EPSL	JHR_Spot.76	Zircon	12.37	2103	1.47	0.0168	12.48	0.318	6.73	15.41	0.651	62.85	20.47	230.8	72.4	291.2	60.1	572.8	63.9	10840		232.3	112.9	0.110461	0.402933	0.00632802	41.8631	0.0639515	3376.4		Calculated compositions	72.7415	2.24203	3.86572	1.52012	1.91304	1.72136	0.0939979	0.0257929	2.14115	13.7798	0.418372	0.579977	49.0538	45.723	22.8025	5.05098	1.11537
Balica et al., 2020 EPSL	Balica et al., 2020 EPSL	JHR_Spot.77	Zircon	9.38	979	3.28	0.0068	28.02	0.083	7.86	4.62	0.348	23.14	7.45	94.1	32.12	140.2	30.43	348.5	39.2	10430		140.6	60	0.143616	0.270014	0.0233286	289.174	0.102896	3982.2		Calculated compositions	72.5256	3.15459	4.39456	0.914705	0.392869	0.353503	0.0272149	0.0398622	1.55241	13.8161	0.330943	0.71784	43.1108	49.4072	29.7097	5.5707	1.36229
Balica et al., 2020 EPSL	Balica et al., 2020 EPSL	JHR_Spot.78	Zircon	6.97	1402	2.04	0.198	7.9	0.45	4.53	7.97	1.708	34.5	11.11	141.3	47.7	213.8	48.1	516	63.7	8780		115.3	133.2	0.0822397	0.273837	0.017693	6.48893	0.3149	3312.7		Calculated compositions	71.7385	1.92601	4.26364	1.0588	2.98204	2.68324	0.0242905	0.0111432	3.60944	14.6631	0.257323	0.451729	50.6403	87.832	44.074	5.77354	1.45751
Balica et al., 2020 EPSL	Balica et al., 2020 EPSL	JHR_Spot.83	Zircon	6.49	622	2.693	0.0188	14.05	0.0458	4.088	2.5	0.288	13.39	4.52	63.1	22.2	100.7	23.38	281.7	31.73	10380		52	43.8	0.0836013	0.223997	0.0517885	117.395	0.152179	3377.4		Calculated compositions	72.9984	1.9893	3.73557	1.05024	1.54222	1.38769	0.0607839	0.0444334	2.25268	12.5714	0.205808	0.532529	37.7573	23.7608	20.5059	5.72168	2.03374
Balica et al., 2020 EPSL	Balica et al., 2020 EPSL	JHR_Spot.84	Zircon	7.9	911	2.77	0.004	16.52	0.071	4.82	3.87	0.446	20.15	6.48	86.5	30.15	135.9	30.86	350.3	41.7	10070		61.61	42.9	0.067629	0.246931	0.0449602	240.345	0.154406	3388.1		Calculated compositions	71.7545	1.96261	3.89242	1.23495	2.5185	2.26614	0.0561086	0.0472375	1.77491	13.3913	0.459559	0.504215	40.4819	42.6909	26.9965	5.29486	2.01098
Balica et al., 2020 EPSL	Balica et al., 2020 EPSL	JHR_Spot.85	Zircon	6.14	1033	1.92	0.0065	6.29	0.0494	2.183	2.71	0.876	15.21	5.58	81.8	30.97	154.2	37.95	442.9	54.82	8230		84.8	147.6	0.082091	0.184692	0.0226415	86.0627	0.417137	3461.7		Calculated compositions	67.606	2.53881	3.89164	2.24667	6.57398	5.91527	0.0772654	0.0878091	3.50486	14.3831	0.435006	0.652375	38.1666	46.3366	26.6845	6.33113	1.9975
Balica et al., 2020 EPSL	Balica et al., 2020 EPSL	JHR_Spot.87	Zircon	7.07	1093	18.78	0.0061	7.3	0.0301	2.159	2.54	0.227	16.01	6.41	94	33.52	163.1	38.9	451	52.1	10380		75.5	183.5	0.0690759	0.208426	0.248742	132.087	0.108827	3968.5		Calculated compositions	75.2219	3.26073	3.19731	1.0017	2.38543	2.14641	0.0568631	0.0427065	1.03703	12.6993	0.18072	1.01984	54.9861	68.295	31.8894	7.48462	1.38977
Balica et al., 2020 EPSL	Balica et al., 2020 EPSL	JHR_Spot.89	Zircon	7.09	933	2.68	0.0063	17	0.111	5.31	4.51	0.591	20.68	6.71	87	29.67	137	30.85	352.5	40.66	10120		85.6	76.6	0.0917471	0.246809	0.0313084	157.617	0.187089	3371.2		Calculated compositions	72.7786	2.99623	3.76473	0.977775	1.52575	1.37287	0.0422525	0.0318539	2.31536	13.8585	0.386201	0.795868	50.3192	54.9695	40.7469	6.37118	1.63814
Balica et al., 2020 EPSL	Balica et al., 2020 EPSL	JHR_Spot.90	Zircon	5.9	439.3	1.741	0.0035	14.41	0.0391	4.01	2.32	0.488	11.76	3.769	47.91	16.13	74	17.15	219.1	23.72	9760		104	53.1	0.23674	0.218667	0.0167404	302.013	0.285625	3362.1		Calculated compositions	68.8197	2.4399	4.64459	0.956625	2.16835	1.95108	0.0210695	0.0283616	3.02703	14.231	0.1726	0.525321	38.0835	57.7688	20.2647	5.59534	1.60701
Balica et al., 2020 EPSL	Balica et al., 2020 EPSL	JHR_Spot.91	Zircon	5.13	2386	7.44	0.16	14.9	0.28	5.25	7.08	1.12	42.7	16.53	229	78.7	368	83.4	865	105.9	10290		161	219	0.0674769	0.26474	0.0462112	17.2596	0.19693	3357.7		Calculated compositions	75.2399	2.72076	3.40664	1.16284	1.86586	1.6789	0.0335752	0.0180895	1.96819	12.7304	0.279097	0.798663	36.1043	60.0052	28.014	6.6746	1.51199
Balica et al., 2020 EPSL	Balica et al., 2020 EPSL	JHR_Spot.92	Zircon	17.6	2176	3.28	0.0086	6	0.126	2.91	6.81	1.414	40	14.78	201.9	70.1	324.7	73.2	774	92.9	8520		91.6	124	0.0420956	0.260853	0.0358079	44.6891	0.261921	3342.1		Calculated compositions	72.5974	1.68522	3.49905	1.18436	7.86235	7.07454	0.0807795	0.103012	2.29658	13.5392	0.399716	0.481623	33.64	59.3328	25.23	5.9003	2.31842
Balica et al., 2020 EPSL	Balica et al., 2020 EPSL	JHR_Spot.94	Zircon	6.16	1374	0.93	0.0039	9.22	0.101	3.6	6.76	0.414	33.87	11.22	132.9	43.18	192.4	41.4	436.3	49.26	9580		238.6	182.8	0.173654	0.304607		113.9	0.0836456	3402.8		Calculated compositions	72.7808	2.77971	3.46421	0.712011	3.97473	3.57646	0.0730407	0.040415	0.903431	13.4702	0.524689	0.802408	42.3106	48.1305	20.6467	5.10624	1.18347
Balica et al., 2020 EPSL	Balica et al., 2020 EPSL	JHR_Spot.95	Zircon	3.2	670	1.481	0.0067	16.7	0.029	4.4	1.05	0.7	5.9	2.37	36.8	14.6	78	20.3	275	33.2	10280		52	49.3	0.0776119	0.133818	0.0284808	293.741	0.859807	3384.3		Calculated compositions	62.4887	2.06546	4.16571	2.50567	3.37582	3.03757	0.0962368	0.0827248	5.47202	17.1297	0.462908	0.495825	37.0987	47.3816	29.2408	6.12639	1.50885
Balica et al., 2020 EPSL	Balica et al., 2020 EPSL	JHR_Spot.96	Zircon	3.78	988	3.16	0.342	11.84	0.264	4.24	4.07	1.156	18.18	6.63	85	29.31	152	37.11	448	58.3	9720		118.2	275.7	0.119636	0.189732	0.0267343	9.66098	0.410854	3351.7		Calculated compositions	68.3701	3.00531	4.38954	1.34571	2.32084	2.08829	0.0274606	0.0385472	3.59033	15.2091	0.317824	0.684653	44.2054	41.8246	31.1984	5.73908	1.25144
Balica et al., 2020 EPSL	Balica et al., 2020 EPSL	JHR_Spot.97	Zircon	3.65	976	0.57	0.0046	6.36	0.0439	2.173	3.7	0.954	20.2	6.81	86.9	29.05	138.2	31.13	354.2	40.94	9330		115.6	129.7	0.118443	0.245342		109.731	0.337361	3475.3		Calculated compositions	68.1726	2.07358	4.18505	2.62234	8.07121	7.26247	0.0898646	0.0694547	4.79898	14.6279	0.697818	0.495472	24.8009	44.5353	23.3864	5.31455	1.05651
Balica et al., 2020 EPSL	Balica et al., 2020 EPSL	JHR_Spot.102	Zircon	7.1	656	2.25	0.119	12.1	0.169	4.05	3.23	0.648	15.08	5.37	66.34	22.65	107.9	25.09	289.3	34.55	9390		111	97	0.169207	0.229312	0.0202703	20.9196	0.283855	3375.9		Calculated compositions	72.051	3.17976	4.33135	1.16569	1.04906	0.943948	0.0221284	0.0141605	2.25088	14.4988	0.22759	0.734127	37.2555	36.3626	14.2522	5.00421	1.60474
Balica et al., 2020 EPSL	Balica et al., 2020 EPSL	JHR_Spot.103	Zircon	6.84	1129	2.2	0.0065	9.25	0.0651	3.15	4.31	0.424	22.14	7.97	100.5	34.28	165.3	38.01	428.2	51.3	10100		102.4	104.2	0.0906997	0.234703	0.0214844	110.25	0.132697	3417.4		Calculated compositions	76.2179	2.78213	3.1282	1.38811	0.840522	0.756302	0.020196	0.019285	2.43807	12.6973	0.344638	0.88937	49.2115	62.0235	32.0604	6.9931	1.72148
Balica et al., 2020 EPSL	Balica et al., 2020 EPSL	JHR_Spot.104	Zircon	7.22	1064	3.14	0.0075	14.37	0.0669	4.44	4.27	0.389	22.21	7.78	97.4	32.86	154.1	34.17	382.1	45.07	9950		68.25	53	0.0641447	0.254907	0.0460073	157.289	0.12212	3389.1		Calculated compositions	74.9151	2.61284	3.48412	0.373813	1.34852	1.2134	0.0330373	0.0307879	0.727693	12.5566	0.361549	0.749929	49.1306	51.3117	28.5779	5.79465	1.8157
Balica et al., 2020 EPSL	Balica et al., 2020 EPSL	JHR_Spot.105	Zircon	6.57	1362	2.4	0.0126	12.26	0.202	5.06	7.16	0.968	32.3	10.6	127.8	42.6	196.9	44.68	474	59.2	10120		80.2	60.8	0.058884	0.26962	0.0299252	59.5819	0.194599	3396.9		Calculated compositions	71.7156	2.05696	3.13756	1.4313	2.30953	2.07811	0.0377509	0.0508655	2.31132	13.9742	0.501662	0.655591	41.2155	38.394	25.9486	4.91241	1.14125
Balica et al., 2020 EPSL	Balica et al., 2020 EPSL	JHR_Spot.106	Zircon	5.17	516	1.926	0.0069	10.47	0.0335	3.07	1.77	0.313	10.18	3.815	51.5	18.1	89.9	21.41	267.7	31.89	10210		53.64	65.4	0.103953	0.19238	0.035906	168.843	0.225428	3377.7		Calculated compositions	76.5085	2.51657	4.24789	0.891239	0.855772	0.770024	0.0292269	0.0342983	1.97883	13.7116	0.189071	0.592428	39.7346	36.6937	23.0635	5.58618	2.24149
Balica et al., 2020 EPSL	Balica et al., 2020 EPSL	JHR_Spot.108	Zircon	6.94	1367	1.66	0.0143	13.3	0.204	5.64	8.52	1.245	35.74	11.55	134.7	44.95	205.6	46.29	489.1	61.8	9080		138	126.4	0.100951	0.275404	0.012029	60.3744	0.21812	3358.6		Calculated compositions	70.0173	2.92056	3.68342	1.46637	2.40144	2.16081	0.0343853	0.0306968	2.22344	14.9477	0.418752	0.792894	41.3975	49.4502	32.7217	5.31301	1.51959
Balica et al., 2020 EPSL	Balica et al., 2020 EPSL	JHR_Spot.109	Zircon	7.04	949	1.55	0.0077	9.19	0.094	3.2	3.76	1.37	19.09	6.68	82.4	29.33	146.7	35.92	419.2	57.8	8310		59.1	91.4	0.0622761	0.196565	0.0262267	83.7511	0.494365	3350.7		Calculated compositions	68.3747	2.12152	4.03578	2.66724	4.16172	3.74471	0.01911	0.0449615	3.8441	15.5908	0.187144	0.525678	40.0932	44.7842	23.4257	4.84039	1.18633
Balica et al., 2020 EPSL	Balica et al., 2020 EPSL	JHR_Spot.110	Zircon	4.51	585	2.45	0.0013	11.55	0.0324	3.13	1.81	0.196	11.1	4.02	53.3	19.4	95.8	22.6	275	33.3	11220		52.1	56.5	0.0890598	0.193818	0.047025	436.337	0.133684	3384.2		Calculated compositions	71.0858	2.55309	3.74526	1.28063	1.33268	1.19915	0.0688571	0.059492	3.15332	12.8501	0.375488	0.681684	42.9751	40.4192	21.7472	5.21606	1.91449
Balica et al., 2020 EPSL	Balica et al., 2020 EPSL	JHR_Spot.116	Zircon	0.193	30.56	0.1094	7.9e-05	0.3386	0.00077	0.0956	0.066	0.0129	0.506	0.1954	2.777	1.057	5.37	1.348	17.56	2.25	695		3.187	6.43	0.104287	0.158144	0.034327	336.599	0.215807	3571.6		Calculated compositions	63.7375	1.47855	3.76294	3.20731	9.13937	8.22361	0.110348	0.126339	6.31238	13.4232	0.539611	0.392923	35.8523	90.7335	46.8949	8.37131	1.75233
Balica et al., 2020 EPSL	Balica et al., 2020 EPSL	JHR_Spot.117	Zircon	19.5	581	1.446	0.0096	9.35	0.0671	2.95	2.753	0.613	14.12	4.75	58.5	20.3	93.3	21.76	250	31.29	8500		38.36	33.23	0.0660241	0.234	0.0376955	90.3232	0.300582	3492.7		Calculated compositions	69.5196	1.90558	4.49159	1.64197	3.86786	3.4803	0.0708171	0.0719269	2.16551	14.5895	0.444076	0.424255	31.5398	23.7286	15.6785	4.04685	1.39021
Balica et al., 2020 EPSL	Balica et al., 2020 EPSL	JHR_Spot.118	Zircon	5.9	1874	2.44	0.086	15.2	0.494	8.05	13.73	1.565	53.4	16.19	190.1	62.64	275.8	59.35	613	79.4	8690		172	197.1	0.0917823	0.310114	0.014186	18.0807	0.176698	3966.3		Calculated compositions	69.6864	2.307	3.6571	1.80122	4.43151	3.98747	0.108402	0.0437465	3.16355	14.9351	0.596664	0.630828	40.4469	69.3428	29.5461	4.6668	2.08635
Balica et al., 2020 EPSL	Balica et al., 2020 EPSL	JHR_Spot.121	Zircon	5.47	918	2.01	0.003	9.49	0.0478	2.97	3.21	0.598	18.5	6.43	83.9	29.6	138.1	32.2	358	45.8	8890		74.3	110	0.0809368	0.234358	0.0270525	194.302	0.237239	3343.6		Calculated compositions	75.566	2.71503	4.52497	0.697886	3.18705	2.86771	0.027618	0.0385816	1.77054	13.6059	0.207749	0.60001	48.6778	74.9851	39.3721	7.41635	1.91531
Balica et al., 2020 EPSL	Balica et al., 2020 EPSL	JHR_Spot.122	Zircon	6.83	810	1.82	0.0055	8.08	0.0456	2.502	2.88	0.466	16.7	5.658	75.1	26.12	121.6	27.58	316.7	39.72	8820		65.16	79.3	0.0804444	0.237133	0.0279312	125.093	0.205426	3370.5		Calculated compositions	72.9341	2.15574	4.01872	1.29825	1.98017	1.78176	0.0214472	0.0361547	2.40995	13.593	0.101296	0.536425	41.1478	62.6958	35.693	7.14878	2.01572
Balica et al., 2020 EPSL	Balica et al., 2020 EPSL	JHR_Spot.123	Zircon	1.44	949	2.96	0.002	4.371	0.0164	1.291	1.87	0.202	14.12	5.51	80.1	29.19	143.8	35.71	425	55.8	10050		127.9	251	0.134773	0.188471	0.0231431	187.124	0.120181	3447.7		Calculated compositions	71.7626	2.17039	3.35539	1.86067	3.61617	3.25383	0.0406144	0.053057	3.44234	12.8078	0.407651	0.646838	41.473	42.9766	25.1212	7.04065	1.49084
Balica et al., 2020 EPSL	Balica et al., 2020 EPSL	JHR_Spot.124	Zircon	3.12	334.9	0.622	0.0016	1.367	0.0183	0.495	0.867	0.258	5.85	2.302	31.24	11.64	57.2	13.89	180.3	21.03	9240		20.22	41.3	0.0603762	0.173267	0.0307616	61.9395	0.350232	3679.9		Calculated compositions	69.1824	1.42447	3.91221	1.68441	6.93762	6.24247	0.0177538	0.0750928	3.72871	14.4003	0.485773	0.364108	21.4461	9.89352	20.4058	3.6157	1.06498
Balica et al., 2020 EPSL	Balica et al., 2020 EPSL	JHR_Spot.126	Zircon	9.8	2215	1.95	0.0192	13.68	0.27	6.23	11.21	2.395	54	17.78	228.4	74.3	318	67.4	641	76.7	8060		77.4	66.4	0.0349436	0.356318	0.0251938	46.5841	0.297598	3362		Calculated compositions	67.7075	1.22362	4.82235	1.67705	4.91279	4.42053	0.0524432	0.0489225	3.4255	15.194	0.44204	0.253739	38.2623	50.235	28.7717	5.33182	1.61063
Balica et al., 2020 EPSL	Balica et al., 2020 EPSL	JHR_Spot.128	Zircon	6.01	748	2.18	0.0047	11.5	0.0551	3.522	3.07	0.501	16.15	5.5	70.5	25.03	116.4	26.82	313.2	38.72	9400		79.6	86.3	0.106417	0.225096	0.0273869	175.21	0.217523	3356.7		Calculated compositions	74.092	3.39828	3.82515	1.01908	1.38034	1.24203	0.0200883	0.0313653	1.8473	13.9824	0.132073	0.888405	44.4355	53.2636	28.2637	6.88575	1.81988
Balica et al., 2020 EPSL	Balica et al., 2020 EPSL	JHR_Spot.129	Zircon	3.69	442.5	2.456	0.0023	9.87	0.0188	2.704	1.48	0.236	9.11	3.213	45.08	16.19	77.7	19.13	241.2	29.2	9990		54.73	63.6	0.123684	0.186899	0.0448748	368.009	0.196492	3355.8		Calculated compositions	72.4913	2.46815	4.16459	0.0207761	1.03744	0.933489	0.0182868	0.0534842	2.71315	13.2819	0.189351	0.592652	46.1078	40.7481	21.9644	4.85137	1.64225
Balica et al., 2020 EPSL	Balica et al., 2020 EPSL	JHR_Spot.130	Zircon	5.3	2018	3.16	0.0082	26.04	0.17	8.26	8.61	0.53	44.5	15.18	190.8	63.9	278.2	61.3	610	74.9	10320		274	164	0.135778	0.312787	0.0115328	170.999	0.0827786	3397.6		Calculated compositions	72.5844	1.95805	3.80614	1.10353	2.50333	2.2525	0.0688587	0.0397782	2.28606	14.0855	0.414204	0.514446	41.5831	45.6714	17.475	4.41477	1.04013
Balica et al., 2020 EPSL	Balica et al., 2020 EPSL	JHR_Spot.131	Zircon	4.65	753	2.52	0.0019	13.67	0.0418	3.928	2.666	0.423	15.1	5.36	73.3	25.32	121.5	28.74	333.3	41.37	9650		80.1	94	0.106375	0.219922	0.0314607	376.087	0.203819	3355.9		Calculated compositions	74.4319	2.91205	3.99131	1.27694	1.78765	1.60853	0.0311025	0.0312887	2.4408	13.6636	0.234146	0.729598	42.5004	53.3837	27.3819	6.12964	1.81424
Balica et al., 2020 EPSL	Balica et al., 2020 EPSL	JHR_Spot.132	Zircon	1.89	659	3.34	0.0078	5.7	0.0375	1.923	2.4	0.286	13.1	4.88	64.5	22.55	104.8	23.92	277	32.18	9030		30.32	44.1	0.0460091	0.232852	0.110158	81.714	0.155937	3911.1		Calculated compositions	72.6127	1.96427	3.68593	1.37202	3.24869	2.92318	0.0654762	0.049236	2.49734	13.3413	0.201268	0.532909	33.391	23.5794	21.6559	7.18282	1.81126
Balica et al., 2020 EPSL	Balica et al., 2020 EPSL	JHR_Spot.133	Zircon	7.64	709	1.08	0.0046	6.83	0.068	2.433	3.08	0.458	13.98	5.11	66.8	23.29	114	26.9	327.4	39.53	9710		94.7	174.5	0.133568	0.204032	0.0114044	94.683	0.213383	3461.1		Calculated compositions	71.7601	3.21239	3.94409	1.83294	2.66754	2.40025	0.0526772	0.0234753	2.56719	14.0337	0.253567	0.814484	33.0713	48.9602	23.4951	4.39816	0.963735
Balica et al., 2020 EPSL	Balica et al., 2020 EPSL	JHR_Spot.137	Zircon	4.49	991	2.33	0.0059	11.53	0.0636	3.74	3.83	0.572	19.41	7.04	90.2	30.84	146.4	33.89	374.8	46	9160		98.4	145.6	0.0992936	0.240662	0.0236789	145.935	0.202818	3322.5		Calculated compositions	74.3898	3.42859	3.58236	0.664874	1.66256	1.49597	0.0315929	0.0325962	1.1256	12.9471	0.169994	0.957078	46.9387	69.9163	38.5266	6.52368	1.80803
Balica et al., 2020 EPSL	Balica et al., 2020 EPSL	JHR_Spot.140	Zircon	5.98	820	3.25	0.0047	15.64	0.0477	4.5	2.56	0.304	13.53	5.27	71.2	25.63	126.2	30.51	364.9	44.97	10550		54.84	53.4	0.066878	0.195122	0.0592633	256.102	0.157917	3367.3		Calculated compositions	77.1364	2.01647	3.91244	1.25141	1.74547	1.57057	0.0479058	0.0362693	2.14272	12.5895	0.203782	0.515401	46.675	39.0019	25.7249	5.80418	1.56384
Balica et al., 2020 EPSL	Balica et al., 2020 EPSL	JHR_Spot.142	Zircon	5.11	271.8	1.266	0.004	4.49	0.0149	1.338	0.82	0.267	4.35	1.777	24.33	8.62	44.2	11.22	162.3	17.48	9490		47.19	168.6	0.17362	0.149908	0.0268277	142.596	0.432199	3476.9		Calculated compositions	65.5815	2.0938	3.90948	1.97218	6.82203	6.13846	0.0401278	0.101282	4.0312	16.4253	0.485026	0.53557	18.4794	27.8814	23.0505	4.92646	1.44984
Balica et al., 2020 EPSL	Balica et al., 2020 EPSL	JHR_Spot.145	Zircon	2.98	493	1.389	0.0026	8.93	0.0317	2.75	2.28	0.681	11.62	4.07	50.3	16.96	84	20.47	260.3	32.12	9250		54.04	78.9	0.109615	0.193239	0.0257032	241.168	0.404483	3347.4		Calculated compositions	70.9806	2.26284	4.46973	1.69014	1.32196	1.1895	0.0270099	0.0471696	3.20969	15.0264	0.209699	0.506259	39.7505	50.4668	23.4712	5.60973	1.62224
Balica et al., 2020 EPSL	Balica et al., 2020 EPSL	JHR_Spot.147	Zircon	3.98	770	2.39	0.0064	13.84	0.0682	4.25	3.4	0.847	16.04	5.7	73.5	25.64	125.3	29.9	350.4	45	8860		90.3	127.3	0.117273	0.20976	0.0264673	162.42	0.350643	3333		Calculated compositions	71.9519	2.94006	3.99675	1.61109	3.8025	3.42149	0.0720308	0.0450658	2.65459	14.915	0.299458	0.735612	40.0164	54.8968	32.7524	6.76444	1.62445
Balica et al., 2020 EPSL	Balica et al., 2020 EPSL	JHR_Spot.148	Zircon	2.46	765	1.99	0.0051	7.05	0.0281	2.25	2.43	0.526	13.82	5.22	71	25.13	126	30.6	364.1	44.78	9150		44.55	96.2	0.0582353	0.195001	0.0446689	144.389	0.277493	3339.4		Calculated compositions	70.1901	1.68653	4.74214	0.746563	5.29312	4.76275	0.0403557	0.0522458	2.84751	13.4143	0.311013	0.355647	35.8104	56.0716	34.245	7.77182	2.3395
Balica et al., 2020 EPSL	Balica et al., 2020 EPSL	JHR_Spot.149	Zircon	3.85	559	2.3	0.0061	13.42	0.0509	3.93	1.9	0.559	9.33	3.511	48.5	16.98	87.2	22.99	292.9	36.21	10070		84.1	148	0.150447	0.165586	0.0273484	186.73	0.405899	3344.4		Calculated compositions	70.9489	2.41402	4.35134	1.60036	2.99	2.6904	0.0511941	0.0495225	3.01569	14.7172	0.386705	0.554777	37.0839	39.3023	22.2095	4.94278	1.53031
Balica et al., 2020 EPSL	Balica et al., 2020 EPSL	JHR_Spot.151	Zircon	3.74	946	4.92	0.0025	14.42	0.032	4.16	2.59	0.245	17	6.41	84.8	29.67	141.1	33.83	397.1	45.18	11530		138.5	108.6	0.146406	0.213548	0.0355235	395.28	0.11288	3340.3		Calculated compositions	73.8494	2.95365	3.69342	1.12155	1.48027	1.33194	0.013652	0.035592	1.74959	12.1717	0.274974	0.799705	35.6202	60.0251	22.6949	7.21466	1.76087
Balica et al., 2020 EPSL	Balica et al., 2020 EPSL	JHR_Spot.152	Zircon	4.1	279.7	1.485	0.0008	6.56	0.016	1.76	0.878	0.121	5.16	1.946	27.46	10	49.9	12.35	173.9	18.48	10480		26.18	40	0.0936003	0.157907	0.0567227	449.556	0.173795	3356.5		Calculated compositions	72.9044	2.11738	3.95559	0.182526	2.92628	2.63306	0.0343259	0.0341769	2.36796	14.0207	0.121973	0.535289	21.6506	37.03	23.0545	4.62696	1.5676
Balica et al., 2020 EPSL	Balica et al., 2020 EPSL	JHR_Spot.153	Zircon	4.47	1083	2.4	0.0025	17.57	0.0402	4.93	3.34	0.272	20.25	7.32	97.2	33.28	154.2	35.34	392.6	44.63	10640		169.1	105.1	0.15614	0.24758	0.0141928	429.708	0.101113	3348		Calculated compositions	75.5841	3.29995	3.36546	1.06699	0.853387	0.767878	0.026554	0.0301602	1.48683	12.471	0.265332	0.980536	46.3822	59.2615	28.4356	6.40807	1.54427
Balica et al., 2020 EPSL	Balica et al., 2020 EPSL	JHR_Spot.154	Zircon	2.54	275.3	2.28	0.0022	3.476	0.0065	1.008	0.686	0.0715	4.27	1.778	25.64	9.52	48.5	12.25	176.1	19.3	9950		26.7	62.6	0.0969851	0.145599	0.0853933	225.37	0.127718	3983.8		Calculated compositions	70.9108	2.23849	3.487	0.0743604	2.1024	1.89174	0.0762207	0.0504251	1.73855	13.6693	0.19223	0.641953	31.2247	51.5333	25.2381	5.66493	1.1431
Balica et al., 2020 EPSL	Balica et al., 2020 EPSL	JHR_Spot.155	Zircon	2.67	865	0.79	0.0066	4.37	0.0306	1.447	2.013	0.536	12.77	4.86	68.4	25.13	124.9	31.52	378.3	46.6	8860		93.2	190.5	0.107746	0.180809	0.00847639	75.3934	0.3232	3446		Calculated compositions	65.4314	1.67622	3.84376	2.55856	7.02064	6.31717	0.0272897	0.11443	4.40185	14.6071	0.57436	0.436088	27.3246	30.3603	17.0816	3.65739	0.868016
Balica et al., 2020 EPSL	Balica et al., 2020 EPSL	JHR_Spot.156	Zircon	2.47	818	0.96	0.0073	12.46	0.104	4.09	4.03	1.154	18.1	5.81	73.2	25.63	121	30.27	364.1	45.32	9850		92.8	159.4	0.113447	0.201044	0.0103448	110.873	0.413083	3356.5		Calculated compositions	70.9089	2.75824	4.05214	1.69305	2.46298	2.21619	0.0490207	0.0446936	2.43925	14.1434	0.367605	0.680687	43.2862	49.0945	28.9535	4.70083	0.637544
Balica et al., 2020 EPSL	Balica et al., 2020 EPSL	JHR_Spot.158	Zircon	5.17	575	1.217	0.0009	4.2	0.0673	1.849	4.05	0.354	20.45	6.04	66.2	20.16	83.1	18.57	229.2	24.41	9770		106.3	164.4	0.18487	0.288831	0.0114487	132.314	0.118919	3469.5		Calculated compositions	72.7711	3.09513	4.13172	0.123571	2.80543	2.52433	0.0641863	0.0313826	1.33835	14.1386	0.240435	0.749114	40.7703	40.93	23.3009	5.09244	0.853412
Balica et al., 2020 EPSL	Balica et al., 2020 EPSL	JHR_Spot.159	Zircon	6.76	1398	4.99	0.293	19.45	0.417	6.76	5.1	0.609	25.23	9.18	123.7	43.7	207.3	49.69	574.9	72	12060		195	152.2	0.139485	0.215168	0.0255897	13.6428	0.164133	3350.8		Calculated compositions	73.4269	2.43321	3.30715	1.50078	1.63833	1.47417	0.0744064	0.0210931	1.67456	13.6463	0.379454	0.735742	41.9875	60.7705	28.5255	6.69616	1.47359
Balica et al., 2020 EPSL	Balica et al., 2020 EPSL	JHR_Spot.160	Zircon	0.92	1131	7.01	0.003	6.73	0.026	2.108	2.69	0.398	18.33	7.13	101.5	36.79	173.5	42.01	469.3	56.9	9250		37.24	65.7	0.0329266	0.21628	0.188238	186.832	0.17328	4031.6		Calculated compositions	73.7986	1.59154	3.74492	0.942776	4.97175	4.47358	0.0813738	0.0466257	2.624	12.8546	0.197001	0.424985	42.6768	56.407	29.9301	8.87756	1.72972
Balica et al., 2020 EPSL	Balica et al., 2020 EPSL	JHR_Spot.161	Zircon	2.8	632	2.79	0.0041	7.64	0.0472	2.528	2.759	0.425	14.34	4.98	64.4	22.07	96.6	22.91	272.4	30	9940		86.4	299.6	0.136709	0.236417	0.0322917	134.653	0.206568	3509		Calculated compositions	73.123	3.42328	4.03377	0.987065	2.02352	1.82077	0.0743532	0.0456629	2.12963	13.6095	0.323065	0.848655	42.7044	31.3864	21.5907	5.30306	1.73439
Balica et al., 2020 EPSL	Balica et al., 2020 EPSL	JHR_Spot.162	Zircon	6.55	517	1.044	0.0106	4.39	0.061	1.67	2.59	0.542	12.32	3.91	51.7	17.93	86.7	21.57	265.7	33.22	8310		50.5	98.1	0.0976789	0.19458	0.0206733	42.3283	0.293338	3504.4		Calculated compositions	64.9586	2.48067	4.28243	1.87479	4.20943	3.78765	0.0861042	0.0922941	3.49	15.205	0.492199	0.579268	30.7625	39.7562	17.2733	3.71994	1.42565
Balica et al., 2020 EPSL	Balica et al., 2020 EPSL	JHR_Spot.163	Zircon	4.98	685	1.3	0.0054	6.16	0.0573	2.082	2.88	0.322	14.99	5.09	67.6	23.15	106.4	25.47	306.6	36.02	10040		94.1	216.8	0.137372	0.220483	0.0138151	85.86	0.149824	3480.7		Calculated compositions	69.7786	2.32166	3.91821	2.46764	1.89852	1.70829	0.0391731	0.0556994	2.93758	13.4363	0.235254	0.592531	43.6381	42.2879	23.1946	5.66337	1.07075
Balica et al., 2020 EPSL	Balica et al., 2020 EPSL	JHR_Spot.167	Zircon	7.39	1262	2.57	0.085	11.94	0.167	4.22	5.2	0.513	26.3	8.76	118	40.7	180.6	43.11	493	57	13050		213.2	215.2	0.168938	0.239351	0.0120544	24.5709	0.13411	3400.8		Calculated compositions	74.7265	2.34601	3.25175	1.3387	0.980403	0.882167	0.0675569	0.0539921	2.48513	13.1469	0.435577	0.721459	51.2429	57.4204	25.8366	6.8877	1.3188
Balica et al., 2020 EPSL	Balica et al., 2020 EPSL	JHR_Spot.168	Zircon	7.35	487	2.72	0.205	8.9	0.181	3.28	2.81	0.594	12.54	4.18	53.8	17.88	80.3	19.54	242.3	28.4	8560		110.2	192.5	0.226283	0.222039	0.0246824	11.3281	0.30592	3474.7		Calculated compositions	68.3225	3.29204	4.07477	1.1145	3.10058	2.7899	0.0765048	0.058982	2.48975	15.0821	0.27118	0.807907	46.6328	55.1921	24.1153	4.77918	1.2958
Balica et al., 2020 EPSL	Balica et al., 2020 EPSL	JHR_Spot.170	Zircon	1.61	1235	3.13	0.0048	20.37	0.0548	5.65	3.22	0.855	19.53	7.57	107.2	37.49	176	43.97	512	65.4	10200		101.5	300.1	0.0821862	0.209375	0.0308374	307.939	0.329618	3500.3		Calculated compositions	68.6619	2.44474	4.07027	1.43529	3.67923	3.31057	0.0861462	0.0360933	3.4524	14.6271	0.414705	0.600633	31.2885	25.3735	19.3615	4.54751	1.16819
Balica et al., 2020 EPSL	Balica et al., 2020 EPSL	JHR_Spot.171	Zircon	4.03	601	2.715	0.0061	5.84	0.0377	1.855	2.248	0.378	12.88	4.68	61.7	20.9	93.4	21.82	260.3	28.59	9490		67.9	231	0.112978	0.237034	0.0399853	94.4195	0.214763	3541.7		Calculated compositions	72.0358	2.89586	4.3487	1.31493	3.38643	3.04711	0.0676373	0.0686602	2.38842	13.7857	0.330589	0.665914	31.0264	12.5583	20.1544	5.23154	2.2222
Balica et al., 2020 EPSL	Balica et al., 2020 EPSL	JHR_Spot.174	Zircon	5.84	568	0.754	0.0108	4.7	0.107	2.16	2.64	0.729	11.63	3.9	52.1	18.6	87.7	22.3	276	34.5	8640		39.4	53	0.0693662	0.188768	0.0191371	33.8984	0.402216	3388.8		Calculated compositions	64.0061	1.7601	4.28259	2.73752	5.91	5.31782	0.0490932	0.108361	4.67538	15.3767	0.489082	0.41099	29.0744	39.5467	15.1915	4.60097	1.25641
Balica et al., 2020 EPSL	Balica et al., 2020 EPSL	JHR_Spot.175	Zircon	0.3	347.7	1.35	0.0048	4.189	0.0054	1.107	0.609	0.195	4.6	1.999	31.56	11.86	60.6	15.96	240.5	26.28	13110		38.58	176.6	0.110958	0.131227	0.0349922	201.733	0.356181	3358.8		Calculated compositions	67.4621	1.91278	3.92651	0.955934	6.63643	5.97146	0.036363	0.112192	4.59876	15.0711	0.272015	0.487145	28.1679	36.5866	20.9784	5.96468	2.07633
Balica et al., 2020 EPSL	Balica et al., 2020 EPSL	JHR_Spot.178	Zircon	8	1119	3.14	0.024	18.65	0.112	5.56	4.03	0.385	23.41	8.12	104.3	36.1	158.2	36.49	412.4	48.39	10410		90.9	54.3	0.0812332	0.25291	0.0345435	88.196	0.12118	3380.7		Calculated compositions	74.2779	2.31296	3.58821	0.387714	0.785898	0.707151	0.0403811	0.0362329	1.17679	13.0046	0.263914	0.644599	42.9888	43.5662	27.1023	4.6165	1.72976
Balica et al., 2020 EPSL	Balica et al., 2020 EPSL	JHR_Spot.179	Zircon	3.89	883	1.58	0.0039	3.63	0.0444	1.45	2.9	0.326	16.27	5.51	77.9	27.2	130.2	33	399	50.2	9770		112.4	226	0.127293	0.195238	0.0140569	67.6344	0.145094	3459.4		Calculated compositions	71.4959	2.85194	4.02481	2.28072	2.39521	2.15521	0.0464318	0.0541648	3.12253	12.5297	0.294302	0.708591	40.6859	42.0196	29.2913	6.85844	1.47419
Balica et al., 2020 EPSL	Balica et al., 2020 EPSL	JHR_Spot.180	Zircon	1.37	599	1.004	0.003	12.02	0.0404	3.33	1.491	0.647	7.25	2.491	38.68	15.09	79.9	21.93	298.6	39.16	8660		61	82.9	0.101836	0.129538	0.016459	267.693	0.601617	3371.3		Calculated compositions	63.1714	2.09825	4.09019	2.73227	2.89786	2.60749	0.051207	0.0739954	5.28677	16.3489	0.359803	0.512996	43.1299	65.6508	28.8802	6.39247	1.33871
Balica et al., 2020 EPSL	Balica et al., 2020 EPSL	JHR_Spot.181	Zircon	7.01	2045	1.91	0.0197	24.87	0.308	9.63	14.07	1.074	66	19.31	217.4	68.3	273.2	59.72	604	71.7	9540		184.1	73.5	0.0900244	0.359934	0.0103748	78.2802	0.107748	3387.8		Calculated compositions	70.8147	1.76209	3.97959	2.39388	2.22247	1.99978	0.0787058	0.0250756	2.93195	13.4728	0.485094	0.442782	39.2611	27.9579	18.3572	3.77205	1.0824
Balica et al., 2020 EPSL	Balica et al., 2020 EPSL	JHR_Spot.182	Zircon	7.82	1102	2.99	0.127	11.46	0.214	4.32	4.36	0.739	21.88	7.54	99.2	35.82	159.5	38.7	445	56.1	8630		119	134.5	0.107985	0.222921	0.0251261	17.0436	0.231314	3339.3		Calculated compositions	70.2248	3.21836	3.97867	1.4641	2.2317	2.00809	0.0197206	0.0425044	3.32541	14.824	0.287493	0.808904	46.1032	70.8359	34.085	5.8957	1.67362
Balica et al., 2020 EPSL	Balica et al., 2020 EPSL	JHR_Spot.184	Zircon	5.71	1516	3.41	0.0092	17.06	0.099	5.47	5.39	0.483	30.7	10.43	134.8	48.7	219.1	51.5	583	73	10830		145.6	156.6	0.0960422	0.231218	0.0234203	138.596	0.114791	3344.3		Calculated compositions	73.4661	2.23248	2.64957	1.29314	1.01011	0.908898	0.0314583	0.0204572	1.58044	12.747	0.185177	0.84258	32.5178	27.233	22.8173	5.85955	1.44946
Balica et al., 2020 EPSL	Balica et al., 2020 EPSL	JHR_Spot.186	Zircon	3.93	687	0.266	0.0065	1.438	0.058	0.991	2.97	0.77	15.63	5.4	68	24	103	24.8	301	35.3	8850		64.2	92.5	0.0934498	0.225914		18.1582	0.345507	3674.1		Calculated compositions	60.8224	0.832025	4.02626	3.02713	9.62582	8.66131	0.058358	0.106746	5.12543	15.1006	0.715776	0.20665	16.5557	19.3479	6.90649	3.68765	1.0228
Balica et al., 2020 EPSL	Balica et al., 2020 EPSL	JHR_Spot.187	Zircon	5.79	259	3.27	0.004	2.53	0.0134	0.74	0.7	0.151	4.05	1.59	24.6	9.6	45.2	11.8	171	19.6	9310		35.7	100.6	0.137838	0.14386	0.0915966	84.7272	0.274173	3944.8		Calculated compositions	65.4962	2.16429	3.94537	2.54688	8.67801	7.80847	0.129145	0.126275	2.25499	14.7089	0.379838	0.548565	30.7859	21.6235	20.7465	5.11375	1.65383
Balica et al., 2020 EPSL	Balica et al., 2020 EPSL	JHR_Spot.189	Zircon	5.76	1217	1.41	0.007	14.07	0.108	4.83	5.7	0.847	30.9	9.63	115.2	40.8	172.1	40	458	56.4	9760		108.5	84.1	0.0891537	0.251528	0.0129954	125.464	0.195115	3362.1		Calculated compositions	71.7281	2.06328	3.56354	1.65819	1.33295	1.19939	0.00617752	0.0264321	2.83693	14.4104	0.356462	0.578998	44.1855	53.3345	26.8237	5.90042	1.31466
Balica et al., 2020 EPSL	Balica et al., 2020 EPSL	JHR_Spot.190	Zircon	3.68	758	4.06	0.0013	15.34	0.0285	4.24	2.27	0.298	15.58	5.54	71.9	26.59	117.9	28.41	350.4	42.1	10250		87.8	73.5	0.115831	0.205194	0.0462415	617.897	0.153195	3359.8		Calculated compositions	74.2684	2.53895	3.57541	1.20382	1.43176	1.2883	0.0349328	0.0399231	2.66919	12.1925	0.277218	0.710112	39.2563	47.051	26.1818	7.10178	1.63529
Balica et al., 2020 EPSL	Balica et al., 2020 EPSL	JHR_Spot.192	Zircon	0.193	30.56	0.1088	8.2e-05	0.3403	0.00079	0.0964	0.0674	0.0129	0.51	0.1963	2.787	1.061	5.404	1.353	17.66	2.257	696		3.187	6.46	0.104287	0.157814	0.0341387	327.813	0.212715	3916.9		Calculated compositions	63.4335	1.48342	3.66419	3.20731	9.13937	8.22361	0.157371	0.120748	6.29937	13.7724	0.539611	0.404843	36.375	91.0651	48.0407	8.37281	1.75233
Turner et al., 2020 NC	Turner et al., 2020 NC	W74_1st_05	Zircon		652.06	3.09	0.0105	11.11	0.0664	0.972	2.01	0.977	11	10.6972	53.08	21.19	110.14	44.9664	223.05	41.15	6908.78	0.684	14.37	32.34	0.0220378	0.237974	0.215031	103.162	0.63522	4048.2		Calculated compositions	66.227	1.4916	3.9401	3.11175	7.42246	6.67873	0.168338	0.0980116	4.1916	14.5317	0.644995	0.378568	18.332	42.3446	18.5517	5.66778	1.70491
Turner et al., 2020 NC	Turner et al., 2020 NC	W74_1st_06	Zircon		1261.59	10.15	0.0199	10.98	0.1164	1.87	4.47	0.603	27.79	4.61279	120.08	45.9	216.49	21.4167	377.88	72.69	9277.47	2.063	93.22	128.19	0.0738909	0.317773	0.108882	55.935	0.165403	4133.5		Calculated compositions	71.5953	1.49749	3.54	0.728853	4.07361	3.66544	0.185094	0.0724145	2.74451	13.5324	0.463535	0.423019	27.2034	81.4939	40.8964	8.77076	1.60354
Turner et al., 2020 NC	Turner et al., 2020 NC	W74_1st_07	Zircon		370.7	2.54	0.014	3.39	0.0317	0.739	1.63	0.183	7.76	9.48268	33.65	12.33	62.06	42.2732	130.78	23.61	10181.2	0.838	65.87	131.96	0.177691	0.257302	0.0385608	39.454	0.157308	3506.45		Calculated compositions	74.1739	2.35027	3.85933	1.16899	3.32579	2.99254	0.126438	0.0619615	0.91853	13.1423	0.315366	0.608984	21.691	26.9373	16.1578	2.84839	0.756158
Turner et al., 2020 NC	Turner et al., 2020 NC	W74_1st_18	Zircon		528.54	4.11	0.021	6.93	0.049	0.96	2.31	0.4	14.28	5.88365	52.52	18.73	86.36	13.3905	158.97	27.97	9901.35	1.25	48.85	80.75	0.0924244	0.330377	0.0841351	52.9676	0.212919	4018.6		Calculated compositions	74.8585	2.50851	4.96102	0.400604	4.53215	4.07803	0.18903	0.0446647	1.03823	13.6246	0.340585	0.505644	36.3093	69.1593	31.3567	5.92636	0.589834
Turner et al., 2020 NC	Turner et al., 2020 NC	W74_1st_19	Zircon		635.62	4.12	0.0356	13.97	0.0599	0.828	2	0.767	12.51	4.25839	49.94	19.58	101.69	17.3671	226.37	46.27	10122.6	1.325	109.51	302.99	0.172288	0.220612	0.0376221	74.1724	0.468787	3367.81		Calculated compositions	69.5526	1.68745	4.56888	1.96794	5.3923	4.85199	0.115587	0.0781401	2.39615	14.9135	0.44327	0.369336	22.8005	22.3712	4.65494	2.90744	0.439465
Turner et al., 2020 NC	Turner et al., 2020 NC	W74_1st_20	Zircon		780.16	2.84	0.038	15.84	0.063	1.46	3.03	0.368	17.78	4.5296	70.77	26.23	128.15	21.8144	226.34	42.67	10589.6	0.955	86.57	74.68	0.110964	0.312671	0.0328058	79.3739	0.15328	3389.11		Calculated compositions	77.6108	2.24823	3.79336	0.415693	1.00105	0.900747	0.0894751	0.0455465	1.74788	13.0744	0.220975	0.592676	29.084	53.3728	24.2966	3.26799	0.676855
Turner et al., 2020 NC	Turner et al., 2020 NC	W74_1st_21	Zircon		788.46	1.599	0.0171	6.93	0.137	2.44	4.02	0.741	20.41	5.97512	76.32	27.99	126.67	24.6003	233.68	40.56	8645.59	0.421	57.34	83	0.072724	0.3266	0.0278863	35.1042	0.250096	3372.49		Calculated compositions	65.7889	1.50517	4.5442	2.11889	7.48003	6.73053	0.112131	0.122938	4.64826	15.4706	0.497721	0.331229	14.7022	35.2946	3.53134	3.00123	2.32746
Turner et al., 2020 NC	Turner et al., 2020 NC	W74_1st_22	Zircon		989.42	4.54	0.0386	10.9	0.0712	1.425	2.87	0.489	17.4	6.881	84.63	33.8	170.8	24.4486	336.49	64.93	9741.51	1.488	71.01	143.39	0.0717693	0.251508	0.0639347	50.9774	0.211552	4007.78		Calculated compositions	74.1722	1.61006	3.72944	0.86165	4.43871	3.99395	0.168829	0.0656619	1.37441	13.8807	0.46562	0.431717	25.3146	50.2148	18.339	3.40742	0.410556
Turner et al., 2020 NC	Turner et al., 2020 NC	W74_1st_27	Zircon		787.63	2.63	0.0282	7.43	0.091	1.27	2.77	0.359	17.03	8.60568	72.2	26.94	129.51	45.9464	246.98	47.09	9357.01	0.906	68.21	106.75	0.0866016	0.292331	0.0385574	35.9607	0.159798	3435.24		Calculated compositions	76.9852	2.00089	3.87941	0.921919	2.14397	1.92914	0.118996	0.0449615	1.09003	13.2715	0.311705	0.515772	24.0431	48.8791	15.0123	2.92855	0.27648
Turner et al., 2020 NC	Turner et al., 2020 NC	W74_2nd_14	Zircon		1437.66	2.77	0.038	3.95	0.096	2.27	4.74	1.036	31.61	3.28142	134.03	49.92	235.09	13.6179	399.35	71.92	7917.33	0.89	56.76	79.41	0.0394808	0.33562	0.048802	16.0345	0.258751	4073.32		Calculated compositions	71.3922	0.762522	3.26633	1.85433	9.81391	8.83056	0.165391	0.126669	3.94252	13.3213	0.504156	0.233449	9.19608	39.0224	10.6783	2.97951	0.559184
Turner et al., 2020 NC	Turner et al., 2020 NC	W74_2nd_15	Zircon		248.94	1.768	0.0263	6.93	0.0661	1.087	1.46	0.227	5.88	10.3804	22.36	8.37	40.93	44.5861	77.95	15.87	8674.34	0.39	23.83	69.47	0.0957259	0.286851	0.0741922	40.7511	0.236856	3848.09		Calculated compositions	74.1609	2.53647	4.89503	0.555235	3.38439	3.04527	0.0336103	0.0815507	1.5638	14.1233	0.407551	0.518172	32.6675	64.936	27.4037	4.20973	1.6498
Bell and Harrison, 2013 EPSL	Bell and Harrison, 2013 EPSL	RSES54-15.11a	Zircon	5.97882	531.706		0.0379184	7.75796	0.0616555	0.883684	1.67778	0.191178	8.39321	3.34356	39.6132	17.1898	78.1236	16.2591	156.177	34.8784	10931.3		81.2637	224.11	0.152836	0.253643		39.3388	0.155751	3897		Calculated compositions	71.0112	2.74743	3.58428	1.21307	2.09296	1.88325	0.102213	0.0690312	1.95866	13.831	0.521174	0.766523	30.9003	19.4235	17.8907	5.10248	1.12405
Bell and Harrison, 2013 EPSL	Bell and Harrison, 2013 EPSL	RSES54-15.11b	Zircon	4.86161	590.955		0.0424584	7.42284	0.0373328	0.631231	1.41773	0.186622	9.81973	3.90385	47.1595	18.649	83.8	18.778	157.764	36.4252	10870.1		84.3644	238.846	0.142759	0.298925		45.7117	0.152911	3897		Calculated compositions	71.1829	2.69008	4.04904	1.2865	2.894	2.60402	0.127902	0.0563247	2.28288	13.9459	0.517789	0.664375	34.9143	33.1844	16.3865	4.74433	0.919399
Bell and Harrison, 2013 EPSL	Bell and Harrison, 2013 EPSL	RSES55-11.3	Zircon	4.02091	654.401		0.290471	11.9964	0.365721	2.61382	2.17253	0.273297	9.27254	3.9754	47.6233	20.6821	97.0108	21.7025	198.512	44.3503	12349.2		74.4945	117.77	0.113836	0.239901		9.02424	0.186155	3841		Calculated compositions	73.7509	2.00485	4.42677	0.489081	1.70358	1.53288	0.0641245	0.0292022	1.93191	13.5857	0.378869	0.452893	49.6974	66.4398	33.0717	7.34596	1.63986
Bell and Harrison, 2013 EPSL	Holden et al., 2009 IJMS	RSES55-15.11	Zircon	3.15844	931.037		0.0393972	7.11587	0.127738	2.15221	3.37215	0.498748	17.6976	6.89792	77.9053	31.0083	140.012	30.2148	267.339	57.6157	8687.15		61.7962	93.932	0.0663736	0.29141		24.5934	0.197376	3894.23		Calculated compositions	69.3818	0.95996	4.38489	1.88045	4.88226	4.39306	0.109423	0.0543935	3.29302	14.5215	0.471517	0.218925	24.3049	34.2455	14.4586	4.23849	1.2427
Bell and Harrison, 2013 EPSL	Holden et al., 2009 IJMS	RSES55-15.13	Zircon	3.30666	756.067		0.00932356	6.50375	0.0241372	0.583014	1.33796	0.185459	9.40108	4.58883	61.0826	26.5922	123.051	27.2425	234.394	54.6327	10192		37.2034	58.1555	0.0492066	0.260598		106.295	0.159868	3865.64		Calculated compositions	71.9881	1.31471	3.61142	1.57245	4.14159	3.72661	0.0159718	0.0584237	3.12062	13.9624	0.227719	0.364041	22.9567	29.1501	14.5808	5.07839	1.14539
Bell and Harrison, 2013 EPSL	Bell and Harrison, 2013 EPSL	RSES55-5.13	Zircon	3.31533	482.188		0	15.3873	0.118805	1.71612	1.91978	0.0378599	8.65335	3.18596	42.2686	16.7677	84.7448	18.4372	161.469	40.0098	11636.3		75.0221	115.645	0.155587	0.261775			0.0283978	3816		Calculated compositions	70.1828	3.3813	3.47026	0.146997	2.16502	1.94809	0.14451	0.0476543	1.27979	12.7313	0.514141	0.974365	46.2817	76.8451	35.3174	6.80246	1.51641
Bell and Harrison, 2013 EPSL	Bell and Harrison, 2013 EPSL	RSES56-03.17	Zircon	2.19389	732.052		0.0594646	12.5649	0.12395	1.70521	2.66302	0.250526	12.6502	5.06775	61.3333	25.6408	109.754	23.6273	212.923	47.81	9536.05		28.8521	49.7716	0.0394126	0.288053		35.883	0.13196	3889		Calculated compositions	74.9141	2.92427	3.61083	1.08856	4.20629	3.78482	0.125436	0.0588208	2.11892	13.2383	0.412944	0.809861	39.166	52.0793	28.5849	6.82122	1.23946
Bell and Harrison, 2013 EPSL	Holden et al., 2009 IJMS	RSES58-16.15	Zircon	4.749	782.572		0.0311857	9.9779	0.0453532	1.18495	1.97193	0.27262	12.509	5.26269	62.8694	26.3114	113.664	26.0467	228.124	52.9666	10784		58.6874	139.193	0.074993	0.275593		65.0492	0.167812	3816.44		Calculated compositions	76.2423	1.84186	4.21377	1.44291	3.4975	3.14705	0.0497503	0.0436661	1.92652	13.304	0.345551	0.437104	32.1443	34.3172	20.5733	6.07425	1.39822
Bell and Harrison, 2013 EPSL	Holden et al., 2009 IJMS	RSES58-3.13	Zircon	5.28267	1106.52		0.0372794	20.8937	0.130353	2.51331	4.09159	0.578019	20.5582	7.90076	94.1724	38.3903	168.831	36.7417	320.677	71.5811	9546.81		103.339	238.144	0.093391	0.293667		73.4859	0.192675	3902.2		Calculated compositions	71.4352	2.35615	3.91158	1.41536	2.83061	2.54699	0.11306	0.0433397	2.63989	14.6709	0.419569	0.602352	25.8293	20.3192	17.1717	5.59942	1.38649
Bell and Harrison, 2013 EPSL	Bell and Harrison, 2013 EPSL	RSES59-17.16	Zircon	5.89006	458.78		0.0478807	6.85245	0.0452074	0.997431	1.87465	0.181936	9.03119	3.37249	38.8627	15.1943	70.5763	15.8733	144.171	32.9954	9559.6		30.0882	58.6206	0.065583	0.269559		36.1115	0.135179	3873		Calculated compositions	73.2193	2.78294	3.96951	0.704631	3.31646	2.98415	0.0571236	0.0450397	1.36384	13.5498	0.350619	0.70108	43.1491	47.8082	18.41	5.73566	1.08367
Bell and Harrison, 2013 EPSL	Bell and Harrison, 2013 EPSL	RSES73-5.8 (REE spot A)	Zircon	3.15435	294.151		0.0538887	4.45349	0.00366208	0.407431	1.09237	0.20261	5.56554	2.22106	24.4949	9.90583	46.0701	10.3664	91.772	20.9958	11168.6		43.236	172.415	0.146986	0.26691		77.727	0.251216	3884		Calculated compositions	70.1246	2.63328	3.96749	1.09828	4.22305	3.7999	0.138473	0.0869128	1.77157	14.3205	0.480778	0.663713	18.8474	33.9724	22.999	5.1066	1.23272
Bell and Harrison, 2013 EPSL	Bell and Harrison, 2013 EPSL	RSES73-5.8 (REE spot B)	Zircon	3.73998	360.331		0.0614961	4.61601	0.030519	0.474219	1.31327	0.220123	6.79851	2.53167	29.937	11.672	55.8645	12.5085	115.534	26.6674	11050.8		54.5296	183.407	0.151332	0.259118		26.1241	0.225219	3884		Calculated compositions	66.9449	2.61531	4.22521	1.05992	5.20357	4.68217	0.17421	0.082637	0.98191	13.9444	0.541711	0.618976	20.5636	25.3578	9.95627	2.90801	1.2009
Bell and Harrison, 2013 EPSL	Bell and Harrison, 2013 EPSL	RSES53-3.4	Zircon	2.47279	520.815		0.031834	2.73856	0.00989754	0.166372	0.78499	0.108176	6.33454	3.30517	39.2906	16.7289	79.2825	16.7716	164.052	35.5752	12204.6		67.7054	267.208	0.129999	0.2395		37.8265	0.148309	3839		Calculated compositions	68.4453	2.82147	3.40877	1.48027	4.62197	4.15885	0.116081	0.0796853	2.65353	13.5926	0.600959	0.827708	53.7782	56.9548	32.8026	7.79106	1.33777
Bell and Harrison, 2013 EPSL	Bell and Harrison, 2013 EPSL	RSES53-3.4b	Zircon	2.3289	587.892		0.0412783	3.34254	0.0215494	0.215605	0.981575	0.181267	8.22377	3.85711	45.7805	19.8746	84.2804	18.777	167.239	37.9876	11812.1		78.6619	296.27	0.133803	0.273743		27.4779	0.195049	3839		Calculated compositions	69.5513	2.71921	4.08943	2.05815	5.14812	4.63228	0.0913833	0.0783399	1.9256	13.8859	0.564839	0.664938	35.7437	15.976	16.8538	5.30181	1.00473
Bell and Harrison, 2013 EPSL	Bell and Harrison, 2013 EPSL	RSES56-01.18	Zircon	1.07474	491.165		0.04291	2.43899	0.0268893	0.480123	0.764723	0.0865086	5.81994	2.75557	37.1895	16.9243	74.3651	17.61	162.732	37.6001	12667.6		46.0734	246.498	0.0938043	0.228531		17.6045	0.125364	3843		Calculated compositions	68.3978	2.93934	3.52916	2.09919	5.40745	4.86562	0.0942154	0.0621641	2.70349	13.4164	0.444144	0.832872	48.3626	55.3323	28.6321	7.40808	1.37964
Bell and Harrison, 2013 EPSL	Bell and Harrison, 2013 EPSL	RSES59-10.08 (near age spot)	Zircon	1.86379	1382.19		0.0390825	4.80074	0.0598944	1.21399	4.36633	0.635779	28.6163	11.05	124.25	45.4354	189.431	38.3002	304.909	66.2682	11769.8		153.867	391.901	0.111321	0.407499		24.3281	0.173886	3859		Calculated compositions	72.2498	1.83763	4.69528	0.873744	4.24217	3.81711	0.0208305	0.0474936	2.70903	14.6376	0.473377	0.391379	19.3726		3.28676	3.24686	1.02164
Bell and Harrison, 2013 EPSL	Bell and Harrison, 2013 EPSL	RSES55-3.13	Zircon	1.31616	1350.28		0	5.12172	0.0448336	0.921108	3.16743	0.410322	25.0088	10.6692	124.718	48.6662	200.385	41.9414	323.174	70.9013	13496.1		207.204	480.85	0.153453	0.385915			0.140945	3862		Calculated compositions	74.2751	2.50754	4.00001	0.487644	2.99837	2.69794	0.0409428	0.0438344	1.50314	13.412	0.378467	0.626884	37.0921	29.7089	20.1307	4.94664	0.777441
Bell and Harrison, 2013 EPSL	Bell and Harrison, 2013 EPSL	RSES72-1.2 (inner REE spot)	Zircon	0.931224	737.457		0.0410003	2.05487	0.010201	0.194855	0.875709	0.0967265	8.16042	4.39355	54.5641	24.3534	113.023	25.4919	232.873	55.9252	13416.6		61.7002	323.758	0.0836661	0.234308		24.6351	0.11062	3864		Calculated compositions	67.9605	2.70445	3.18574	1.76811	4.64174	4.17664	0.0724506	0.0751948	2.51731	13.2671	0.500035	0.848923	49.752	42.9206	25.4759	8.36995	1.16271
Bell and Harrison, 2013 EPSL	Bell and Harrison, 2013 EPSL	RSES56-10.17	Zircon	1.3791	745.629		0.0617554	3.40925	0.0276951	0.276727	1.56525	0.218096	11.4438	4.71043	58.7	23.6724	107.457	23.7931	206.269	44.6723	11600.2		81.6117	276.057	0.109454	0.28458		20.2117	0.157541	3870		Calculated compositions	73.1033	2.501	3.94977	0.770305	3.9624	3.56537	0.0438664	0.0627126	1.01829	13.5551	0.43752	0.6332	31.0728	31.662	20.9963	5.95411	0.926686
Bell and Harrison, 2013 EPSL	Bell and Harrison, 2013 EPSL	RSES58-5.11	Zircon	1.13396	447.248		0.0537051	3.39712	0.0147991	0.245208	0.903887	0.110264	6.2903	2.88783	36.992	14.3966	64.9334	15.0009	130.952	30.3709	11788.6		93.0458	366.689	0.208041	0.282485		29.544	0.141372	3871		Calculated compositions	66.406	3.49251	3.43874	1.55748	4.75192	4.27578	0.082223	0.082366	2.24221	13.571	0.543517	1.01564	49.4688	46.6355	32.2835	7.47017	1.34915
Bell and Harrison, 2013 EPSL	Holden et al., 2009 IJMS	RSES59-6.12	Zircon	1.13277	643.274		0.0508212	3.04888	0.0064693	0.326571	0.780909	0.169612	8.29367	3.97693	50.2178	19.833	88.827	20.5816	182.688	41.2261	12069.6		61.8949	247.25	0.0962185	0.274883		41.2263	0.203755	3874.57		Calculated compositions	67.8621	2.50481	3.53254	1.45601	5.58224	5.0229	0.123101	0.0825963	1.91639	14.485	0.504583	0.709066	34.5734	50.7304	24.5793	7.61608	1.32828
Bell and Harrison, 2013 EPSL	Holden et al., 2009 IJMS	RSES55-13.8	Zircon	0.563464	251.998		0.0183927	1.44148	0.00659715	0.0559679	0.277717	0.068839	2.70749	1.38012	19.3216	9.19405	44.5763	11.79	115.475	28.5892	14462.4		33.8502	225.996	0.134327	0.167324		32.0842	0.242702	3885.16		Calculated compositions	67.0074	2.31244	3.84275	1.96827	6.81226	6.12967	0.11863	0.118809	1.88168	13.8235	0.583016	0.601766	25.1602	41.5429	29.996	7.44989	1.37421
Bell and Harrison, 2013 EPSL	Bell and Harrison, 2013 EPSL	RSES58-13.14	Zircon	1.8238	727.814		0.04586	3.23581	0.0239613	0.426741	1.97801	0.264512	14.1791	5.75573	64.8443	23.3482	98.0249	19.4839	164.935	35.1455	11694.4		113.47	346.818	0.155905	0.393151		23.9329	0.152697	3892		Calculated compositions	73.5759	2.80737	4.32927	0.544111	3.30617	2.97489	0.0963636	0.0552391	1.41683	13.815	0.34561	0.648464	16.8864	10.8928	11.2514	4.11207	0.680685
Bell and Harrison, 2013 EPSL	Bell and Harrison, 2013 EPSL	RSES58-15.13	Zircon	1.80426	782.65		0.0484642	3.33163	0.0246025	0.637797	1.92397	0.288227	13.5435	5.85302	64.7346	25.9097	104.917	21.8679	182.285	40.0989	11788.6		120.943	370.415	0.15453	0.355129		23.656	0.172621	3893		Calculated compositions	72.2936	2.63651	4.3277	1.06327	5.1243	4.61085	0.101351	0.0642928	1.94547	14.1496	0.344554	0.609217	20.2963	13.5427	15.946	4.60968	0.770771
Bell and Harrison, 2013 EPSL	Bell and Harrison, 2013 EPSL	RSES72-12.9 (REE spot A)	Zircon	1.85306	463.571		0.0412371	2.7209	0.0195945	0.192512	1.05001	0.234125	5.56878	2.59755	35.3092	15.0872	68.0064	16.5344	149.131	36.5347	12135.7		60.0856	361.87	0.129615	0.236767		23.4685	0.296002	3897		Calculated compositions	65.9103	2.38594	4.12041	2.11892	6.88927	6.19896	0.129081	0.0973278	2.78608	13.9225	0.662846	0.579055	29.2206	22.2234	22.2613	5.41166	1.26206
Bell and Harrison, 2013 EPSL	Holden et al., 2009 IJMS	RSES55-3.7	Zircon	5.13371	676.36		0.0519034	11.4216	0.0818569	1.01641	2.18753	0.493579	12.5845	4.52337	54.5117	22.1204	99.0757	21.8714	199.01	45.4548	9730.46		76.1417	103.113	0.112576	0.273914		42.9621	0.287598	4005.72		Calculated compositions	71.9589	2.29285	4.33076	1.57701	4.17164	3.75364	0.155814	0.0724588	2.82492	15.3857	0.46258	0.529434	25.4657	30.9593	15.635	4.47092	1.23725
Bell and Harrison, 2013 EPSL	Holden et al., 2009 IJMS	RSES55-4.9	Zircon	2.84228	827.849		0.0128195	14.7014	0.0354505	0.545458	0.991188	0.087491	11.7562	5.12522	61.2356	27.3191	124.065	26.9586	231.375	52.3374	13767.8		132.498	174.665	0.16005	0.264659		169.081	0.0783565	4132.61		Calculated compositions	70.6074	2.84088	3.48387	0.764151	3.26306	2.9361	0.0671573	0.0741443	2.83965	13.135	0.464912	0.815439	33.893	47.6111	31.1035	6.80739	1.20617
Bell and Harrison, 2013 EPSL	Holden et al., 2009 IJMS	RSES58-4.16	Zircon	6.57452	861.116		0.0432869	4.88813	0.0597302	1.26341	2.23333	0.425479	14.5014	5.64089	71.45	29.7634	133.74	30.6751	274.707	63.7305	9289.77		36.8174	95.8549	0.0427555	0.260095		23.5696	0.22857	4119.23		Calculated compositions	71.2907	1.06081	3.87439	1.83058	5.63607	5.07133	0.108488	0.0516717	2.84924	14.152	0.373156	0.273801	15.8669	20.726	12.0752	4.10983	1.30349
Bell and Harrison, 2013 EPSL	Holden et al., 2009 IJMS	RSES58-19.12	Zircon	2.93467	698.469		0.0535862	6.54561	0.0667029	0.630935	2.05638	0.547874	12.136	5.11983	59.1389	24.7488	105.361	22.7489	187.364	42.8336	8837.53		30.9029	50.7031	0.0442437	0.315636		26.8433	0.335286	4058.89		Calculated compositions	70.5914	1.04105	4.45891	1.36072	7.71804	6.9447	0.100734	0.0822184	2.3491	14.4523	0.376836	0.233475	16.9333	23.5546	11.562	4.45447	1.33508
Bell and Harrison, 2013 EPSL	Holden et al., 2009 IJMS	RSES59-18.19	Zircon	2.15481	427.983		0.0276089	4.87191	0.0531376	0.679291	0.97617	0.208975	6.60556	2.81527	33.6949	14.913	67.5936	15.3062	142.27	32.7276	11247.1		20.3678	61.5702	0.0475903	0.236838		31.1859	0.251593	4014.93		Calculated compositions	71.8762	1.68869	4.09766	1.24609	2.62267	2.35988	0.0705751	0.0672835	2.44814	13.9932	0.489889	0.412112	24.3844	34.2575	12.547	4.64207	1.04863
Bell and Harrison, 2013 EPSL	Holden et al., 2009 IJMS	RSES64-1.2	Zircon	4.62453	825.689		0.0221516	3.69574	0.0363088	0.955379	2.98676	0.446904	15.4841	6.17878	70.9381	28.7395	120.929	25.4793	213.168	46.4571	9580.24		27.7223	60.8011	0.0335748	0.332781		31.9505	0.200907	4155.21		Calculated compositions	76.0196	0.766403	4.57346	0.832042	5.20699	4.68525	0.0742734	0.0364437	1.57655	14.04	0.300293	0.167576	17.906	25.4747	8.95471	4.80874	1.24707
Bell and Harrison, 2013 EPSL	Holden et al., 2009 IJMS	RSES64-2.2	Zircon	2.42645	1135.61		0.044354	7.45063	0.031711	0.812547	1.9328	0.497528	16.885	7.11088	85.8485	37.6133	173.533	37.8224	336.431	78.5467	10480.4		106.549	282.819	0.0938253	0.255174		48.7087	0.266254	4158.8		Calculated compositions	72.1762	1.77794	4.31997	1.22871	3.29889	2.96834	0.0665039	0.0540574	2.92803	14.4499	0.377573	0.411564	21.2433	5.42118	16.0437	4.06523	0.789104
Bell and Harrison, 2013 EPSL	Holden et al., 2009 IJMS	RSES64-9.2	Zircon	5.3701	405.897		0.0451836	3.24806	0.0273827	0.442721	1.48329	0.315104	7.68375	2.9869	33.336	13.6267	60.9487	13.0285	113.129	26.6597	9499.09		33.0369	84.4891	0.0813922	0.294673		22.6402	0.28535	4048.04		Calculated compositions	68.5504	1.77847	4.31111	1.20778	7.63451	6.86953	0.127954	0.0751776	1.65381	13.9686	0.461245	0.412531	19.1476	20.8564	10.1666	3.55537	1.22233
Bell and Harrison, 2013 EPSL	Holden et al., 2009 IJMS	RSES64-19.2	Zircon	3.90665	541.758		0.0299327	6.54588	0.0523181	0.568921	1.5464	0.191802	10.455	3.92298	45.8894	16.6378	71.1047	14.618	123.293	26.0837	10646.8		40.8913	108.082	0.0754789	0.372197		40.5558	0.145832	4111.02		Calculated compositions	71.4804	3.00962	4.49358	0.471059	4.42068	3.97773	0.219946	0.0467183	2.39363	13.7615	0.562112	0.66976	42.0433	69.575	33.6226	5.28937	1.57607
Bell and Harrison, 2013 EPSL	Holden et al., 2009 IJMS	RSES67-10.11	Zircon	2.43431	237.761		0.0326445	2.73613	0.0315476	0.281595	0.604077	0.293294	6.92181	2.66357	22.4706	8.97984	34.9697	7.31244	59.9223	14.4691	13303.4		34.5551	162.604	0.145335	0.374995		20.9042	0.438502	4008.13		Calculated compositions	68.3943	2.19505	4.5137	1.80052	7.51935	6.76591	0.116375	0.101637	1.96469	13.793	0.622075	0.486309	30.2427	48.7957	24.4825	4.75195	1.08913
Bell and Harrison, 2013 EPSL	Bell and Harrison, 2013 EPSL	RSES72-14.9	Zircon	4.66594	542.803		0.0321733	8.74617	0.149798	1.11247	1.79545	0.373872	10.8764	3.83889	46.4304	19.5135	92.2131	21.1123	177.792	46.1266	11284.9		107.263	101.041	0.197609	0.261151		30.8888	0.258653	3848		Calculated compositions	69.0253	2.01546	4.17187	2.45166	5.01668	4.51401	0.117145	0.077923	3.36073	14.2393	0.508311	0.483108	21.7009	22.3131	10.2934	3.32903	1.48464
Bell and Harrison, 2013 EPSL	Bell and Harrison, 2013 EPSL	RSES72-1.2 (outer REE spot)	Zircon	0.674068	512.426		0.0464284	2.03081	0.0199293	0.147405	0.699397	0.0817156	6.1459	2.89306	39.1418	16.8426	81.5279	18.3225	163.926	38.7786	13643.7		63.1436	333.935	0.123225	0.238778		16.3688	0.120496	3864		Calculated compositions	67.8102	2.87176	3.9164	1.81563	4.49482	4.04444	0.0926939	0.0887714	2.4003	13.2693	0.489397	0.733265	52.325	40.6597	23.8201	7.48618	1.42437
Bell and Harrison, 2013 EPSL	Bell and Harrison, 2013 EPSL	RSES73-3.2	Zircon	20.275	745.597		0.290569	17.7194	0.653184	4.53871	5.09298	0.780564	22.6715	9.06977	87.0077	28.2551	105.925	20.8565	172.395	37.4689	13797.8		495.57	626.569	0.664662	0.504699		9.97217	0.222078	3866		Calculated compositions	69.0332	2.41233	4.67345	2.14979	2.73226	2.45849	0.15109	0.0527393	3.07701	15.2434	0.474139	0.516178	29.476	62.5562	20.0645	6.60719	0.919547
Bell and Harrison, 2013 EPSL	Holden et al., 2009 IJMS	RSES54-19.5	Zircon	3.5753	1499.44		0.0553841	13.3624	0.354299	5.77032	8.47451	1.21812	36.5529	13.0997	140.173	51.5588	213.9	42.2338	343.717	74.8207	9361.74		138.707	192.949	0.0925059	0.407814		23.3879	0.21159	3869.22		Calculated compositions	69.7169	1.944	4.61126	1.80703	3.99456	3.59431	0.0690131	0.0519601	2.57178	14.9631	0.577156	0.421578	14.424	6.31158	13.8429	2.80731	1.34529
Bell and Harrison, 2013 EPSL	Bell and Harrison, 2013 EPSL	RSES73-9.4 (REE spot B)	Zircon	1.07711	330.081		0.0299322	1.82409	0.0266796	0.342239	0.474642	0.0755835	4.68131	2.2356	27.3641	11.3949	47.239	10.1655	87.4457	20.995	13460.4		60.2326	279.628	0.182478	0.312926		15.826	0.155019	3884		Calculated compositions	67.4302	2.79742	3.92448	2.24689	5.58793	5.02802	0.200217	0.102844	2.01391	13.3142	0.665405	0.712812	30.8416	24.2736	22.7133	6.80631	1.28603
Bell and Harrison, 2013 EPSL	Bell and Harrison, 2013 EPSL	RSES56-02.09	Zircon	1.63432	303.479		0.0405111	1.8823	0.015836	0.207865	0.42053	0.0772253	3.52055	1.76083	21.4392	9.57711	44.3772	10.5951	91.5741	22.048	12330.2		40.23	208.774	0.132563	0.234119		18.2206	0.194035	3890		Calculated compositions	67.8291	2.56076	3.44616	1.98008	6.0138	5.41122	0.162974	0.0943291	1.9286	13.5561	0.544981	0.743075	21.6185	28.5191	26.0262	5.79831	1.34745
Bell and Harrison, 2013 EPSL	Bell and Harrison, 2013 EPSL	RSES73-4.7	Zircon	2.26495	747.115		0.0212227	3.98413	0.0338515	0.516989	1.95707	0.236541	13.1717	5.30491	63.1985	24.0144	104.716	22.8603	203.27	45.5189	11341.2		113.357	424.13	0.151727	0.310909		36.4442	0.142431	3894		Calculated compositions	72.9676	2.81559	4.4187	0.810764	3.82397	3.44081	0.110328	0.0684563	2.1922	13.8995	0.40335	0.637199	38.4598	37.6081	18.5716	4.07063	1.29174
Bell and Harrison, 2013 EPSL	Bell and Harrison, 2013 EPSL	RSES73-17.10	Zircon	1.266	640.1		0.0336602	4.62935	0.0356396	0.809116	1.94423	0.19582	10.5904	4.07931	51.7657	20.2129	95.2034	21.8104	213.347	52.0624	10886		96.6418	356.753	0.150979	0.242637		32.7702	0.131932	3905		Calculated compositions	69.7012	2.48915	3.85749	1.71233	3.47824	3.12972	0.129044	0.0761228	2.72873	13.6699	0.447399	0.645277	45.5836	37.0944	21.1859	5.61395	1.15316
Bell and Harrison, 2013 EPSL	Bell and Harrison, 2013 EPSL	RSES73-3.1 (REE spot B)	Zircon	6.00434	1926.98		0.0655699	14.2628	0.128564	2.36511	4.78628	0.584156	27.8208	12.2762	142.91	60.8867	275.05	58.4197	487.997	105.854	9057.29		228.26	345.886	0.118455	0.29285		38.0871	0.154764	3989		Calculated compositions	71.4885	1.85067	3.34885	1.22419	2.67742	2.40914	0.120435	0.0573891	2.6005	13.0462	0.433426	0.55263	20.6883	18.036	25.6448	4.50803	1.32862
Bell and Harrison, 2013 EPSL	Holden et al., 2009 IJMS	RSES58-5.14	Zircon	14.8628	688.054		0.134857	17.4647	0.246002	1.85123	2.788	0.401734	12.2811	5.03422	58.3708	23.9516	106.046	22.9638	204.338	45.9206	9865.7		153.587	145.092	0.22322	0.285659		23.5092	0.209893	4074.19		Calculated compositions	69.5096	2.78224	4.50348	1.28248	3.18119	2.86244	0.118225	0.0381027	3.13023	14.9453	0.350651	0.617799	16.9295	47.4705	23.456	4.69699	1.11408
Bell and Harrison, 2013 EPSL	Holden et al., 2009 IJMS	RSES59-4.18	Zircon	6.38687	2033.44		0.0138452	15.3112	0.118277	2.01063	7.48199	0.283202	41.0485	15.0332	181.115	70.0797	301.561	62.4132	514.979	108.774	11521.6		292.603	378.773	0.143895	0.351695		92.767	0.0494041	4244.51		Calculated compositions	73.453	2.71097	3.4156	1.14223	2.55485	2.29886	0.0737621	0.0524899	1.09951	12.9896	0.358489	0.793702	26.1327	20.9843	12.4316	2.35397	0.845838
Bell and Harrison, 2013 EPSL	Holden et al., 2009 IJMS	RSES59-9.15	Zircon	5.83321	1849.99		0.320826	12.6619	0.402866	3.61788	7.55265	1.08034	41.6119	14.9682	170.12	65.5203	270.092	56.6174	457.377	96.9384	9834.3		62.5643	87.1857	0.0338187	0.371948		8.63511	0.186306	4102.56		Calculated compositions	75.2779	0.492039	5.07053	1.07021	3.03486	2.73076	0.0646558	0.0300056	2.59119	13.2154	0.457679	0.0970389	30.5288	65.2032	32.6093	6.79537	1.63075
Bell and Harrison, 2013 EPSL	Holden et al., 2009 IJMS	RSES64-1.16	Zircon	6.9908	1303.22		0.0591749	16.3171	0.144937	3.20578	4.59154	1.36671	28.4189	10.2932	115.35	47.1046	188.58	40.5105	324.844	72.9647	10568.7		90.0603	118.715	0.0691058	0.355095		43.1985	0.365777	4009.93		Calculated compositions	66.6031	0.705657	4.9021	2.13685	5.15554	4.63896	0.161612	0.0539756	4.49737	15.4618	0.67004	0.14395	16.3266	33.1591	15.6272	3.4142	1.27115
Bell and Harrison, 2013 EPSL	Holden et al., 2009 IJMS	RSES67-19.13	Zircon	3.32075	557.981		0	10.8972	0.0757071	1.22086	2.83664	0.632599	11.8037	4.30304	60.1264	20.724	93.8733	20.3868	157.326	40.4057	10901.7		78.4653	140.745	0.140624	0.382178			0.334227	4040.91		Calculated compositions	69.1645	2.11777	4.97584	1.07792	4.50828	4.05655	0.157077	0.0413511	2.2809	15.7524	0.501211	0.425611	28.3564	51.5575	21.0425	3.81665	1.41268
Bell and Harrison, 2013 EPSL	Holden et al., 2009 IJMS	RSES53-15.5	Zircon	2.67353	350.7		0.0289921	3.34012	0.0351419	0.433523	1.06602	0.140566	4.97001	2.17669	23.5458	10.9535	54.091	13.9853	138.689	38.4503	10273.8		108.61	483.433	0.309694	0.169774		25.6563	0.1867	3911.98		Calculated compositions	66.1842	2.58219	3.92928	3.11827	5.06833	4.56048	0.147754	0.086711	3.15707	13.8193	0.665111	0.657166	19.3009	31.1142	14.0616	3.7937	0.753285
Bell and Harrison, 2013 EPSL	Holden et al., 2009 IJMS	RSES53-16.11	Zircon	4.28594	423.029		0.106654	6.78696	0.180776	0.886517	1.18829	0.133979	6.41577	2.80384	35.615	14.4867	61.3462	13.8556	126.726	28.5141	13844.9		138.585	382.524	0.327603	0.28104		11.984	0.148345	3911.39		Calculated compositions	69.3568	3.28633	4.12023	0.866764	2.91858	2.62614	0.138536	0.0772944	2.07646	12.9117	0.461232	0.797608	48.4489	35.8711	33.5566	6.37702	1.32853
Bell and Harrison, 2013 EPSL	Bell and Harrison, 2013 EPSL	RSES53-3.4 average	Zircon	2.40085	554.354		0.0365562	3.04055	0.0157234	0.190988	0.883282	0.144722	7.27915	3.58114	42.5356	18.3017	81.7814	17.7743	165.646	36.7814	12008.4		73.1837	281.739	0.132016	0.256786		31.0944	0.174488	3839		Calculated compositions	67.5304	2.61531	3.55472	1.79119	4.45111	4.00511	0.088336	0.0856127	1.9386	13.8055	0.581354	0.735727	34.0856	22.8789	19.01	5.95988	1.31993
Bell and Harrison, 2013 EPSL	Holden et al., 2009 IJMS	RSES58-17.7	Zircon	1.01903	875.889		0.0451172	2.80416	0.0132705	0.126031	1.37759	0.0735451	10.6974	4.70265	63.8502	28.3493	135.521	32.2338	302.823	73.7122	12853.3		88.3579	447.165	0.100878	0.21085		28.0978	0.0585704	3910.03		Calculated compositions	69.2858	2.90202	3.36535	1.16943	3.98224	3.58322	0.0947641	0.0577378	2.53283	13.5084	0.412692	0.862325	41.5597	44.9093	27.1735	7.87462	1.02868
Bell and Harrison, 2013 EPSL	Holden et al., 2009 IJMS	RSES59-14.12	Zircon	0.637147	775.76		0.0139395	2.7143	0.00926236	0.30298	0.980899	0.0886369	9.71034	4.42488	55.8473	26.4556	122.249	28.741	262.21	65.0882	13279.8		74.6726	375.383	0.0962574	0.212987		58.5676	0.0878028	3910.42		Calculated compositions	69.6714	2.65786	3.11222	1.75355	4.10498	3.69366	0.103783	0.0687322	2.45419	13.3199	0.442459	0.854008	40.5562	49.1341	35.344	9.94507	0.996094
Bell and Harrison, 2013 EPSL	Bell and Harrison, 2013 EPSL	RSES73-3.7	Zircon	8.37884	542.131		0.0287544	7.64685	0.0407505	0.673226	0.945095	0.20411	8.33089	3.54641	43.5313	18.1635	84.1595	17.9386	160.783	37.1108	9677.33		27.0485	48.778	0.0498928	0.270746		54.7708	0.222385	3831		Calculated compositions	71.8732	1.67979	4.22876	2.48971	3.22646	2.90317	0.0988713	0.0616506	2.73849	15.1708	0.435908	0.39723	26.0885	36.8076	9.22463	4.34105	1.09874
Bouvier et al., 2012 CMP	Cavosie et al., 2006 GCA	JH-13b 2.5NM	Zircon	4.5	1651		0.01	13.6	0.2	2.8	7.5	0.9	18.9	20.2	172.1	56	235	48.7	404	77.2			73	78	0.0442156	0.42599		74.5604	0.231102	4066		Calculated compositions	68.0575	0.561594	4.28568	3.65976	5.0877	4.57791	0.0966292	0.0843745	4.13041	15.5526	0.608404	0.13104	15.0635	27.0291	16.0622	3.96889	0.831084
Bouvier et al., 2012 CMP	Cavosie et al., 2006 GCA		Zircon	2.8	79		0.02	0.1	0	0.1	0.1	0.1	0.4	0.3	4.8	2.1	13.1	3.4	42.2	11.3			7	20	0.0886076	0.113744			1.5286	3875		Calculated compositions	60.5684	1.57069	3.20342	5.42306	8.91026	8.01745	0.0284789	0.118922	5.55961	15.03	0.404886	0.490317	13.3802	38.5097	14.8621	3.73993	0.707987
Bouvier et al., 2012 CMP	Cavosie et al., 2006 GCA	JH-13b 2.5 M	Zircon	5.3	605		0.02	3.1	0.1	0.7	2	0.6	6.2	7.3	59.4	19.5	82	17.2	151	27.7			19	41	0.031405	0.393377		16.9954	0.520912	4125		Calculated compositions	65.0184	0.78045	3.59177	4.90959	8.18555	7.36536	0.183836	0.0966198	4.55007	13.8488	0.515066	0.217288	16.9456	24.8938	0.979804	2.63224	0.960891
Bouvier et al., 2012 CMP	Cavosie et al., 2006 GCA		Zircon	5.9	605		0.01	10.5	0.1	0.9	2.4	0.3	5.6	6.5	55.8	20.1	91.1	20.4	174	35.7			82	199	0.135537	0.32069		81.4093	0.250176	4089		Calculated compositions	72.0211	2.55341	4.67177	2.25711	3.678	3.30946	0.181211	0.0442676	2.95799	15.7186	0.411863	0.546562	30.1097	33.3095	9.84625	2.61163	0.712792
Bouvier et al., 2012 CMP	Cavosie et al., 2006 GCA		Zircon	6.1	418		0.04	3.6	0.1	0.3	0.8	0.1	3	2.7	32.3	13.5	69.6	16.1	156	33.4			27	193	0.0645933	0.207051		13.9559	0.197341	4007		Calculated compositions	67.4523	1.67736	3.50144	3.73399	7.23187	6.50724	0.150981	0.0901072	3.49453	14.7133	0.486368	0.479049	21.4871	31.7748	17.3856	4.06574	1.15742
Bouvier et al., 2012 CMP	Cavosie et al., 2006 GCA		Zircon	7.7	454		0.06	4.6	0.1	0.6	0.8	0.1	3.6	3.3	34.8	14.1	74.1	17.5	164	34.1			39	163	0.0859031	0.212195		14.5602	0.180147	4007		Calculated compositions	62.6336	1.58935	4.09693	3.02975	5.63519	5.07054	0.136661	0.0928744	4.01753	15.2873	0.557159	0.387937	20.1107	34.5891	19.2457	4.33746	1.13029
Bouvier et al., 2012 CMP	Cavosie et al., 2006 GCA		Zircon	5.1	941		0.02	8.2	0.1	1.5	4.2	0.8	9.9	11.4	89.3	28.8	129	26	220	41.8			63	108	0.0669501	0.405909		44.9556	0.37929	4081		Calculated compositions	68.1194	1.27284	4.94819	2.55213	6.87117	6.18268	0.152114	0.0797165	4.1244	15.2168	0.672715	0.257233	15.6199	37.9363	11.95	2.78783	1.15387
Bouvier et al., 2012 CMP	Cavosie et al., 2006 GCA	JH-13b 5 M	Zircon	14.1	3141		0.11	21.6	0.7	6.7	13.1	1.6	31.8	34	302	103	455	90.1	716	125			260	273	0.0827762	0.421788		19.085	0.239659	3904		Calculated compositions	66.5539	1.30116	4.39453	3.3886	5.34529	4.8097	0.072012	0.0729668	5.00224	15.2435	0.666752	0.296087	17.0431	17.7491	2.40337	2.0843	0.840121
Bouvier et al., 2012 CMP	Cavosie et al., 2006 GCA		Zircon	10.9	1337		0.1	4.9	0.4	1.8	3.4	0.7	10.3	10.7	111	40.1	207	43.5	384	74.7			53	111	0.039641	0.289062		6.0069	0.361629	4229		Calculated compositions	65.4989	1.19001	3.79964	3.16097	6.50052	5.84917	0.124061	0.0808118	5.91586	14.9521	0.540455	0.313191	24.4184	51.9384	14.6769	3.62139	0.915239
Bouvier et al., 2012 CMP	Cavosie et al., 2006 GCA		Zircon	9.6	1190		0.03	6.5	0.1	0.9	3.1	0.6	9.4	10.2	106	37.5	172	34.6	304	56.5			86	136	0.0722689	0.348684		29.0963	0.339805	4113		Calculated compositions	66.2891	0.986665	4.63961	3.22037	7.78042	7.00082	0.153756	0.0996656	5.56684	15.2923	0.653499	0.212661	21.9438	27.8899	9.11531	2.85264	0.98723
Bouvier et al., 2012 CMP	Cavosie et al., 2006 GCA	JH-54a 2.5NM	Zircon	5.9	381		0.01	7.5	0	0.3	0.7	0.1	2.5	2.3	28.5	11.1	58.6	14.3	136	24.3			80	231	0.209974	0.209559			0.231102	4178		Calculated compositions	67.9976	2.69647	3.55789	2.05121	4.71314	4.24088	0.140831	0.0830559	2.75575	15.0806	0.461642	0.757884	36.1767	48.73	26.7049	5.65222	1.13393
Bouvier et al., 2012 CMP	Cavosie et al., 2006 GCA		Zircon	10.8	1079		0.02	16	0.3	2.9	5.6	0.2	11.7	13	99.9	32.6	149	30.2	252	49.9			144	157	0.133457	0.396429		50.6441	0.0755382	4063		Calculated compositions	68.6781	3.13078	4.26752	1.06264	2.59882	2.33842	0.108395	0.0608881	2.16335	14.4206	0.481941	0.73363	32.9942	43.6783	10.4283	3.78212	0.410779
Bouvier et al., 2012 CMP	Cavosie et al., 2006 GCA		Zircon	8.5	978		0	4.8	0.1	0.8	2.8	0.3	8.2	9.5	88.2	30.1	137	29.6	263	50.9			88	181	0.0899796	0.335361			0.191407	4046		Calculated compositions	71.2306	2.06338	4.56417	1.56688	4.01289	3.6108	0.131724	0.0631567	3.63343	15.2103	0.488626	0.452082	28.8992	51.4036	9.6487	3.52723	0.601378
Bouvier et al., 2012 CMP	Cavosie et al., 2006 GCA	JH-54a 10 M	Zircon	8.7	1062		0.01	7.8	0.1	1.9	3.8	0.7	8.6	10	91.1	33.5	161.6	35.6	322.5	64.9			68	142	0.0640301	0.282481		60.4755	0.374352	4103		Calculated compositions	66.8962	1.44277	4.19171	2.41474	6.24849	5.62239	0.178521	0.0914265	4.53638	15.9026	0.62787	0.344195	19.5377	31.6669	13.2965	4.22455	0.940493
Bouvier et al., 2012 CMP	Cavosie et al., 2006 GCA		Zircon	3	302		0	4.2	0	0.2	0.7	0.1	2.3	2.2	23.4	10.1	47.2	11.7	114	25.8			24	108	0.0794702	0.205263			0.240941	4030		Calculated compositions	69.3953	1.803	3.53519	2.58618	4.03804	3.63343	0.140261	0.0692064	3.13698	15.3775	0.483242	0.510016	20.8744	49.6619	23.6997	4.57825	1.10713
Bouvier et al., 2012 CMP	Cavosie et al., 2006 GCA		Zircon	7.1	1338		0.01	13.4	0.2	1.8	4.3	0.4	11.5	12.8	120	41.3	190	41.2	347	63.7			75	110	0.0560538	0.345821		73.464	0.1739	4041		Calculated compositions	69.7444	1.99688	4.66448	2.82681	4.36248	3.92536	0.107672	0.069513	3.38477	15.4816	0.644496	0.428104	36.3994	60.3366	17.5677	4.6063	1.02519
Bouvier et al., 2012 CMP	Cavosie et al., 2006 GCA		Zircon	5	1358		0.01	13.4	0.2	1.8	4.5	0.5	12.1	11.8	120	42.5	193	41.4	355	67.2			79	119	0.0581738	0.338028		73.464	0.207155	4021		Calculated compositions	68.7549	1.66888	4.58954	3.18099	4.73355	4.25924	0.109111	0.0822934	3.67373	15.4753	0.603902	0.363627	38.3344	58.4702	17.0283	5.02491	1.04314
Bouvier et al., 2012 CMP	Cavosie et al., 2006 GCA		Zircon	35	3027		0.49	35.9	0.9	5.8	9.7	1	28.9	29.2	291	99.3	445	85.9	697	110.7			189	322	0.0624381	0.417504		13.2544	0.182595	4348		Calculated compositions	62.3387	0.62706	4.25154	3.83857	4.73138	4.25729	0.0990357	0.0646704	5.74557	15.5006	0.724174	0.14749	24.4941	30.2317	10.546	4.41989	0.935751
Bell et al., 2014 GCA	Holden et al., 2009 IJMS	rses100-7.19	Zircon	2.95692	558.567		0.0310594	5.34137	0.0379664	0.823731	0.995674	0.334691	6.35176	3.25383	37.5374	15.6566	71.7322	17.7563	161.366	41.9413	7187.1		38.498	122.586	0.0689228	0.232623		38.1364	0.406876	3911.98		Calculated compositions	63.2744	1.74729	3.63637	2.74766	6.87687	6.18781	0.100867	0.113942	4.04355	14.4782	0.524092	0.480506	14.6321	39.1794	14.4528	4.66893	1.31433
Bell et al., 2016 GCA	Holden et al., 2009 IJMS	rses100-15.2	Zircon	4.55464	1323.54		0.0887298	12.5547	0.130897	3.30313	5.72817	0.572166	28.7345	9.51119	111.73	41.6356	171.229	36.8267	283.599	65.2179	7377.15		77.9015	87.5998	0.0588585	0.393971		28.5622	0.136344	4089.22		Calculated compositions	71.0219	2.3667	3.96506	0.902508	4.21783	3.7952	0.125629	0.0750199	2.47906	13.382	0.512169	0.596889	38.2051	34.1828	12.8885	3.65233	0.951129
Bell et al., 2016 GCA	Holden et al., 2009 IJMS	RSES77_5-7_osc	Zircon	5.52204	602.15		0.0444975	13.5894	0.0662996	1.18473	2.20971	0.338744	12.1387	4.34898	50.6985	20.5482	91.5462	19.8178	169.419	38.0415	9444.92		62.1661	160.382	0.10324	0.299249		61.3426	0.199959	4060.9		Calculated compositions	75.0798	2.78467	4.49194	1.28368	3.05533	2.74919	0.134684	0.0392117	1.4307	14.2084	0.417471	0.619925	27.2977	21.6017	13.5123	4.53367	1.22784
Bell et al., 2016 GCA	Holden et al., 2009 IJMS	RSES77-1.7	Zircon	1.40097	512.915		0.0536709	2.70266	0.0140759	0.430882	1.31523	0.351718	10.399	4.00598	41.8942	14.8827	57.3467	11.4669	93.3788	19.6744	11941.6		26.6627	180.54	0.0519828	0.448648		24.1085	0.290752	4038.99		Calculated compositions	70.8991	2.01759	3.84524	0.465559	8.03458	7.22952	0.128916	0.0624554	1.20295	13.7715	0.458399	0.524698	10.6154	28.2458	11.4853	2.8858	0.811646
Bell et al., 2016 GCA	Bell et al., 2015 Lthos	RSES80-7.4_ext	Zircon	4.3147	357.517		0.11257	4.04204	0.0683405	0.766757	1.07718	0.262145	5.76689	2.49229	29.2172	11.5541	53.4888	12.4525	109.56	26.3072	9909.43		44.5084	157.053	0.124493	0.266678		11.2989	0.321551	4057		Calculated compositions	66.7027	2.07803	4.08701	0.887487	5.54231	4.98697	0.157087	0.0975831	2.91777	14.3174	0.461163	0.508448	12.4024	0.589983	7.93941	2.13582	0.956947
Bell et al., 2016 GCA	Holden et al., 2009 IJMS	rses81-15.11	Zircon	4.01236	455.969		0.0548089	5.42454	0.0316746	0.44171	1.01214	0.2118	6.92458	2.54919	33.2498	14.3256	65.9362	15.6981	143.62	34.6567	8111.05		25.4956	82.2806	0.0559151	0.231512		31.9203	0.244586	3967.08		Calculated compositions	73.8673	2.39595	4.10008	0.530264	4.38464	3.9453	0.0614956	0.0825604	1.2608	14.2991	0.446457	0.584367	19.3416	36.7358	9.82188	3.84832	0.338064
Bell et al., 2016 GCA	Bell et al., 2015 Lthos	RSES82-20.4_core	Zircon	7.43418	723.9		0.0952166	11.763	0.0931888	1.73822	2.94588	1.45628	17.9414	6.01266	62.9558	23.2897	96.3424	20.1191	166.382	38.0379	7625.61		58.4041	88.2544	0.0806798	0.378381		30.6171	0.612398	3531		Calculated compositions	64.2633	1.81795	4.84883	2.26659	5.27432	4.74584	0.165204	0.0884356	4.36889	15.4448	0.633581	0.374925	18.409	44.3651	14.0426	2.98868	1.54388
Bell et al., 2016 GCA	Bell et al., 2015 Lthos	RSES80-3.6	Zircon	5.70588	412.588		0.05942	5.11071	0.0453327	0.369541	0.972437	0.0636434	5.9902	2.45623	31.6353	14.0059	67.3911	15.418	141.785	35.983	9225.57		3.94533	30.1984	0.00956241	0.223121		24.1431	0.0806168	4074.69		Calculated compositions	73.1304	2.93457	3.46923	1.02143	3.88576	3.49641	0.0794869	0.0676036	2.3615	13.0108	0.315114	0.845885	33.2302	45.0786	25.1148	6.02175	0.755652
Bell et al., 2016 GCA	Holden et al., 2009 IJMS	rses81-4.13	Zircon	6.19938	703.98		0.152034	20.3018	0.201917	1.55406	2.43487	0.271538	14.865	4.50188	54.9349	22.3223	96.3996	21.6968	189.273	42.1533	8951.87		66.2214	88.2487	0.0940671	0.290242		28.4094	0.137986	4022.57		Calculated compositions	70.6836	3.13955	4.43198	0.483426	2.89209	2.6023	0.0715032	0.0612916	2.42107	13.4509	0.343811	0.708386	39.9069	55.5516	30.7563	7.02592	1.63016
Bell et al., 2016 GCA	Holden et al., 2009 IJMS	rses100-4.19	Zircon	2.17801	1014.01		0.00629793	13.0002		1.08005	2.35964	0.195488	13.6207	5.29091	66.2014	28.9225	128.977	30.3063	244.291	59.591	8002.97		67.8476	161.897	0.0669103	0.270994			0.10542	4051.49		Calculated compositions	74.4186	3.62001	2.93665	0.253834	1.09128	0.981937	0.09298	0.0472642	1.29455	12.8838	0.381848	1.2327	44.7212	81.2767	37.1505	7.07776	0.661418
Bell et al., 2016 GCA	Holden et al., 2009 IJMS	rses81-12.7	Zircon	2.26999	568.538		0.0636507	3.98893	0.0361189	0.644218	1.70565	0.212622	10.0279	3.77003	44.9985	16.7565	73.8886	16.5434	145.706	33.7817	8850.72		72.9978	221.771	0.128396	0.30883		20.3973	0.157175	3898.63		Calculated compositions	71.2313	2.70556	4.16538	0.812774	3.40044	3.05972	0.140908	0.0757564	1.06809	13.6202	0.464448	0.649535	23.7821	30.8964	17.0155	4.47121	0.808786
Bell et al., 2016 GCA	Holden et al., 2009 IJMS	rses81-13.9	Zircon	2.29219	715.975		0.0737863	5.01911	0.043399	0.78658	2.11353	0.298527	11.8409	4.35025	52.0459	21.856	95.7108	22.2107	200.655	45.409	8717.96		54.3234	178.356	0.0758734	0.259379		21.7462	0.182436	3930.65		Calculated compositions	74.9532	1.76898	3.9144	0.615141	5.05472	4.54824	0.114326	0.0786988	0.884062	13.9783	0.360961	0.451917	18.5908	24.535	15.2354	4.75309	1.34689
Bell et al., 2016 GCA	Bell et al., 2015 Lthos	RSES82-14.11_dark	Zircon	3.72977	265.395		0.0905962	5.86302	0.0758421	0.677314	0.603458	0.115983	3.60015	1.29475	17.4464	8.28675	41.7762	10.9237	109.887	27.7157	9715.88		36.0911	139.99	0.13599	0.158767		17.3419	0.240567	4117		Calculated compositions	72.4968	2.3431	4.46485	2.00264	4.0829	3.67379	0.0831204	0.0719581	2.03159	14.4774	0.336277	0.524787	13.5193	25.9254	8.80355	2.40507	0.725187
Bell et al., 2016 GCA	Holden et al., 2009 IJMS	rses100-16.2	Zircon	5.1366	1500.33		0.0651956	6.79313	0.408846	5.72996	7.91996	0.94391	28.0906	11.1116	114.354	45.5537	179.92	41.0309	318.908	73.3702	6540.58		43.8548	86.6762	0.02923	0.35858		10.2015	0.193469	4113.63		Calculated compositions	68.2542	0.782979	4.23512	4.20334	5.80088	5.21963	0.108941	0.0563043	4.10358	14.2297	0.493347	0.184878	24.6585	43.2607	12.7732	5.2523	1.21857
Bell et al., 2016 GCA	Holden et al., 2009 IJMS	rses100-6.1	Zircon	6.36391	402.988		0.0974997	7.0762	0.0916004	1.06556	1.50514	0.120406	9.17217	2.66502	31.378	12.4209	51.6076	12.6319	108.871	24.2309	8421.72		23.7993	55.2122	0.0590571	0.288213		18.3584	0.0990708	4132.09		Calculated compositions	73.6513	3.80934	3.58106	0.0328104	2.85623	2.57003	0.0468284	0.0477485	0.450444	12.3378	0.228534	1.06374	32.2306	36.1025	16.2084	3.01326	0.0550298
Bell et al., 2016 GCA	Bell et al., 2015 Lthos	RSES80-2.8_bright	Zircon	5.56007	2133.69		0.106686	12.8067	0.445918	6.52207	8.56387	1.51848	45.2434	16.6474	187.532	71.2745	299.106	60.9967	490.867	107.242	8799.78		132.209	152.423	0.0619624	0.382043		14.3959	0.235842	3387		Calculated compositions	69.6939	1.07767	4.97692	2.16961	5.50051	4.94936	0.0655278	0.072825	3.84526	13.8094	0.668549	0.216533	20.7298	28.6196	24.1976	3.46808	1.78889
Bell et al., 2016 GCA	Bell et al., 2016 GCA	rses81-14.5	Zircon	4.82921	906.816		0.0659794	9.9014	0.044303	0.704892	1.96639	0.202255	13.2179	5.18137	66.5347	27.006	116.969	26.5129	236.411	51.1258	8857.04		67.5856	187.479	0.0745307	0.281437		44.9014	0.121285	3708		Calculated compositions	76.549	2.76052	3.78818	0.845404	3.14606	2.83082	0.0702857	0.0509548	1.35478	13.5264	0.322192	0.728719	39.9892	57.4592	29.2454	6.3434	1.01307
Bell et al., 2016 GCA	Bell et al., 2016 GCA	rses81-17.11	Zircon	2.15079	551.272		0.071877	11.1871	0.0437334	0.544413	1.21933	0.685921	9.24354	3.13068	37.0406	15.9146	72.8867	18.7845	184.931	46.4387	10254.2		36.5436	125.133	0.0662897	0.200294		48.9216	0.624624	3389		Calculated compositions	67.561	1.95757	4.08002	1.82568	4.52658	4.07301	0.126193	0.0700031	2.93286	15.5948	0.399564	0.479795	26.9032	41.5199	24.4814	5.60477	1.30588
Bell et al., 2016 GCA	Holden et al., 2009 IJMS	rses81-9.6	Zircon	4.11052	791.469		0.0652478	7.56739	0.0766796	1.21874	2.53224	0.500288	14.1362	5.21311	60.8005	24.5189	105.072	22.4086	203.521	43.7009	7946.68		25.6297	61.2457	0.0323825	0.298743		26.2306	0.255638	4005.74		Calculated compositions	74.4991	1.75221	4.57674	0.709105	5.08926	4.57932	0.0867451	0.0592226	1.74507	13.9501	0.305218	0.382851	21.5343	51.7562	11.7545	5.14166	0.824272
Bell et al., 2016 GCA	Holden et al., 2009 IJMS	rses81-12.4	Zircon	4.95191	906.474		0.0595555	9.15391	0.0691225	1.47105	2.93958	0.24422	17.0035	6.3618	74.6764	29.8759	124.139	27.1	238.896	53.9718	8477.72		71.7901	197.679	0.0791972	0.312589		34.9801	0.105607	3993.89		Calculated compositions	72.1888	2.85836	4.07919	1.28834	3.69987	3.32914	0.131951	0.0565663	1.47763	13.6125	0.366353	0.700718	30.5826	35.9282	16.3845	4.27254	0.86796
Bell et al., 2016 GCA	Bell et al., 2016 GCA	rses81-9.9	Zircon	1.5069	1070.8		0.0687453	34.0543	0.0713215	0.970379	2.43757	0.517732	20.9628	6.48786	78.7036	33.7507	146.087	33.14	297.312	66.2053	10494.4		99.0749	202.889	0.0925239	0.264717		119.241	0.221425	3580		Calculated compositions	71.1671	2.67118	4.09993	1.25359	2.65822	2.39187	0.0642594	0.0401118	1.9695	14.2643	0.350814	0.651519	36.4406	34.0586	27.4135	4.35024	1.04663
Bell et al., 2016 GCA	Holden et al., 2009 IJMS	rses81-7.12	Zircon	7.60753	555.521		0.0732956	4.03118	0.0796981	1.29713	2.32397	0.469678	10.9105	3.90561	42.8273	18.0479	78.2405	18.2194	169.208	41.0942	6726.55		22.7	62.591	0.0408625	0.253105		12.9317	0.285159	4086.7		Calculated compositions	62.5204	1.9223	2.80849	4.44376	7.37246	6.63374	0.137604	0.0930276	4.53595	13.6319	0.551516	0.684458	9.87405	20.2532	2.14269	2.74019	0.936641
Bell et al., 2016 GCA	Holden et al., 2009 IJMS	rses81-12.8	Zircon	4.5353	399.637		0.0503299	3.12273	0.0215831	0.411011	0.864997	0.208014	5.62328	2.36136	29.5729	12.6811	56.6688	13.3368	123.613	28.1118	8389.22		28.5371	112.806	0.0714077	0.239238		23.23	0.288347	4019.26		Calculated compositions	68.1254	2.39765	3.72667	2.06293	8.24408	7.41803	0.109657	0.122269	2.04396	13.7497	0.51565	0.643375	14.5308	21.9423	11.9254	2.99019	1.00757
Bell et al., 2016 GCA	Holden et al., 2009 IJMS	RSES58-7.9_int	Zircon	5.05697	1169.51		0.147296	10.6704	0.371628	5.30525	7.01059	1.28602	29.4491	10.4413	109.648	42.0144	168.425	34.795	292.689	65.8239	7561.1		47.5415	62.3477	0.0406507	0.374623		11.1819	0.273626	4024.74		Calculated compositions	67.989	0.870007	4.49886	1.64977	6.15751	5.54053	0.0725173	0.0675038	2.94185	15.0092	0.537507	0.193384	19.1406	33.0295	14.3029	3.26378	0.884631
Bell et al., 2016 GCA	Bell et al., 2015 Lthos	RSES80-2.8_meddark	Zircon	8.37354	228.41		0.14392	9.78981	0.173969	1.08559	0.800445	0.194965	3.27747	1.15566	16.4591	7.04686	37.9531	10.9126	112.848	30.458	12206.1		118.195	281.956	0.517471	0.145852		15.1692	0.367997	3385		Calculated compositions	63.4436	1.97676	4.42063	2.88975	5.6306	5.06641	0.138262	0.0920322	3.94526	15.0281	0.509807	0.447167	26.6465	38.6911	23.6558	3.36108	0.974017
Bell et al., 2016 GCA	Bell et al., 2015 Lthos	RSES80-3.16_int	Zircon	4.29165	1002.03		0.108904	11.0781	0.0720872	1.29314	2.44002	0.345498	16.3017	6.43476	76.4055	32.2178	147.364	33.3379	287.193	69.0915	10483.6		104.159	323.313	0.103948	0.266042		30.6547	0.167477	3577		Calculated compositions	73.1708	2.16893	4.51513	1.44922	1.79426	1.61448	0.0507843	0.0545375	2.39225	12.7334	0.392187	0.48037	29.6426	6.60693	18.9465	4.99159	1.19145
Bell et al., 2016 GCA	Bell et al., 2015 Lthos	RSES82-20.4_rim	Zircon	2.87916	717.888		0.0593042	8.70701	0.0326821	0.658413	1.50508	0.191943	9.86666	4.12113	53.9417	22.9751	105.553	23.558	208.9	50.5263	10503		82.2454	246.295	0.114566	0.258218		48.4904	0.152276	3539		Calculated compositions	73.3351	2.45938	3.58045	1.32898	2.56035	2.3038	0.0555763	0.0630227	2.66566	13.1777	0.41875	0.686892	37.7937	39.138	21.638	6.035	1.12933
Bell et al., 2016 GCA	Bell et al., 2015 Lthos	RSES82-5.14_dark	Zircon	5.67994	1018.65		0.105335	9.03533	0.0941614	1.40513	2.99646	0.338033	17.0203	6.88413	83.8934	34.9113	158.068	34.2824	301.816	68.6181	9315.89		69.2902	155.752	0.0680215	0.277962		22.2436	0.144709	4112		Calculated compositions	75.7875	2.57127	4.03859	0.995332	2.63437	2.37041	0.0922022	0.0301031	1.32942	13.031	0.325442	0.636674	36.0962	35.9802	19.5611	4.44599	1.06082
Bell et al., 2014 GCA	Holden et al., 2009 IJMS	rses100-1.12	Zircon	3.58267	1413.17		0.0701012	12.7182	0.0997027	2.3657	3.8027	0.420291	24.1898	8.6431	106.75	45.1243	186.194	40.0424	317.541	70.8924	7415.94		89.5726	127.319	0.063384	0.336178		37.2988	0.133971	3946.16		Calculated compositions	70.6678	2.59144	3.57012	1.12558	4.46449	4.01715	0.117249	0.0790269	2.44372	12.7074	0.509451	0.725868	41.5362	48.0496	19.7329	4.09115	1.2086
Bell et al., 2014 GCA	Holden et al., 2009 IJMS	rses100-1.18	Zircon	5.05423	533.103		0.0482295	10.3233	0.115826	0.954445	0.809283	0.295114	9.74362	3.24989	38.7374	17.858	72.3609	17.341	145.177	33.8534	7035.02		36.9386	108.131	0.0692897	0.266829		33.8644	0.321295	4068.79		Calculated compositions	65.6604	2.53878	3.77883	1.98448	5.32891	4.79495	0.15908	0.0901241	3.13705	15.0285	0.577537	0.671842	24.0631	34.7911	11.8139	4.36149	1.24764
Bell et al., 2014 GCA	Holden et al., 2009 IJMS	rses81-17.3	Zircon	2.52591	740.954		0.0982331	10.5231	0.0776353	1.12322	2.27907	0.245701	14.3683	5.00438	60.1439	23.2062	96.8692	21.4676	183.662	40.1007	8111.05		43.4543	69.5374	0.0586464	0.327471		29.5441	0.131265	3974.9		Calculated compositions	73.539	2.96157	4.4251	0.105132	4.40536	3.96394	0.0955164	0.0586356	2.25041	12.8504	0.326234	0.669265	31.6282	47.0781	15.5987	4.32645	0.897501
Bell et al., 2014 GCA	Holden et al., 2009 IJMS	rses81-18.5	Zircon	5.31534	719.758		0.0500623	3.99396	0.0619798	1.11333	2.01237	0.608409	11.4061	4.23636	53.2278	21.8108	94.3019	22.6268	210.116	49.8165	7011.03		14.1657	33.8759	0.0196812	0.253326		17.5795	0.388237	4125.91		Calculated compositions	67.2393	1.16569	3.45658	2.57255	8.37815	7.53866	0.195604	0.109056	4.17304	13.3423	0.422519	0.337237	15.6186	31.5124	4.95334	4.72863	1.2863
Bell et al., 2014 GCA	Holden et al., 2009 IJMS	rses81-9.16	Zircon	5.74889	390.749		0.119646	5.03017	0.0851255	0.854434	1.20364	0.257879	7.14373	2.47237	31.2582	12.8714	55.6356	12.5364	111.836	25.5273	7270.23		22.9013	57.3812	0.0586087	0.279501		12.2205	0.268862	4016.78		Calculated compositions	68.5711	2.45871	3.90111	2.11305	5.52893	4.97493	0.0792146	0.109947	2.06379	13.3885	0.315103	0.63026	15.7051	6.15694	1.81628	2.08849	0
Bell et al., 2016 GCA	Bell et al., 2015 Lthos	RSES80-3.2_bright	Zircon	22.8212	469.56		0.0733972	25.9721	0.0813241	1.0649	2.1127	0.331458	10.9678	3.43441	36.853	13.9967	62.9771	13.6345	120.632	28.264	10006.2		111.024	136.452	0.236443	0.305499		82.4218	0.21051	3463		Calculated compositions	70.7957	2.70705	4.89247	1.70089	2.57319	2.31536	0.181593	0.0360365	2.18426	13.8208	0.424001	0.553309	40.3468	50.6432	27.8793	4.90561	1.25612
Bell et al., 2014 GCA	Holden et al., 2009 IJMS	rses100-16.3	Zircon	7.34511	907.986		0.268533	14.7819	0.696455	3.74756	4.20514	0.545744	14.5648	5.35819	63.2218	25.558	112.839	25.0457	247.183	55.0313	9504.06		85.2919	408.041	0.0939354	0.25577		8.3805	0.213192	3972.89		Calculated compositions	71.5589	2.53631	3.96303	1.29685	2.01936	1.81702	0.101275	0.0172276	2.34344	14.486	0.423126	0.639992	32.7924	37.1164	27.77	4.08946	0.95747
Bell et al., 2014 GCA	Holden et al., 2009 IJMS	rses100-17.1	Zircon	5.20204	345.879		0.0683576	9.42868	0.200476	0.736675	2.52827	0.343669	5.94195	1.99253	28.7398	12.1101	46.725	8.13498	86.0525	19.895	8558.37		194.367	334.793	0.561952	0.333979		19.7475	0.271074	3935.71		Calculated compositions	69.9743	3.13247	4.14078	2.3307	6.25251	5.62601	0.183283	0.0736413	1.7719	13.1352	0.360999	0.756494	44.8882	76.2361	34.136	6.71821	1.2167
Bell et al., 2014 GCA	Holden et al., 2009 IJMS	rses100-13.4	Zircon	7.65583	748.896		0.0182372	13.0489	0.167079	1.19188	2.80807	0.627426	16.9305	4.2831	62.5393	21.505	99.2996	23.7674	187.015	41.8901	7313.27		69.7328	142.91	0.0931141	0.334409		57.9587	0.278194	4069.44		Calculated compositions	66.424	2.71868	4.36271	1.66292	6.08418	5.47454	0.16445	0.0755101	2.76724	15.7039	0.719582	0.623164	22.8346	43.1705	13.8915	3.13669	1.18825
Bell et al., 2014 GCA	Holden et al., 2009 IJMS	rses100-4.6	Zircon	6.04704	101.801		0.0574936	0.818033	0.0263346	0.273667	0.35852	0.212114	2.66791	1.18076	8.95355	3.07534	13.2045	2.71383	22.1256	5.39818	7882.52		1.18711	9.81608	0.0116611	0.404669		5.15445	0.663057	4144.52		Calculated compositions	64.7842	1.27716	4.0354	4.71203	8.3837	7.54365	0.193554	0.137873	3.86527	13.3442	0.709138	0.316489	26.6978	66.6844	34.282	5.85247	1.2413
Bell et al., 2014 GCA	Holden et al., 2009 IJMS	rses100-8.6	Zircon	4.19895	485.907		0.0431136	10.1218	0.0606626	1.12493	1.73024	0.266029	9.81858	3.33811	40.6149	15.4645	65.8512	14.4622	117	30.8862	7132.45		53.9162	117.541	0.11096	0.347137		48.5258	0.197322	4053.71		Calculated compositions	69.2148	3.53945	4.30063	1.69925	3.41	3.06832	0.161204	0.0632266	1.68465	14.0474	0.446312	0.823007	45.2502	72.2874	26.5156	4.51246	0.987779
Bell et al., 2016 GCA	Bell et al., 2015 Lthos	RSES80-7.4_int	Zircon	4.77689	708.053		0.0483077	5.75974	0.0297584	0.614119	1.85918	0.25628	10.4536	4.1889	52.3201	22.8438	107.186	25.5751	229.662	55.4452	9619.11		43.0037	146.414	0.0607351	0.227814		37.2456	0.177724	3953		Calculated compositions	73.2709	1.90332	3.97366	2.0139	4.35741	3.9208	0.0690754	0.053445	1.80362	14.4727	0.316699	0.478984	19.0505	32.857	14.156	4.33753	0.939973
Bell et al., 2016 GCA	Bell et al., 2015 Lthos	RSES82-14.11_reg	Zircon	3.7655	871.937		0.24694	9.87896	0.138196	1.91868	2.95599	0.219846	14.8796	6.18905	70.6345	29.5651	130.16	29.1247	260.677	59.2997	9851.36		39.665	103.705	0.0454906	0.270965		13.1115	0.101343	4121		Calculated compositions	73.3271	2.55973	3.4825	1.53793	3.63702	3.27259	0.13279	0.037367	1.96085	13.303	0.364975	0.735028	33.9637	58.9826	29.592	5.96565	1.34484
Bell et al., 2016 GCA	Bell et al., 2015 Lthos	RSES82-3.11_reg	Zircon	6.77144	402.728		0.193983	8.60699	0.0666143	0.268686	0.503715	0.119556	5.79045	2.16029	30.772	13.3376	63.5332	14.7809	130.161	31.6832	10786.8		29.1785	107.164	0.0724523	0.236416		18.5639	0.214016	4020		Calculated compositions	71.7106	2.10799	4.64206	0.793793	3.8313	3.4474	0.174137	0.0768124	1.8313	14.6297	0.561945	0.454107	30.8631	31.0707	25.9791	4.61766	1.44841
Bell et al., 2016 GCA	Bell et al., 2015 Lthos	RSES82-5.14_bright	Zircon	5.24254	627.855		0.0758087	5.74778	0.0320781	0.595503	1.09027	0.196031	8.95478	3.84923	48.7431	21.1304	99.5747	22.3948	198.516	45.9615	9509.44		29.7428	63.076	0.0473722	0.245537		28.5773	0.191802	4118		Calculated compositions	73.1117	1.69846	3.66917	1.48869	3.91345	3.52132	0.0884899	0.0674681	2.06119	14.3773	0.347	0.462901	18.362	13.9069	10.82	5.24756	1.15809
Bell et al., 2016 GCA	Holden et al., 2009 IJMS	RSES77-1.14	Zircon	10.0275	357.301		0.202857	4.90632	0.0872864	1.03138	1.52531	0.263211	8.36639	3.00593	32.2839	12.519	51.8553	10.9314	95.1887	21.3558	9290.09		24.0529	57.0935	0.0673182	0.339157		9.04007	0.225258	4044.06		Calculated compositions	74.5062	1.87233	5.00587	0.681024	3.30108	2.97031	0.065899	7.66515e-05	0.63608	13.5506	0.371419	0.374026	19.9606	17.3251	3.60802	1.32238	0.372734
Bell et al., 2016 GCA	Bell et al., 2015 Lthos	RSES82-14.14	Zircon	2.08849	1030.02		0.0905093	5.13028	0.0411227	0.93794	2.25553	0.320439	15.1273	6.13624	75.7378	33.257	158.868	34.73	323.084	75.7178	10303		79.6826	242.238	0.0773605	0.234421		20.6176	0.167712	3981.08		Calculated compositions	77.1771	1.50843	3.96099	0.98874	2.23789	2.01366	0.0218574	0.036707	1.43089	13.0242	0.276973	0.38082	20.4196	8.92995	13.7777	4.62883	0.886793
Bell et al., 2016 GCA	Holden et al., 2009 IJMS	rses195_8-20	Zircon	3.07977	361.105		0.0353197	1.83328	0.0300192	0.397816	0.726154	0.209596	4.2843	1.90163	23.4276	10.6338	50.3009	12.1826	124.037	32.9811	11208.1		34.0119	268.715	0.0941883	0.188877		13.804	0.363289	3870.88		Calculated compositions	64.4955	2.36241	3.67237	2.76309	7.68738	6.9171	0.081965	0.122481	1.71532	13.9924	0.657938	0.643292	16.2271	22.1857	15.1784	4.74094	1.2394
Bell et al., 2016 GCA	Holden et al., 2009 IJMS	rses195_10-11	Zircon	2.96426	224.863		0.0371172	4.03617	0.0254448	0.163125	0.44268	0.146043	3.05974	1.2089	15.9514	7.18651	34.4911	8.98435	85.9863	21.2546	10521		18.3077	101.525	0.0814173	0.185511		32.2008	0.383633	4025.9		Calculated compositions	69.797	1.6433	4.13716	2.42805	6.29854	5.66742	0.107638	0.0771025	2.75441	13.6804	0.512136	0.397204	17.0345	25.5006	14.6261	3.53466	0.950091
Bell et al., 2016 GCA	Holden et al., 2009 IJMS	rses195_8-7	Zircon	2.63847	442.355		0.0429348	7.24194	0.0391581	0.412342	0.761092	0.116924	5.91972	2.64457	34.2011	15.1081	65.604	14.818	130.025	29.4054	12142.8		31.3029	115.541	0.0707643	0.263035		43.3036	0.168406	4078.87		Calculated compositions	70.5958	1.95375	4.02388	0.919909	3.98843	3.58879	0.15489	0.0609877	1.8857	13.7431	0.575826	0.485537	45.7843	49.7045	29.4488	6.61106	1.43662
Bell et al., 2014 GCA	Bell et al., 2011 GCA	RSES51_10-6	Zircon	5.13756	1632.91		0.0377545	29.9432	0.0908816	1.7179	3.41163	0.78531	23.193	9.87913	117.443	50.9414	236.879	53.498	478.478	118.506	12211.6		240.145	451.798	0.147065	0.245451		125.332	0.269902	3456		Calculated compositions	67.0895	1.95114	3.86893	2.08955	4.65453	4.18815	0.126442	0.0840078	3.4748	14.5525	0.460044	0.504311	21.069	6.66764	19.6318	3.92347	0.971066
Bell et al., 2014 GCA	Bell et al., 2011 GCA	RSES51_16-1	Zircon	6.43821	513.686		0.0969493	18.4895	0.213087	1.27147	2.05417	0.302422	8.85906	3.26613	41.4778	17.0794	80.6102	17.1808	148.353	37.1308	11252.2		94.289	45.0978	0.183554	0.279588		31.5398	0.216733	3397		Calculated compositions	70.662	2.29311	4.17678	1.53848	2.57459	2.31662	0.0561963	0.069501	2.88445	13.8623	0.493171	0.549013	30.265	25.2816	16.3253	4.85194	1.32426
Bell et al., 2014 GCA	Bell et al., 2011 GCA	RSES51_17-1	Zircon	5.1754	1849.39		0.0394597	12.4822	0.239444	4.86765	8.64476	0.461042	39.7405	14.2934	155.034	60.6495	251.698	51.3702	419.985	90.7135	10409.3		99.2658	95.9319	0.053675	0.369143		31.4845	0.076045	3950		Calculated compositions	69.8011	1.83987	3.77928	1.55469	3.19824	2.87778	0.1063	0.0596653	2.43549	13.6519	0.639229	0.486832	22.2447	34.0482	24.8186	4.55067	1.1707
Bell et al., 2014 GCA	Bell et al., 2011 GCA	RSES51_17-2	Zircon	5.39887	191.726		0.028698	3.17898	0.0196191	0.37743	0.501075	0.113655	2.82381	1.2094	15.4426	6.03266	29.7537	6.6949	63.2369	14.9693	9950.21		11.8902	30.3475	0.0620167	0.244202		32.8479	0.292109	3976		Calculated compositions	67.6436	1.00189	3.97439	3.78689	7.82318	7.0393	0.0543529	0.093712	2.9401	13.2547	0.429238	0.252086	11.7118	6.1816	5.89986	2.33232	0.704207
Bell et al., 2014 GCA	Bell et al., 2011 GCA	RSES51_2-10	Zircon	3.37164	683.31		0.0440036	4.86665	0.0425641	0.367406	1.02837	0.407662	7.58453	3.46402	46.1349	20.3868	98.56	23.9546	221.64	54.3759	9970.76		70.5135	194.923	0.103194	0.208153		27.5708	0.446256	3534		Calculated compositions	66.4885	1.60383	4.21413	3.28568	6.80399	6.12223	0.0435127	0.0995581	3.86763	15.4513	0.471623	0.380583	17.0392	19.0384	12.0251	4.14211	0.881219
Bell et al., 2014 GCA	Bell et al., 2011 GCA	RSES51_3-7	Zircon	2.57528	1121.16		0.0721089	7.51503	0.0370667	0.510976	1.15756	0.218648	12.4256	6.02177	82.3874	34.6964	165.116	38.2117	334.002	80.4172	12684.5		137.528	491.678	0.122666	0.246667		35.6393	0.176254	3633		Calculated compositions	71.9362	1.8005	4.2888	0.72624	2.12945	1.91608	0.0217243	0.0669149	2.82755	14.165	0.314921	0.419814	30.848	4.31203	20.4856	4.6491	0.883318
Bell et al., 2014 GCA	Bell and Harrison, 2013 EPSL	RSES59-15.16	Zircon	2.23249	960.437		0.0180616	12.1743	0.0630066	1.38411	2.75894	0.388182	16.1991	7.04646	80.6997	33.8208	153.714	32.7877	284.868	70.9	13122.5		156.558	428.896	0.163007	0.283288		88.4823	0.177518	3635		Calculated compositions	70.6337	2.10106	3.97945	1.11654	3.07727	2.76892	0.0688057	0.0652359	3.07357	14.2619	0.481348	0.527979	22.4085	7.05067	22.9605	5.15189	0.877827
Bell et al., 2014 GCA	Bell and Harrison, 2013 EPSL	RSES59-5.9	Zircon	4.05457	1248.53		0.0060046	18.7845	0.0717388	1.45288	2.72329	0.428116	23.3886	9.49756	114.004	45.6317	196.424	41.2812	349.474	84.916	13283.6		221.651	450.776	0.17753	0.326217		221.904	0.163997	3618		Calculated compositions	69.9217	1.79735	3.98352	1.38073	3.66791	3.30039	0.0870962	0.0593003	2.85084	14.029	0.483675	0.451195	19.4228	4.74289	15.9756	4.04767	0.933703
Bell et al., 2016 GCA	Bell et al., 2016 GCA	rses195_19-17dark	Zircon	4.09185	225.316		0.0453316	6.23413	0.0383345	0.49623	0.518515	0.144304	4.04718	1.16783	15.2667	6.60295	31.2447	8.28119	84.1427	21.8583	10291.2		35.4416	132.694	0.157297	0.181438		36.6661	0.304541	4075		Calculated compositions	67.753	2.14317	4.18462	1.71215	6.67109	6.00265	0.131985	0.0827757	3.2956	13.8852	0.418784	0.512154	18.6385	25.9349	12.1379	3.42041	0.897738
Bell et al., 2016 GCA	Bell et al., 2016 GCA	rses195_3-15dark	Zircon	4.31457	966.784		0.0553109	4.22221	0.036092	0.280389	0.508651	0.0511415	4.74028	2.69126	48.5911	29.4798	155.393	36.4013	331.669	78.0483	10604.1		38.1858	153.043	0.0394978	0.146505		23.1693	0.10069	3935		Calculated compositions	71.8466	2.46962	3.0746	1.88667	4.21181	3.78979	0.0478679	0.0698701	3.43745	14.0924	0.337329	0.803232	25.5443	30.9482	18.7371	5.14131	0.967121
Bell et al., 2016 GCA	Holden et al., 2009 IJMS	rses195_5-15	Zircon	2.46961	807.09		0.0555179	3.07395	0.0167226	0.161738	1.0584	0.147883	9.22399	4.28649	55.8797	25.002	113.709	25.7322	228.743	55.5718	13687.3		83.5094	436.352	0.10347	0.24429		24.735	0.144696	3863.51		Calculated compositions	71.5091	2.82734	3.52737	1.72087	3.79767	3.41714	0.0684858	0.0712146	2.29036	13.3534	0.519358	0.801543	58.0036	54.1438	29.3959	7.44769	1.05076
Bell et al., 2016 GCA	Holden et al., 2009 IJMS	rses195_5-19	Zircon	4.49482	1145.45		0.324871	16.6449	0.252995	3.62156	5.75786	0.794625	28.5628	7.08883	84.8146	34.8018	153.171	34.091	298.156	70.9105	9214		59.3888	123.698	0.0518475	0.284463		14.2349	0.189433	4136.28		Calculated compositions	69.3076	1.26341	4.29982	1.60096	4.32795	3.89429	0.141304	0.0293451	2.4986	14.8578	0.426681	0.293829	23.7985	59.0719	36.5188	7.61916	1.26923
Bell et al., 2014 GCA	Bell et al., 2011 GCA	RSES51_10-1	Zircon	17.1863	749.199		0.258594	29.3822	0.617384	3.87068	3.29658	0.647016	11.5889	4.43858	55.9565	24.2899	116.437	26.0311	225.878	55.3337	9374.57		270.277	237.071	0.360755	0.247728		18.0295	0.320027	3982		Calculated compositions	63.4001	2.70005	3.59464	2.5146	4.42857	3.98483	0.172011	0.0673791	3.66259	14.5832	0.581585	0.751131	19.5344	23.4829	25.3213	6.14147	1.00979
Bell et al., 2014 GCA	Bell et al., 2011 GCA	RSES51_10-12	Zircon	5.37168	631.898		0.127373	5.73853	0.0511871	0.61877	1.82793	0.256261	9.01032	4.0757	47.8344	20.1427	93.0986	20.837	180.528	41.2128	9909.09		29.0973	101.613	0.0460474	0.26497		17.4247	0.193044	3783		Calculated compositions	75.1722	1.8222	4.19475	1.3534	4.13884	3.72412	0.11062	0.0475431	1.26238	14.2962	0.370978	0.434401	24.0094	28.8944	13.1592	5.3294	1.20439
Bell et al., 2014 GCA	Bell et al., 2011 GCA	RSES51_3-5	Zircon	3.90668	410.039		0.0713915	10.0091	0.0278758	0.429553	1.19356	0.202881	6.46762	2.59832	33.1883	13.5536	59.8933	13.8944	124.572	29.1645	11951.2		54.4003	159.905	0.132671	0.266419		55.0103	0.22324	3538		Calculated compositions	70.8526	2.82629	4.29071	0.950714	3.65659	3.2902	0.171973	0.0618608	1.76992	14.2198	0.51087	0.658699	48.4919	54.1914	33.2614	6.07072	1.67319
Bell et al., 2014 GCA	Bell et al., 2011 GCA	RSES51_7-1	Zircon	6.02437	658.08		0.0611288	11.04	0.049382	0.751622	1.8755	0.286085	9.85834	4.19402	51.9994	21.0277	96.7395	21.0781	181.058	42.0453	9970.76		66.941	154.824	0.101722	0.287197		49.2657	0.203404	3459		Calculated compositions	78.0744	2.85965	4.36724	0.464722	2.33006	2.09659	0.0625036	0.0418636	0.869198	13.8575	0.33813	0.654796	39.7911	37.4808	26.7901	5.75395	1.38611
Bell et al., 2014 GCA	Bell and Harrison, 2013 EPSL	RSES59-10.16	Zircon	6.19743	725.687		0.0219478	5.19546	0.041834	1.07227	2.26038	0.233535	13.6083	5.26196	61.6456	25.4867	110.375	22.5974	190.517	42.9706	7907.26		25.4991	70.3438	0.0351378	0.32357		42.0386	0.128731	3621		Calculated compositions	73.6038	2.04972	4.17716	0.381548	4.33341	3.8992	0.0788228	0.0697554	2.19475	13.3002	0.315672	0.490696	32.6843	54.1317	16.5226	5.31413	0.855456
Bell et al., 2014 GCA	Bell and Harrison, 2013 EPSL	RSES59-13.17	Zircon	4.88541	673.647		0.0363037	10.7381	0.0556634	1.09415	2.26038	0.273469	12.3016	5.08544	57.8027	23.3606	102.581	21.0126	180.721	41.3203	10330.8		66.5145	109.007	0.098738	0.319846		58.5668	0.158548	3787		Calculated compositions	76.1536	2.70734	4.42313	0.67338	3.05153	2.74577	0.0782688	0.0386936	1.61167	13.5607	0.377535	0.612086	36.5026	39.5751	19.6413	5.59366	1.58976
Bell et al., 2014 GCA	Bell and Harrison, 2013 EPSL	RSES59-15.1	Zircon	0.919295	954.264		0	6.40814	0.0187674	0.429534	1.07901	0.06225	10.1226	5.15035	72.7471	33.187	171.034	36.2255	317.694	80.1606	14472.4		137.128	374.947	0.1437	0.228985			0.0575842	3629		Calculated compositions	69.0357	2.59701	3.64821	1.20285	2.71466	2.44265	0.0226972	0.0503912	3.0848	13.296	0.389756	0.711857	36.1561	44.582	32.0509	7.61654	1.04961
Bell et al., 2014 GCA	Bell and Harrison, 2013 EPSL	RSES59-16.3	Zircon	5.63488	405.764		0.0177961	3.42164	0.0173853	0.416873	0.770629	0.063033	5.44199	2.27996	29.9528	13.2078	64.1625	14.6112	130.568	31.2482	10376.8		15.5765	52.6904	0.0383881	0.229404		47.694	0.0941001	3929		Calculated compositions	70.3401	2.36987	2.74083	2.39082	4.46309	4.01589	0.0803538	0.0796657	2.80201	13.2952	0.429857	0.864654	33.3784	36.7466	22.4098	5.89358	0.94404
Bell et al., 2014 GCA	Bell and Harrison, 2013 EPSL	RSES59-3.15	Zircon	4.0469	482.331		0.0121791	18.7251	0.00812646	1.30595	2.03058	0.241953	9.34093	3.60362	41.4973	18.7537	79.8292	16.7316	152.687	38.0831	10376.8		131.499	153.875	0.272632	0.271781		461.477	0.169844	3685		Calculated compositions	67.1984	2.79728	4.08717	0.977033	4.19996	3.77913	0.162756	0.0479862	2.14705	13.4518	0.44017	0.684405	27.3368	60.6495	34.1182	5.73669	1.33414
Bell et al., 2014 GCA	Bell and Harrison, 2013 EPSL	RSES59-4.7	Zircon	3.51325	428.401		0.0637411	8.41023	0.0848653	1.28407	2.12369	0.274252	11.0658	3.54085	39.8428	15.8254	64.7529	13.6089	106.557	24.7998	10652.9		78.4019	115.212	0.183011	0.373909		28.0361	0.172957	3702		Calculated compositions	71.3456	2.79925	4.83323	0.406153	3.14734	2.83198	0.15155	0.049015	2.2958	13.6249	0.419065	0.579167	35.6534	41.6371	21.575	4.4031	0.937676
Bell et al., 2016 GCA	Bell et al., 2016 GCA	rses195_10-12med	Zircon	12.9644	2264.96		0.12376	19.0967	0.546115	6.28591	6.93957	1.20973	36.0907	17.6651	194.409	76.7186	311.028	62.698	504.078	108.557	10107.1		162.961	117.859	0.0719488	0.385673		18.0098	0.233694	3466		Calculated compositions	69.5371	0.690321	5.2527	2.65314	3.55564	3.19936	0.0819787	0.0397274	4.27075	14.27	0.496661	0.131422	24.8022	35.4927	16.9914	4.3747	1.38227
Bell et al., 2016 GCA	Holden et al., 2009 IJMS	rses195_1-3	Zircon	4.31457	2170.64		0.0593745	4.9984	0.0599961	1.3693	2.88612	0.615497	24.1714	14.1462	171.943	70.9322	294.948	62.2157	506.245	106.579	9905.1		96.6428	163.018	0.0445227	0.339644		20.5331	0.22529	4153.37		Calculated compositions	75.8998	1.30484	3.96788	1.10782	5.04829	4.54245	0.0712089	0.0426878	1.38928	13.2296	0.380102	0.32885	14.5415	25.0787	10.8686	3.01638	1.14729
Bell et al., 2016 GCA	Holden et al., 2009 IJMS	rses195_14-4	Zircon	5.0107	957.342		0.0545047	13.8728	0.10326	2.1225	3.12863	0.377682	15.8331	6.45071	79.2177	33.4869	140.43	32.05	278.041	63.0023	9172.42		71.7108	177.853	0.0749062	0.284913		45.3384	0.164055	4102.8		Calculated compositions	74.5656	2.1278	3.75081	1.0224	3.79884	3.41819	0.0913206	0.0488849	1.69623	13.4075	0.442905	0.567291	28.0983	46.0495	26.2305	5.39792	1.3277
Bell et al., 2016 GCA	Holden et al., 2009 IJMS	rses195_15-1	Zircon	4.5953	1195.84		0.0532627	14.5751	0.0601052	0.800447	2.61553	0.090566	17.8578	7.56434	97.9317	40.976	174.043	35.8609	285.82	60.9404	10231.8		67.6725	82.627	0.0565898	0.342634		63.1578	0.0405131	4093.46		Calculated compositions	76.2613	2.43291	4.29749	0.64532	2.0676	1.86043	0.0876427	0.0317161	1.13645	13.1172	0.375846	0.566124	34.5416	41.0652	18.6367	5.87932	0.979787
Bell et al., 2016 GCA	Holden et al., 2009 IJMS	rses195_19-10	Zircon	6.32424	1076.63		0.0947922	4.88382	0.150294	2.09149	4.11373	0.86006	20.1694	8.86572	92.9601	33.9305	135.937	29.0814	247.344	54.4214	9382.32		282.93	269.124	0.262793	0.375834		10.032	0.288661	4127.63		Calculated compositions	68.3992	2.32585	3.9736	0.956418	7.28788	6.55763	0.15492	0.0677812	2.35029	14.3935	0.550738	0.585326	6.58407		8.69147	2.39812	1.22248
Bell et al., 2016 GCA	Holden et al., 2009 IJMS	rses195_6-8	Zircon	6.03936	476.519		0.0430111	12.5792	0.08264	1.42235	2.58264	0.482378	10.8004	3.66286	39.0085	16.1391	69.0159	15.0393	129.276	28.8455	8952.61		33.2845	91.5987	0.0698491	0.301746		51.731	0.279228	3947.56		Calculated compositions	67.0826	1.91674	4.9826	1.07942	5.74014	5.16498	0.21089	0.0655578	2.13374	14.6423	0.517251	0.384688	42.7739	66.4089	32.9077	6.20545	1.77671
Bell et al., 2016 GCA	Holden et al., 2009 IJMS	rses195_7-5	Zircon	5.72859	220.172		0.0680573	2.31008	0.0145594	0.351384	0.972088	0.0929789	4.10875	1.39021	17.0208	7.38762	32.5047	7.79341	72.405	16.7856	10503.1		6.88263	29.533	0.0312603	0.235077		17.9929	0.142233	4098		Calculated compositions	71.0093	2.27487	3.13137	3.60547	7.22252	6.49882	0.0576734	0.0647009	2.39158	12.2877	0.462931	0.726477	29.363	40.9283	17.4854	4.55562	0.832421
Bell et al., 2016 GCA	Holden et al., 2009 IJMS	rses195_4-12	Zircon	3.59461	772.049		0.0596686	7.39349	0.0338593	0.536542	1.2968	0.167207	10.1836	4.20747	56.7586	24.3386	108.17	24.511	211.08	48.5159	11267.5		46.4244	136.383	0.0601315	0.268897		40.3294	0.140666	4132.06		Calculated compositions	73.2253	2.70769	3.54474	0.989856	3.75094	3.3751	0.0878629	0.0623311	2.43257	13.9794	0.453495	0.763861	46.606	65.1977	25.9566	6.17256	1.57558
Bell et al., 2014 GCA	Bell et al., 2011 GCA	RSES51_11-1	Zircon	6.89935	2264.71		0.0710275	33.7066	0.33932	7.44297	12.4497	0.83736	59.171	19.8826	208.759	76.4378	309.261	61.5856	490.287	108.746	11382.4		191.855	119.532	0.0847148	0.425789		53.233	0.0943195	3408		Calculated compositions	70.3171	2.26938	3.82219	1.73194	3.24587	2.92063	0.095507	0.050685	2.09475	12.5572	0.486595	0.593737	30.1336	25.7388	18.8574	4.78189	0.79846
Bell et al., 2014 GCA	Bell and Harrison, 2013 EPSL	RSES59-16.6	Zircon	2.33804	1123.44		0.0230628	7.02874	0.0296827	0.572555	1.50362	0.172558	13.6217	6.29198	84.2223	37.3249	168.515	38.3012	340.39	79.1214	11803.4		72.8271	237.946	0.0648249	0.247429		65.865	0.116566	3639		Calculated compositions	73.9427	2.58523	3.37747	0.630412	1.78163	1.60311	0.0300454	0.0563046	1.625	13.3016	0.444066	0.765434	39.4444	37.2504	23.5996	6.30704	0.797319
Bell et al., 2016 GCA	Holden et al., 2009 IJMS	rses195_17-6	Zircon	3.49465	1229.65		0.0406361	11.0637	0.07492	0.759972	2.1812	0.206324	14.9277	6.69783	84.2832	36.4788	166.442	37.651	325.932	73.644	10915		121.048	339.507	0.0984409	0.258592		49.1622	0.110543	4123.45		Calculated compositions	73.3058	2.69004	3.6337	0.790386	1.78487	1.60603	0.0722613	0.0613799	2.09462	12.9319	0.365647	0.740303	36.4259	14.6856	21.1727	5.13178	0.974673
Bell et al., 2016 GCA	Holden et al., 2009 IJMS	rses195_2-1int	Zircon	5.16609	547.635		0.0424446	5.98403	0.0559476	0.671677	1.3838	0.223706	10.0934	3.36793	42.4777	18.2146	80.801	18.0626	154.25	34.6006	10459.6		22.8887	54.3648	0.0417956	0.275382		30.1076	0.182997	4084.04		Calculated compositions	71.6558	1.58362	4.03491	1.58051	3.73504	3.36079	0.0675609	0.0607496	2.49079	13.8687	0.444453	0.392479	19.7247	22.7712	9.65171	5.29766	1.11069
Bell et al., 2016 GCA	Holden et al., 2009 IJMS	rses195_4-3b	Zircon	5.12103	1019.23		0.0561498	6.29204	0.079812	1.42643	3.03067	0.500577	19.9067	7.15628	86.1879	35.5146	146.915	32.2378	282.022	62.9036	9956.59		41.4433	71.429	0.0406615	0.305607		23.0445	0.197027	4046.14		Calculated compositions	72.6548	1.00812	4.58848	1.3721	5.08279	4.5735	0.0924164	0.0557708	2.13466	14.2168	0.352395	0.219706	19.7333	41.8845	11.9524	4.3934	1.24379
Bell et al., 2016 GCA	Holden et al., 2009 IJMS	rses195_2-1bright	Zircon	5.17852	651.961		0.0501143	5.2793	0.0275087	0.918038	1.6681	0.251515	11.2329	4.20298	51.7823	21.9878	97.6979	22.3547	191.797	45.3432	10283.3		17.1673	42.0615	0.0263317	0.269985		34.8614	0.177636	4084.04		Calculated compositions	74.6997	1.17702	3.99703	1.82509	4.62464	4.16125	0.0701114	0.0706779	2.09936	14.2605	0.281689	0.294474	26.5795	18.5822	10.4964	5.97536	1.26332
Bell et al., 2016 GCA	Bell et al., 2016 GCA	rses195_3-15bright	Zircon	3.6231	117.721		0.0405817	4.23946	0.0437524	0.423277	0.881661	0.169967	4.91902	1.1795	12.168	4.58557	17.4229	3.82398	34.7986	9.67742	11267.5		20.1321	20.4322	0.171016	0.349669		24.6677	0.249516	3838		Calculated compositions	71.603	1.79856	4.32948	2.70171	3.6795	3.31082	0.0167464	0.0498733	2.05866	13.4009	0.422149	0.415422	32.7234	63.1265	19.5249	3.82001	0.836022
Bell et al., 2016 GCA	Holden et al., 2009 IJMS	rses60_6-7	Zircon	4.71	2323.25		0.0854181	13.7678	0.0551048	1.39406	2.85823	0.254361	17.8612	6.76087	83.5035	33.5306	147.713	31.4254	274.355	59.5092	8369		140.066	237.153	0.0602888	0.304363		49.2016	0.108836	4002.12		Calculated compositions	71.9501	3.14106	4.37753	0.80161	3.51482	3.16263	0.103836	0.0584119	1.74764	13.0917	0.505919	0.71754	34.9662	47.4362	28.5596	6.30669	1.0311
Bell et al., 2016 GCA	Holden et al., 2009 IJMS	rses60_7-17	Zircon	5.1	1015.04		0.0740637	13.5341	0.123391	1.66239	3.71885	0.435207	23.3012	9.91834	127.792	53.0955	245.071	54.3328	471.924	108.6	10930.1		80.2208	140.456	0.0790321	0.270789		34.7111	0.142931	4061.41		Calculated compositions	72.6083	1.80001	3.05479	1.37347	2.18667	1.96756	0.0654336	0.0593967	2.36492	13.5255	0.485285	0.589243	35.7478	36.62	23.065	5.48605	1.38693
Bell et al., 2016 GCA	Holden et al., 2009 IJMS	rses60_7-5	Zircon	4.84	1580.7		0.089047	12.6692	0.19744	3.99328	7.5714	0.976983	36.87	12.6691	135.097	47.8035	189.802	38.3059	313.531	68.2072	9751.48		92.2194	179.08	0.0583409	0.430889		23.4264	0.178766	4085.12		Calculated compositions	72.0494	1.67454	4.60579	1.14491	3.96882	3.57115	0.0797336	0.0273425	1.5709	14.0532	0.486846	0.363573	24.6332	23.8058	16.7017	3.54141	0.993833
Bell et al., 2016 GCA	Holden et al., 2009 IJMS	rses60_8-10dark	Zircon	5.05	290.14		0.0695198	9.939	0.0948362	1.39946	2.30163	0.555264	11.3493	4.3949	49.5593	20.5878	90.4407	18.9104	164.716	37.4345	9621.27		16.8276	55.9694	0.0579983	0.300876		30.0114	0.332141	4062.05		Calculated compositions	73.5154	1.43117	5.20311	0.61682	4.6629	4.19567	0.10109	0.0460558	2.22593	14.7807	0.360252	0.275061	20.9826	32.3821	14.4998	4.55681	1.12104
Bell et al., 2016 GCA	Holden et al., 2009 IJMS	rses60_8-10bright	Zircon	4.76	1450.68		0.061368	4.51603	0.0343223	0.313201	0.751355	0.202121	4.69065	1.98461	23.8994	10.0046	44.6742	9.93738	93.7117	21.142	10155.8		97.0977	155.043	0.0669325	0.255032		24.1258	0.329152	4062.05		Calculated compositions	65.4218	1.82237	3.87207	2.87914	9.06864	8.15996	0.218314	0.111381	3.90874	13.467	0.703848	0.470645	27.0934	34.1866	22.2426	4.91119	1.29011
Bell et al., 2016 GCA	Holden et al., 2009 IJMS	rses60_4-19	Zircon	4.8053	800.932		0.060089	10.7396	0.0494616	0.743603	1.99054	0.227956	11.8188	4.9857	62.7037	27.0053	120.296	25.995	228.674	51.8288	10573.8		44.6191	101.723	0.055709	0.274206		48.2993	0.143682	4049.23		Calculated compositions	75.9491	2.86215	4.02278	0.98978	3.27034	2.94265	0.102562	0.055161	2.61292	13.7719	0.428601	0.711485	48.6936	55.5071	24.6349	6.91222	1.62006
Bell et al., 2016 GCA	Holden et al., 2009 IJMS	rses60_5-15	Zircon	9.58341	2323.35		0.0958887	6.4503	0.333126	4.78978	7.80921	1.20608	38.3093	14.9902	184.712	74.4855	327.502	70.3409	583.458	125.617	8936		140.066	237.153	0.0602862	0.316582		8.84864	0.213179	4160.41		Calculated compositions	72.2302	1.2086	4.58265	1.25666	4.59477	4.13438	0.0753581	0.0315832	2.72865	14.0784	0.426966	0.263735	16.5196	33.7178	17.6982	2.82493	1.30674
Bell et al., 2016 GCA	Bell and Harrison, 2013 EPSL	RSES59-14.7	Zircon	7.54777	939.607		0.199516	37.1054	0.474585	3.82485	4.6284	0.631309	17.409	6.8392	75.8961	30.7688	137.26	31.2797	278.087	65.5178	11082.4		412.095	476.552	0.438582	0.272922		29.5648	0.215012	3629		Calculated compositions	67.5197	2.68211	3.61604	2.13566	3.29115	2.96138	0.0415069	0.0748644	3.70876	14.9921	0.432301	0.741725	26.1849	28.3373	17.9772	5.24251	1.08397
[truncated: 14 more columns]
