# Supplementary material for: Earth's Hadean crust formed via operation of convergent tectonics
Source: Natl Sci Rev. 2025 Jun 2;12(8):nwaf230. doi: 10.1093/nsr/nwaf230 (PMC12392895; doi:10.1093/nsr/nwaf230)
Supplement: nwaf230_Supplemental_Files [file nwaf230_supplemental_files.zip › Supplementary materials-Datasets S1-S4/Supplementary material-Dataset-References.xlsx]

## Sheet: References
References for Table 1:
[1564] MINOR D. R., MUKASA S. B.: ZIRCON U-PB AND HORNBLENDE 40AR-39AR AGES FOR THE DUFEK LAYERED MAFIC INTRUSION, ANTARCTICA: IMPLICATIONS FOR THE AGE OF THE FERRAR LARGE IGNEOUS PROVINCE GEOCHIM. COSMOCHIM. ACTA 61 [1997] 2497-2504 doi: 10.1016/S0016-7037(97)00098-7
[2638] BEARD J. S., BARKER F.: PETROLOGY AND TECTONIC SIGNIFICANCE OF GABBROS, TONALITES, SHOSHONITES, AND ANORTHOSITES IN A LATE PALEOZOIC ARC-ROOT COMPLEX IN THE WRANGELLIA TERRANE, SOUTHERN ALASKA J. GEOL. 97 [1989] 667-683 doi: 10.1086/629351
[2982] KAMO S. L., CZAMANSKE G. K., KROUGH T. E.: A MINIMUM U-PB AGE FOR SIBERIAN FLOOD-BASALT VOLCANISM GEOCHIM. COSMOCHIM. ACTA 60 [1996] 3505-3511 doi: 10.1016/0016-7037(96)00173-1
[3446] MONANI S., VALLEY J. W.: OXYGEN ISOTOPE RATIOS OF ZIRCON: MAGMA GENESIS OF LOW D18O GRANITES FROM THE BRITISH TERTIARY IGNEOUS PROVINCE, WESTERN SCOTLAND EARTH PLANET. SCI. LETT. 184 [2001] 377-392 doi: 10.1016/S0012-821X(00)00328-9
[3482] DE HOOG J. C. M., VAN BERGEN M. J.: VOLATILE-INDUCED TRANSPORT OF HFSE, REE, TH AND U IN ARC MAGMAS: EVIDENCE FROM ZIRCONOLITE-BEARING VESICLES IN POTASSIC LAVAS OF LEWOTOLO (INDONESIA) CONTRIB. MINERAL. PETROL. 139 [2000] 485-502 doi: 10.1007/s004100000146
[3768] MATTINSON J. M., FINK L. K. JR., HOPSON C. A.: GEOCHRONOLOGIC AND ISOTOPIC STUDY OF THE LA DESIRADE ISLAND BASEMENT COMPLEX: JURASSIC OCEANIC CRUST IN THE LESSER ANTILLES? CONTRIB. MINERAL. PETROL. 71 [1980] 237-245 doi: 10.1007/BF00371665
[4254] BERG K., BAUMANN A.: PLUTONIC AND METASEDIMENTARY ROCKS FROM THE COASTAL RANGE OF NORTHERN CHILE: RB-SR AND U-PB ISOTOPIC SYSTEMATICS EARTH PLANET. SCI. LETT. 75 [1985] 101-115 doi: 10.1016/0012-821X(85)90093-7
[4268] KOSHIMIZU S.: FISSION TRACK AGES OF PYROCLASTIC FLOWS IN THE PLIOCENE ASHORO FORMATION AND THE PLIO-PLEISTOCENE IKEDA FORMATION DEVELOPED IN EASTERN HOKKAIDO, JAPAN J. FAC. SCI., HOKKAIDO UNIV., SER. 4, GEOL. MINERAL. 19 [1981] 505-518
[4278] BINDEMAN I. N., VALLEY J. W.: LOW-D18O RHYOLITES FROM YELLOWSTONE: MAGMATIC EVOLUTION BASED ON ANALYSES OF ZIRCONS AND INDIVIDUAL PHENOCRYSTS J. PETROL. 42 [2001] 1491-1517 doi: 10.1093/petrology/42.8.1491
[4603] GILLIAM C. E., VALLEY J. W.: LOW D18O MAGMA, ISLE OF SKYE, SCOTLAND: EVIDENCE FROM ZIRCONS GEOCHIM. COSMOCHIM. ACTA 61 [1997] 4975-4981 doi: 10.1016/S0016-7037(97)00297-4
[4604] UPTON B. G. J., LAI R. W., ASPEN P., FINCH A. A., VALLEY J. W.: MEGACRYSTS AND ASSOCIATED XENOLITHS: EVIDENCE FOR MIGRATION OF GEOCHEMICALLY ENRICHED MELTS IN THE UPPER MANTLE BENEATH SCOTLAND J. PETROL. 40 [1999] 935-956 doi: 10.1093/petroj/40.6.935
[4642] BINDEMAN I. N., VALLEY J. W.: FORMATION OF LOW-D18O RHYOLITES AFTER CALDERA COLLAPSE AT YELLOWSTONE, WYOMING, USA GEOLOGY 28 [2000] 719-722 doi: 10.1130/0091-7613(2000)28<719:FOLRAC>2.0.CO;2
[4873] ZARTMAN R. E., NICHOLSON S. W., CANNON W. F., MOREY G. B.: U-TH-PB ZIRCON AGES OF SOME KEWEENAWAN SUPERGROUP ROCKS FROM HE SOUTH SHORE OF LAKE SUPERIOR CAN. J. EARTH SCI. 34 [1997] 549-561 doi: 10.1139/e17-044
[4874] DAVIS D. W., GREEN J. C.: GEOCHRONOLOGY OF THE NORTH AMERICAN MIDCONTINENT RIFT IN WESTERN LAKE SUPERIOR AND IMPLICATIONS FOR ITS GEODYNAMIC EVOLUTION CAN. J. EARTH SCI. 34 [1997] 476-488 doi: 10.1139/e17-039
[4884] MIYACHI M.: FISSION-TRACK AGES OF SOME VOLCANIC ROCKS IN THE YAEYAMA AREA, KAGOSHIMA PREFECTURE, JAPAN J. JPN. ASSOC. MINERAL. PETROL. ECON. GEOL. (GANSEKI KOBUTSU KOSHO GAKKAI-SHI) 77 [1982] 410-415 doi: 10.2465/ganko1941.77.410
[4935] ZHOU MEI-FU, MALPAS J. G., SONG XIE-YAN, ROBINSON P. T., SUN MIN, KENNEDY A. K., LESHER C. M., KEAYS R. R.: A TEMPORAL LINK BETWEEN THE EMEISHAN LARGE IGNEOUS PROVINCE (SW CHINA) AND THE END-GUADALUPIAN MASS EXTINCTION EARTH PLANET. SCI. LETT. 196 [2002] 113-122 doi: 10.1016/S0012-821X(01)00608-2
[5064] BRANDON M. T., ORCHARD M. J., PARRISH R. R., BROWN A. S., YORATH C. J.: FOSSIL AGES AND ISOTOPIC DATES FROM THE PALEOZOIC SICKER GROUP AND ASSOCIATED INTRUSIVE ROCKS, VANCOUVER ISLAND, BRITISH COLUMBIA GEOL. SURV. CAN. PAP. 86-1A [1986] 683-696
[5078] UPTON B. G. J., ASPEN P., REX D. C., MELCHER F., KINNY P. D.: LOWER CRUSTAL AND POSSIBLE SHALLOW MANTLE SAMPLES FROM BENEATH THE HEBRIDES: EVIDENCE FROM A XENOLITHIC DYKE AT GRIBUN, WESTERN MULL J. GEOL. SOC. LONDON 155 [1998] 813-828 doi: 10.1144/gsjgs.155.5.0813
[5196] BARRIE C. T., CORFU F., DAVIS P., COUTTS A. C., MACEACHERN D.: GEOCHEMISTRY OF THE DUNDONALD KOMATIITE-BASALT SUITE AND GENESIS OF DUNDEAL NI DEPOSIT, ABITIBI SUBPROVINCE, CANADA ECON. GEOL. 94 [1999] 845-866 doi: 10.2113/gsecongeo.94.6.845
[5222] HEUMANN A., DAVIES G. R., ELLIOTT T. R.: CRYSTALLIZATION HISTORY OF RHYOLITES AT LONG VALLEY, CALIFORNIA, INFERRED FROM COMBINED U-SERIES AND RB-SR ISOTOPE SYSTEMATICS GEOCHIM. COSMOCHIM. ACTA 66 [2002] 1821-1837 doi: 10.1016/S0016-7037(01)00883-3
[5238] PUCHTEL I. S., HAASE K. M., HOFMANN A. W., CHAUVEL C., KULIKOV V. S., GARBE-SCH諲BERG D., NEMCHIN A. A.: PETROLOGY AND GEOCHEMISTRY FO CRUSTALLY CONTAMINATED KOMATIITIC BASALTS FROM THE VETRENY BELT, SOUTHEASTERN BALTIC SHIELD; EVIDENCE FOR AN EARLY PROTEROZOIC MANTLE PLUME BENEATH RIFTED ARCHEAN CONTINENTAL LITHOSPHERE GEOCHIM. COSMOCHIM. ACTA 61 [1997] 1205-1222 doi: 10.1016/S0016-7037(96…
[5379] DAISHI M., HAYASHI M., KATO Y.: RADIO-METRIC AGES OF SOME CENOZOIC VOLCANIC ROCKS FROM RYUKYU ISLANDS J. JPN. ASSOC. MINERAL. PETROL. ECON. GEOL. (GANSEKI KOBUTSU KOSHO GAKKAI-SHI) 82 [1987] 370-381 doi: 10.2465/ganko1941.82.370
[5524] TOMLINSON K. Y., DAVIS D. W., PERCIVAL J. A., HUGHES D. J., THURSTON P. C.: MAFIC TO FELSIC MAGMATISM AND CRUSTAL RECYCLING IN THE OBONGA LAKE GREENSTONE BELT, WESTERN SUPERIOR PROVINCE: EVIDENCE FROM GEOCHEMISTRY, ND ISOTOPES AND U-PB GEOCHRONOLOGY PREC. RESEARCH 114 [2002] 295-325 doi: 10.1016/S0301-9268(01)00232-7
[5532] LI XIAN-HUA, LI ZHENG-XUE, ZHOU HANWEN, LIU YANG, KINNY P. D.: U-PB ZIRCON CHRONOLOGY, GEOCHEMISTRY AND ND ISOTOPIC STUDY OF NEOPROTEROZOIC BIMODAL VOLCANIC ROCKS IN THE KANGDIAN RIFT OF SOUTH CHINA: IMPLICATIONS FOR THE INITIAL RIFTING OF RODINIA PREC. RESEARCH 113 [2002] 135-154 doi: 10.1016/S0301-9268(01)00207-8
[5536] KEPPIE J. D., DOSTAL J., CONREY R.M., LOPEZ R.: A GRENVILLIAN ARC ON THE MARGIN OF AMAZONIA: EVIDENCE FROM THE SOUTHERN OAXACAN COMPLEX, SOUTHERN MEXICO PREC. RESEARCH 112 [2001] 165-181 doi: 10.1016/S0301-9268(00)00150-9
[5556] DAVIS D. W., KROGH T. E.: PREFERENTIAL DISSOLUTION OF 234U AND RADIOGENIC PB FROM ALPHA-RECOIL-DAMAGED LATTICE SITES IN ZIRCON: IMPLICATIONS FOR THERMAL HISTORIES AND PB ISOTOPIC FRACTIONATION IN THE NEAR SURFACE ENVIRONMENT CHEM. GEOL. 172 [2001] 41-58 doi: 10.1016/S0009-2541(00)00235-7
[5561] CZAMANSKE G. K., WOODEN J. L., WALKER R. J., FEDORENKO V. A., SIMONOV O. N., BUDAHN J. R., SIEMS D. F.: GEOCHEMICAL, ISOTOPIC, AND SHRIMP AGE DATA FOR PRECAMBRIAN BASEMENT ROCKS, PERMIAN VOLCANIC ROCKS, AND SEDIMENTARY HOST ROCKS TO THE ORE-BEARING INTRUSIONS, NORIL^SK-TALNAKH DISTRICT, SIBERIAN RUSSIA INT. GEOL. REV. 42 [2000] 895-927 doi: 10.1080/00206810009465117
[5576] KING E. M., VALLEY J. W., DAVIS D. W.: OXYGEN ISOTOPE EVOLUTION OF VOLCANIC ROCKS AT THE STURGEON LAKE VOLCANIC COMPLEX, ONTARIO CAN. J. EARTH SCI. 37 [2000] 39-50 doi: 10.1139/cjes-37-1-39
[5598] BINDEMAN I. N., VALLEY J. W.: OXYGEN ISOTOPE STUDY OF THE LONG VALLEY MAGMA SYSTEM, CALIFORNIA: ISOTOPE THERMOMETRY AND CONVECTION IN LARGE SILICIC MAGMA BODIES CONTRIB. MINERAL. PETROL. 144 [2002] 185-205 doi: 10.1007/s00410-002-0371-8
[5627] NUTMAN A. P., FRIEND C. R. L., BENNETT V. C.: EVIDENCE FOR 3650-3600 MA ASSEMBLY OF THE NORTHERN END OF THE ITSAQ GNEISS COMPLEX, GREENLAND: IMPLICATION FOR EARLY ARCHEAN TECTONICS TECTONICS 21 [2002] 1-28 doi: 10.1029/2000TC001203
[5648] SCHMITT A. K., LINDSAY J. M., DE SILVA S. L., TRUMBULL R. B.: U-PB ZIRCON CHRONOSTRATIGRAPHY OF EARLY-PLIOCENE IGNIMBRITES FROM LA PACANA, NORTH CHILE: IMPLICATIONS FOR THE FORMATION OF STRATIFIED MAGMA CHAMBERS J. VOLCANOL. GEOTHERM. RES. 120 [2002] 43-53 doi: 10.1016/S0377-0273(02)00359-1
[5660] BEAKHOUSE G. P., HEAMAN L. M., CREASER R. A.: GEOCHEMICAL AND U-PB ZIRCON GEOCHRONOLOGICAL CONSTRAINTS ON THE DEVELOPMENT OF A LATE ARCHEAN GREENSTONE BELT AT BIRCH LAKE, SUPERIOR PROVINCE, CANADA PREC. RESEARCH 97 [1999] 77-97 doi: 10.1016/S0301-9268(99)00021-2
[5661] NORTHRUP C. J., ISACHSEN C. E., BOWRING S. A.: FIELD RELATIONS, U-PB GEOCHRONOLOGY, AND SM-ND ISOTOPE GEOCHEMISTRY OF THE POINT LAKE GREENSTONE BELT AND ADJACENT GNEISSES, CENTRAL SLAVE CRATON, N.W.T., CANADA CAN. J. EARTH SCI. 36 [1999] 1043-1059 doi: 10.1139/cjes-36-7-1043
[5686] AYER J. A., DAVIS D. W.: NEOARCHEAN EVOLUTION OF DIFFERING CONVERGENT MARGIN ASSEMBLAGES IN THE WABIGOON SUBPROVINCE: GEOCHEMICAL AND GEOCHRONOLOGICAL EVIDENCE FROM THE LAKE OF THE WOODS GREENSTONE BELTS, SUPERIOR PROVINCE, NORTHWESTERN CANADA PREC. RESEARCH 81 [1997] 155-178 doi: 10.1016/S0301-9268(96)00033-2
[5731] KR諲ER A., PUUSTINEN K., HICKMAN M.: GEOCHRONOLOGY OF AN ARCHAEAN TONALITIC GNEISS DOME IN NORTHERN FINLAND AND ITS RELATION WITH AN UNUSUAL OVERLYING VOLCANIC CONGLOMERATE AND KOMATIITIC GREENSTONE CONTRIB. MINERAL. PETROL. 76 [1981] 33-41 doi: 10.1007/BF00373681
[5767] VAZQUEZ J. A., REID M. R.: TIME SCALES OF MAGMA STORAGE AND DIFFERENTIATION OF VOLUMINOUS HIGH-SILICA RHYOLITES AT YELLOWSTONE CALDERA, WYOMING CONTRIB. MINERAL. PETROL. 144 [2002] 274-285 doi: 10.1007/s00410-002-0400-7
[5792] BIBIKOVA E. V., SLABUNOV A. I., BOGDANOVA S. V., SKI諰D T., STEPANOV V. S., BORISOVA E. YU.: EARLY MAGMATISM OF THE BELOMORIAN MOBILE BELT, BALTIC SHIELD: LATERAL ZONING AND ISOTOPIC AGE PETROLOGY 7 [1999] 123-146
[5793] LOBACH-ZHUCHENKO S. B., ARESTOVA N. A., CHEKULAEV V. P., LEVCHENKOV O. A., KRYLOV I. N., LEVSKII L. K., BOGOMOLOV E. S., KOVALENKO A. V.: EVOLUTION OF YUZHNO-VYGOZERO GREENSTONE BELT, KARELIA PETROLOGY 7 [1999] 160-176
[5825] STEVENSON R. K.: CRUST AND MANTLE EVOLUTION IN THE LATE ARCHEAN: EVIDENCE FROM A SM-ND ISOTOPIC STUDY OF THE NORTH SPIRIT LAKE GREENSTONE BELT, NORTHWESTERN ONTARIO, CANADA BULL. GEOL. SOC. AM. 107 [1995] 1458-1467 doi: 10.1130/0016-7606(1995)107<1458:CAMEIT>2.3.CO;2
[5826] STERN R. A., SYME E. C., LUCAS S. B.: GEOCHEMISTRY OF 1.9 GA MORB- AND OIB-LIKE BASALTS FROM THE AMISK COLLAGE, FLIN FLON BELT, CANADA: EVIDENCE FOR AN INTRA-OCEANIC ORIGIN GEOCHIM. COSMOCHIM. ACTA 59 [1995] 3131-3154 doi: 10.1016/0016-7037(95)00202-B
[5827] SCHANDL E. S., GORTON M. P., WASTENEYS H A.: RARE EARTH ELEMENT GEOCHEMISTRY OF THE METAMORPHOSED VOLCANOGENIC MASSIVE SULFIDE DEPOSITS OF THE MANITOUWADGE MINING CAMP, SUPERIOR PROVINCE, CANADA: A POTENTIAL EXPLORATION TOOL? ECON. GEOL. 90 [1995] 1217-1236 doi: 10.2113/gsecongeo.90.5.1217
[5855] PUCHTEL I. S., ARNDT N. T., HOFMANN A. W., HAASE K. M., KR諲ER A., KULIKOV V. S., KULIKOVA V. V., GARBE-SCH諲BERG D., NEMCHIN A. A.: PETROLOGY OF MAFIC LAVAS WITHIN THE ONEGA PLATEAU, CENTRAL KARELIA: EVIDENCE FOR THE 2.0 GA PLUME-RELATED CONTINENTAL CRUSTAL GROWTH IN THE BALTIC SHIELD CONTRIB. MINERAL. PETROL. 130 [1998] 134-153 doi: 10.1007/s004100050355
[5948] CHARLIER BRUCE L. A., PEATE D. W., WILSON C. J. N., LOWENSTERN J. B., STOREY M., BROWN S. J. A.: CRYSTALLISATION AGES IN COEVAL SILICIC MAGMA BODIES: 238U-230TH DISEQUILIBRIUM EVIDENCE FROM THE ROTOITI AND EARTHQUAKE FLAT ERUPTION DEPOSITS, TAUPO VOLCANIC ZONE, NEW ZEALAND EARTH PLANET. SCI. LETT. 206 [2003] 441-457 doi: 10.1016/S0012-821X(02)01109-3
[5974] SAMSONOV A. V., ZHURAVLEV D. Z., BIBIKOVA E. V.: GEOCHRONOLOGY AND PETROGENESIS OF THE ARCHEAN SILICIC VOLCANOPLUTONIC SERIES OF THE VERKHOVTSEVO GREENSTONE STRUCTURE, UKRAINE INT. GEOL. REV. 35 [1993] 1166-1181 doi: 10.1080/00206819309465582
[5985] BREITKREUZ C., VAN SCHMUS W. R.: U/PB GEOCHRONOLOGY AND SIGNIFICANCE OF LATE PERMIAN IGNIMBRITES IN NORTHERN CHILE J. S. AMER. EARTH SCI. 9 [1996] 281-293 doi: 10.1016/S0895-9811(96)00014-4
[6020] SKUF^IN P. K., BAYANOVA T. B., LEVKOVICH N. V.: LAMPROPHYRES IN THE EARLY PROTEROZOIC VOLCANIC COMPLEX OF THE PECHANGA STRUCTURE, KOLA PENINSULA PETROLOGY 7 [1999] 289-303
[6070] PACES J. B., MILLER J. D. JR.: PRECISE U-PB AGES OF DULUTH COMPLEX AND RELATED MAFIC INTRUSIONS, NORTHEASTERN MINNESOTA: GEOCHRONOLOGICAL INSIGHTS TO PHYSICAL, PETROGENETIC, PALEOMAGNETIC, AND TECTONOMAGMATIC PROCESSES ASSOCIATED WITH THE 1.1 GA MIDCONTINENT RIFT SYSTEM J. GEOPHYS. RES. B98 [1993] 13997-14013 doi: 10.1029/93JB01159
[6101] BROOKS C. K., GLEADOW A. J. W.: A FISSION TRACK AGE FOR THE SKAERGAARD INTRUSION AND THE AGE OF THE EAST GREENLAND BASALTS GEOLOGY 5 [1977] 539-540 doi: 10.1130/0091-7613(1977)5<539:AFAFTS>2.0.CO;2
[6123] TOMLINSON K. Y., DAVIS D. W., STONE D., HART T. R.: U-PB AGE AND ND ISOTOPIC EVIDENCE FOR ARCHEAN TERRANE DEVELOPMENT AND CRUSTAL RECYCLING IN THE SOUTH-CENTRAL WABIGOON SUBPROVINCE, CANADA CONTRIB. MINERAL. PETROL. 144 [2003] 684-702 GeoReM-id: 2141 doi: 10.1007/s00410-002-0423-0
[6133] TAGAMI T., FARLEY K. A., STOCKLI D. F.: (U-TH)/HE GEOCHRONOLOGY OF SINGLE ZIRCON GRAINS OF KNOWN TERTIARY ERUPTION AGE EARTH PLANET. SCI. LETT. 207 [2003] 57-67 doi: 10.1016/S0012-821X(02)01144-5
[6324] TUREK A., HEATHER K. B., SAGE R. P., VAN SCHMUS W. R.: U-PB ZIRCON AGES FOR THE MISSANABIE-RENABIE AREA AND THEIR RELATION TO THE REST OF THE MICHIPICOTEN GREENSTONE BELT, SUPERIOR PROVINCE, ONTARIO, CANADA PREC. RESEARCH 76 [1996] 191-211 doi: 10.1016/0301-9268(95)00063-1
[6383] SEWARD D., KOHN B. P.: NEW ZIRCON FISSION-TRACK AGES FROM NEW ZEALAND QUATERNARY TEPHRA: AN INTERLABORATORY EXPERIMENT AND RECOMMENDATIONS FOR THE DETERMINATION OF YOUNG AGES CHEM. GEOL. 141 [1997] 127-140 doi: 10.1016/S0009-2541(97)00086-7
[6426] ADAMS C. J. D., GRAHAM I. J., SEWARD D., SKINNER D. N. B.: GEOCHRONOLOGICAL AND GEOCHEMICAL EVOLUTION OF LATE CENOZOIC VOLCANISM IN THE COROMANDEL PENINSULA, NEW ZEALAND NEW ZEALAND J. GEOL. GEOPHYS. 37 [1994] 359-379 doi: 10.1080/00288306.1994.9514626
[6432] LINDSAY J. M., WORTHINGTON T. J., SMITH I. E. M., BLACK P. M.: GEOLOGY, PETROLOGY AND PETROGENESIS OF LITTLE BARRIER ISLAND, HAURAKI GULF, NEW ZEALAND NEW ZEALAND J. GEOL. GEOPHYS. 42 [1999] 155-168 doi: 10.1080/00288306.1999.9514837
[6594] SCHMITZ M. D., BOWRING S. A., IRELAND T. R.: EVALUATION OF DULUTH COMPLEX ANORTHOSITE SERIES (AS3) ZIRCON AS A U-PB GEOCHRONOLOGICAL STANDARD: NEW HIGH-PRECISION ISOTOPE DILUTION THERMAL IONIZATION MASS SPECTROMETRY RESULTS GEOCHIM. COSMOCHIM. ACTA 67 [2003] 3665-3672 doi: 10.1016/S0016-7037(03)00200-X
[6659] KAMO S. L., CZAMANSKE G. K., AMELIN YU. V., FEDORENKO V. A., DAVIS D. W., TROFIMOV V. R.: RAPID ERUPTION OF SIBERIAN FLOOD-VOLCANIC ROCKS AND EVIDENCE FOR COINCIDENCE WITH THE PERMIAN-TRIASSIC BOUNDARY AND MASS EXTINCTION AT 251 MA EARTH PLANET. SCI. LETT. 214 [2003] 75-91 doi: 10.1016/S0012-821X(03)00347-9
[6713] HARAYAMA S.: YOUNGEST EXPOSED GRANITOID PLUTON ON EARTH: COOLING AND RAPID UPLIFT OF THE PLIOCENE-QUATERNARY TAKIDANI GRANODIORITE IN THE JAPAN ALPS, CENTRAL JAPAN GEOLOGY 20 [1992] 657-660 doi: 10.1130/0091-7613(1992)020<0657:YEGPOE>2.3.CO;2
[6769] COMPSTON W., WILLIAMS I. S., CAMPBELL I. H., GRESHAM J. J.: ZIRCON XENOCRYSTS FROM THE KAMBALDA VOLCANICS: AGE CONSTRAINTS AND DIRECT EVIDENCE FOR OLDER CONTINENTAL CRUST BELOW THE KAMBALDA-NORSEMAN GREENSTONES EARTH PLANET. SCI. LETT. 76 [1985] 299-311 doi: 10.1016/0012-821X(86)90081-6
[6771] THORARINSSON S. B., COMPSTON W., DE WIT M. J., WILLIAMS I. S.: THE STRATIGRAPHY OF THE 3.5-3.2 GA BARBERTON GREENSTONE BELT REVISITED: A SINGLE ZIRCON ION MICROPROBE STUDY EARTH PLANET. SCI. LETT. 101 [1990] 90-106 doi: 10.1016/0012-821X(90)90127-J
[6772] KR諲ER A., BYERLY G. R., LOWE D. R.: CHRONOLOGY OF EARLY ARCHEAN GRANITE-GREENSTONE EVOLUTION IN THE BARBERTON MOUNTAIN LAND, SOUTH AFRICA, BASED ON PRECISE DATING BY SINGLE ZIRCON EVAPORATION EARTH PLANET. SCI. LETT. 103 [1991] 41-54 doi: 10.1016/0012-821X(91)90148-B
[6774] CATTELL A., KROGH T. E., ARNDT N. T.: CONFLICTING SM-ND WHOLE ROCK AND U-PB ZIRCON AGES FOR ARCHEAN LAVAS FROM NEWTON TOWNSHIP, ABITIBI BELT, ONTARIO EARTH PLANET. SCI. LETT. 70 [1984] 280-290 doi: 10.1016/0012-821X(84)90012-8
[6775] HEGNER E., KR諲ER A., HOFMANN A. W.: AGE AND ISOTOPE GEOCHEMISTRY OF THE ARCHEAN PONGOLA AND USUSHWANA SUITES IN SWAZILAND, SOUTHERN AFRICA - A CASE STUDY FOR CRUSTAL CONTAMINATION OF MANTLE-DERIVED MAGMA EARTH PLANET. SCI. LETT. 70 [1984] 267-279 doi: 10.1016/0012-821X(84)90011-6
[6802] CORFU F.: THE EVOLUTION OF THE SOUTHERN ABITIBI GREENSTONE BELT IN LIGHT OF PRECISE U-PB GEOCHRONOLOGY ECON. GEOL. 88 [1993] 1323-1340 doi: 10.2113/gsecongeo.88.6.1323
[6809] CORFU F., NOBLE S. R.: GENESIS OF THE SOUTHERN ABITIBI GREENSTONE BELT, SUPERIOR PROVINCE, CANADA: EVIDENCE FROM ZIRCON HF ISOTOPE ANALYSES USING A SINGLE FILAMENT TECHNIQUE GEOCHIM. COSMOCHIM. ACTA 56 [1992] 2081-2097 doi: 10.1016/0016-7037(92)90331-C
[6874] ANHAEUSSER C. R., BURGER A. J.: AN INTERPRETATION OF U-PB ZIRCON AGES FOR ARCHEAN TONALITIC GNEISSES FROM THE JOHANNESBURG-PRETORIA GRANITE DOME TRANS. GEOL. SOC. SOUTH AFRICA 85 [1982] 111-116
[6915] MIYACHI M.: ZIRCON FISSION-TRACK AGES OF SOME VOLCANIC ROCKS AND PYROCLASTIC FLOW DEPOSITS IN THE AKUNE AREA, KAGOSHIMA PREFECTURE, JAPAN REPT. EARTH SCI. COLL. GEN. EDUC. KYUSHU UNIV. 24 [1985] 1-6
[6940] CORFU F., MUIR T. L.: THE HEMLO-HERON BAY GREENSTONE BELT AND HEMLO AU-MO DEPOSIT, SUPERIOR PROVINCE, ONTARIO, CANADA 1. SEQUENCE OF IGNEOUS ACTIVITY DETERMINED BY ZIRCON U-PB GEOCHRONOLOGY CHEM. GEOL. 79 [1989] 183-200 doi: 10.1016/0168-9622(89)90029-8
[6947] CLAOUE-LONG J. C., COMPSTON W., COWDEN A.: THE AGE OF THE KAMBALDA GREENSTONES RESOLVED BY ION-MICROPROBE: IMPLICATIONS FOR ARCHEAN DATING METHODS EARTH PLANET. SCI. LETT. 89 [1988] 239-259 doi: 10.1016/0012-821X(88)90175-6
[6948] FENG R., KERRICH R.: SINGLE ZIRCON AGE CONSTRAINTS ON THE TECTONIC JUXTAPOSITION OF THE ARCHEAN ABITIBI GREENSTONE BELT AND PONTIAC SUBPROVINCE, QUEBEC, CANADA GEOCHIM. COSMOCHIM. ACTA 55 [1991] 3437-3441 doi: 10.1016/0016-7037(91)90502-V
[6953] POUJOL M., ROBB L. J., RESPAUT J.-P., ANHAEUSSER C. R.: 3.07-2.97 GA GREENSTONE BELT FORMATION IN THE NORTHEASTERN KAAPVAAL CRATON, IMPLICATIONS FOR THE ORIGIN OF THE WITWATERSRAND BASIN ECON. GEOL. 91 [1996] 1455-1461 doi: 10.2113/gsecongeo.91.8.1455
[6954] PUCHTEL I. S., HOFMANN A. W., AMELIN YU. V., GARBE-SCH諲BERG D., SAMSONOV A. V., SHCHIPANSKY A. A.: COMBINED MANTLE PLUME-ISLAND ARC MODEL FOR THE FORMATION OF THE 2.9 GA SUMOZERO-KENOZERO GREENSTONE BELT, SE BALTIC SHIELD: ISOTOPE AND TRACE ELEMENT CONSTRAINTS GEOCHIM. COSMOCHIM. ACTA 63 [1999] 3579-3595 doi: 10.1016/S0016-7037(99)00111-8
[6956] SMITH P. E., FARQUHAR J., TATSUMOTO M.: ASSESSMENT OF THE U-TH-PB SYSTEM IN TWO ARCHEAN METABASALTS: DECIPHERING THE COMPLEX HISTORIES OF SULFIDES AND SILICATES USING ACID LEACHING METHODS GEOCHIM. COSMOCHIM. ACTA 53 [1989] 2051-2068 doi: 10.1016/0016-7037(89)90324-4
[6976] BROWN S. J. A., SMITH R. T.: CRYSTALLISATION HISTORY AND CRUSTAL INHERITANCE IN A LARGE SILICIC MAGMA SYSTEM: 206PB/238U ION PROBE DATING OF ZIRCONS FROM THE 1.2 MA ONGATITI IGNIMBRITE, TAUPO VOLCANIC ZONE J. VOLCANOL. GEOTHERM. RES. 135 [2004] 247-257 doi: 10.1016/j.jvolgeores.2004.03.004
[7048] MCDOWELL F. W., MAUGER R. L.: K-AR AND U-PB ZIRCON CHRONOLOGY OF LATE CRETACEOUS AND TERTIARY MAGMATISM IN CENTRAL CHIHUAHUA STATE, MEXICO BULL. GEOL. SOC. AM. 106 [1994] 118-132 doi: 10.1130/0016-7606(1994)106<0118:KAAUPZ>2.3.CO;2
[7102] SMITH P. E., TATSUMOTO M., FARQUHAR J.: ZIRCON LU-HF SYSTEMATICS AND THE EVOLUTION OF THE ARCHEAN CRUST IN THE SOUTHERN SUPERIOR PROVINCE, CANADA CONTRIB. MINERAL. PETROL. 97 [1987] 93-104 doi: 10.1007/BF00375217
[7106] DAVIS D. W., KROGH T. E., HINZER J., NAKAMURA E.: ZIRCON DATING OF POLYCYCLIC VOLCANISM AT STURGEON LAKE AND IMPLICATIONS FOR BASE METAL MINERALIZATION ECON. GEOL. 80 [1985] 1942-1952 doi: 10.2113/gsecongeo.80.7.1942
[7109] DAVIS D. W., JACKSON M. C.: GEOCHRONOLOGY OF THE LUMBY LAKE GREENSTONE BELT: A 3 GA COMPLEX WITHIN THE WABIGOON SUBPROVINCE, NORTHWEST ONTARIO BULL. GEOL. SOC. AM. 100 [1988] 818-824 doi: 10.1130/0016-7606(1988)100<0818:GOTLLG>2.3.CO;2
[7132] RESTREPO-PACE P. A., RUIZ J., GEHRELS G. E., COSCA M. A.: GEOCHRONOLOGY AND ND ISOTOPIC DATA OF GRENVILLE-AGE ROCKS IN THE COLOMBIAN ANDES: NEW CONSTRAINTS FOR LATE PROTEROZOIC-EARLY PALEOZOIC PALEOCONTINENTAL RECONSTRUCTIONS OF THE AMERICAS EARTH PLANET. SCI. LETT. 150 [1997] 427-441 doi: 10.1016/S0012-821X(97)00091-5
[7141] CORFU F., STOTT G. M.: HF ISOTOPIC COMPOSITION AND AGE CONSTRAINTS ON THE EVOLUTION OF THE ARCHEAN CENTRAL UCHI SUBPROVINCE, ONTARIO, CANADA PREC. RESEARCH 78 [1996] 53-63 doi: 10.1016/0301-9268(95)00068-2
[7142] KR諲ER A., HEGNER E., WENDT J. I., BYERLY G. R.: THE OLDEST PART OF THE BARBERTON GRANITOID-GREENSTONE TERRAIN, SOUTH AFRICA: EVIDENCE FOR CRUST FORMATION BETWEEN 3.5 AND 3.7 GA PREC. RESEARCH 78 [1996] 105-124 doi: 10.1016/0301-9268(95)00072-0
[7143] BYERLY G. R., KR諲ER A., LOWE D. R., TODT W., WALSH M. M.: PROLONGED MAGMATISM AND TIME CONSTRAINTS FOR SEDIMENT DEPOSITION IN THE EARLY ARCHEAN BARBERTON GREENSTONE BELT: EVIDENCE FROM THE UPPER ONVERWACHT AND FIG TREE GROUPS PREC. RESEARCH 78 [1996] 125-138 doi: 10.1016/0301-9268(95)00073-9
[7144] NELSON D. R.: EVOLUTION OF THE ARCHEAN GRANITE-GREENSTONE TERRANES OF THE EASTERN GOLDFIELDS, WESTERN AUSTRALIA: SHRIMP U-PB ZIRCON CONSTRAINTS PREC. RESEARCH 83 [1997] 57-81 doi: 10.1016/S0301-9268(97)00005-3
[7147] MCNAUGHTON N. J., COMPSTON W., BARLEY M. E.: CONSTRAINTS ON THE AGE OF THE WARRAWOONA GROUP, EASTERN PILBARA BLOCK, WESTERN AUSTRALIA PREC. RESEARCH 60 [1993] 69-98 doi: 10.1016/0301-9268(93)90045-4
[7148] HORWITZ R. C., PIDGEON R. T.: 3.1 GA TUFF FROM THE SHOLL BELT IN THE WEST PILBARA: FURTHER EVIDENCE FOR DIACHRONOUS VOLCANISM IN THE PILBARA CRATON OF WESTERN AUSTRALIA PREC. RESEARCH 60 [1993] 175-183 doi: 10.1016/0301-9268(93)90049-8
[7159] AYER J. A., AMELIN YU. V., CORFU F., KAMO S. L., KETCHUM J. W. F., KWOK K., TROWELL N.: EVOLUTION OF THE SOUTHERN ABITIBI GREENSTONE BELT BASED ON U-PB GEOCHRONOLOGY: AUTOCHTHONOUS VOLCANIC CONSTRUCTION FOLLOWED BY PLUTONISM, REGIONAL DEFORMATION AND SEDIMENTATION PREC. RESEARCH 115 [2002] 63-95 doi: 10.1016/S0301-9268(02)00006-2
[7160] MUELLER W. U., MORTENSEN J. K.: AGE CONSTRAINTS AND CHARACTERISTICS OF SUBAQUEOUS VOLCANIC CONSTRUCTION, THE ARCHEAN HUNTER MINE GROUP, ABITIBI GREENSTONE BELT PREC. RESEARCH 115 [2002] 119-152 doi: 10.1016/S0301-9268(02)00008-6
[7222] HUSTON D. L., SMITHIES R. H., SUN SHEN-SU: CORRELATION OF THE ARCHEAN MALLINA-WHIM CREEK BASIN: IMPLICATIONS FOR BASE-METAL POTENTIAL OF THE CENTRAL PART OF THE PILBARA GRANITE-GREENSTONE TERRANE AUSTR. J. EARTH SCI. 47 [2000] 217-230 doi: 10.1046/j.1440-0952.2000.00775.x
[7225] ARNDT N. T., NELSON D. R., COMPSTON W., TRENDALL A. F., THORNE A. M.: THE AGE OF THE FORTESCUE GROUP, HAMERSLEY BASIN, WESTERN AUSTRALIA, FROM ION MICROPROBE ZIRCON U-PB RESULTS AUSTR. J. EARTH SCI. 38 [1991] 261-281 doi: 10.1080/08120099108727971
[7230] BARLEY M. E., MCNAUGHTON N. J., WILLIAMS I. S., COMPSTON W.: AGE OF ARCHEAN VOLCANISM AND SULPHIDE MINERALIZATION IN THE WHIM CREEK BELT, WEST PILBARA AUSTR. J. EARTH SCI. 41 [1994] 175-177 doi: 10.1080/08120099408728126
[7242] CHAMBERS L. M., PRINGLE M. S., PARRISH R. R.: RAPID FORMATION OF THE SMALL ISLES TERTIARY CENTRE CONSTRAINED BY PRECISE 40AR/39AR AND U-PB AGES LITHOS 79 [2005] 367-384 doi: 10.1016/j.lithos.2004.09.008
[7271] UENO H., SHIBATA K.: RADIOMETRIC AGES OF QUARTZ DIORITE BODIES RELATED TO THE CHICHIBU PYROMETASOMATIC DEPOSITS AND THEIR RELEVANCE TO THE METALLOGENETIC EPOCH J. JPN. ASSOC. MINERAL. PETROL. ECON. GEOL. (GANSEKI KOBUTSU KOSHO GAKKAI-SHI) 81 [1986] 77-82 doi: 10.2465/ganko1941.81.77
[7272] MIYACHI M.: FISSION TRACK AGES OF SOME GRANITIC ROCKS IN THE OUTER ZONE OF KYUSHU, JAPAN J. JPN. ASSOC. MINERAL. PETROL. ECON. GEOL. (GANSEKI KOBUTSU KOSHO GAKKAI-SHI) 80 [1985] 406-409 doi: 10.2465/ganko1941.80.406
[7277] THORPE R. I.: PERSONAL COMMUNICATION (IN D. L. HUSTON ET AL. 2000) [1999]
[7309] NUTMAN A. P., CHADWICK B., KRISHNA RAO B., VASUDEV V. N.: SHRIMP U/PB ZIRCON AGES OF ACID VOLCANIC ROCKS IN THE CHITRADURGA AND SANDUR GROUPS, AND GRANITES ADJACENT TO THE SANDUR SCHIST BELT, KARNATAKA J. GEOL. SOC. INDIA 47 [1996] 153-164
[7342] BIBIKOVA E. V., SAMSONOV A. V., SHCHIPANSKY A. A., BORINA M. M., GRACHEVA T. V., MAKAROV V. A.: THE KHIZOVAARSKAYA STRUCTURE OF THE NORTHERN KARELIAN GREENSTONE BELT AS AN ACCRETIONARY LATE ARCHEAN ISLAND ARC: ISOTOPIC-GEOCHRONOLOGICAL AND PETROLOGICAL DATA PETROLOGIYA 11 [2003] 289-320
[7364] KIMURA J.-I., OKADA S., NAKAYAMA K., UMEDA K., KUSANO T., ASAHARA Y., TATENO M., DANHARA T.: FISSION TRACK AGES OF TEPHRAS FROM DAISEN AND SAMBE VOLCANOES AND THEIR VOLCANOLOGICAL IMPLICATIONS QUATERNARY RES. 38 [1999] 145-155 doi: 10.4116/jaqua.38.145
[7366] KANO K., NAKANO S.: STRATIGRAPHIC CORRELATION OF THE NEOGENE IN THE SAN-IN DISTRICT, SOUTHWEST JAPAN, IN THE LIGHT OF RADIOMETRIC DATING BULL. GEOL. SURV. JAPAN 36 [1985] 427-438
[7392] PIDGEON R. T.: 3450-M.Y.-OLD VOLCANICS IN THE ARCHAEAN LAYERED GREENSTONE SUCCESSION OF THE PILBARA BLOCK, WESTERN AUSTRALIA EARTH PLANET. SCI. LETT. 37 [1978] 421-428 doi: 10.1016/0012-821X(78)90057-2
[7424] MATSUDA T., TORII M., TATSUMI Y., ISHIZAKA K., YOKOYAMA TETSUYA: FISSION-TRACK AND K-AR AGES OF THE MURO VOLCANIC ROCKS, SOUTHWEST JAPAN J. GEOMAG. GEOELECTR. 38 [1986] 529-535 doi: 10.5636/jgg.38.529
[7425] HASEBE N., TAGAMI T., NISHIMURA S.: THE EVIDENCE OF ALONG-ARC DIFFERENTIAL UPLIFT OF THE SHIMANTO ACCRETIONARY COMPLEX: FISSION TRACK THERMOCHRONOLOGY OF THE KUMANO ACIDIC ROCKS, SOUTHWEST JAPAN TECTONOPHYSICS 224 [1993] 327-335 doi: 10.1016/0040-1951(93)90036-J
[7493] YANEZ P., RUIZ J., PATCHETT P. J., ORTEGA-GUTIERREZ F., GEHRELS G. E.: ISOTOPIC STUDIES OF THE ACATLAN COMPLEX, SOUTHERN MEXICO: IMPLICATIONS FOR PALEOZOIC NORTH AMERICAN TECTONICS BULL. GEOL. SOC. AM. 103 [1991] 817-828 doi: 10.1130/0016-7606(1991)103<0817:ISOTAC>2.3.CO;2
[7504] LUSTRINO M., MELLUSO L., BROTZU P., GOMES C. B., MORBIDELLI L., MUZIO R., RUBERTI E., TASSINARI C. C. G.: PETROGENESIS OF THE EARLY CRETACEOUS VALLE CHICO IGNEOUS COMPLEX (SE URUGUAY): RELATIONSHIPS WITH PARANA-ETENDEKA MAGMATISM LITHOS 82 [2005] 407-434 doi: 10.1016/j.lithos.2004.07.004
[7531] NEDER R. D., LEITE J. A. D., FIGUEIREDO B. R., MCNAUGHTON N. J.: 1.76 GA VOLCANO-PLUTONISM IN THE SOUTHWESTERN AMAZONIAN CRATON, ARIPUANA-MT, BRAZIL: TECTONO-STRATIGRAPHIC IMPLICATIONS FROM SHRIMP U-PB ZIRCON DATA AND ROCK GEOCHEMISTRY PREC. RESEARCH 119 [2002] 171-187 doi: 10.1016/S0301-9268(02)00122-5
[7550] PINHO M. A. S. B., CHEMALE F. JR., VAN SCHMUS W. R., PINHO F. E. C.: U-PB AND SM-ND EVIDENCE FOR 1.76-1.77 GA MAGMATISM IN THE MORIRU REGION, MATO GROSSO, BRAZIL: IMPLICATIONS FOR PROVINCE BOUNDARIES IN THE SW AMAZON CRATON PREC. RESEARCH 126 [2003] 1-25 doi: 10.1016/S0301-9268(03)00126-8
[7554] HODYCH J. P., COX R. A., KOSLER J.: AN EQUATORIAL LAURENTIA AT 550 MA CONFIRMED BY GRENVILLIAN INHERITED ZIRCONS DATED BY LAM ICP-MS IN THE SKINNER COVE VOLCANICS OF WESTERN NEWFOUNDLAND: IMPLICATIONS FOR INERTIAL INTERCHANGE TRUE POLAR WANDER PREC. RESEARCH 129 [2004] 93-113 doi: 10.1016/j.precamres.2003.10.012
[7571] BORG G., KROGH T. E.: ISOTOPIC AGE DATA OF SINGLE ZIRCONS FROM THE ARCHAEAN SUKUMALAND GREENSTONE BELT, TANZANIA J. AFR. EARTH SCI. 29 [1999] 301-312 doi: 10.1016/S0899-5362(99)00099-8
[7575] NUTMAN A. P., MCGREGOR V. R., FRIEND C. R. L., BENNETT V. C., KINNY P. D.: THE ITSAQ GNEISS COMPLEX OF SOUTHERN WEST GREENLAND; THE WORLD^S MOST EXTENSIVE RECORD OF EARLY CRUSTAL EVOLUTION (3900-3600 MA) PREC. RESEARCH 78 [1996] 1-39 doi: 10.1016/0301-9268(95)00066-6
[7587] FEDERICO M., PECCERILLO A.: MINERAL CHEMISTRY AND PETROGENESIS OF GRANULAR EJECTA FROM THE ALBAN HILLS VOLCANO (CENTRAL ITALY) MINERAL. PETROL. 74 [2002] 223-252 doi: 10.1007/s007100200005
[7612] FEMENIAS O., COUSSAERT N., BINGEN B., WHITEHOUSE M. J., MERCIER J.-C. C., DEMAIFFE D.: A PERMIAN UNDERPLATING EVENT IN LATE- TO POST-OROGENIC TECTONIC SETTING. EVIDENCE FROM THE MAFIC-ULTRAMAFIC LAYERED XENOLITHS FROM BEAUNIT (FRENCH MASSIF CENTRAL) CHEM. GEOL. 199 [2003] 293-315 GeoReM-id: 410 doi: 10.1016/S0009-2541(03)00124-4
[7633] HALL C. M., WALTER R. C., WESTGATE J. A., YORK D.: GEOCHRONOLOGY, STRATIGRAPHY AND GEOCHEMISTRY OF CINDERY TUFF IN PLIOCENE HOMINID-BEARING SEDIMENTS OF THE MIDDLE AWASH, ETHIOPIA NATURE 308 [1984] 26-31 doi: 10.1038/308026a0
[7658] ZECK H. P., KRISTENSEN A. B., WILLIAMS I. S.: POST-COLLISIONAL VOLCANISM IN A SINKING SLAB SETTING - CRUSTAL ANATECTIC ORIGIN OF PYROXENE-ANDESITE MAGMA, CALDEAR VOLCANIC GROUP, NEOGENE ALBOR罭 VOLCANIC PROVINCE, SOUTHEASTERN SPAIN LITHOS 45 [1998] 499-522 doi: 10.1016/S0024-4937(98)00047-4
[7771] CESARE B., GOMEZ-PUGNAIRE M. T., RUBATTO D.: RESIDENCE TIME OF S-TYPE ANATECTIC MAGMAS BENEATH THE NEOGENE VOLCANIC PROVINCE OF SE SPAIN: A ZIRCON AND MONAZITE SHRIMP STUDY CONTRIB. MINERAL. PETROL. 146 [2003] 28-43 doi: 10.1007/s00410-003-0490-x
[7784] SCHALTEGGER U., SCHNEIDER J.-L., MAURIN J.-C., CORFU F.: PRECISE U-PB CHRONOMETRY OF 345-340 MA OLD MAGMATISM RELATED TO SYN-CONVERGENCE EXTENSION IN THE SOUTHERN VOSGES (CENTRAL VARISCAN BELT) EARTH PLANET. SCI. LETT. 144 [1996] 403-419 doi: 10.1016/S0012-821X(96)00187-2
[7792] CHARLIER BRUCE L. A., WILSON C. J. N., LOWENSTERN J. B., BLAKE S., VAN CALSTEREN P. W., DAVIDSON J. P.: MAGMA GENERATION AT A LARGE, HYPERACTIVE SILICIC VOLCANO (TAUPO, NEW ZEALAND) REVEALED BY U-TH AND U-PB SYSTEMATICS IN ZIRCONS J. PETROL. 46 [2005] 3-32 doi: 10.1093/petrology/egh060
[7802] BROWN S. J. A., BARLEY M. E., KRAPEZ B., CAS R. A. F.: THE LATE ARCHAEAN MELITA COMPLEX, EASTERN GOLDFIELDS, WESTERN AUSTRALIA: SHALLOW SUBMARINE BIMODAL VOLCANISM IN A RIFTED ARC ENVIRONMENT J. VOLCANOL. GEOTHERM. RES. 115 [2002] 303-327 doi: 10.1016/S0377-0273(01)00314-6
[7819] PIN C., PAQUETTE J.-L.: A MANTLE-DERIVED BIMODAL SUITE IN THE HERCYNIAN BELT: ND ISOTOPE AND TRACE ELEMENT EVIDENCE FOR A SUBDUCTION-RELATED RIFT ORIGIN OF THE LATE DEVONIAN BR蒝ENNE METAVOLCANICS, MASSIF CENTRAL (FRANCE) CONTRIB. MINERAL. PETROL. 129 [1997] 222-238 doi: 10.1007/s004100050334
[7823] CHEN Y. D., O^REILLY S. Y., GRIFFIN W. L., KROGH T. E.: COMBINED U-PB DATING AND SM-ND STUDIES ON LOWER CRUST AND MANTLE XENOLITHS FROM THE DELEGATE BASALTIC PIPES, SOUTHEASTERN AUSTRALIA CONTRIB. MINERAL. PETROL. 130 [1998] 154-161 doi: 10.1007/s004100050356
[7829] MACLACHLAN K., DUNNING G. R.: U-PB AGES AND TECTONOMAGMATIC RELATIONSHIPS OF EARLY ORDOVICIAN LOW-TI THOLEIITES, BONINITES AND RELATED PLUTONIC ROCKS IN CENTRAL NEWFOUNDLAND, CANADA CONTRIB. MINERAL. PETROL. 133 [1998] 235-258 doi: 10.1007/s004100050450
[7831] NASDALA L., G諸ZE J., PIDGEON R. T., KEMPE U., CADMAN A. C.: CONSTRAINING A SHRIMP U-PB AGE: MICRO-SCALE CHARACTERIZATION OF ZIRCONS FROM SAXONIAN ROTLIEGEND RHYOLITES CONTRIB. MINERAL. PETROL. 132 [1998] 300-306 doi: 10.1007/s004100050423
[7893] COMPSTON W.: SIMS U-PB ZIRCON AGES FOR THE UPPER DEVONIAN SNOBS CREEK AND CERBEREAN VOLCANICS FROM VICTORIA, WITH AGE UNCERTAINTY BASED ON UO2/UO V. UO/U PRECISION J. GEOL. SOC. LONDON 161 [2004] 223-228 doi: 10.1144/0016-764902-121
[7900] GRENNE T., PEDERSEN R. B., BJERKGARD T., BRAATHEN A., SELASSIE M. G., WORKU T.: NEOPROTEROZOIC EVOLUTION OF WESTERN ETHIOPIA: IGNEOUS GEOCHEMISTRY, ISOTOPE SYSTEMATICS AND U-PB AGES GEOL. MAG. 140 [2003] 373-395 doi: 10.1017/S001675680300801X
[7948] BARR S. M., WHITE C. E., MILLER B. V.: THE KINGSTON TERRANE, SOUTHERN NEW BRUNSWICK, CANADA: EVIDENCE FOR AN EARLY SILURIAN VOLCANIC ARC BULL. GEOL. SOC. AM. 114 [2002] 964-982 doi: 10.1130/0016-7606(2002)114<0964:TKTSNB>2.0.CO;2
[7957] DENNIS A. J., SHERVAIS J. W., MAULDIN J., MAHER H. D.; JR., WRIGHT J. E.: PETROLOGY AND GEOCHEMISTRY OF NEOPROTEROZOIC VOLCANIC ARC TERRANES BENEATH THE ATLANTIC COASTAL PLAIN, SAVANNAH RIVER SITE, SOUTH CAROLINA BULL. GEOL. SOC. AM. 116 [2004] 572-593 doi: 10.1130/B25240.1
[8044] SUTHERLAND F. L., FANNING C. M.: GEM-BEARING BASALTIC VOLCANISM, BARRINGTON, NEW SOUTH WALES: CENOZOIC EVOLUTION, BASED ON BASALT K-AR AGES AND ZIRCON FISSION TRACK AND U-PB ISOTOPE DATING AUSTR. J. EARTH SCI. 48 [2001] 221-237 doi: 10.1046/j.1440-0952.2001.00851.x
[8046] PEUCAT J. J., CAPDEVILA R., FANNING C. M., MENOT R. P., PECORA L., TESTUT L.: 1.60 GA FELSIC VOLCANIC BLOCKS IN THE MORAINES OF THE TERRE AD蒐IE CRATON, ANTARCTICA: COMPARISONS WITH THE GAWLER RANGE VOLCANICS, SOUTH AUSTRALIA AUSTR. J. EARTH SCI. 49 [2002] 831-845 doi: 10.1046/j.1440-0952.2002.00956.x
[8071] BRYAN S. E., ALLEN C. M., HOLCOMBE R. J., FIELDING C. R.: U-PB ZIRCON GEOCHRONOLOGY OF LATE DEVONIAN TO EARLY CARBONIFEROUS EXTENSION-RELATED SILICIC VOLCANISM IN THE NORTHERN NEW ENGLAND FOLD BELT AUSTR. J. EARTH SCI. 51 [2004] 645-664 doi: 10.1111/j.1400-0952.2004.01079.x
[8073] EVANS D. A. D., SIRCOMBE K. N., WINGATE M. T. D., DOYLE M., MCCARTHY M., PIDGEON R. T., VAN NIEKERK H. S.: REVISED GEOCHRONOLOGY OF MAGMATISM IN THE WESTERN CAPRICORN OROGEN AT 1805-1785 MA: DIACHRONEITY OF THE PILBARA-YILGARN COLLISION AUSTR. J. EARTH SCI. 50 [2003] 853-864 doi: 10.1111/j.1400-0952.2003.01031.x
[8076] ROBERTS J., WANG XINGJIN, FANNING C. M.: STRATIGRAPHY AND CORRELATION OF CARBONIFEROUS IGNIMBRITES, ROCKY CREEK REGION, TAMWORTH BELT, SOUTHERN NEW ENGLAND OROGEN, NEW SOUTH WALES AUSTR. J. EARTH SCI. 50 [2003] 931-954 doi: 10.1111/j.1400-0952.2003.01035.x
[8077] ROBERTS J., OFFLER R., FANNING C. M.: UPPER CARBONIFEROUS TO LOWER PERMIAN VOLCANIC SUCCESSIONS OF THE CARROLL-NANDEWAR REGION, NORTHERN TAMWORTH BELT, SOUTHERN NEW ENGLAND OROGEN, AUSTRALIA AUSTR. J. EARTH SCI. 51 [2004] 205-232 doi: 10.1111/j.1400-0952.2004.01053.x
[8078] SIRCOMBE K. N.: AGE OF THE MT BOGGOLA VOLCANIC SUCCESSION AND FURTHER GEOCHRONOLOGICAL CONSTRAINT ON THE ASHBURTON BASIN, WESTERN AUSTRALIA AUSTR. J. EARTH SCI. 50 [2003] 967-974 doi: 10.1111/j.1400-0952.2003.01037.x
[8153] HANLEY L. M., WINGATE M. T. D.: SHRIMP ZIRCON AGE FOR AN EARLY CAMBRIAN DOLERITE DYKE: AN INTRUSIVE PHASE OF THE ANTRIM PLATEAU VOLCANICS OF NORTHERN AUSTRALIA AUSTR. J. EARTH SCI. 47 [2000] 1029-1040 doi: 10.1046/j.1440-0952.2000.00829.x
[8205] IRVING A. J., FREY F. A.: TRACE ELEMENT ABUNDANCES IN MEGACRYSTS AND THEIR HOST BASALTS: CONSTRAINTS ON PARTITION COEFFICIENTS AND MEGACRYST GENESIS GEOCHIM. COSMOCHIM. ACTA 48 [1984] 1201-1221 doi: 10.1016/0016-7037(84)90056-5
[8232] CONDOMINES M.: DATING RECENT VOLCANIC ROCKS THROUGH 230TH-238U DISEQUILIBRIUM IN ACCESSORY MINERALS: EXAMPLES OF THE PUY DE DOME (FRENCH MASSIF CENTRAL) GEOLOGY 25 [1997] 375-378 doi: 10.1130/0091-7613(1997)025<0375:DRVRTT>2.3.CO;2
[8236] EWART A.: THE MINERALOGY AND CHEMISTRY OF THE ANOROGENIC TERTIARY SILICIC VOLCANICS OF S.E. QUEENSLAND AND N.E. NEW SOUTH WALES, AUSTRALIA J. GEOPHYS. RES. B86 [1981] 10242-10256 doi: 10.1029/JB086iB11p10242
[8344] SUTHERLAND F. L., GRAHAM I. T., POGSON R. E., SCHWARZ D., WEBB G. B., COENRAADS R. R., FANNING C. M., HOLLIS J. D., ALLEN T. C.: THE TUMBARUMBA BASALTIC GEM FIELD, NEW SOUTH WALES: IN RELATION TO SAPPHIRE-RUBY DEPOSITS OF EASTERN AUSTRALIA RECORDS OF THE AUSTRALIAN MUSEUM 54 (2) [2002] 215-248 doi: 10.3853/j.0067-1975.54.2002.1358
[8378] WINGATE M. T. D., CAMPBELL I. H., COMPSTON W., GIBSON G. M.: ION MICROPROBE U-PB AGES FOR NEOPROTEROZOIC BASALTIC MAGMATISM IN SOUTH-CENTRAL AUSTRALIA AND IMPLICATIONS FOR THE BREAKUP OF RODINIA PREC. RESEARCH 87 [1998] 135-159 doi: 10.1016/S0301-9268(97)00072-7
[8490] MELLUSO L., MORRA V., BROTZU P., TOMMASINI S., RENNA M. R., DUNCAN R. A., FRANCIOSI L., D^AMELIO F.: GEOCHRONOLOGY AND PETROGENESIS OF THE CRETACEOUS ANTAMPOMBATO-AMBATOVY COMPLEX AND ASSOCIATED DYKE SWARM, MADAGASCAR J. PETROL. 46 [2005] 1963-1996 GeoReM-id: 1174 doi: 10.1093/petrology/egi044
[8506] ZHOU MEI-FU, ZHAO JUN-HONG, QI LIANG, SU WENCHAO, HU RUIZHONG: ZIRCON U-PB GEOCHRONOLOGY AND ELEMENTAL AND SR-ND ISOTOPE GEOCHEMISTRY OF PERMIAN MAFIC ROCKS IN THE FUNING AREA, SW CHINA CONTRIB. MINERAL. PETROL. 151 [2006] 1-19 doi: 10.1007/s00410-005-0030-y
[8547] PERKINS C., MCDOUGALL I., CLAOUE-LONG J., HEITHERSAY P. S.: 40AR/39AR AND U-PB GEOCHRONOLOGY OF THE GOONUMBLA PORPHYRY CU-AU DEPOSITS, NEW SOUTH WALES ECON. GEOL. 85 [1990] 1808-1824 doi: 10.2113/gsecongeo.85.8.1808
[8550] YAMADA R., HARAYAMA S.: FISSION TRACK AND K-AR DATING ON SOME GRANITIC ROCKS OF THE HIDA MOUNTAIN RANGE, CENTRAL JAPAN GEOCHEM. J. 33 [1999] 59-66 doi: 10.2343/geochemj.33.59
[8572] HOSHI H., IWANO H., DANHARA T.: FISSION-TRACK DATING OF THE SETOUCHI VOLCANIC ROCKS : AN EXAMPLE FROM THE NIJO GROUP, KINKI DISTRICT, SOUTHWEST JAPAN J. GEOL. SOC. JAPAN 108 [2002] 353-365 doi: 10.5575/geosoc.108.353
[8578] GUO FENG, FAN WEI-MING, WANG YUE-JUN, LI CHAOWEN: WHEN DID THE EMEISHAN MANTLE PLUME ACTIVITY START? GEOCHRONOLOGICAL AND GEOCHEMICAL EVIDENCE FROM ULTRAMAFIC-MAFIC DIKES IN SOUTHWESTERN CHINA INT. GEOL. REV. 46 [2004] 226-234 doi: 10.2747/0020-6814.46.3.226
[8590] MORAND P., CONDOMINES M., ALLEGRE C.-J.: 230TH-238U DISEQUILIBRIA IN LAVAS OF THE CHAINE DES PUYS COMPT. REND. ACAD. SCI. PARIS SER. 2A 286 [1978] 1845-1848
[8640] PIN C., PAQUETTE J.-L.: SR-ND ISOTOPE AND TRACE ELEMENT EVIDENCE FOR A LATE DEVONIAN ACTIVE MARGIN IN NORTHERN MASSIF-CENTRAL (FRANCE) GEODINAMICA ACTA 15 [2002] 63-77 doi: 10.1016/S0985-3111(01)01079-8
[8647] CORFU F., GRUNSKY E. C.: IGNEOUS AND TECTONIC EVOLUTION OF THE BATCHAWANA GREENSTONE BELT, SUPERIOR PROVINCE: A U-PB ZIRCON AND TITANITE STUDY J. GEOL. 95 [1987] 87-105 doi: 10.1086/629108
[8650] ALEINIKOFF J. N., ZARTMAN R. E., WALTER M., RANKIN D. W., LYTTLE P. T., BURTON W. C.: U-PB AGES OF METARHYOLITES OF THE CATOCTIN AND MOUNT ROGERS FORMATIONS, CENTRAL AND SOUTHERN APPALACHIANS: EVIDENCE FOR TWO PULSES OF IAPETAN RIFTING AM. J. SCI. 295 [1995] 428-454 doi: 10.2475/ajs.295.4.428
[8651] LUKACS R., HARANGI S., NFTALOS T., MASON P. R. D.: SILICATE MELT INCLUSIONS IN THE PHENOCRYSTS OF THE SZOMOLYA IGNIMBRITE, B躃KALJA VOLCANIC FIELD (NORTHERN HUNGARY): IMPLICATIONS FOR MAGMA CHAMBER PROCESSES CHEM. GEOL. 223 [2005] 46-67 doi: 10.1016/j.chemgeo.2005.03.013
[8675] SANTOS J. O. S., VAN BREEMEN O. B., GROVES D. I., HARTMANN L. A., ALMEIDA M. E., MCNAUGHTON N. J., FLETCHER I. R.: TIMING AND EVOLUTION OF MULTIPLE PALEOPROTEROZOIC MAGMATIC ARCS IN THE TAPAJ覵 DOMAIN, AMAZON CRATON: CONSTRAINTS FROM SHRIMP AND TIMS ZIRCON, BADDELEYITE AND TITANITE U-PB GEOCHRONOLOGY PREC. RESEARCH 131 [2004] 73-109 doi: 10.1016/j.precamres.2004.01.002
[8678] HARTLAUB R. P., HEAMAN L. M., ASHTON K. E., CHACKO T. C.: THE ARCHEAN MURMAC BAY GROUP: EVIDENCE FOR A GIANT ARCHEAN RIFT IN THE RAE PROVINCE, CANADA PREC. RESEARCH 131 [2004] 345-372 doi: 10.1016/j.precamres.2004.01.001
[8680] BLAKE T. S., BUICK R., BROWN S. J. A., BARLEY M. E.: GEOCHRONOLOGY OF A LATE ARCHAEAN FLOOD BASALT PROVINCE IN THE PILBARA CRATON, AUSTRALIA: CONSTRAINTS ON BASIN EVOLUTION, VOLCANIC AND SEDIMENTARY ACCUMULATION, AND CONTINENTAL DRIFT RATES PREC. RESEARCH 133 [2004] 143-173 doi: 10.1016/j.precamres.2004.03.012
[8683] DAVIS W. J., HANMER S., SANDEMAN H. A.: TEMPORAL EVOLUTION OF THE NEOARCHEAN CENTRAL HEARNE SUPRACRUSTAL BELT: RAPID GENERATION OF JUVENILE CRUST IN A SUPRASUBDUCTION ZONE SETTING PREC. RESEARCH 134 [2004] 85-112 doi: 10.1016/j.precamres.2004.02.002
[8686] BREWER T. S., AH腖L K. I., MENUGE J. F., STOREY C. D., PARRISH R. R.: MESOPROTEROZOIC BIMODAL VOLCANISM IN SW NORWAY, EVIDENCE FOR RECURRING PRE-SVECONORWEGIAN CONTINENTAL MARGIN TECTONISM PREC. RESEARCH 134 [2004] 249-273 doi: 10.1016/j.precamres.2004.06.003
[8691] LI WU-XIAN, LI XIAN-HUA, LI ZHENG-XIANG: NEOPROTEROZOIC BIMODAL MAGMATISM IN THE CATHAYSIA BLOCK OF SOUTH CHINA AND ITS TECTONIC SIGNIFICANCE PREC. RESEARCH 136 [2005] 51-66 doi: 10.1016/j.precamres.2004.09.008
[8693] XU BEI, JIAN PING, ZHENG H., ZOU HAIBO, ZHANG LIFEI, LIU DUNYI: U-PB ZIRCON GEOCHRONOLOGY AND GEOCHEMISTRY OF NEOPROTEROZOIC VOLCANIC ROCKS IN THE TARIM BLOCK OF NORTHWEST CHINA: IMPLICATIONS FOR THE BREAKUP OF RODINIA SUPERCONTINENT AND NEOPROTEROZOIC GLACIATIONS PREC. RESEARCH 136 [2005] 107-123 doi: 10.1016/j.precamres.2004.09.007
[8695] PEUCAT J. J., CAPDEVILA R., DRARENI A., MAHDJOUB Y., KAHOUI M.: THE EGLAB MASSIF IN THE WEST AFRICAN CRATON (ALGERIA), AN ORIGINAL SEGMENT OF THE EBURNEAN OROGENIC BELT: PETROLOGY, GEOCHEMISTRY AND GEOCHRONOLOGY PREC. RESEARCH 136 [2005] 309-352 doi: 10.1016/j.precamres.2004.12.002
[8699] DAVIS D. W., AMELIN YU. V., NOWELL G. M., PARRISH R. R.: HF ISOTOPES IN ZIRCON FROM THE WESTERN SUPERIOR PROVINCE, CANADA: IMPLICATIONS FOR ARCHEAN CRUSTAL DEVELOPMENT AND EVOLUTION OF THE DEPLETED MANTLE RESERVOIR PREC. RESEARCH 140 [2005] 132-156 GeoReM-id: 1190 doi: 10.1016/j.precamres.2005.07.005
[8701] SWAIN G., WOODHOUSE A., HAND M., BAROVICH K. M., SCHWARZ M., FANNING C. M.: PROVENANCE AND TECTONIC DEVELOPMENT OF THE LATE ARCHAEAN GAWLER CRATON, AUSTRALIA; U-PB ZIRCON, GEOCHEMICAL AND SM-ND ISOTOPIC IMPLICATIONS PREC. RESEARCH 141 [2005] 106-136 doi: 10.1016/j.precamres.2005.08.004
[8710] LAURI L. S., R腗?O. T., HUHMA H., M腘TT腞I I., R腟腘EN J.: PETROGENESIS OF SILICIC MAGMATISM RELATED TO THE ~2.44 GA RIFTING OF ARCHEAN CRUST IN KOILLISMAA, EASTERN FINLAND LITHOS 86 [2006] 137-166 GeoReM-id: 1012 doi: 10.1016/j.lithos.2005.03.016
[8724] DUNLAP W. J., WYSOCZANSKI R. J.: THERMAL EVIDENCE FOR EARLY CRETACEOUS METAMORPHISM IN THE SHYOK SUTURE ZONE AND AGE OF THE KHARDUNG VOLCANIC ROCKS, LADAKH, INDIA J. ASIAN EARTH SCI. 20 [2002] 481-490 doi: 10.1016/S1367-9120(01)00042-6
[8758] TRENDALL A. F., BASEI M. A. S., DE LAETER J. R., NELSON D. R.: SHRIMP ZIRCON U-PB CONSTRAINTS ON THE AGE OF THE CARAJ罶 FORMATION, GR肙 PAR罣ROUP, AMAZON CRATON J. S. AMER. EARTH SCI. 11 [1998] 265-277 doi: 10.1016/S0895-9811(98)00015-7
[8759] REMUS M. V. D., MCNAUGHTON N. J., HARTMANN L. A., KOPPE J. C., FLETCHER I. R., GROVES D. I., PINTO V. M.: GOLD IN THE NEOPROTEROZOIC JUVENILE BOSSOROCA VOLCANIC ARC OF SOUTHERNMOST BRAZIL: ISOTOPIC CONSTRAINTS ON TIMING AND SOURCES J. S. AMER. EARTH SCI. 12 [1999] 349-366 doi: 10.1016/S0895-9811(99)00026-7
[8782] SOMMER C. A., DE LIMA E. F., NARDI L. V. S., FIGUEIREDO A. M. G., PIEROSAN R.: POTASSIC AND LOW- AND HIGH-TI MILDLY ALKALINE VOLCANISM IN THE NEOPROTEROZOIC RAMADA PLATEAU, SOUTHERNMOST BRAZIL J. S. AMER. EARTH SCI. 18 [2005] 237-254 doi: 10.1016/j.jsames.2004.11.003
[8859] MILLER CHRISTINE, SCHUSTER R., KL諸ZLI U., FRANK W., PURTSCHELLER F.: POST-COLLISIONAL POTASSIC AND ULTRAPOTASSIC MAGMATISM IN SW TIBET: GEOCHEMICAL AND SR-ND-PB-O ISOTOPIC CONSTRAINTS FOR MANTLE SOURCE CHARACTERISTICS AND PETROGENESIS J. PETROL. 40 [1999] 1399-1424 doi: 10.1093/petroj/40.9.1399
[8896] MACDONALD L. A., BARR S. M., WHITE C. E., KETCHUM J. W. F.: PETROLOGY, AGE, AND TECTONIC SETTING OF THE WHITE ROCK FORMATION, MEGUMA TERRANE, NOVA SCOTIA: EVIDENCE FOR SILURIAN CONTINENTAL RIFTING CAN. J. EARTH SCI. 39 [2002] 259-277 doi: 10.1139/e01-074
[8899] VAN BREEMEN O. B., CORRIVEAU L.: U-PB AGE CONSTRAINTS ON ARENACEOUS AND VOLCANIC ROCKS OF THE WAKEHAM GROUP, EASTERN GRENVILLE PROVINCE CAN. J. EARTH SCI. 42 [2005] 1677-1697 doi: 10.1139/e05-079
[8906] NELSON J., FRIEDMAN R. M.: SUPERIMPOSED QUESNEL (LATE PALEOZOIC-JURASSIC) AND YUKON-TANANA (DEVONIAN-MISSISSIPPIAN) ARC ASSEMBLAGES, CASSIAR MOUNTAINS, NORTHERN BRITISH COLUMBIA: FIELD, U-PB, AND IGNEOUS PETROCHEMICAL EVIDENCE CAN. J. EARTH SCI. 41 [2004] 1201-1235 doi: 10.1139/e04-028
[8927] SCHNEIDER D. A., BICKFORD M. E., CANNON W. F., SCHULZ K. J., HAMILTON M. A.: AGE OF VOLCANIC ROCKS AND SYNDEPOSITIONAL IRON FORMATIONS, MARQUETTE RANGE SUPERGROUP: IMPLICATIONS FOR THE TECTONIC SETTING OF PALEOPROTEROZOIC IRON FORMATIONS OF THE LAKE SUPERIOR REGION CAN. J. EARTH SCI. 39 [2002] 999-1012 doi: 10.1139/e02-016
[8928] JAMES D. T., KAMO S. L., KROGH T. E.: EVOLUTION OF 3.1 AND 3.0 GA VOLCANIC BELTS AND A NEW THERMOTECTONIC MODEL FOR THE HOPEDALE BLOCK, NORTH ATLANTIC CRATON (CANADA) CAN. J. EARTH SCI. 39 [2002] 687-710 doi: 10.1139/e01-092
[8934] MACINTYRE R. M., VILLENEUVE M. E., SCHIARIZZA P.: TIMING AND TECTONIC SETTING OF STIKINE TERRANE MAGMATISM, BABINE-TAKLA LAKES AREA, CENTRAL BRITISH COLUMBIA CAN. J. EARTH SCI. 38 [2001] 579-601 doi: 10.1139/cjes-38-4-579
[8937] DOSTAL J., CHURCH B. N., HOY T.: GEOLOGICAL AND GEOCHEMICAL EVIDENCE FOR VARIABLE MAGMATISM AND TECTONICS IN THE SOUTHERN CANADIAN CORDILLERA: PALEOZOIC TO JURASSIC SUITES, GREENWOOD, SOUTHERN BRITISH COLUMBIA CAN. J. EARTH SCI. 38 [2001] 75-90 GeoReM-id: 1027 doi: 10.1139/cjes-38-1-75
[8941] CORFU F., LIN SHOUFA: GEOLOGY AND U-PB GEOCHRONOLOGY OF THE ISLAND LAKE GREENSTONE BELT, NORTHWESTERN SUPERIOR PROVINCE, MANITOBA CAN. J. EARTH SCI. 37 [2000] 1275-1286 doi: 10.1139/e00-043
[8950] MACLACHLAN K., DUNNING G. R.: U-PB AGES AND TECTONO-MAGMATIC EVOLUTION OF MIDDLE ORDOVICIAN VOLCANIC ROCKS OF THE WILD BIGHT GROUP, NEWFOUNDLAND, APPALACHIANS CAN. J. EARTH SCI. 35 [1998] 998-1017 doi: 10.1139/cjes-35-9-998
[8975] DAVIS W. J., PETERSON T. D.: NEW GEOCHRONOLOGICAL RESULTS FOR THE TAVANI AREA (55 K), EASTERN KAMINAK GREENSTONE BELT, DISTRICT OF KEEWATIN, NORTHWEST TERRITORIES GEOL. SURV. CAN. PAP. 1998-F [1998] 81-88
[8981] HANSKI E. J., HUHMA H., SMOL^KIN V. F., VAASJOKI M.: THE AGE OF THE FERROPICRITIC VOLCANICS AND COMAGMATIC NI-BEARING INTRUSIONS AT PECHENGA, KOLA PENINSULA, U.S.S.R. BULL. GEOL. SOC. FINLAND 62 [1990] 123-133
[8982] RODDICK J. C., HENDERSON J. R., CHAPMAN H. J.: U-PB AGES FROM THE ARCHEAN WHITEHILLS-TEHEK LAKES SUPRACRUSTAL BELT, CHURCHILL PROVINCE, DISTRICT OF KEEWATIN, NORTHWEST TERRITORIES GEOL. SURV. CAN. PAP. 92-2 [1992] 31-40
[8984] MORTENSEN J. K., THORPE R. I.: U-PB ZIRCON AGES OF FELSIC VOLCANIC ROCKS IN THE KAMINAK LAKE AREA, DISTRICT OF KEEWATIN GEOL. SURV. CAN. PAP. 87-2 [1987] 123-128
[8987] DAVIS W. J., HANMER S., TELLA S., SANDEMAN H. A., RYAN J. J.: U-PB GEOCHRONOLOGY OF THE MACQUOID SUPRACRUSTAL BELT AND CROSS BAY PLUTONIC COMPLEX: KEY COMPONENTS OF THE NORTHWESTERN HEARNE SUBDOMAIN, WESTERN CHURCHILL PROVINCE, NUNAVUT, CANADA PREC. RESEARCH 145 [2006] 53-80 doi: 10.1016/j.precamres.2005.11.016
[9019] CORFU F., DAVIS D. W., STONE D., MOORE M. L.: CHRONOSTRATIGRAPHIC CONSTRAINTS ON THE GENESIS OF ARCHEAN GREENSTONE BELTS, NORTHWESTERN SUPERIOR PROVINCE, ONTARIO, CANADA PREC. RESEARCH 92 [1998] 277-295 doi: 10.1016/S0301-9268(98)00078-3
[9020] CORFU F., STOTT G. M.: SHEBANDOWAN GREENSTONE BELT, WESTERN SUPERIOR PROVINCE: U-PB AGES, TECTONIC IMPLICATIONS, AND CORRELATIONS BULL. GEOL. SOC. AM. 110 [1998] 1467-1484 doi: 10.1130/0016-7606(1998)110<1467:SGBWSP>2.3.CO;2
[9067] DAVIS D. W., SUTCLIFFE R. H., TROWELL N.: GEOCHRONOLOGICAL CONSTRAINTS ON THE TECTONIC EVOLUTION OF A LATE ARCHAEAN GREENSTONE BELT, WABIGOON SUBPROVINCE, NORTHWEST ONTARIO, CANADA PREC. RESEARCH 39 [1988] 171-191 doi: 10.1016/0301-9268(88)90041-1
[9069] BARRIE C. T., DAVIS D. W.: TIMING OF MAGMATISM AND DEFORMATION IN THE KAMISKOTIA-KIDD CREEK AREA, WESTERN ABITIBI SUBPROVINCE, CANADA PREC. RESEARCH 46 [1990] 217-240 doi: 10.1016/0301-9268(90)90003-9
[9070] THORPE R. I., HICKMAN A. H., DAVIS D. W., MORTENSEN J. K., TRENDALL A. F.: U-PB ZIRCON GEOCHRONOLOGY OF ARCHAEAN FELSIC UNITS IN THE MARBLE BAR REGION, PILBARA CRATON, WESTERN AUSTRALIA PREC. RESEARCH 56 [1992] 169-189 doi: 10.1016/0301-9268(92)90100-3
[9105] BEN OTHMAN D., ARNDT N. T., WHITE W. M., JOCHUM K. P.: GEOCHEMISTRY AND AGE OF TIMISKAMING ALKALI VOLCANICS AND THE OTTO SYENITE STOCK, ABITIBI, ONTARIO CAN. J. EARTH SCI. 27 [1990] 1304-1311 doi: 10.1139/e90-140
[9107] BARRIE C. T., SHIREY S. B.: ND- AND SR-ISOTOPE SYSTEMATICS FOR THE KAMISKOTIA-MONTCALM AREA: IMPLICATIONS FOR THE FORMATION OF LATE ARCHEAN CRUST IN TH WESTERN ABITIBI SUBPROVINCE, CANADA CAN. J. EARTH SCI. 28 [1991] 58-76 doi: 10.1139/e91-006
[9108] TUREK A., KELLER R., VAN SCHMUS W. R.: U-PB ZIRCON AGES OF VOLCANISM AND PLUTONISM IN THE MISHIBISHU GREENSTONE BELT NEAR WAWA, ONTARIO CAN. J. EARTH SCI. 27 [1990] 649-656 doi: 10.1139/e90-062
[9110] CORFU F., KROGH T. E., KWOK Y. Y., JENSEN L. S.: U-PB ZIRCON GEOCHRONOLOGY IN THE SOUTHWESTERN ABITIBI GREENSTONE BELT, SUPERIOR PROVINCE CAN. J. EARTH SCI. 26 [1989] 1747-1763 doi: 10.1139/e89-148
[9111] CORFU F., STOTT G. M.: U-PB GEOCHRONOLOGY OF THE CENTRAL UCHI SUBPROVINCE, SUPERIOR PROVINCE CAN. J. EARTH SCI. 30 [1993] 1179-1196 doi: 10.1139/e93-100
[9113] MORTENSEN J. K.: U-PB GEOCHRONOLOGY OF THE EASTERN ABITIBI SUBPROVINCE. PART 2: NORANDA - KIRKLAND LAKE AREA CAN. J. EARTH SCI. 30 [1993] 29-41 doi: 10.1139/e93-003
[9114] MORTENSEN J. K.: U-PB GEOCHRONOLOGY OF THE EASTERN ABITIBI SUBPROVINCE. PART 1: CHIBOUGAMAU-MATAGAMI-JOUTEL REGION CAN. J. EARTH SCI. 30 [1993] 11-28 doi: 10.1139/e93-002
[9115] MORTENSEN J. K., CARD K. D.: U-PB AGE FOR THE MAGMATIC AND TECTONIC EVOLUTION OF THE PONTIAC SUBPROVINCE, QUEBEC CAN. J. EARTH SCI. 30 [1993] 1970-1980 doi: 10.1139/e93-173
[9116] TUREK A., SAGE R. P., VAN SCHMUS W. R.: ADVANCES IN THE U-PB ZIRCON GEOCHRONOLOGY OF THE MICHIPICOTEN GREENSTONE BELT, SUPERIOR PROVINCE, ONTARIO CAN. J. EARTH SCI. 29 [1992] 1154-1165 doi: 10.1139/e92-093
[9117] CORFU F., ANDREWS A. J.: GEOCHRONOLOGICAL CONSTRAINTS ON THE TIMING OF MAGMATISM, DEFORMATION, AND GOLD MINERALIZATION IN THE RED LAKE GREENSTONE BELT, NORTHWEST ONTARIO CAN. J. EARTH SCI. 24 [1987] 1302-1320 doi: 10.1139/e87-126
[9118] DAVIS D. W., EDWARDS G. R.: ZIRCON U-PB AGES FROM THE KAKAGI LAKE AREA, WABIGOON SUBPROVINCE, NORTHWEST ONTARIO CAN. J. EARTH SCI. 19 [1982] 1235-1245 doi: 10.1139/e82-105
[9119] DAVIS D. W., TROWELL N.: U-PB ZIRCON AGES FROM THE EASTERN SAVANT LAKE - CROW LAKE METAVOLCANIC-METASEDIMENTARY BELT, NORTHWEST ONTARIO CAN. J. EARTH SCI. 19 [1982] 868-877 doi: 10.1139/e82-072
[9120] KROGH T. E., TUREK A.: PRECISE U-PB ZIRCON AGES FROM THE GAMITAGAMA GREENSTONE BELT, SOUTHERN SUPERIOR PROVINCE CAN. J. EARTH SCI. 19 [1982] 859-867 doi: 10.1139/e82-071
[9126] NUNES P.D., THURSTON P. C.: TWO HUNDRED AND TWENTY MILLION YEARS OF ARCHEAN EVOLUTION: A ZIRCON U-PB AGE STRATIGRAPHIC STUDY OF THE UCHI-CONFEDERATION LAKES GREENSTONE BELT, NORTHWESTERN ONTARIO CAN. J. EARTH SCI. 17 [1980] 710-721 doi: 10.1139/e80-068
[9128] TUREK A., SMITH P. E., VAN SCHMUS W. R.: RB-SR AND U-PB AGES OF VOLCANISM AND GRANITE EMPLACEMENT IN THE MICHIPICOTEN BELT - WAWA, ONTARIO CAN. J. EARTH SCI. 19 [1982] 1608-1626 doi: 10.1139/e82-138
[9138] TUREK A., SMITH P. E., VAN SCHMUS W. R.: U-PB ZIRCON AGES AND THE EVOLUTION OF THE MICHIPICOTEN PLUTONIC-VOLCANIC TERRANE OF THE SUPERIOR PROVINCE, ONTARIO CAN. J. EARTH SCI. 21 [1984] 457-464 doi: 10.1139/e84-049
[9141] CORFU F., WALLACE H.: U-PB ZIRCON AGES FOR MAGMATISM IN THE RED LAKE GREENSTONE BELT, NORTHWESTERN ONTARIO CAN. J. EARTH SCI. 23 [1986] 27-42 doi: 10.1139/e86-004
[9143] CORFU F., WOOD J.: U-PB ZIRCON AGES IN SUPRACRUSTAL AND PLUTONIC ROCKS; NORTH SPIRIT LAKE AREA, NORTHWESTERN ONTARIO CAN. J. EARTH SCI. 23 [1986] 967-977 doi: 10.1139/e86-098
[9175] BLEEKER W., PARRISH R. R.: STRATIGRAPHY AND U-PB ZIRCON GEOCHRONOLOGY OF KIDD CREEK: IMPLICATIONS FOR THE FORMATION OF GIANT VOLCANOGENIC MASSIVE SULPHIDE DEPOSITS AND THE TECTONIC HISTORY OF THE ABITIBI GREENSTONE BELT CAN. J. EARTH SCI. 33 [1996] 1213-1231 doi: 10.1139/e96-092
[9200] GARRISON J. M., DAVIDSON J. P., REID M. R., TURNER SIMON P.: SOURCE VERSUS DIFFERENTIATION CONTROLS ON U-SERIES DISEQUILIBRIA: INSIGHTS FROM COTOPAXI VOLCANO, ECUADOR EARTH PLANET. SCI. LETT. 244 [2006] 548-565 doi: 10.1016/j.epsl.2006.02.013
[9258] STERN C. R., AMINI H., CHARRIER R., GODOY E., HERVE F., VARELA J.: PETROCHEMISTRY AND AGE OF RHYOLITIC PYROCLASTIC FLOWS WHICH OCCUR ALONG THE DRAINAGE VALLEYS OF THE RIO MAIPO AND RIO CACHAPOAL (CHILE) AND THE RIO YAUCHA AND RIO PAPAGAYOS (ARGENTINA) REV. GEOL. CHILE 23 [1984] 39-52
[9267] STERN R. A., LUCAS S. B., SYME E. C., BAILES A. H., THOMAS D. J., LECLAIR A. D., HULBERT L. J.: GEOCHRONOLOGICAL STUDIES IN THE FLIN FLON DOMAIN, MANITOBA-SASKATCHEWAN, NATMAP SHIELD MARGIN PROJECT AREA: RESULTS FOR 1992-1993 GEOL. SURV. CAN. PAP. 93-2 [1993] 59-70
[9268] DE VRIES S. T., NIJMAN W., WIJBRANS J. R., NELSON D. R.: STRATIGRAPHIC CONTINUITY AND EARLY DEFORMATION OF THE CENTRAL PART OF THE COPPIN GAP GREENSTONE BELT, PILBARA, WESTERN AUSTRALIA PREC. RESEARCH 147 [2006] 1-27 doi: 10.1016/j.precamres.2006.01.004
[9271] ROBERTS J., OFFLER R., FANNING C. M.: CARBONIFEROUS TO LOWER PERMIAN STRATIGRAPHY OF THE SOUTHERN TAMWORTH BELT, SOUTHERN NEW ENGLAND OROGEN, AUSTRALIA: BOUNDARY SEQUENCES OF THE WERRIE AND ROUCHEL BLOCKS AUSTR. J. EARTH SCI. 53 [2006] 249-284 doi: 10.1080/08120090500499263
[9279] ASHLEY P. M., COOK N. D. J., FANNING C. M.: GEOCHEMISTRY AND AGE OF METAMORPHOSED FELSIC IGNEOUS ROCKS WITH A-TYPE AFFINITIES IN THE WILLYAMA SUPERGROUP, OLARY BLOCK, SOUTH AUSTRALIA, AND IMPLICATIONS FOR MINERAL EXPLORATION LITHOS 38 [1996] 167-184 doi: 10.1016/0024-4937(96)00011-4
[9280] KRAPEZ B., BROWN S. J. A., HAND J., BARLEY M. E., CAS R. A. F.: AGE CONSTRAINTS ON RECYCLED CRUSTAL MATERIAL AND SUPRACRUSTAL SOURCES OF ARCHAEAN METASEDIMENTARY SEQUENCES, EASTERN GOLDFIELDS PROVINCE, WESTERN AUSTRALIA: EVIDENCE FROM SHRIMP ZIRCON DATING TECTONOPHYSICS 322 [2000] 89-113 doi: 10.1016/S0040-1951(00)00059-7
[9297] STEVENSON R. K., TUREK A.: AN ISOTOPIC STUDY OF THE ISLAND LAKE GREENSTONE BELT, MANITOBA: CRUSTAL EVOLUTION AND PROGRESSIVE CRATONIZATION IN THE LATE ARCHEAN CAN. J. EARTH SCI. 29 [1992] 2200-2210 doi: 10.1139/e92-174
[9299] LEITCH C. H. B., HOOD C. T., CHENG X.-L., SINCLAIR A. J.: TIP TOP HILL VOLCANICS: LATE CRETACEOUS KASALKA GROUP ROCKS HOSTING EOCENE EPITHERMAL BASE- AND PRECIOUS-METAL VEINS AT OWEN LAKE, WEST-CENTRAL BRITISH COLUMBIA CAN. J. EARTH SCI. 29 [1992] 854-864 doi: 10.1139/e92-073
[9300] YAGI M., HASENAKA T., OHGUCHI T., BABA K., SATO H., ISHIYAMA D., MIZUTA T, YOSHIDA T.: TRANSITION OF MAGMATIC COMPOSITION REFLECTING AN EVOLUTION OF RIFTING ACTIVITY - A CASE STUDY OF THE AKITA-YAMAGATA BASIN IN EARLY TO MIDDLE MIOCENE, NORTHEAST HONSHU, JAPAN - JAP. MAGAZINE MIN. PETROL. SCI. 30 [2001] 265-287 doi: 10.2465/gkk.30.265
[9365] KONDO H., TANAKA K., MIZUOCHI Y., NINOMIYA A.: LONG-TERM CHANGES IN DISTRIBUTION AND CHEMISTRY OF MIDDLE MIOCENE TO QUATERNARY VOLCANISM IN THE CHOKAI-KURIKOMA AREA ACROSS THE NORTHEAST JAPAN ARC THE ISLAND ARC 13 [2004] 18-46 doi: 10.1111/j.1440-1738.2003.00417.x
[9381] STEWART A. L., MCPHIE J.: FACIES ARCHITECTURE AND LATE PLIOCENE-PLEISTOCENE EVOLUTION OF A FELSIC VOLCANIC ISLAND, MILOS, GREECE BULL. VOLCANOL. 68 [2006] 703-726 doi: 10.1007/s00445-005-0045-2
[9383] KEMP A. I. S., HAWKESWORTH C. J., PATERSON B. A., KINNY P. D.: EPISODIC GROWTH OF THE GONDWANA SUPERCONTINENT FROM HAFNIUM AND OXYGEN ISOTOPES IN ZIRCON NATURE 439 [2006] 580-583 GeoReM-id: 1563 doi: 10.1038/nature04505
[9435] GLADKOCHUB D. P., WINGATE M. T. D., PISAREVSKY S. A., DONSKAYA T. V., MAZUKABZOV A. M., PONOMARCHUK V. A., STANEVICH A. M.: MAFIC INTRUSIONS IN SOUTHWESTERN SIBERIA AND IMPLICATIONS FOR A NEOPROTEROZOIC CONNECTION WITH LAURENTIA PREC. RESEARCH 147 [2006] 260-278 doi: 10.1016/j.precamres.2006.01.018
[9448] WANG QIAN, WYMAN D. A., XU JI-FENG, ZHAO ZHEN-HUA, JIAN PING, XIONG XIAO-LIN, BAO ZHIWEI, LI CHAO-FENG, BAI ZHENGHUA: PETROGENESIS OF CRETACEOUS ADAKITIC AND SHOSHONITIC IGNEOUS ROCKS IN THE LUZONG AREA, ANHUI PROVINCE (EASTERN CHINA): IMPLICATIONS FOR GEODYNAMICS AND CU-AU MINERALIZATION LITHOS 89 [2006] 424-446 GeoReM-id: 2621 doi: 10.1016/j.lithos.2005.12.010
[9508] MIYACHI M.: CONTRIBUTION OF ZIRCON FISSION-TRACK AGES TO STRATIGRAPHIC STUDIES IN SOUTHERN KYUSHU, JAPAN J. JPN. ASSOC. MINERAL. PETROL. ECON. GEOL. (GANSEKI KOBUTSU KOSHO GAKKAI-SHI) 78 [1983] 170-181 doi: 10.2465/ganko1941.78.170
[9514] MIYACHI M.: FISSION-TRACK AGES OF SOME LARGE-SCALE PYROCLASTIC FLOW DEPOSITS IN SOUTHERN KYUSHU, JAPAN REPT. EARTH SCI. COLL. GEN. EDUC. KYUSHU UNIV. 23 [1983] 1-8
[9517] MIYACHI M.: ZIRCON FISSION-TRACK AGES OF SOME PYROCLASTIC FLOW DEPOSITS IN THE KAGOSHIMA CITY AREA, JAPAN J. JPN. ASSOC. MINERAL. PETROL. ECON. GEOL. (GANSEKI KOBUTSU KOSHO GAKKAI-SHI) 78 [1983] 70-76 doi: 10.2465/ganko1941.78.70
[9522] SKUF^IN P. K., BAYANOVA T. B., MITROFANOS F. P.: ISOTOPE AGE OF SUBVOLCANIC GRANITOID ROCKS OF THE EARLY PROTEROZOIC PANARECHKA VOLCANOTECTONIC STRUCTURE, KOLA PENINSULA DOKL. EARTH SCI. 409 [2006] 774-778 doi: 10.1134/S1028334X06050229
[9544] SUGIYAMA H., HAYASHI M., FUJINO T.: FISSION TRACK AGE OF THE UNZEN VOLCANIC ROCKS IN WESTERN KYUSHU, JAPAN BULL. VOLCANOL. SOC. JAPAN, SER. 2 31 [1986] 85-94
[9595] HOU GUITING, LIU YULIN, LI JIANGHAI: EVIDENCE FOR 1.8 GA EXTENSION OF THE EASTERN BLOCK OF THE NORTH CHINA CRATON FROM SHRIMP U-PB DATING OF MAFIC DYKE SWARMS IN SHANDONG PROVINCE J. ASIAN EARTH SCI. 27 [2006] 392-401 doi: 10.1016/j.jseaes.2005.05.001
[9668] MERLE R. E., SCH腞ER U., GIRARDEAU J., CORNEN G.: CRETACEOUS SEAMOUNTS ALONG THE CONTINENT-OCEAN TRANSITION OF THE IBERIAN MARGIN: U-PB AGES AND PB-SR-HF ISOTOPES GEOCHIM. COSMOCHIM. ACTA 70 [2006] 4950-4976 GeoReM-id: 2546 doi: 10.1016/j.gca.2006.07.004
[9700] LOWENSTERN J. B., CHARLIER BRUCE L. A., CLYNNE M. A., WOODEN J. L.: EXTREME U-TH DISEQUILIBRIUM IN RIFT-RELATED BASALTS, RHYOLITES AND GRANOPHYRIC GRANITE AND THE TIMESCALE OF RHYOLITE GENERATION, INTRUSION AND CRYSTALLIZATION AT ALID VOLCANIC CENTER, ERITREA J. PETROL. 47 [2006] 2105-2122 doi: 10.1093/petrology/egl038
[9719] SCHMITT A. K., STOCKLI D. F., HAUSBACK B. P.: ERUPTION AND MAGMA CRYSTALLIZATION AGES OF LAS TRES V蚏GENES (BAJA CALIFORNIA) CONSTRAINED BY COMBINED 230TH/238U AND (U-TH)/HE DATING OF ZIRCON J. VOLCANOL. GEOTHERM. RES. 158 [2006] 281-295 doi: 10.1016/j.jvolgeores.2006.07.005
[9720] CAVOSIE A. J., VALLEY J. W., WILDE S. A.: CORRELATED MICROANALYSIS OF ZIRCON: TRACE ELEMENT, D18O, AND U-TH-PB ISOTOPIC CONSTRAINTS ON THE IGNEOUS ORIGIN OF COMPLEX >3900 MA DETRITAL GRAINS GEOCHIM. COSMOCHIM. ACTA 70 [2006] 5601-5616 GeoReM-id: 2582 doi: 10.1016/j.gca.2006.08.011
[9738] GREENTREE M. R., LI ZHENG-XIANG, LI XIAN-HUA, WU HUAICHUN: LATE MESOPROTEROZOIC TO EARLIEST NEOPROTEROZOIC BASIN RECORD OF THE SIBAO OROGENESIS IN WESTERN SOUTH CHINA AND RELATIONSHIP TO THE ASSEMBLY OF RODINIA PREC. RESEARCH 151 [2006] 79-100 doi: 10.1016/j.precamres.2006.08.002
[9748] LOWENSTERN J. B., PERSING H. M., WOODEN J. L., LANPHERE M. A., DONNELLY-NOLAN J. M., GROVE T. L.: U-TH DATING OF SINGLE ZIRCONS FROM YOUNG GRANITOID XENOLITHS: NEW TOOLS FOR UNDERSTANDING VOLCANIC PROCESSES EARTH PLANET. SCI. LETT. 183 [2000] 291-302 doi: 10.1016/S0012-821X(00)00273-9
[9790] ISHIKAWA N., TAGAMI T.: PALEOMAGNETISM AND FISSION-TRACK GEOCHRONOLOGY ON THE GOTO AND TSUSHIMA ISLANDS IN THE TSUSHIMA STRAIT AREA : IMPLICATIONS FOR THE OPENING MODE OF THE JAPAN SEA J. GEOMAG. GEOELECTR. 43 [1991] 229-253 doi: 10.5636/jgg.43.229
[9824] SHI RENDENG, YANG JINGSUI, WU CAILAI, IIZUKA T., HIRATA T.: ISLAND ARC VOLCANIC ROCKS IN THE NORTH QAIDAM UHP BELT, NORTHERN TIBET PLATEAU: EVIDENCE FOR OCEAN-CONTINENT SUBDUCTION PRECEDING CONTINENT-CONTINENT SUBDUCTION J. ASIAN EARTH SCI. 28 [2006] 151-159 doi: 10.1016/j.jseaes.2005.09.019
[9831] GASQUET D., BARBEY P., ADOU M., PAQUETTE J.-L.: STRUCTURE, SR-ND ISOTOPE GEOCHEMISTRY AND ZIRCON U-PB GEOCHRONOLOGY OF THE GRANITOIDS OF THE DABAKALA AREA (COTE D^IVOIRE): EVIDENCE FOR A 2.3 GA CRUSTAL GROWTH EVENT IN THE PALAEOPROTEROZOIC OF WEST AFRICA? PREC. RESEARCH 127 [2003] 329-354 doi: 10.1016/S0301-9268(03)00209-2
[9832] HIRDES W., DAVIS D. W.: FIRST U-PB ZIRCON AGE OF EXTRUSIVE VOLCANISM IN THE BIRIMIAN SUPERGROUP OF GHANA/WEST AFRICA J. AFR. EARTH SCI. 27 [1998] 291-294 doi: 10.1016/S0899-5362(98)00062-1
[9833] DIA A. N., VAN SCHMUS W. R., KR諲ER A.: ISOTOPIC CONSTRAINTS ON THE AGE AND FORMATION OF A PALAEOPROTEROZOIC VOLCANIC ARC COMPLEX IN THE KEDOUGOU INLIER, EASTERN SENEGAL, WEST AFRICA J. AFR. EARTH SCI. 24 [1997] 197-213 doi: 10.1016/S0899-5362(97)00038-9
[9834] HIRDES W., DAVIS D. W.: U-PB GEOCHRONOLOGY OF PALEOPROTEROZOIC ROCKS IN THE SOUTHERN PART OF THE KEDOUGOU-KENIEBA INLIER, SENEGAL, WEST AFRICA: EVIDENCE FOR DIACHRONOUS ACCRETIONARY DEVELOPMENT OF THE EBURNEAN PROVINCE PREC. RESEARCH 118 [2002] 83-99 doi: 10.1016/S0301-9268(02)00080-3
[9848] HIRDES W., DAVIS D. W., L蹹TKE G., KONAN G.: TWO GENERATIONS OF BIRIMIAN (PALEOPROTEROZOIC) VOLCANIC BELTS IN NORTHEASTERN VOTE D^IVOIRE (WEST AFRICA): CONSEQUENCES FOR THE ^BIRIMIAN CONTROVERSY^ PREC. RESEARCH 80 [1996] 173-191 doi: 10.1016/S0301-9268(96)00011-3
[9849] AMA SALAH I., LIEGEOIS J.-P., POUCLET A.: EVOLUTION OF A BIRIMIAN OCEANIC ISLAND ARC OF NIGERIAN LIPTAKO (SIRBA): GEOLOGY, GEOCHRONOLOGY AND GEOCHEMISTRY J. AFR. EARTH SCI. 22 [1996] 235-254 doi: 10.1016/0899-5362(96)00016-4
[9870] PANKHURST R. J., RILEY T. R., FANNING C. M., KELLEY S. P.: EPISODIC SILICIC VOLCANISM IN PATAGONIA AND THE ANTARCTIC PENINSULA: CHRONOLOGY OF MAGMATISM ASSOCIATED WITH THE BREAK-UP OF GONDWANA J. PETROL. 41 [2000] 605-625 doi: 10.1093/petrology/41.5.605
[9874] ZECK H. P., WILLIAMS I. S.: INHERITED AND MAGMATIC ZIRCON FROM NEOGENE HOYAZO CORDIERITE DACITE, SE SPAIN - ANATECTIC SOURCE ROCK PROVENANCE AND MAGMATIC EVOLUTION J. PETROL. 43 [2002] 1089-1104 doi: 10.1093/petrology/43.6.1089
[9876] ZECK H. P., WHITEHOUSE M. J.: HERCYNIAN, PAN-AFRICAN, PROTEROZOIC AND ARCHEAN ION-MICROPROBE ZIRCON AGES FOR A BETIC-RIF CORE COMPLEX, ALPINE BELT, W MEDITERRANEAN - CONSEQUENCES FOR ITS P-T-T PATH CONTRIB. MINERAL. PETROL. 134 [1999] 134-149 doi: 10.1007/s004100050474
[9881] KHUDOLEY A. K., TKACHENKO V. I., MATUKOV D. I., BEREZHNAYA N. G., SERGEEV S. A.: NEW AGE DATA ON PRECAMBRIAN VOLCANIC ROCKS OF THE KHAKDON GROUP, EASTERN KOLYMA REGION DOKL. EARTH SCI. 411A [2006] 1357-1361 doi: 10.1134/S1028334X06090054
[9882] PUCHKOV V. N., ROSEN O. M., ZHURAVLEV D. Z., BIBIKOVA E. V.: CONTAMINATION OF SILURIAN VOLCANIC ROCKS IN THE TAGIL SYNFORM BY PRECAMBRIAN ZIRCON DOKL. EARTH SCI. 411A [2006] 1381-1384 doi: 10.1134/S1028334X06090108
[9975] GORDON T. M., HUNT P. A., BAILES A. H., SYME E. C.: U-PB AGES FROM THE FLIN FLON AND KISSEYNEW BELTS, MANITOBA: CHRONOLOGY OF CRUST FORMATION AT AN EARLY PROTEROZOIC ACCRETIONARY MARGIN SPEC. PAP. GEOL. ASSOC. CAN. 37 [1990] 177-199
[9978] CHEILLETZ A., BARBEY P., LAMA C., PONS J., ZIMMERMANN J.-L., DAUTEL D.: COOLING AGE OF THE BIRIMIAN JUVENILE CRUST IN WEST AFRICA. U-PB, RB-SR AND K-AR DATA ON THE 2.1 GA GRANITE-GREENSTONE TERRAINS FROM SW NIGER COMPT. REND. ACAD. SCI. PARIS SER. 2A 319 [1994] 435-442
[10016] VISONA D., CAIRONI V., CARRARO A., DALLAI L., FIORETTI A. M., FANNING C. M.: ZIRCON MEGACRYSTS FROM BASALTS OF THE VENETIAN VOLCANIC PROVINCE (NE ITALY): U-PB AGES, OXYGEN ISOTOPES AND REE DATA LITHOS 94 [2007] 168-180 GeoReM-id: 3074 doi: 10.1016/j.lithos.2006.06.007
[10027] ZHENG JIAN-PING, SUN MIN, ZHAO GUOCHUN, ROBINSON P. T., WANG FANGZHENG: ELEMENTAL AND SR-ND-PB ISOTOPIC GEOCHEMISTRY OF LATE PALEOZOIC VOLCANIC ROCKS BENEATH THE JUNGGAR BASIN, NW CHINA: IMPLICATIONS FOR THE FORMATION AND EVOLUTION OF THE BASIN BASEMENT J. ASIAN EARTH SCI. 29 [2007] 778-794 doi: 10.1016/j.jseaes.2006.05.004
[10085] WANG YUE-JUN, ZHAO GUOCHUN, FAN WEI-MING, PENG TOUPING, SUN LINHUA, XIA XIAOPING: LA-ICP-MS U-PB ZIRCON GEOCHRONOLOGY AND GEOCHEMISTRY OF PALEOPROTEROZOIC MAFIC DYKES FROM WESTERN SHANDONG PROVINCE: IMPLICATIONS FOR BACK-ARC BASIN MAGMATISM IN THE EASTERN BLOCK, NORTH CHINA CRATON PREC. RESEARCH 154 [2007] 107-124 doi: 10.1016/j.precamres.2006.12.010
[10086] GUO FENG, NAKAMURA E., FAN WEI-MING, KOBAYASHI K., LI CHAOWEN: GENERATION OF PALAEOCENE ADAKITIC ANDESITES BY MAGMA MIXING; YANJI AREA, NE CHINA J. PETROL. 48 [2007] 661-692 GeoReM-id: 3026 doi: 10.1093/petrology/egl077
[10092] TULL J. F., BARINEAU C. I., MUELLER P. A., WOODEN J. L.: VOLCANIC ARC EMPLACEMENT ONTO THE SOUTHERNMOST APPALACHIAN LAURENTIAN SHELF: CHARACTERISTICS AND CONSTRAINTS BULL. GEOL. SOC. AM. 119 [2007] 261-274 doi: 10.1130/B25998.1
[10132] ONDREJKA M., UHER P., PRSEK J., OZDIN D.: ARSENIAN MONAZITE-(CE) AND XENOTIME-(Y), REE ARSENATES AND CARBONATES FROM THE TISOVEC-REJKOVO RHYOLITE, WESTERN CARPATHIANS, SLOVAKIA: COMPOSITION AND SUBSTITUTIONS IN THE (REE,Y)XO4 SYSTEM (X=P,AS,SI,NB,S) LITHOS 95 [2007] 116-129 doi: 10.1016/j.lithos.2006.07.019
[10180] BREITKREUZ C., KENNEDY A.: MAGMATIC FLARE-UP AT THE CARBONIFEROUS/PERMIAN BOUNDARY IN THE NE GERMAN BASIN REVEALED BY SHRIMP ZIRCON AGES TECTONOPHYSICS 302 [1999] 307-326 doi: 10.1016/S0040-1951(98)00293-5
[10183] NISHIMURA S., MIYACHI M.: FISSION-TRACK AGES OF SOME PYROCLASTIC FLOWS IN SOUTHERN KYUSHU J. JPN. ASSOC. MINERAL. PETROL. ECON. GEOL. (GANSEKI KOBUTSU KOSHO GAKKAI-SHI) 68 [1973] 225-229 doi: 10.2465/ganko1941.68.225
[10184] NISHIMURA S., MIYACHI M.: FISSION-TRACK AGES OF SOME PYROCLASTIC FLOWS IN SOUTHERN KYUSHU (2) J. JPN. ASSOC. MINERAL. PETROL. ECON. GEOL. (GANSEKI KOBUTSU KOSHO GAKKAI-SHI) 71 [1976] 360-362 doi: 10.2465/ganko1941.71.360
[10192] NISHIMURA S., SASAJIMA S.: FISSION-TRACK AGE OF VOLCANIC ASH-LAYERS OF THE PLIO-PLEISTOCENE SERIES IN KINKI DISTRICT, JAPAN EARTH SCIENCE (CHIKYU KAGAKU) 24 [1970] 222-224
[10201] OKAGUCHI M., OTSUKA H.: FISSION TRACK AGES OF ZIRCON CRYSTALS FROM TUFF LAYERS IN THE KUCHINOTSU GROUP AND FROM ANDESITE OF THE TATSUISHI FORMATION QUATERNARY RES. 19 [1980] 75-85 doi: 10.4116/jaqua.19.75
[10271] GARDE A. A.: A MID-ARCHAEAN ISLAND ARC COMPLEX IN THE EASTERN AKIA TERRANE, GODTHABSFJORD, SOUTHERN WEST GREENLAND J. GEOL. SOC. LONDON 164 [2007] 565-579 doi: 10.1144/0016-76492005-107
[10278] THOMPSON M. D., GRUNOW A. M., RAMEZANI J.: LATE NEOPROTEROZOIC PALEOGEOGRAPHY OF THE SOUTHEASTERN NEW ENGLAND AVALON ZONE: INSIGHTS FROM U-PB GEOCHRONOLOGY AND PALEOMAGNETISM BULL. GEOL. SOC. AM. 119 [2007] 681-696 doi: 10.1130/B26014.1
[10370] SERGEEV S. A., LOBACH-ZHUCHENKO S. B., LARIONOV A. N., BEREZHNAYA N. G., GUSEVA N. S.: ARCHEAN AGE OF MIASKITE LAMPROITES FROM THE PANOZERO COMPLEX, KARELIA DOKL. EARTH SCI. 413A [2007] 420-423 doi: 10.1134/S1028334X07030221
[10430] BERGMAN S. C., COFFIELD D. Q., TALBOT J. P., GARRARD R. A.: TERTIARY TECTONIC AND MAGMATIC EVOLUTION OF WESTERN SULAWESI AND THE MAKASSAR STRAIT, INDONESIA: EVIDENCE FOR A MIOCENE CONTINENT-CONTINENT COLLISION SPEC. PUBL. GEOL. SOC. LONDON 106 [1996] 391-429 doi: 10.1144/GSL.SP.1996.106.01.25
[10454] ITOH Y., WATANABE M.: FISSION-TRACK DATING OF THE LOWER TO MIDDLE MIOCENE IN THE UOZU AREA, CENTRAL JAPAN BULL. GEOL. SURV. JAPAN 57 [2006] 57-59
[10455] YAMAMOTO T.: QUATERNARY VOLCANOES IN THE GEOLOGICAL MAP OF JAPAN 1/200,000, SHIRAKAWA, NE JAPAN: NEW EVIDENCES ON THE STRATIGRAPHY AND RADIOMETRIC AGES BULL. GEOL. SURV. JAPAN 57 [2006] 17-28
[10498] MIL^KEVICH R. I., MYSKOVA T. A., GLEBOVITSKII V. A., L^VOV A. B., BEREZHNAYA N. G.: KALIKORVA STRUCTURE AND ITS POSITION IN THE SYSTEM OF THE NORTHERN KARELIAN GREENSTONE BELTS: GEOCHEMICAL AND GEOCHRONOLOGICAL DATA GEOCHEM. INT. 45 [2007] 428-450 doi: 10.1134/S0016702907050023
[10504] MILLAR I. L., STOREY B. C.: EARLY PALAEOZOIC RATHER THAN NEOPROTEROZOIC VOLCANISM AND RIFTING WITHIN THE TRANSANTARCTIC MOUNTAINS J. GEOL. SOC. LONDON 152 [1995] 417-420 doi: 10.1144/gsjgs.152.3.0417
[10511] JOHNSON S. P., DE WAELE B., TEMBO F., KATONGO C., TANI K., CHANG QING, IIZUKA T., DUNKLEY D. J.: GEOCHEMISTRY, GEOCHRONOLOGY AND ISOTOPIC EVOLUTION OF THE CHEWORE-RUFUNSA TERRANE, SOUTHERN IRUMIDE BELT: A MESOPROTEROZOIC CONTINENTAL MARGIN ARC J. PETROL. 48 [2007] 1411-1441 GeoReM-id: 3476 doi: 10.1093/petrology/egm025
[10581] PETROV G. A., RONKIN YU. L.: NEW DATA ON THE AGE OF SUBALKALINE MAGMATISM AT THE EASTERN MARGIN OF THE EAST EUROPEAN PALEOCONTINENT AND ESTIMATION OF RATE OF LONGITUDINAL OPENING OF THE EARLY PALEOZOIC RIFT DOKL. EARTH SCI. 414 [2007] 542-547 doi: 10.1134/S1028334X07040125
[10588] KOMATSUBARA J., UGAI H., DANHARA T., IWANO H., YOSHIOKA T., NAKAJIMA T., KANO K., OGASAWARA K.: FISSION-TRACK AGE AND INFERRED SUBSIDENCE RATE OF THE LOWER TO MIDDLE MIOCENE NOJIMA GROUP IN NW KYUSHU J. GEOL. SOC. JAPAN 111 [2005] 350-360 doi: 10.5575/geosoc.111.350
[10590] YOSHIKAWA T.: AGE OF THE MIOCENE FELSIC VOLCANIC ROCKS DISTRIBUTED IN THE NORTHERN PART OF TOCHIGI PREFECTURE, CENTRAL JAPAN J. GEOL. SOC. JAPAN 112 [2006] 760-769 doi: 10.5575/geosoc.112.760
[10595] IKEDA M., KOBAYASHI S., OHNO Y., NISHIZAKA N., SAKAKIBARA M., DANHARA T.: FISSION-TRACK AGE OF THE VOLCANIC ASH LAYER IN THE BISAN-SETO GROUP AROUND THE BANNOSU REGION OF THE EASTERN PARTS OF THE SETO INLAND SEA, JAPAN J. GEOL. SOC. JAPAN 112 [2006] 608-611 doi: 10.5575/geosoc.112.608
[10610] HERGT J. M., WOODHEAD J. D., SCHOFIELD A.: A-TYPE MAGMATISM IN THE WESTERN LACHLAN FOLD BELT? A STUDY OF GRANITES AND RHYOLITES FROM THE GRAMPIANS REGION, WESTERN VICTORIA LITHOS 97 [2007] 122-139 GeoReM-id: 3061 doi: 10.1016/j.lithos.2006.12.008
[10628] VAZQUEZ J. A., SHAMBERGER P. J., HAMMER J. E.: PLUTONIC XENOLITHS REVEAL THE TIMING OF MAGMA EVOLUTION AT HUALALAI AND MAUNA KEA, HAWAII GEOLOGY 35 [2007] 695-698 doi: 10.1130/G23495A.1
[10632] KETCHUM J. W. F., BARR S. M., CULSHAW N. G., WHITE C. E.: U-PB AGES OF GRANITOID ROCKS IN THE NORTHWESTERN MAKKOVIK PROVINCE, LABRADOR: EVIDENCE FOR 175 MILLION YEARS OF EPISODIC SYNOROGENIC AND POSTOROGENIC PLUTONISM CAN. J. EARTH SCI. 38 [2001] 359-372 doi: 10.1139/e00-085
[10636] FRIMMEL H. E., ZARTMAN R. E., SP腡H A.: THE RICHTERSVELD IGNEOUS COMPLEX, SOUTH AFRICA: U-PB ZIRCON AND GEOCHEMICAL EVIDENCE FOR THE BEGINNING OF NEOPROTEROZOIC CONTINENTAL BREAKUP J. GEOL. 109 [2001] 493-508 doi: 10.1086/320795
[10648] HOSHI H., DANHARA T., IWANO H.: NEW AGE CONSTRAINTS ON THE MIOCENE TECTONIC EVOLUTION OF SOUTHWESTERN JAPAN: FISSION TRACK AGES FROM THE SHITARA DISTRICT, AICHI PREFECTURE J. GEOL. SOC. JAPAN 112 [2006] 153-165 doi: 10.5575/geosoc.112.153
[10649] KUWABARA T.: FISSION-TRACK AGE OF THE QUATERNARY PYROCLASTIC-FLOW DEPOSIT (SHOTSUGAWA PFL) IN THE NORTHERN SHIMOKITA PENINSULA, JAPAN J. GEOL. SOC. JAPAN 112 [2006] 294-297 doi: 10.5575/geosoc.112.294
[10659] KATZIR Y., LITVINOVSKY B. A., JAHN B.-M., EYAL M., ZANVILEVICH A. N., VALLEY J. W., VAPNIK Y., BEERI Y., SPICUZZA M. J.: INTERRELATIONS BETWEEN COEVAL MAFIC AND A-TYPE SILICIC MAGMAS FROM COMPOSITE DYKES IN A BIMODAL SUITE OF SOUTHERN ISRAEL, NORTHERNMOST ARABIAN-NUBIAN SHIELD: GEOCHEMICAL AND ISOTOPE CONSTRAINTS LITHOS 97 [2007] 336-364 GeoReM-id: 3247 doi: 10.1016/j.lithos.2007.01.004
[10785] YANG JINHUI, SUN JIN-FENG, CHEN FUKUN, WILDE S. A., WU FU-YUAN: SOURCES AND PETROGENESIS OF LATE TRIASSIC DOLERITE DIKES IN THE LIAODONG PENINSULA: IMPLICATIONS FOR POST-COLLISIONAL LITHOSPHERE THINNING OF THE EASTERN NORTH CHINA CRATON J. PETROL. 48 [2007] 1973-1997 GeoReM-id: 3020 doi: 10.1093/petrology/egm046
[10792] UDINTSEV G. B., KURENTSOVA N. A., TETERIN D. E., ROSHCHINA I. A.: PETROLOGY OF THE HUBERT MILLER SEAMOUNT, MARIE BYRD SEAMOUNTS PROVINCE, WEST ANTARCTIC, SOUTHERN OCEAN DOKL. EARTH SCI. 415A [2007] 895-900 doi: 10.1134/S1028334X07060141
[10798] FINGER F., TICHOMIROWA M., PIN C., HANZL P.: RELICS OF AN EARLY-PANAFRICAN METABASITE-METARHYOLITE FORMATION IN THE BRNO MASSIF, MORAVIA, CZECH REPUBLIC INT. J. EARTH SCI. (GEOL. RUNDSCHAU) 89 [2000] 328-335 doi: 10.1007/s005310000084
[10829] HODYCH J. P., COX R. A.: EDIACARAN U-PB ZIRCON DATES FOR THE LAC MATAP蒁IA AND MT. ST.-ANSELME BASALTS OF THE QUEBEC APPALACHIANS: SUPPORT FOR A LONG-LIVED MANTLE PLUME DURING THE RIFTING PHASE OF IAPETUS OPENING CAN. J. EARTH SCI. 44 [2007] 565-581 doi: 10.1139/e06-112
[10857] ITO H., SORKHABI R. B., TAGAMI T., NISHIMURA S.: TECTONIC HISTORY OF GRANITIC BODIES IN THE SOUTH FOSSA MAGNA REGION, CENTRAL JAPAN: NEW EVIDENCE FROM FISSION-TRACK ANALYSIS OF ZIRCON TECTONOPHYSICS 166 [1989] 331-344 doi: 10.1016/0040-1951(89)90284-9
[10902] BINDEMAN I. N., WATTS K. E., SCHMITT A. K., MORGAN L. A., SHANKS P. W. C.: VOLUMINOUS LOW D18O MAGMAS IN THE LATE MIOCENE HEISE VOLCANIC FIELD, IDAHO: IMPLICATIONS FOR THE FATE OF YELLOWSTONE HOTSPOT CALDERAS GEOLOGY 35 [2007] 1019-1022 doi: 10.1130/G24141A.1
[10914] K諲IGER S., LORENZ V., STOLLHOFEN H., ARMSTRONG R. A.: ORIGIN, AGE AND STRATIGRAPHIC SIGNIFICANCE OF DISTAL FALLOUT ASH TUFFS FROM THE CARBONIFEROUS-PERMIAN CONTINENTAL SAAR-NAHE BASIN (SW GERMANY) INT. J. EARTH SCI. (GEOL. RUNDSCHAU) 91 [2002] 341-356 doi: 10.1007/s005310100221
[10993] MERCIER-LANGEVIN P., DUBE B., HANNINGTON M. D., DAVIS D. W., LAFRANCE B., GOSSELIN G.: THE LA RONDE PENNA AU-RICH VOLCANOGENIC MASSIVE SULFIDE DEPOSIT, ABITIBI GREENSTONE BELT, QUEBEC: PART I. GEOLOGY AND GEOCHRONOLOGY ECON. GEOL. 102 [2007] 585-609 doi: 10.2113/gsecongeo.102.4.585
[11003] BINDEMAN I. N., VALLEY J. W.: RAPID GENERATION OF BOTH HIGH- AND LOW D18O, LARGE-VOLUME SILICIC MAGMAS AT THE TIMBER MOUNTAIN/OASIS VALLEY CALDERA COMPLEX, NEVADA BULL. GEOL. SOC. AM. 115 [2003] 581-595 doi: 10.1130/0016-7606(2003)115<0581:RGOBHA>2.0.CO;2
[11049] SQUIRE R. J., CRAWFORD A. J.: MAGMATIC CHARACTERISTICS AND GEOCHRONOLOGY OF ORDOVICIAN IGNEOUS ROCKS FROM THE CADIA-NEVILLE REGION, NEW SOUTH WALES: IMPLICATIONS FOR TECTONIC EVOLUTION AUSTR. J. EARTH SCI. 54 [2007] 293-314 doi: 10.1080/08120090601147001
[11052] CRAWFORD A. J., COOKE D. R., FANNING C. M.: GEOCHEMISTRY AND AGE OF MAGMATIC ROCKS IN THE UNEXPOSED NARROMINE, COWAL AND FAIRHOLME IGNEOUS COMPLEXES IN THE ORDOVICIAN MACQUARIE ARC, NEW SOUTH WALES AUSTR. J. EARTH SCI. 54 [2007] 243-271 doi: 10.1080/08120090701221714
[11059] SCHMITZ M. D., BOWRING S. A.: U-PB AND TITANITE SYSTEMATICS OF THE FISH CANYON TUFF: AN ASSESSMENT OF HIGH-PRECISION U-PB GEOCHRONOLOGY AND ITS APPLICATION TO YOUNG VOLCANIC ROCKS GEOCHIM. COSMOCHIM. ACTA 65 [2001] 2571-2587 doi: 10.1016/S0016-7037(01)00616-0
[11068] WANG XUAN-CE, LI XIAN-HUA, LI WU-XIAN, LI ZHENG-XIANG: CA. 825 MA KOMATIITIC BASALTS IN SOUTH CHINA: FIRST EVIDENCE FOR >1500 癈 MANTLE MELTS BY A RODINIAN MANTLE PLUME GEOLOGY 35 [2007] 1103-1106 doi: 10.1130/G23878A.1
[11070] GUEYE M., SIEGESMUND S., WEMMER K., PAWLIG S., DROBE M., NOLTE N., LAYER P. W.: NEW EVIDENCE FOR AN EARLY BIRIMIAN EVOLUTION IN THE WEST AFRICAN CRATON: AN EXAMPLE FROM THE K蒁OUGOU-K蒒IEBA INLIER, SOUTHEAST SENEGAL S. AFR. J. GEOL. 110 [2007] 511-534 doi: 10.2113/gssajg.110.4.511
[11072] BRYAN S. E., FERRARI L., REINERS P. W., ALLEN C. M., PETRONE C. M., RAMOS-ROSIQUE A., CAMPBELL I. H.: NEW INSIGHTS INTO CRUSTAL CONTRIBUTIONS TO LARGE-VOLUME RHYOLITE GENERATION IN THE MID-TERTIARY SIERRA MADRE OCCIDENTAL PROVINCE, MEXICO, REVEALED BY U-PB GEOCHRONOLOGY J. PETROL. 49 [2008] 47-77 doi: 10.1093/petrology/egm070
[11073] SCOATES J. S., WEIS D., FRANSSENS M., MATTIELLI N., ANNELL H., FREY F. A., NICOLAYSEN K. P., GIRET A.: THE VAL GABBRO PLUTONIC SUITE: A SUB-VOLCANIC INTRUSION EMPLACED AT THE END OF FLOOD BASALT VOLCANISM ON THE KERGUELEN ARCHIPELAGO J. PETROL. 49 [2008] 79-105 GeoReM-id: 4060 doi: 10.1093/petrology/egm071
[11074] BINDEMAN I. N., FU BIN, KITA N. T., VALLEY J. W.: ORIGIN AND EVOLUTION OF SILICIC MAGMATISM AT YELLOWSTONE BASED ON ION MICROPROBE ANALYSIS OF ISOTOPICALLY ZONED ZIRCONS J. PETROL. 49 [2008] 163-193 GeoReM-id: 4061 doi: 10.1093/petrology/egm075
[11093] ESCUDER-VIRUETE J., CONTRERAS F., STEIN G., URIEN P., JOUBERT M., PEREZ-ESTAUN A., FRIEDMAN R., ULLRICH T. D.: MAGMATIC RELATIONSHIPS AND AGES BETWEEN ADAKITES, MAGNESIAN ANDESITES AND NB-ENRICHED BASALT-ANDESITES FROM HISPANIOLA: RECORD OF A MAJOR CHANGE IN THE CARIBBEAN ISLAND ARC MAGMA SOURCES LITHOS 99 [2007] 151-177 GeoReM-id: 3600 doi: 10.1016/j.lithos.2007.01.008
[11104] CORFU F., AYRES L. D.: UNSCRAMBLING THE STRATIGRAPHY OF AN ARCHEAN GREENSTONE BELT: A U-PB GEOCHRONOLOGICAL STUDY OF THE FAVOURABLE LAKE BELT, NORTHWESTERN ONTARIO, CANADA PREC. RESEARCH 50 [1991] 201-220 doi: 10.1016/0301-9268(91)90021-2
[11109] MACHADO N., LINDENMAYER Z., KROGH T. E., LINDENMAYER D.: U-PB GEOCHRONOLOGY OF ARCHEAN MAGMATISM AND BASEMENT REACTIVATION IN THE CARAJAS AREA, AMAZON SHIELD, BRAZIL PREC. RESEARCH 49 [1991] 329-354 doi: 10.1016/0301-9268(91)90040-H
[11144] YAMAZAKI T., TORII M., ISHIZAKA K.: FISSION TRACK AND K-AR AGES OF THE SETOUCHI ACIDIC VOLCANIC ROCKS FROM THE NORTHEASTERN-NORTHWESTERN PART OF SHIKOKU -- AGE DETERMINATION FOR SETOUCHI VOLCANIC ROCKS, NO. 6 -- J. JPN. ASSOC. MINERAL. PETROL. ECON. GEOL. (GANSEKI KOBUTSU KOSHO GAKKAI-SHI) 76 [1981] 276-280 doi: 10.2465/ganko1941.76.276
[11145] KOSHIMIZU S., IKUSHIMA J.: FISSION-TRACK DATING OF THE OLDER KUTCHARO PYROCLASTIC FLOW ( FURUME WELDED TUFF ) IN EASTERN HOKKAIDO, JAPAN J. GEOL. SOC. JAPAN 95 [1989] 77-79 doi: 10.5575/geosoc.95.77
[11209] KR諲ER A., LINNEBACHER P., STERN R. J., REISCHMANN T., MANTON W. I., HUSSEIN I. M.: EVOLUTION OF PAN-AFRICAN ISLAND ARC ASSEMBLAGES IN THE SOUTHERN RED SEA HILLS, SUDAN, AND IN SOUTHWESTERN ARABIA AS EXEMPLIFIED BY GEOCHEMISTRY AND GEOCHRONOLOGY PREC. RESEARCH 53 [1991] 99-118 doi: 10.1016/0301-9268(91)90007-W
[11229] WILDE S. A., YOUSSEF K.: SIGNIFICANCE OF SHRIMP U-PB DATING OF THE IMPERIAL PORPHYRY AND ASSOCIATED DOKHAN VOLCANICS, GEBEL DOKHAN, NORTH EASTERN DESERT, EGYPT J. AFR. EARTH SCI. 31 [2000] 403-413 doi: 10.1016/S0899-5362(00)00096-8
[11230] BINDEMAN I. N., VALLEY J. W., WOODEN J. L., PERSING H. M.: POST-CALDERA VOLCANISM: IN SITU MEASUREMENTS OF U-PB AGE AND OXYGEN ISOTOPE RATIOS IN PLEISTOCENE ZIRCONS FROM YELLOWSTONE CALDERA EARTH PLANET. SCI. LETT. 189 [2001] 197-206 doi: 10.1016/S0012-821X(01)00358-2
[11248] WEBBER K. L., FERNANDEZ L. A., SIMMONS W. B.: GEOCHEMISTRY AND MINERALOGY OF THE EOCENE-OLIGOCENE VOLCANIC SEQUENCE, SOUTHERN SIERRA MADRE OCCIDENTAL, JUCHIPILA, ZACATECAS, MEXICO GEOFIS. INT. 33 [1994] 77-89
[11255] KOSITCIN N., BROWN S. J. A., BARLEY M. E., KRAPEZ B., CASSIDY K. F., CHAMPION D. C.: SHRIMP U-PB ZIRCON AGE CONSTRAINTS ON THE LATE ARCHAEAN TECTONOSTRATIGRAPHIC ARCHITECTURE OF THE EASTERN GOLDFIELDS SUPERTERRANE, YILGARN CRATON, WESTERN AUSTRALIA PREC. RESEARCH 161 [2008] 5-33 doi: 10.1016/j.precamres.2007.06.018
[11256] CAPUZZO N., BUSSY F.: HIGH-PRECISION DATING AND ORIGIN OF SYNSEDIMENTARY VOLCANISM IN THE LATE CARBONIFEROUS SALVAN-DORENAZ BASIN (AIGUILLES-ROUGES MASSIF, WESTERN ALPS) SCHWEIZ. MINERAL. PETROGR. MITT. 80 [2000] 147-167 doi: 10.5169/seals-60958
[11259] UTO K., TAGAMI T., UCHIUMI S.: K-AR AND FISSION-TRACK DATING ON VOLCANIC ROCKS OF PLIOCENE TERAGI GROUP FROM EASTERN SAN^IN REGION, SOUTHWEST JAPAN J. GEOL. SOC. JAPAN 100 [1994] 787-798 doi: 10.5575/geosoc.100.787
[11267] CHEN CHENG-HONG, LEE CHI-YU, LU HSUEH-YU, HSIEH PEI-SHAN: GENERATION OF LATE CRETACEOUS SILICIC ROCKS IN SE CHINA: AGE, MAJOR ELEMENT AND NUMERICAL SIMULATION CONSTRAINTS J. ASIAN EARTH SCI. 31 [2008] 479-798 doi: 10.1016/j.jseaes.2007.08.002
[11274] DUNNING G. R., SWINDEN H. S., KEAN B. F., EVANS D. T. W., JENNER G. A.: A CAMBRIAN ISLAND-ARC IN IAPETUS: GEOCHRONOLOGY AND GEOCHEMISTRY OF THE LAKE AMBROSE VOLCANIC BELT, NEWFOUNDLAND APPALACHIANS GEOL. MAG. 128 [1991] 1-17 doi: 10.1017/S0016756800018008
[11284] YANG JINHUI, WU FU-YUAN, WILDE S. A., CHEN FUKUN, LIU XIAO-MING, XIE LIE-WEN: PETROGENESIS OF AN ALKALI SYENITE-GRANITE-RHYOLITE SUITE IN THE YANSHAN FOLD AND THRUST BELT, EASTERN NORTH CHINA CRATON: GEOCHRONOLOGICAL, GEOCHEMICAL AND ND-SR-HF ISOTOPIC EVIDENCE FOR LITHOSPHERIC THINNING J. PETROL. 49 [2008] 315-351 GeoReM-id: 4064 doi: 10.1093/petrology/egm083
[11286] IZETT G. A., OBRADOVICH J. D., NAESER C. W., CEBULA G. T.: POTASSIUM-ARGON AND FISSION-TRACK ZIRCON AGES OF CERRO TOLEDO RHYOLITE TEPHRA IN THE JEMEZ MOUNTAINS, NEW MEXICO U. S. GEOL. SURV. PROF. PAP. 1199D [1981] 37-43
[11343] ZHU DI-CHENG, MO XUANXUE, PAN GUI-TANG, ZHAO ZHIDAN, DONG GUOCHEN, SHI YU-RUO, LIAO ZHONGLI, WANG LIQUAN, ZHOU CHANGYONG: PETROGENESIS OF THE EARLIEST EARLY CRETACEOUS MAFIC ROCKS FROM THE CONA AREA OF THE EASTERN TETHYAN HIMALAYA IN SOUTH TIBET: INTERACTION BETWEEN THE INCUBATING KERGUELEN PLUME AND THE EASTERN GREATER INDIA LITHOSPHERE? LITHOS 100 [2008] 147-173 GeoReM-id: 4146 doi: 10.…
[11362] SCHMITT A. K., MARKS M. A. W., NESBOR H. D., MARKL G.: THE ONSET AND ORIGIN OF DIFFERENTIATED RHINE GRABEN VOLCANISM BASED ON U-PB AGES AND OXYGEN ISOTOPIC COMPOSITION OF ZIRCON EUR. J. MINERAL. 19 [2007] 849-857 doi: 10.1127/0935-1221/2007/0019-1776
[11382] WILLIAMS H. M., GILLESPIE B. A., VAN BREEMEN O. B.: A LATE PRECAMBRIAN RIFT-RELATED IGNEOUS SUITE IN WESTERN NEWFOUNDLAND CAN. J. EARTH SCI. 22 [1985] 1727-1735 doi: 10.1139/e85-181
[11388] STRECK M. J., SERRI G.: COMPOSITIONAL GRADIENTS AND GAPS IN HIGH-SILICA RHYOLITES OF THE RATTLESNAKE TUFF, OREGON J. PETROL. 38 [1997] 133-163 doi: 10.1093/petroj/38.1.133
[11390] TEKLAY M., KR諲ER A., MEZGER J. E., OBERH腘SLI R. E.: GEOCHEMISTRY, PB-PB SINGLE ZIRCON AGES AND ND-SR ISOTOPE COMPOSITION OF PRECAMBRIAN ROCKS FROM SOUTHERN AND EASTERN ETHIOPIA: IMPLICATIONS FOR CRUSTAL EVOLUTION IN EAST AFRICA J. AFR. EARTH SCI. 26 [1998] 207-227 doi: 10.1016/S0899-5362(98)00006-2
[11391] TEKLAY M., KR諲ER A., MEZGER J. E.: ENRICHMENT FROM PLUME INTERACTION IN THE GENERATION OF NEOPROTEROZOIC ARC ROCKS IN NORTHERN ERITREA: IMPLICATIONS FOR CRUSTAL ACCRETION IN THE SOUTHERN ARABIAN-NUBIAN SHIELD CHEM. GEOL. 184 [2002] 167-184 doi: 10.1016/S0009-2541(01)00359-X
[11409] BEYTH M., STERN R. J., ALTHERR R., KR諲ER A.: THE LATE PRECAMBRIAN TIMNA IGNEOUS COMPLEX, SOUTHERN ISRAEL: EVIDENCE FOR COMAGMATIC-TYPE SANUKITOID MONZODIORITE AND ALKALI GRANITE MAGMA LITHOS 31 [1994] 103-124 doi: 10.1016/0024-4937(94)90003-5
[11426] BORRADAILE G. J., DAVIS D. W., MIDDLETON R. S., GENEVICIENE I.: REMAGNETIZATION (~1100 MA) OF VOOSGES LAKE TUFF (1542 MA) AND OTHER MID-PROTEROZOIC ROCKS, NIPIGON GRABEN, NORTHERN ONTARIO PREC. RESEARCH 161 [2008] 341-354 doi: 10.1016/j.precamres.2007.09.002
[11441] BULL K. F., CRAWFORD A. J., MCPHIE J., NEWBERRY R. J., MEFFRE S. J.: GEOCHEMISTRY, GEOCHRONOLOGY AND TECTONIC IMPLICATIONS OF LATE SILURIAN - EARLY DEVONIAN VOLCANIC SUCCESSIONS, CENTRAL LACHLAN OROGEN, NEW SOUTH WALES AUSTR. J. EARTH SCI. 55 [2008] 235-264 doi: 10.1080/08120090701689381
[11494] SCHANDELMEIER H., ABDEL-RAHMAN E. M., WIPFLER E., K躍TER D., UTKE A., MATHEIS G.: LATE PROTEROZOIC MAGMATISM IN THE NAKASIB SUTURE, RED SEA HILLS, SUDAN J. GEOL. SOC. LONDON 151 [1994] 485-497 doi: 10.1144/gsjgs.151.3.0485
[11496] REISCHMANN T., BACHTADSE V., KR諲ER A., LAYER P. W.: GEOCHRONOLOGY AND PALAEOMAGNETISM OF A LATE PROTEROZOIC ISLAND ARC TERRANE FROM THE RED SEA HILLS, NORTHEAST SUDAN EARTH PLANET. SCI. LETT. 114 [1992] 1-15 doi: 10.1016/0012-821X(92)90148-O
[11500] ELBURG M. A., SOESOO A.: JURASSIC ALKALI-RICH VOLCANISM IN VICTORIA (AUSTRALIA): LITHOSPHERIC VERSUS ASTHENOSPHERIC SOURCE J. AFR. EARTH SCI. 29 [1999] 269-280 doi: 10.1016/S0899-5362(99)00096-2
[11503] PAGE R. W., HANCOCK S. L.: GEOCHRONOLOGY OF A RAPID 1.85-1.86 GA TECTONIC TRANSITION: HALLS CREEK OROGEN, NORTHERN AUSTRALIA PREC. RESEARCH 40/41 [1988] 447-467 doi: 10.1016/0301-9268(88)90080-0
[11504] FANNING C. M., FLINT R. B., PARKER A. J., LUDWIG K. R., BLISSETT A. H.: REFINED PROTEROZOIC EVOLUTION OF THE GAWLER CRATON, SOUTH AUSTRALIA, THROUGH U-PB ZIRCON GEOCHRONOLOGY PREC. RESEARCH 40/41 [1988] 363-386 doi: 10.1016/0301-9268(88)90076-9
[11525] MONTECINOS P., SCH腞ER U., VERGARA M. M., AGUIRRE L.: LITHOSPHERIC ORIGIN OF OLIGOCENE-MIOCENE MAGMATISM IN CENTRAL CHILE: U-PB AGES AND SR-PB-HF ISOTOPE COMPOSITION OF MINERALS J. PETROL. 49 [2008] 555-580 GeoReM-id: 4067 doi: 10.1093/petrology/egn004
[11564] YAMADA N., NAKAI Y., DANHARA T.: FISSION-TRACK AGES OF THE SENNAN RHYOLITES AND THE SUYAMA PYROCLASTIC ROCK FROM THE SOUTHERN MARGIN OF THE RYOKE BELT, SOUTHWEST JAPAN J. GEOL. SOC. JAPAN 93 [1987] 287-299 doi: 10.5575/geosoc.93.287
[11568] YAMADA N., SHIBATA K., TSUKUDA E., UCHIUMI S., MATSUMOTO A., TAKAGI H., AKAHANE H.: RADIOMETRIC AGES OF IGNEOUS ROCKS AROUND THE ATERA FAULT, CENTRAL JAPAN, WITH SPECIAL REFERENCE TO THE AGE OF ACTIVITY OF THE ATERA FAULT BULL. GEOL. SURV. JAPAN 43 [1992] 759-779
[11569] SHIBATA K., SUGIYAMA Y., TAKAGI H., UCHIUMI S.: ISOTOPIC AGES OF ROCKS ALONG THE MEDIAN TECTONIC LINE IN THE YOSHINO AREA, NARA PREFECTURE BULL. GEOL. SURV. JAPAN 39 [1988] 759-781
[11581] VAN SCHMUS W. R., BICKFORD M. E., LEWRY J. F., MACDONALD R.: U-PB GEOCHRONOLOGY IN THE TRANS-HUDSON OROGEN, NORTHERN SASKATCHEWAN, CANADA CAN. J. EARTH SCI. 24 [1987] 407-424 doi: 10.1139/e87-043
[11610] BARBOZA-GUDINO J. R., OROZCO-ESQUIVEL M. T., GOMEZ-ANGUIANO M., ZAVALA-MONSIVAIS A.: THE EARLY MESOZOIC VOLCANIC ARC OF WESTERN NORTH AMERICA IN NORTHEASTERN MEXICO J. S. AMER. EARTH SCI. 25 [2008] 49-63 doi: 10.1016/j.jsames.2007.08.003
[11617] WANG QIAN, WYMAN D. A., XU JI-FENG, WAN YUSHENG, LI CHAO-FENG, ZI FENG, JIANG ZIQI, CHU ZHUYIN, ZHAO ZHEN-HUA, DONG YANHUI: TRIASSIC NB-ENRICHED BASALTS, MAGNESIAN ANDESITES, AND ADAKITES OF THE QIANGTANG TERRANE (CENTRAL TIBET): EVIDENCE FOR METASOMATISM BY SLAB-DERIVED MELTS IN THE MANTLE WEDGE CONTRIB. MINERAL. PETROL. 155 [2008] 473-490 GeoReM-id: 4326 doi: 10.1007/s00410-007-0253-1
[11627] POLAT A., APPEL P. W. U., FREI R., PAN Y., DILEK Y., ORDONEZ-CALDERON J. C., FRYER B. J., HOLLIS J. A., RAITH J. G.: FIELD AND GEOCHEMICAL CHARACTERISTICS OF THE MESOARCHEAN (~3075 MA) IVISAARTOQ GREENSTONE BELT, SOUTHERN WEST GREENLAND: EVIDENCE FOR SEAFLOOR HYDROTHERMAL ALTERATION IN SUPRA-SUBDUCTION OCEANIC CRUST GONDWANA RES. 11 [2007] 69-91 doi: 10.1016/j.gr.2006.02.004
[11632] MANYA S., KOBAYASHI K., MABOKO M. A. H., NAKAMURA E.: ION MICROPROBE ZIRCON U-PB DATING OF THE LATE ARCHAEAN METAVOLCANICS AND ASSOCIATED GRANITES OF THE MUSOMA-MARA GREENSTONE BELT, NORTHEAST TANZANIA: IMPLICATIONS FOR THE GEOLOGICAL EVOLUTION OF THE TANZANIA CRATON J. AFR. EARTH SCI. 45 [2006] 355-366 doi: 10.1016/j.jafrearsci.2006.03.004
[11651] WANG XIAOLEI, ZHOU JINCHENG, QIU JIAN-SHENG, JIANG SHAO-YONG, SHI YU-RUO: GEOCHRONOLOGY AND GEOCHEMISTRY OF NEOPROTEROZOIC MAFIC ROCKS FROM WESTERN HUNAN, SOUTH CHINA: IMPLICATIONS FOR PETROGENESIS AND POST-OROGENIC EXTENSION GEOL. MAG. 145 [2008] 215-233 GeoReM-id: 4423 doi: 10.1017/S0016756807004025
[11653] FALLOON T. J., DANYUSHEVSKY L. V., CRAWFORD A. J., MEFFRE S. J., WOODHEAD J. D., BLOOMER S. H.: BONINITES AND ADAKITES FROM THE NORTHERN TERMINATION OF THE TONGA TRENCH: IMPLICATIONS FOR ADAKITE PETROGENESIS J. PETROL. 49 [2008] 697-715 doi: 10.1093/petrology/egm080
[11659] DERBEKO I. M., SOROKIN A. A., SAL^NIKOVA E. B., KOTOV A. B., SOROKIN A. P., YAKOVLEVA S. Z., FEDOSEENKO A. M., PLOTKINA YU. V.: AGE OF FELSIC VOLCANISM IN THE SELITKAN ZONE OF THE KHINGAN-OKHOTSK VOLCANOPLUTONIC BELT, RUSSIAN FAR EAST DOKL. EARTH SCI. 418 [2008] 28-31 doi: 10.1007/s11471-008-1007-x
[11687] JONES N. W., MCKEE J. W., ANDERSON T. H., SILVER L. T.: JURASSIC VOLCANIC ROCKS IN NORTHEASTERN MEXICO: A POSSIBLE REMNANTS OF A CORDILLERAN MAGMATIC ARC SPEC. PAP. GEOL. SOC. AM. 301 [1995] 179-190 doi: 10.1130/0-8137-2301-9.179
[11700] ZHOU JIBIN, LI XIAN-HUA, GE WENCHUN, LI ZHENG-XIANG: AGE AND ORIGIN OF MIDDLE NEOPROTEROZOIC MAFIC MAGMATISM IN SOUTHERN YANGTZE BLOCK AND RELEVANCE TO THE BREAK-UP OF RODINIA GONDWANA RES. 12 [2007] 184-197 doi: 10.1016/j.gr.2006.10.011
[11701] ZHANG SHUAN-HONG, ZHAO YUE, SONG BIAO, YANG YUE-HENG: ZIRCON SHRIMP U-PB AND IN-SITU LU-HF ISOTOPE ANALYSES OF A TUFF FROM WESTERN BEIJING: EVIDENCE FOR MISSING LATE PALEOZOIC ARC VOLCANO ERUPTIONS AT THE NORTHERN MARGIN OF THE NORTH CHINA BLOCK GONDWANA RES. 12 [2007] 157-165 doi: 10.1016/j.gr.2006.08.001
[11722] IKEGAMI N., IWANO H., DANHARA T., SAKAI H.: FISSION-TRACK AGES OF TUFF BEDS FROM THE UPPER CRETACEOUS MIFUNE GROUP IN KYUSHU, JAPAN J. GEOL. SOC. JAPAN 113 [2007] 127-130 doi: 10.5575/geosoc.113.127
[11723] KRYZA R., ZALASIEWICZ J. A., MAZUR S., ALEKSANDROWSKI P., SERGEEV S. A., PRESNAYKOV S. L.: EARLY PALAEOZOIC INITIAL-RIFT VOLCANISM IN THE CENTRAL EUROPEAN VARISCIDES (THE KACZAWA MOUNTAINS, SUDETES, SW POLAND): EVIDENCE FROM SIMS DATING OF ZIRCONS J. GEOL. SOC. LONDON 164 [2007] 1207-1215 doi: 10.1144/0016-76492006-137
[11747] YAMAMOTO T.: LITHOFACIES AND ERUPTION AGE OF LATE CRETACEOUS CALDERA VOLCANOES IN THE HIMEJI-YAMASAKI DISTRICT, SOUTHWEST JAPAN: IMPLICATIONS FOR ANCIENT LARGE-SCALE FELSIC ARC VOLCANISM THE ISLAND ARC 12 [2003] 294-309 doi: 10.1046/j.1440-1738.2003.00396.x
[11754] HERZIG C. T., KIMBROUGH D.L., HAYASAKA Y.: EARLY PERMIAN ZIRCON URANIUM-LEAD AGES FOR PLAGIOGRANITES IN THE YAKUNO OPHIOLITE, ASAGO DISTRICT, SOUTHWEST JAPAN THE ISLAND ARC 6 [1997] 396-403 doi: 10.1111/j.1440-1738.1997.tb00049.x
[11785] FETTER A. H., GOLDBERG S. A.: AGE AND GEOCHEMICAL CHARACTERISTICS OF BIMODAL MAGMATISM IN THE NEOPROTEROZOIC GRANDFATHER MOUNTAIN RIFT BASIN J. GEOL. 103 [1995] 313-326 doi: 10.1086/629749
[11789] GAN XIAOCHUN, LI XIAN-HUA, ZHAO FENGQING, HUANG HAIBO: ZIRCON U-PB AND SM-ND ISOCHRON AGES OF SPILITE FROM DANZHOU GROUP, GUANGXI ZHUANG AUTONOMOUS REGION GEOCHIMICA (DIQIU-HUAXUE) 25 [1996] 270-276
[11792] ROGERS N., VAN STAAL C. R., MCNICOLL V. J., THERIAULT R. J.: VOLCANOLOGY AND TECTONIC SETTING OF THE NORTHERN BATHURST MINING CAMP: PART 1. EXTENSION AND RIFTING OF THE POPELOGAN ARC ECON. GEOL. MONOGR. 11 [2003] 157-179
[11797] BAUER W., JACOBS J., FANNING C. M., SCHMIDT R.: LATE MESOPROTEROZOIC ARC AND BACK-ARC VOLCANISM IN THE HEIMEFRONTFJELLA (EAST ANTARCTICA) AND IMPLICATIONS FOR THE PALAEOGEOGRAPHY AT THE SOUTHEASTERN MARGIN OF THE KAAPVAAL-GRUNEHOGNA CRATON GONDWANA RES. 6 [2003] 449-465 doi: 10.1016/S1342-937X(05)70998-9
[11798] LEE KWANG-SIK, CHANG HO-WAN, PARK KYE-HUN: NEOPROTEROZOIC BIMODAL VOLCANISM IN THE CENTRAL OGCHEON BELT, KOREA: AGE AND TECTONIC IMPLICATION PREC. RESEARCH 89 [1998] 47-57 doi: 10.1016/S0301-9268(97)00077-6
[11799] LI ZHENG-XIANG, LI XIAN-HUA, KINNY P. D., WANG J., ZHANG S., ZHOU H.: GEOCHRONOLOGY OF NEOPROTEROZOIC SYN-RIFT MAGMATISM IN THE YANGTZE CRATON, SOUTH CHINA AND CORRELATIONS WITH OTHER CONTINENTS: EVIDENCE FOR A MANTLE SUPERPLUME THAT BROKE UP RODINIA PREC. RESEARCH 122 [2003] 85-109 doi: 10.1016/S0301-9268(02)00208-5
[11800] LING WEN-LI, GAO SHAN, ZHANG BEN-REN, LI HUIMIN, LIU YING, CHENG JIANPING: NEOPROTEROZOIC TECTONIC EVOLUTION OF THE NORTHWESTERN YANGTZE CRATON, SOUTH CHINA: IMPLICATIONS FOR AMALGAMATION AND BREAK-UP OF THE RODINIA SUPERCONTINENT PREC. RESEARCH 122 [2003] 111-140 doi: 10.1016/S0301-9268(02)00222-X
[11801] WINGATE M. T. D., GIDDINGS J. W.: AGE AND PALAEOMAGNETISM OF THE MUNDINE WELL DYKE SWARM, WESTERN AUSTRALIA: IMPLICATIONS FOR AN AUSTRALIA-LAURENTIA CONNECTION AT 755 MA PREC. RESEARCH 100 [2000] 335-357 doi: 10.1016/S0301-9268(99)00080-7
[11806] KIM SUNG WON, OH CHANG WHAN, RYU IN-CHANG, WILLIAMS I. S., SAJEEV K., SANTOSH M., RAJESH V. J.: NEOPROTEROZOIC BIMODAL VOLCANISM IN THE OKCHEON BELT, SOUTH KOREA, AND ITS COMPARISON WITH THE NANHUA RIFT, SOUTH CHINA: IMPLICATIONS FOR RIFTING IN RODINIA J. GEOL. 114 [2006] 717-733 doi: 10.1086/507616
[11810] YAMAMOTO T.: ERUPTIVE HISTORY OF NUMAZAWA VOLCANO, NE JAPAN: NEW STUDY OF THE STRATIGRAPHY, ERUPTION AGES, AND ERUPTION VOLUMES OF THE PRODUCTS BULL. GEOL. SURV. JAPAN 54 [2003] 323-340
[11811] YAMAMOTO T.: PLINIAN FALL DEPOSITS IN THE FUKUSHIMA-TOCHIGI AREA DURING 0.3-0.1 MA: STRATIGRAPHY OF MARKER TEPHRA LAYERS ERUPTING FROM NUMAZAWA; HIUCHIGATAKE, KINUNUMA; AND SUNAGOHARA VOLCANOES: BULL. GEOL. SURV. JAPAN 50 [1999] 743-767
[11812] YAMAMOTO T.: THE MIDDLE PLEISTOCENE EXPLOSIVE VOLCANISM IN SUNAGOHARA CALDERA VOLCANO, AIZU, JAPAN: EVIDENCE FROM NON-MARINE VOLCANOCLASTIC FACIES OF THE TODERA FORMATION J. GEOL. SOC. JAPAN 98 [1992] 855-866 doi: 10.5575/geosoc.98.855
[11813] YAMAMOTO T.: CHRONOLOGY OF THE LATE MIOCENE-PLEISTOCENE CALDERA VOLCANOES IN THE AIZU DISTRICT, NORTHEAST JAPAN J. GEOL. SOC. JAPAN 98 [1992] 21-38 doi: 10.5575/geosoc.98.21
[11818] YAMAMOTO T.: TWO CONTRAST STYLES OF PYROCLASTIC FLOWS OF NUMAZAWA VOLCANO, NE JAPAN: STRATIGRAPHY OF THE NUMAZAWAKO AND MIZUNUMA PYROCLASTIC DEPOSITS BULL. VOLCANOL. SOC. JAPAN, SER. 2 40 [1995] 67-81 doi: 10.18940/kazan.40.2_67
[11820] WANG JIAN, LI XIAN-HUA, DUAN TAIZHONG, LIU DUNYI, SONG BIAO, LI ZHONGXIONG, GAO YONGHUA: ZIRCON SHRIMP U-PB DATING FOR THE CANGSHUIPU VOLCANIC ROCKS AND ITS IMPLICATIONS FOR THE LOWER BOUNDARY AGE OF THE NANHUA STRATA IN SOUTH CHINA CHIN. SCI. BULL. 48 [2003] 1663-1669 doi: 10.1360/03wd0168
[11823] DING SHIJIANG, XU CHANGHAI, LONG WENGUO, ZHOU ZUYI, LIAO ZONGTING: TECTONIC ATTRIBUTE AND GEOCHRONOLOGY OF META-VOLCANIC ROCKS, TUNCHANG, HAINAN ISLAND ACTA PETROL. SINICA (YANSHI-XUEBAO) 18 [2002] 83-90
[11857] ZHANG JI-HENG, GE WENCHUN, WU FU-YUAN, WILDE S. A., YANG JINHUI, LIU XIAO-MING: LARGE-SCALE EARLY CRETACEOUS VOLCANIC EVENTS IN THE NORTHERN GREAT XING^AN RANGE, NORTHEASTERN CHINA LITHOS 102 [2008] 138-157 doi: 10.1016/j.lithos.2007.08.011
[11858] FAN WEI-MING, ZHANG CHUNHONG, WANG YUE-JUN, GUO FENG, PENG TOUPING: GEOCHRONOLOGY AND GEOCHEMISTRY OF PERMIAN BASALTS IN WESTERN GUANGXI PROVINCE, SOUTHWEST CHINA: EVIDENCE FOR PLUME-LITHOSPHERE INTERACTION LITHOS 102 [2008] 218-236 GeoReM-id: 4164 doi: 10.1016/j.lithos.2007.09.019
[11868] LI XIAN-HUA, LI WU-XIAN, LI ZHENG-XIANG, LIU YING: 850-790 MA BIMODAL VOLCANIC AND INTRUSIVE ROCKS IN NORTHERN ZHEJIANG, SOUTH CHINA: A MAJOR EPISODE OF CONTINENTAL RIFT MAGMATISM DURING THE BREAKUP OF RODINIA LITHOS 102 [2008] 341-357 doi: 10.1016/j.lithos.2007.04.007
[11869] PENG TOUPING, WANG YUE-JUN, ZHAO GUOCHUN, FAN WEI-MING, PENG BINGXIA: ARC-LIKE VOLCANIC ROCKS FROM THE SOUTHERN LANCANGJIANG ZONE, SW CHINA: GEOCHRONOLOGICAL AND GEOCHEMICAL CONSTRAINTS ON THEIR PETROGENESIS AND TECTONIC IMPLICATIONS LITHOS 102 [2008] 358-373 GeoReM-id: 4171 doi: 10.1016/j.lithos.2007.08.012
[11870] ZHAO ZHEN-HUA, XIONG XIAO-LIN, WANG QIAN, WYMAN D. A., BAO ZHIWEI, BAI ZHENGHUA, QIAO Y. L.: UNDERPLATING-RELATED ADAKITES IN XINJIANG, TIANSHAN, CHINA LITHOS 102 [2008] 374-391 GeoReM-id: 4173 doi: 10.1016/j.lithos.2007.06.008
[11872] YANG WEI, LI SHYU: GEOCHRONOLOGY AND GEOCHEMISTRY OF THE MESOZOIC VOLCANIC ROCKS IN WESTERN LIAONING: IMPLICATIONS FOR LITHOSPHERIC THINNING OF THE NORTH CHINA CRATON LITHOS 102 [2008] 88-117 GeoReM-id: 4161 doi: 10.1016/j.lithos.2007.09.018
[11873] DAI BAO-ZHANG, JIANG SHAO-YONG, JIANG YAO-HUI, ZHAO KUI-DONG, LIU DUNYI: GEOCHRONOLOGY, GEOCHEMISTRY AND HF-SR-ND ISOTOPIC COMPOSITIONS OF HUZIYAN MAFIC XENOLITHS, SOUTHERN HUNAN PROVINCE, SOUTH CHINA: PETROGENESIS AND IMPLICATIONS FOR LOWER CRUST EVOLUTION LITHOS 102 [2008] 65-87 GeoReM-id: 4160 doi: 10.1016/j.lithos.2007.08.010
[11885] ZHANG XIAOHUI, ZHANG HONG-FU, TANG YAN-JIE, WILDE S. A., HU ZHAOCHU: GEOCHEMISTRY OF PERMIAN BIMODAL VOLCANIC ROCKS FROM CENTRAL INNER MONGOLIA, NORTH CHINA: IMPLICATION FOR TECTONIC SETTING AND PHANEROZOIC CONTINENTAL GROWTH IN CENTRAL ASIAN OROGENIC BELT CHEM. GEOL. 249 [2008] 262-283 GeoReM-id: 3718 doi: 10.1016/j.chemgeo.2008.01.005
[11891] SHELLNUTT J. G., ZHOU MEI-FU, YAN DAN-PING, WANG YANBIN: LONGEVITY OF THE PERMIAN EMEISHAN MANTLE PLUME (SW CHINA): 1 MA, 8 MA OR 18 MA? GEOL. MAG. 145 [2008] 373-388 GeoReM-id: 4421 doi: 10.1017/S0016756808004524
[11907] ZHU YONGFENG, ZHANG LIFEI, GU LIBING, GUO XUAN, ZHOU JING: THE ZIRCON SHRIMP CHRONOLOGY AND TRACE ELEMENT GEOCHEMISTRY OF THE CARBONIFEROUS VOLCANIC ROCKS IN WESTERN TIENSHAN MOUNTAINS CHIN. SCI. BULL. 50 [2005] 2201-2212 doi: 10.1007/BF03182672
[11908] HOU GUANGSHUN, TANG HONGFENG, LIU CONG-QIANG, WANG YANBIN: GEOCHRONOLOGICAL AND GEOCHEMICAL STUDY ON THE WALLROCK OF TUWU-YANDONG PORPHYRY COPPER DEPOSITS, EASTERN TIANSHAN MOUNTAINS ACTA PETROL. SINICA (YANSHI-XUEBAO) 21 [2005] 1729-1736
[11912] HAN BAOFU, ZHANG LEI, WANG YAMAI, SONG BIAO: ENR5ICHED MANTLE SOURCE FOR PALEOPROTEROZOIC HIGH MG AND LOW TI-P MAFIC DYKES IN CENTRAL PART OF THE NORTH CHINA CRATON: CONSTRAINTS FROM ZIRCON HF ISOTOPIC COMPOSITION ACTA PETROL. SINICA (YANSHI-XUEBAO) 23 [2007] 277-284
[11916] XU YONGHANG, ZHAO TAIPING, PENG PENG, ZHAI MINGGUO, QI LIANG, LUO YAN: GEOCHEMICAL CHARACTERISTICS AND GEOLOGICAL SIGNIFICANCE OF THE PALEOPROTEROZOIC VOLCANIC ROCKS FROM THE XIAOLIANGLING FORMATION IN THE L躄IANG AREA, SHANXI PROVINCE ACTA PETROL. SINICA (YANSHI-XUEBAO) 23 [2007] 1123-1132
[11924] CHUNG SUN-LIN, LIU DUNYI, JI JIANQING, CHU MEI-FEI, LEE HAO-YANG, WEN DA-JEN, LO CHING-HUA, LEE TUNG-YI, QIAN QING, ZHANG QI: ADAKITES FROM CONTINENTAL COLLISION ZONES: MELTING OF THICKENED LOWER CRUST BENEATH SOUTHERN TIBET GEOLOGY 31 [2003] 1021-1024 doi: 10.1130/G19796.1
[11926] GAO SHAN, RUDNICK R. L., YUAN HONG-LING, LIU XIAO-MING, LIU YONG-SHENG, XU WEN-LIANG, LING WEN-LI, AYERS J., WANG XUAN-CE, WANG QING-HAI: RECYCLING LOWER CONTINENTAL CRUST IN THE NORTH CHINA CRATON NATURE 432 [2004] 892-897 GeoReM-id: 841 doi: 10.1038/nature03162
[11941] LIU YONG-SHENG, GAO SHAN, YUAN HONG-LING, ZHOU LIAN, LIU XIAO-MING, WANG XUAN-CE, HU ZHAOCHU, WANG LINSEN: U-PB ZIRCON AGES AND ND, SR AND PB ISOTOPES OF LOWER CRUSTAL XENOLITHS FROM NORTH CHINA CRATON: INSIGHTS ON EVOLUTION OF LOWER CONTINENTAL CRUST CHEM. GEOL. 211 [2004] 87-109 doi: 10.1016/j.chemgeo.2004.06.023
[11948] ZHENG YONG-FEI, WU RONG-XIN, WU YUAN-BAO, ZHANG SHAO-BING, YUAN HONG-LING, WU FU-YUAN: RIFT MELTING OF JUVENILE ARC-DERIVED CRUST: GEOCHEMICAL EVIDENCE FROM NEOPROTEROZOIC VOLCANIC AND GRANITIC ROCKS IN THE JIANGNAN OROGEN, SOUTH CHINA PREC. RESEARCH 163 [2008] 351-383 doi: 10.1016/j.precamres.2008.01.004
[11964] WANG JIAN, FU XIUGEN, CHEN WENXI, WANG ZHENGJIANG, TAN FUWEN, CHEN MING, ZHUO JIEWEN: CHRONOLOGY AND GEOCHEMISTRY OF THE VOLCANIC ROCKS IN WORUO MOUNTAIN REGION, NORTHERN QIANGTANG DEPRESSION: IMPLICATIONS TO THE LATE TRIASSIC VOLCANIC-SEDIMENTARY EVENTS SCI. CHINA SER. D EARTH SCI. 51 [2008] 194-205 doi: 10.1007/s11430-008-0010-y
[11966] HUANG HUA, GAO SHAN, HU ZHAOCHU, LIU XIAO-MING, YUAN HONG-LING: GEOCHEMISTRY OF THE HIGH-MG ANDESITES AT ZHANGWU, WESTERN LIAONING: IMPLICATIONS FOR DELAMINATION OF NEWLY FORMED LOWER CRUST SCI. CHINA SER. D EARTH SCI. 50 [2007] 1773-1786 doi: 10.1007/s11430-007-0121-x
[11973] LING WEN-LI, XIE XIANJUN, LIU XIAO-MING, CHENG JIANPING: ZIRCON U-PB DATING ON THE MESOZOIC VOLCANIC SUITE FROM THE QINGSHAN GROUP STRATOTYPE SECTION IN EASTERN SHANDONG PROVINCE AND ITS TECTONIC SIGNIFICANCE SCI. CHINA SER. D EARTH SCI. 50 [2007] 813-824 doi: 10.1007/s11430-007-2065-6
[11976] LIN GUANG-CHUN, LI XIAN-HUA, LI WU-XIAN: SHRIMP U-PB ZIRCON AGE, GEOCHEMISTRY AND ND-HF ISOTOPE OF NEOPROTEROZOIC MAFIC DYKE SWARMS IN WESTERN SICHUAN: PETROGENESIS AND TECTONIC SIGNIFICANCE SCI. CHINA SER. D EARTH SCI. 50 [2007] 1-16 doi: 10.1007/s11430-007-2018-0
[12006] CAMPBELL S. D. G., SEWELL R. J., DAVIS D. W., SO A. C. T.: NEW U-PB AGE AND GEOCHEMICAL CONSTRAINTS ON THE STRATIGRAPHY AND DISTRIBUTION OF THE LANTAU VOLCANIC GROUP, HONG KONG J. ASIAN EARTH SCI. 31 [2007] 139-152 doi: 10.1016/j.jseaes.2007.05.001
[12022] BEFUS K. S., HANSON R. E., LEHMANN T. M., GRIFFIN W. R.: CRETACEOUS BASALTIC PHREATOMAGMATIC VOLCANISM IN WEST TEXAS: MAAR COMPLEX AT PENA MOUNTAIN, BIG BEND NATIONAL PARK J. VOLCANOL. GEOTHERM. RES. 173 [2008] 245-264 doi: 10.1016/j.jvolgeores.2008.01.021
[12047] CHEN XIAO-MING, LU JIANJUN, LIU CHANGSHI, ZHAO LIANZE, WANG DEZI, LI HUIMIN: SINGLE-GRAIN ZIRCON U-PB ISOTOPIC AGES OF THE VOLCANIC-INTRUSIVE COMPLEXES IN TONGLU AND XIANGSHAN AREAS ACTA PETROL. SINICA (YANSHI-XUEBAO) 15 [2002] 272-278
[12064] ZHOU MEI-FU, ARNDT N. T., MALPAS J. G., WANG CHRISTINA YAN, KENNEDY A. K.: TWO MAGMA SERIES AND ASSOCIATED ORE DEPOSIT TYPES IN THE PERMIAN EMEISHAN LARGE IGNEOUS PROVINCE, SW CHINA LITHOS 103 [2008] 352-368 doi: 10.1016/j.lithos.2007.10.006
[12067] ZHANG JI-HENG, GE WENCHUN, WU FU-YUAN, LIU XIAO-MING: MESOZOIC BIMODAL VOLCANIC SUITE IN ZHALANTUN OF THE DA HINGGAN RANGE AND ITS GEOLOGICAL SIGNIFICANCE: ZIRCON U-PB AGE AND HF ISOTOPIC CONSTRAINTS ACTA GEOL. SINICA (DIZHI-XUEBAO) 80 [2006] 58-69 doi: 10.1111/j.1755-6724.2006.tb00796.x
[12080] ZHU WEI-GUANG, ZHONG HONG, LI XIAN-HUA, DENG HAI-LIN, HE DE-FENG, WU KONG-WEN, BAI ZHONG-JIE: SHRIMP ZIRCON U-PB GEOCHRONOLOGY, ELEMENTAL, AND ND ISOTOPIC GEOCHEMISTRY OF THE NEOPROTEROZOIC MAFIC DYKES IN THE YANBIAN AREA, SW CHINA PREC. RESEARCH 164 [2008] 66-85 GeoReM-id: 4299 doi: 10.1016/j.precamres.2008.03.006
[12097] YAMAMOTO T.: STRUCTURAL DEVELOPMENT AND ERUPTIVE HISTORY OF LATE MIOCENE TO PLIOCENE CALDERA VOLCANOES IN THE INAWASHIRO DISTRICT, NE JAPAN BULL. GEOL. SURV. JAPAN 45 [1994] 135-155
[12098] YAMAMOTO T.: LARGE SCALE SLOPE FAILURE DURING CALDERA COLLAPSE: STRUCTURAL DEVELOPMENT OF THE LATE MIOCENE TAKAGAWA CALDERA, NORTHEAST JAPAN BULL. VOLCANOL. SOC. JAPAN, SER. 2 36 [1991] 1-10 doi: 10.18940/kazan.36.1_1
[12102] HOSHI H., IWANO H., DANHARA T., YOSHIDA T.: FISSION-TRACK DATING OF THE SHIONOMISAKI IGNEOUS COMPLEX, KII PENINSULA, JAPAN J. GEOL. SOC. JAPAN 109 [2003] 139-150 doi: 10.5575/geosoc.109.139
[12119] XU YI-GANG, LUO ZHEN-YU, HUANG XIAO-LONG, HE BIN, XIAO LONG, XIE LIE-WEN, SHI YU-RUO: ZIRCON U-PB AND HF ISOTOPE CONSTRAINTS ON CRUSTAL MELTING ASSOCIATED WITH THE EMEISHAN MANTLE PLUME GEOCHIM. COSMOCHIM. ACTA 72 [2008] 3084-3104 GeoReM-id: 4550 doi: 10.1016/j.gca.2008.04.019
[12157] HEAMAN L. M., KJARSGAARD B. A., CREASER R. A.: THE TEMPORAL EVOLUTION OF NORTH AMERICAN KIMBERLITES LITHOS 76 [2004] 377-397 doi: 10.1016/j.lithos.2004.03.047
[12191] ZHU DI-CHENG, PAN GUI-TANG, MO XUANXUE, WANG LIQUAN, LIAO ZHONGLI, JIANG XINSHENG, GENG QUANRU: SHRIMP U-PB ZIRCON DATING FOR THE DACITE OF THE SANGXIU FORMATION IN THE CENTRAL SEGMENT OF TETHYAN HIMALAYA AND ITS IMPLICATIONS CHIN. SCI. BULL. 50 [2005] 563-568 doi: 10.1007/BF02897481
[12247] WANG QIANG, WYMAN D. A., XU JI-FENG, DONG YANHUI, VASCONCELOS P. M. P., PEARSON N. J., WAN YUSHENG, DONG HAN, LI CHAO-FENG, YU YUANSHAN, ZHU TONGXING, FENG XINTAO, ZHANG QIYUE, ZI FENG, CHU ZHUYIN: EOCENE MELTING OF SUBDUCTING CONTINENTAL CRUST AND EARLY UPLIFTING OF CENTRAL TIBET: EVIDENCE FROM CENTRAL-WESTERN QIANGTANG HIGH-K CALC-ALKALINE ANDESITES, DACITES AND RHYOLITES EARTH PLANET. …
[12250] ALENICHEVA A. A., SAKHNO V. G.: THE U-PB DATING OF EXTRUSIVE-INTRUSIVE COMPLEXES IN ORE DISTRICTS IN THE SOUTHERN PART OF THE EASTERN SIKHOTE-ALIN VOLCANIC BELT (RUSSIA) DOKL. EARTH SCI. 419 [2008] 217-221 doi: 10.1007/s11471-008-2006-7
[12252] DEGTYAREV K. E., SHATAGIN K. N., KOTOV A. B., SAL^NIKOVA E. B., LUCHITSKAYA M. V., SHERSHAKOVA M. M., SHERSHAKOV A. V., TRETYAKOV A. A.: EARLY ORDOVICIAN VOLCANIC COMPLEX OF THE STEPNYAK ZONE (NORTHERN KAZAKHSTAN): AGE SUBSTANTIATION AND GEODYNAMIC SETTING DOKL. EARTH SCI. 419 [2008] 248-252 doi: 10.1007/s11471-008-2013-8
[12253] TIKHOMIROV P. L., AKININ V. V., NAKAMURA E.: MESOZOIC MAGMATISM IN THE CENTRAL CHUKOTKA PENINSULA: NEW U-PB GEOCHRONOLOGICAL DATA AND THEIR GEODYNAMIC INTERPRETATION DOKL. EARTH SCI. 419 [2008] 261-265 doi: 10.1007/s11471-008-2016-5
[12265] ZHENG JIAN-PING, GRIFFIN W. L., O^REILLY S. Y., LU FENGXIANG, YU CHUN-MEI, ZHANG MING, LI HUIMIN: U-PB AND HF-ISOTOPE ANALYSIS OF ZIRCONS IN MAFIC XENOLITHS FROM FUXIAN KIMBERLITES: EVOLUTION OF THE LOWER CRUST BENEATH THE NORTH CHINA CRATON CONTRIB. MINERAL. PETROL. 148 [2004] 79-103 doi: 10.1007/s00410-004-0587-x
[12276] LI WU-XIAN, LI XIAN-HUA, LI ZHENG-XIANG: MIDDLE NEOPROTEROZOIC SYN-RIFTING VOLCANIC ROCKS IN GUANGFENG, SOUTH CHINA: PETROGENESIS AND TECTONIC SIGNIFICANCE GEOL. MAG. 145 [2008] 475-489 GeoReM-id: 4419 doi: 10.1017/S0016756808004561
[12280] YANG JINHUI, WU FU-YUAN, ZHANG YANBIN, ZHANG QI, WILDE S. A.: IDENTIFICATION OF MESOPROTEROZOIC ZIRCONS IN A TRIASSIC DOLERITE FROM THE LIAODONG PENINSULA, NORTHEAST CHINA CHIN. SCI. BULL. 49 [1962] 1958-1962 doi: 10.1007/BF03184289
[12281] WAN YUSHENG, LUO ZHAOHUA, LI LI: 3.8 MA: SHRIMP U-PB ZIRCON DATING OF THE YOUNGER ALKALI BASALT IN THE QINGHAI-XIZANG PLATEAU GEOCHIMICA (DIQIU-HUAXUE) 33 [2004] 442-446
[12348] WANG XIAOLEI, ZHAO GUOCHUN, ZHOU JINCHENG, LIU YONG-SHENG, HU JIAN: GEOCHRONOLOGY AND HF ISOTOPES OF ZIRCON FROM VOLCANIC ROCKS OF THE SHUANGQIAOSHAN GROUP, SOUTH CHINA: IMPLICATIONS FOR THE NEOPROTEROZOIC TECTONIC EVOLUTION OF THE EASTERN JIANGNAN OROGEN GONDWANA RES. 14 [2008] 355-367 doi: 10.1016/j.gr.2008.03.001
[12349] SUN LINHUA, WANG YUE-JUN, FAN WEI-MING, ZI JIANWEI: POST-COLLISIONAL POTASSIC MAGMATISM IN THE SOUTHERN AWULALE MOUNTAINS, WESTERN TIANSHAN OROGEN: PETROGENETIC AND TECTONIC IMPLICATIONS GONDWANA RES. 14 [2008] 383-394 doi: 10.1016/j.gr.2008.04.002
[12361] ZHENG JIAN-PING, GRIFFIN W. L., O^REILLY S. Y., YANG JINGSUI, ZHANG RUTH Y.: A REFRACTORY MANTLE PROTOLITH IN AYOUNGER CONTINENTAL CRUST, EAST-CENTRAL CHINA: AGE AND COMPOSITION OF ZIRCON IN THE SULU ULTRAHIGH-PRESSURE PERIDOTITE GEOLOGY 34 [2006] 705-708 doi: 10.1130/G22569.1
[12362] ZHENG JIAN-PING, GRIFFIN W. L., O^REILLY S. Y., LU FENGXIANG, WANG CHUNYANG, ZHANG MING, WANG FANGZHENG, LI HUIMIN: 3.6 GA LOWER CRUST IN CENTRAL CHINA: NEW EVIDENCE ON THE ASSEMBLY OF THE NORTH CHINA CRATON GEOLOGY 32 [2004] 229-232 doi: 10.1130/G20133.1
[12367] ZHU WENBIN, ZHANG ZHIYONG, SHU LIANGSHU, LU HUAFU, SU JINBAO, YANG WEI: SHRIMP U-PB ZIRCON GEOCHRONOLOGY OF NEOPROTEROZOIC KORLA MAFIC DYKES IN THE NORTHERN TARIM BLOCK, NW CHINA: IMPLICATIONS FOR THE LONG-LASTING BREAKUP PROCESS OF RODINIA J. GEOL. SOC. LONDON 165 [2008] 887-890 doi: 10.1144/0016-76492007-174
[12395] JOLIVET M., BRUNEL M., SEWARD D., XU Z., YANG JIE, MALAVIEILLE J., ROGER F., LEYRELOUP A. F., ARNAUD N. O., WU CAILAI: NEOGENE EXTENSION AND VOLCANISM IN THE KUNLUN FAULT ZONE, NORTHERN TIBET: NEW CONSTRAINTS ON THE AGE OF THE KUNLUN FAULT TECTONICS 22 (2002TC001428) [2003] doi: 10.1029/2002TC001428
[12436] DEMENY A., VENNEMANN T. W., AHIJADO A., CASILLAS R.: OXYGEN ISOTOPE THERMOMETRY IN CARBONATITES, FUERTEVENTURA, CANARY ISLANDS, SPAIN MINERAL. PETROL. 80 [2004] 155-182 doi: 10.1007/s00710-003-0022-4
[12523] LIU SHEN, HU RUIZHONG, GAO SHAN, FENG CAIXIA, QI LIANG, ZHONG HONG, XIAO TANGFU, QI YOU-QIANG, WANG TAO, COULSON I. M.: ZIRCON U-PB GEOCHRONOLOGY AND MAJOR, TRACE ELEMENTAL AND SR-ND-PB ISOTOPIC GEOCHEMISTRY OF MAFIC DYKES IN WESTERN SHANDONG PROVINCE, EAST CHINA: CONSTRAINS ON THEIR PETROGENESIS AND GEODYNAMIC SIGNIFICANCE CHEM. GEOL. 255 [2008] 329-345 GeoReM-id: 3762 doi: 10.1016/j.che…
[12563] HALPIN J. A., CRAWFORD A. J., DIREEN N. G., COFFIN M. F., FORBES C. J., BORISSOVA I.: NATURALISTE PLATEAU, OFFSHORE WESTERN AUSTRALIA: A SUBMARINE WINDOW INTO GONDWANA ASSEMBLY AND BREAKUP GEOLOGY 36 [2008] 807-810 doi: 10.1130/G25059A.1
[12565] TIKHOMIROV P. L., KALININA E. A., KOBAYASHI K., NAKAMURA E.: LATE MESOZOIC SILICIC MAGMATISM OF THE NORTH CHUKOTKA AREA (NE RUSSIA): AGE, MAGMA SOURCES, AND GEODYNAMIC IMPLICATIONS LITHOS 105 [2008] 329-346 GeoReM-id: 4200 doi: 10.1016/j.lithos.2008.05.005
[12599] PALLISTER J. S.: MAGMATIC HISTORY OF RED SEA RIFTING: PERSPECTIVE FROM THE CENTRAL SAUDI ARABIAN COASTAL PLAIN BULL. GEOL. SOC. AM. 98 [1987] 400-417 doi: 10.1130/0016-7606(1987)98<400:MHORSR>2.0.CO;2
[12649] MELLUSO L., CUCCINIELLO C., PETRONE C. M., LUSTRINO M., MORRA V., TIEPOLO M., VASCONCELOS L.: PETROLOGY OF KAROO VOLCANIC ROCKS IN THE SOUTHERN LEBOMBO MONOCLINE, MOZAMBIQUE J. AFR. EARTH SCI. 52 [2008] 139-151 doi: 10.1016/j.jafrearsci.2008.06.002
[12674] BLACKBURN T. J., STOCKLI D. F., CARLSON R. W., BERENDSEN P.: (U-TH)/HE DATING OF KIMBERLITES - A CASE STUDY FROM NORTH-EASTERN KANSAS EARTH PLANET. SCI. LETT. 275 [2008] 111-120 doi: 10.1016/j.epsl.2008.08.006
[12680] ZHOU HAIMIN, XIAO LONG, DONG YUEXIA, WANG CHUNZENG, WANG FANGZHENG, NI PINGZE: GEOCHEMICAL AND GEOCHRONOLOGICAL STUDY OF THE SANSHUI BASIN BIMODAL VOLCANIC ROCK SUITE, CHINA: IMPLICATIONS FOR BASIN DYNAMICS IN SOUTHEASTERN CHINA J. ASIAN EARTH SCI. 34 [2009] 178-189 doi: 10.1016/j.jseaes.2008.05.001
[12724] CHASHCHIN V. V., BAYANOVA T. B., LEVKOVICH N. V.: VOLCANOPLUTONIC ASSOCIATION OF THE EARLY-STAGE EVOLUTION OF THE IMANDRA-VARZUGA RIFT ZONE, KOLA PENINSULA, RUSSIA: GEOLOGICAL, PETROGEOCHEMICAL, AND ISOTOPE-GEOCHRONOLOGICAL DATA PETROLOGY 16 [2008] 279-289 doi: 10.1134/S0869591108030041
[12792] DONSKAYA T. V., BIBIKOVA E. V., GLADKOCHUB D. P., MAZUKABZOV A. M., BAYANOVA T. B., DE WAELE B., DIDENKO A. N., BUKHAROV A. A., KIRNOZOVA T. I.: PETROGENESIS AND AGE OF THE FELSIC VOLCANIC ROCKS FROM THE NORTH BAIKAL VOLCANOPLUTONIC BELT, SIBERIAN CRATON PETROLOGY 16 [2008] 422-447 doi: 10.1134/S0869591108050020
[12798] GUTIERREZ-ALONSO G., MURPHY J. B., FERNANDEZ-SUAREZ J., HAMILTON M. A.: RIFTING ALONG THE NORTHERN GONDWANA MARGIN AND THE EVOLUTION OF THE RHEIC OCEAN: A DEVONIAN AGE FOR THE EL CASTILLO VOLCANIC ROCKS (SALAMANCA, CENTRAL IBERIAN ZONE) TECTONOPHYSICS 461 [2008] 157-135 doi: 10.1016/j.tecto.2008.01.013
[12812] WANG XUAN-CE, LI XIAN-HUA, LI WU-XIAN, LI ZHENG-XIANG, LIU YING, YANG YUE-HENG, LIANG XI-RONG, TU XIANG-LIN: THE BIKOU BASALTS IN THE NORTHWESTERN YANGTZE BLOCK, SOUTH CHINA: REMNANTS OF 820 - 810 MA CONTINENTAL FLOOD BASALTS? BULL. GEOL. SOC. AM. 120 [2008] 1478-1492 doi: 10.1130/B26310.1
[12814] ZHU DI-CHENG, ZHAO ZHIDAN, PAN GUI-TANG, LEE HAO-YANG, KANG ZHI-QIANG, LIAO ZHONGLI, WANG LIQUAN, LI GUANGMING, DONG GUOCHEN, LIU BO: EARLY CRETACEOUS SUBDUCTION-RELATED ADAKITE-LIKE ROCKS OF THE GANGDESE BELT, SOUTHERN TIBET: PRODUCTS OF SLAB MELTING AND SUBSEQUENT MELT-PERIDOTITE INTERACTION? J. ASIAN EARTH SCI. 34 [2008] 298-309 doi: 10.1016/j.jseaes.2008.05.003
[12815] XU WEN-LIANG, JI WEI-QIANG, MAGNA T., MENG EN, YU YANG, YANG DE-BIN, ZHANG XINGZHOU: TRIASSIC VOLCANISM IN EASTERN HEILONGJIANG AND JILIN PROVINCES, NE CHINA: CHRONOLOGY, GEOCHEMISTRY, AND TECTONIC IMPLICATIONS J. ASIAN EARTH SCI. 34 [2008] 392-402 doi: 10.1016/j.jseaes.2008.07.001
[12825] KEPPIE J. D., DOSTAL J., MILLER B. V., RAMOS-ARIAS M. A., MORALES-GAMEZ M., NANCE R. D., MURPHY J. B., ORTEGA-RIVERA A., LEE J. W. K., COOPER P.: ORDOVICIAN-EARLIEST SILURIAN RIFT THOLEIITES IN THE ACATL罭 COMPLEX, SOUTHERN MEXICO: EVIDENCE OF RIFTING ON THE SOUTHERN MARGIN OF THE RHEIC OCEAN TECTONOPHYSICS 461 [2008] 130-156 doi: 10.1016/j.tecto.2008.01.010
[12826] SANCHEZ-GARCIA T., QUESADA C., BELLIDO F., DUNNING G. R., GONZALES DEL TANAGO J.: TWO-STEP MAGMA FLOODING OF THE UPPER CRUST DURING RIFTING: THE EARLY PALEOZOIC OF THE OSSA MORENA ZONE (SW IBERIA) TECTONOPHYSICS 461 [2008] 72-90 doi: 10.1016/j.tecto.2008.03.006
[12827] SOLA A. R., PEREIRA M. F., WILLIAMS I. S., RIBEIRO M. L., NEIVA A. M. R., MONTERO P., BEA F., ZINGER T. F.: NEW INSIGHTS FROM U-PB ZIRCON DATING OF EARLY ORDOVICIAN MAGMATISM ON THE NORTHERN GONDWANA MARGIN: THE URRA FORMATION (SW IBERIAN MASSIF, PORTUGAL) TECTONOPHYSICS 461 [2008] 114-129 doi: 10.1016/j.tecto.2008.01.011
[12847] ARENAS R., MARTINEZ CATALAN J. R., MARTINEZ S. S., FERNANDEZ-SUAREZ J., ANDONAEGUI P., PEARCE J. A., CORFU F.: THE VILA DE CRUCES OPHIOLITE: A REMNANT OF THE EARLY RHEIC OCEAN IN THE VARISCAN SUTURE OF GALICIA (NORTHWEST IBERIAN MASSIF) J. GEOL. 115 [2007] 129-148 doi: 10.1086/510645
[12858] S諨ERLUND U., ISACHSEN C. E., BYLUND G., HEAMAN L. M., PATCHETT P. J., VERVOORT J. D., ANDERSSON U. B.: U-PB BADDELEYITE AGES AND HF, ND ISOTOPE CHEMISTRY CONSTRAINING REPEATED MAFIC MAGMATISM IN THE FENNOSCANDIAN SHIELD FROM 1.6 TO 0.9 GA CONTRIB. MINERAL. PETROL. 150 [2005] 174-194 doi: 10.1007/s00410-005-0011-1
[12860] HATHWAY B., HUDAK G., HAMILTON M. A.: GEOLOGIC SETTING OF VOLCANIC-ASSOCIATED MASSIVE SULFIDE DEPOSITS IN THE KAMISKOTIA AREA, ABITIBI SUBPROVINCE, CANADA ECON. GEOL. 103 [2008] 1185-1202 doi: 10.2113/gsecongeo.103.6.1185
[12863] PIERCEY S. J., CHALOUX E. C., PELOQUIN A. S., HAMILTON M. A., CREASER R. A.: SYNVOLCANIC AND YOUNGER PLUTONIC ROCKS FROM THE BLAKE RIVER GROUP: IMPLICATIONS FOR REGIONAL METALLOGENESIS ECON. GEOL. 103 [2008] 1243-1268 doi: 10.2113/gsecongeo.103.6.1243
[12868] DUPUIS C., MALO M., BEDARD J. H., DAVIS BILL, VILLENEUVE M. E.: A LOST ARC-BACK-ARC TERRANE OF THE DUNNAGE OCEANIC TRACT RECORDED IN CLASTS FROM THE GARIN FORMATION AND MCCREA M蒐ANGE IN THE GASP?APPALACHIANS OF QU葿EC BULL. GEOL. SOC. AM. 121 [2009] 17-38 doi: 10.1130/B26251.1
[12877] S諨ERLUND P., S諨ERLUND U., M諰LER C., GORBATSCHEV R., RODHE A.: PETROLOGY AND ION MICROPROBE U-PB CHRONOLOGY APPLIED TO A METABASIC INTRUSION IN SOUTHERN SWEDEN: A STUDY ON ZIRCON FORMATION DURING METAMORPHISM AND DEFORMATION TECTONICS 23 (2003TC001498) [2004] doi: 10.1029/2003TC001498
[12906] CESARE B., RUBATTO D., GOMEZ-PUGNAIRE M. T.: DO EXTRUSION AGES REFLECT MAGMA GENERATION PROCESSES AT DEPTH? AN EXAMPLE FROM THE NEOGENE VOLCANIC PROVINCE OF SE SPAIN CONTRIB. MINERAL. PETROL. 157 [2009] 267-279 doi: 10.1007/s00410-008-0333-x
[12935] LEDNEVA G. V., NOSOVA A. A., SOLOVIEV A. V.: ^CALC-ALKALINE^ MAGMATISM OF THE OMGON RANGE: EVIDENCE FOR EARLY PALEOGENE EXTENSION IN THE WESTERN KAMCHATKA SEGMENT OF THE EURASIAN CONTINENTAL MARGIN PETROLOGY 14 [2006] 154-186 doi: 10.1134/S0869591106020020
[12958] JIANG YAO-HUI, JIANG SHAO-YONG, DAI BAO-ZHANG, LIAO SHI-YONG, ZHAO KUI-DONG, LING HONGFEI: MIDDLE TO LATE JURASSIC FELSIC AND MAFIC MAGMATISM IN SOUTHERN HUNAN PROVINCE, SOUTHEAST CHINA: IMPLICATIONS FOR A CONTINENTAL ARC TO RIFTING LITHOS 107 [2009] 185-204 GeoReM-id: 4475 doi: 10.1016/j.lithos.2008.10.006
[12967] SCHMITT A. K., HULEN J. B.: BURIED RHYOLITES WITHIN THE ACTIVE, HIGH-TEMPERATURE SALTON SEA GEOTHERMAL SYSTEM J. VOLCANOL. GEOTHERM. RES. 178 [2008] 708-718 doi: 10.1016/j.jvolgeores.2008.09.001
[12968] HE YANHONG, KINZLER R. J., SUN MIN, XIA XIAOPING: SHRIMP AND LA-ICP-MS ZIRCON GEOCHRONOLOGY OF THE XIONG^ER VOLCANIC ROCKS: IMPLICATIONS FOR THE PALEO-MESOPROTEROZOIC EVOLUTION OF THE SOUTHERN MARGIN OF THE NORTH CHINA CRATON PREC. RESEARCH 168 [2009] 213-222 doi: 10.1016/j.precamres.2008.09.011
[12970] COCHERIE A., FANNING C. M., JEZEQUEL P., ROBERT M.: LA-MC-ICPMS AND SHRIMP U-PB DATING OF COMPLEX ZIRCONS FROM QUATERNARY TEPHRAS FROM THE FRENCH MASSIF CENTRAL: MAGMA RESIDENCE TIME AND GEOCHEMICAL IMPLICATIONS GEOCHIM. COSMOCHIM. ACTA 73 [2009] 1095-1108 doi: 10.1016/j.gca.2008.11.028
[13002] FRALICK P., HOLLINGS P., METSARANTA R., HEAMAN L. M.: USING SEDIMENT GEOCHEMISTRY AND DETRITAL ZIRCON GEOCHRONOLOGY TO CATEGORIZE ERODED IGNEOUS UNITS: AN EXAMPLE FROM THE MESOARCHEAN BIRCH-UCHI GREENSTONE BELT, SUPERIOR PROVINCE PREC. RESEARCH 168 [2009] 106-122 doi: 10.1016/j.precamres.2008.05.009
[13050] WILSON R. A., VAN STAAL C. R., KAMO S. L.: LOWER SILURIAN SUBDUCTION-RELATED VOLCANIC ROCKS IN THE CHALEURS GROUP, NORTHERN BRUNSWICK, CANADA CAN. J. EARTH SCI. 45 [2008] 981-988 doi: 10.1139/E08-051
[13120] MENG EN, XU WEN-LIANG, YANG DE-BIN, PEI FU-PING, YU YANG, ZHANG XINGZHOU: PERMIAN VOLCANISMS IN EASTERN AND SOUTHEASTERN MARGINS OF THE JIAMUSI MASSIF, NORTHEASTERN CHINA: ZIRCON U-PB CHRONOLOGY, GEOCHEMISTRY AND ITS TECTONIC IMPLICATIONS CHIN. SCI. BULL. 53 [2008] 1231-1245 doi: 10.1007/s11434-008-0164-1
[13139] IWANO H., DANHARA T., HOSHI H., KAWAKAMI Y., SUMII T., SHINJOE H., WADA Y.: SIMULTANEITY AND SIMILARITY OF THE MURO PYROCLASTIC FLOW DEPOSIT AND THE KUMANO ACIDIC ROCKS IN KII PENINSULA, SOUTHWEST JAPAN, BASED ON FISSION TRACK AGES AND MORPHOLOGICAL CHARACTERISTICS OF ZIRCON J. GEOL. SOC. JAPAN 113 [2007] 326-339 doi: 10.5575/geosoc.113.326
[13142] DANHARA T., HOSHI H., IWANO H., YAMASHITA T., MITA I.: WIDESPREAD CORRELATION OF MIDDLE MIOCENE TEPHRAS IN JAPAN: A POSSIBLE LINK BETWEEN THE KN-1 TUFF (BOSO PENINSULA) AND THE MURO PYROCLASTIC FLOW DEPOSIT (KII PENINSULA) J. GEOL. SOC. JAPAN 113 [2007] 384-389 doi: 10.5575/geosoc.113.384
[13145] FURUKAWA K., SAITO T., KAMATA H., DANHARA T., MIKI D., ISHIHARA K.: LITHOFACIES AND FISSION-TRACK AGES OF DRILLING CORE FROM OKOGASHIMA ISLAND-IMPLICATION FOR THE ERUPTION HISTORY OF SOUTHERN MARGIN OF AIRA CALDERA- BULL. VOLCANOL. SOC. JAPAN, SER. 2 48 [2003] 491-497 doi: 10.18940/kazan.48.6_491
[13149] MELLUSO L., SHETH H. C., MAHONEY J. J., MORRA V., PETRONE C. M., STOREY M.: CORRELATIONS BETWEEN SILICIC VOLCANIC ROCKS OF THE ST MARY^S ISLANDS (SOUTHWESTERN INDIA) AND EASTERN MADAGASCAR: IMPLICATIONS FOR LATE CRETACEOUS INDIA-MADAGASCAR RECONSTRUCTIONS J. GEOL. SOC. LONDON 166 [2009] 283-294 doi: 10.1144/0016-76492007-147
[13162] HE SHUNDONG, KAPP P., DECELLES P. G., GEHRELS G. E., HEIZLER M. T.: CRETACEOUS-TERTIARY GEOLOGY OF THE GANGDESE ARC IN THE LINZHOU AREA, SOUTHERN TIBET TECTONOPHYSICS 433 [2007] 15-37 doi: 10.1016/j.tecto.2007.01.005
[13163] KAPP P., YIN AN, HARRISON T. MARK, DING LIN: CRETACEOUS-TERTIARY SHORTENING, BASIN DEVELOPMENT, AND VOLCANISM IN CENTRAL TIBET BULL. GEOL. SOC. AM. 117 [2005] 865-878 doi: 10.1130/B25595.1
[13166] MARSHALL A. S., MACDONALD R., ROGERS N. W., FITTON J. G., TINDLE A. G., NEJBERT K., LAI R. W.: FRACTIONATION OF PERALKALINE SILICIC MAGMAS: THE GREATER OLKARIA VOLCANIC COMPLEX, KENYA RIFT VALLEY J. PETROL. 50 [2009] 323-359 GeoReM-id: 4504 doi: 10.1093/petrology/egp001
[13169] SUZUKI K., NAKAZAKI M., ADACHI M.: AN 85 +/- 5 MA CHIME AGE FOR THE AGIGAWA WELDED TUFF SHEET IN THE OLDEST VOLCANIC SEQUENCE OF THE NOHI RHYOLITE, CENTRAL JAPAN J. EARTH SCI. NAGOYA UNIVERSITY 45 [1998] 17-27
[13178] UMEDA K., DANHARA T.: ZIRCON FISSION-TRACK AGES FOR PYROCLASTICS FROM THE MUTSU-HIUCHIDAKE VOLCANO AND THE BASEMENT ROCKS, NORTHEAST JAPAN: RE-EXAMINATION OF THE LATEST VOLCANIC HISTORY JAP. MAGAZINE MIN. PETROL. SCI. 37 [2008] 131-136 doi: 10.2465/gkk.37.131
[13191] AMIDON W. H., ROOD D. H., FARLEY K. A.: COSMOGENIC 3HE AND 21NE PRODUCTION RATES CALIBRATED AGAINST 10BE IN MINERALS FROM THE COSO VOLCANIC FIELD EARTH PLANET. SCI. LETT. 280 [2009] 194-204 doi: 10.1016/j.epsl.2009.01.031
[13193] KLEIN E. L., LUZARDO R., MOURA C. A. V., LOBATO D. C., BRITO R. S. C., ARMSTRONG R. A.: GEOCHRONOLOGY, ND ISOTOPES AND RECONNAISSANCE GEOCHEMISTRY OF VOLCANIC AND METAVOLCANIC ROCKS OF THE S肙 LU蚐 CRATON, NORTHERN BRAZIL: IMPLICATIONS FOR TECTONIC SETTING AND CRUSTAL EVOLUTION J. S. AMER. EARTH SCI. 27 [2009] 129-145 doi: 10.1016/j.jsames.2008.07.001
[13197] VAN KRANENDONK M. J., KR諲ER A., HEGNER E., CONNELLY J. N.: AGE, LITHOLOGY AND STRUCTURAL EVOLUTION OF THE C. 3.53 GA THEESPRUIT FORMATION IN THE TJAKASTAD AREA, SOUTHWESTERN BARBERTON GREENSTONE BELT, SOUTH AFRICA, WITH IMPLICATIONS FOR ARCHAEAN TECTONICS CHEM. GEOL. 261 [2009] 115-139 GeoReM-id: 4764 doi: 10.1016/j.chemgeo.2008.11.006
[13206] NAKAJIMA T., MORIMOTO Y.: PALEOMAGNETISM AND FISSION TRACK AGE OF THE MIOCENE VOLCANIC ROCKS FROM OKUTANGO PENINSULA, JAPAN ROCK MAGNET. A. PALEOGEOPHYS. 8 [1981] 22-27
[13207] VAN LENTE B., ASHWAL L. D., PANDIT M. K., BOWRING S. A., TORSVIK T. H.: NEOPROTEROZOIC HYDROTHERMALLY ALTERED BASALTIC ROCKS FROM RAJASTHAN, NORTHWEST INDIA: IMPLICATIONS FOR LATE PRECAMBRIAN TECTONIC EVOLUTION OF THE ARAVALLI CRATON PREC. RESEARCH 170 [2009] 202-222 doi: 10.1016/j.precamres.2009.01.007
[13208] ZHU DI-CHENG, PAN GUI-TANG, CHUNG SUN-LIN, LIAO ZHONGLI, WANG LIQUAN, LI GUANGMING: SHRIMP ZIRCON AGE AND GEOCHEMICAL CONSTRAINTS ON THE ORIGIN OF LOWER JURASSIC VOLCANIC ROCKS FROM THE YEBA FORMATION, SOUTHERN GANGDESE, SOUTH TIBET INT. GEOL. REV. 50 [2008] 442-471 doi: 10.2747/0020-6814.50.5.442
[13217] ZHU DI-CHENG, MO XUANXUE, ZHAO ZHIDAN, XU JI-FENG, ZHOU CHANGYONG, SUN CHEN-GUANG, WANG LIQUAN, CHEN HAIHONG, DONG GUOCHEN, ZHOU SU: ZIRCON U-PB GEOCHRONOLOGY OF ZENONG GROUP VOLCANIC ROCKS IN COQEN AREA OF THE GANGDESE, TIBET, AND TECTONIC SIGNIFICANCE ACTA PETROL. SINICA (YANSHI-XUEBAO) 24 [2008] 401-412
[13230] KUWABARA T.: FISSION-TRACK DATING OF THE MIDDLE-PLEISTOCENE SHIROBETA TEPHRA (WP) IN THE KAMIKITA PLAIN, NORTHEAST JAPAN THE QUATERNARY RES. 46 [2007] 433-436 doi: 10.4116/jaqua.46.433
[13231] KUWABARA T.: FISSION-TRACK DATING OF THE FUKUROMACHI 3 AND 6 TEPHRAS IN THE NORTHERN KAMIKITA PLAIN, NE JAPAN BULL. GEOL. SURV. JAPAN 58 [2007] 49-52
[13252] BOGDANOV N. A., SOLOVIEV A. V., LEDNEVA G. V., PALECHEK T. N., LANDER A. V., GARVER J. I., VERZHBITSKY V. E., KURILOV D. V.: THE STRUCTURE OF THE CRETACEOUS ACCRETIONARY PRISM IN THE OMGON RANGE, WEST KAMCHATKA GEOTECTONICS 37 [2003] 316-327
[13257] HERZIG C. T., KIMBROUGH D.L., TAINOSHO Y., KAGAMI H., IIZUMI S., HAYASAKA Y.: LATE CRETACEOUS U/PB ZIRCON AGES AND PRECAMBRIAN CRUSTAL INHERITANCE IN RYOKE GRANITOIDS, KINKI AND YANAI DISTRICTS, JAPAN GEOCHEM. J. 32 [1998] 21-31 doi: 10.2343/geochemj.32.21
[13278] ALI K. A., STERN R. J., MANTON W. I., KIMURA J.-I., KHAMEES H. A.: GEOCHEMISTRY, ND ISOTOPES AND U-PB SHRIMP ZIRCON DATING OF NEOPROTEROZOIC VOLCANIC ROCKS FROM THE CENTRAL EASTERN DESERT OF EGYPT: NEW INSIGHTS INTO THE ~750 MA CRUST-FORMING EVENT PREC. RESEARCH 171 [2009] 1-22 GeoReM-id: 4528 doi: 10.1016/j.precamres.2009.03.002
[13294] CHEN BIN, CHEN Z. C., JAHN B.-M.: ORIGIN OF MAFIC ENCLAVES FROM THE TAIHANG MESOZOIC OROGEN, NORTH CHINA CRATON LITHOS 110 [2009] 343-358 GeoReM-id: 4495 doi: 10.1016/j.lithos.2009.01.015
[13321] LIU SHEN, HU RUIZHONG, GAO SHAN, FENG CAIXIA, YU BOBIN, QI YOU-QIANG, WANG TAO, FENG GUANGYING, COULSON I. M.: ZIRCON U-PB AGE, GEOCHEMISTRY AND SR-ND-PB ISOTOPIC COMPOSITIONS OF ADAKITIC VOLCANIC ROCKS FROM JIAODONG, SHANDONG PROVINCE, EASTERN CHINA: CONSTRAINTS ON PETROGENESIS AND IMPLICATIONS J. ASIAN EARTH SCI. 35 [2009] 445-458 doi: 10.1016/j.jseaes.2009.02.008
[13353] DRAUT A. E., CLIFT P. D., AMATO J. M., BLUSZTAJN J., SCHOUTEN H.: ARC-CONTINENT COLLISION AND THE FORMATION OF CONTINENTAL CRUST: A NEW GEOCHEMICAL AND ISOTOPIC RECORD FROM THE ORDOVICIAN TYRONE IGNEOUS COMPLEX, IRELAND J. GEOL. SOC. LONDON 166 [2009] 485-500 doi: 10.1144/0016-76492008-102
[13364] ZHENG JIAN-PING, GRIFFIN W. L., QI LIANG, O^REILLY S. Y., SUN MIN, ZHENG S., PEARSON N. J., GAO JIANFENG, YU CHUN-MEI, SU YUPING, TANG HUAYUN, LIU QINGSHENG, WU X. L.: AGE AND COMPOSITION OF GRANULITE AND PYROXENITE XENOLITHS IN HANNUOBA BASALTS REFLECT PALEOGENE UNDERPLATING BENEATH THE NORTH CHINA CRATON CHEM. GEOL. 264 [2009] 266-280 GeoReM-id: 4777 doi: 10.1016/j.chemgeo.2009.03.011
[13455] SOLOVIEV A. V., SHAPIRO M. N., GARVER J. I., SHCHERBININA E. A., KRAVCHENKO-BEREZHNOY I. R.: NEW AGE DATA FROM THE LESNAYA GROUP: A KEY TO UNDERSTANDING THE TIMING OF ARC-COLLISION, KAMCHATKA, RUSSIA THE ISLAND ARC 11 [2002] 79-90 doi: 10.1046/j.1440-1738.2002.00353.x
[13467] GUO FENG, FAN WEI-MING, LI CHAOWEN, MIAO LAICHENG, ZHAO LIANG: EARLY PALEOZOIC SUBDUCTION OF THE PALEO-ASIAN OCEAN: GEOCHRONOLOGICAL AND GEOCHEMICAL EVIDENCE FROM THE DASHIZHAI BASALTS, INNER MONGOLIA SCI. CHINA SER. D EARTH SCI. 52 [2009] 940-951 doi: 10.1007/s11430-009-0083-2
[13503] ZHU DI-CHENG, CHUNG SUN-LIN, MO XUANXUE, ZHAO ZHIDAN, NIU YAOLING, SONG BIAO, YANG YUE-HENG: THE 132 MA COMEI-BUNBURY LARGE IGNEOUS PROVINCE: REMNANTS IDENTIFIED IN PRESENT-DAY SOUTHEASTERN TIBET AND SOUTHWESTERN AUSTRALIA GEOLOGY 37 [2009] 583-586 doi: 10.1130/G30001A.1
[13504] OHIRA H.: FISSION TRACK AGES OF THE LOWER PART OF NEOGENE SYSTEM IN THE NORTHERN AREA OF THE CHICHIBU SEDIMENTARY BASIN EARTH SCIENCE (CHIKYU KAGAKU) 60 [2006] 325-331
[13510] PAQUETTE J.-L., MERGOIL DANIEL J.: ORIGIN AND U-PB DATING OF ZIRCON-BEARING NEPHELINE SYENITE XENOLITHS PRESERVED IN BASALTIC TEPHRA (MASSIF CENTRAL, FRANCE) CONTRIB. MINERAL. PETROL. 158 [2009] 245-262 doi: 10.1007/s00410-009-0380-y
[13525] RASTAS P., HUHMA H., HANSKI E. J., LEHTONEN M., H腞K諲EN I., KORTELAINEN V., M腘TT腞I I., PAAKKOLA J.: U-PB ISOTOPIC STUDIES ON THE KITTIL?GREENSTONE AREA, CENTRAL LAPLAND, FINLAND SPEC. PAP. GEOL. SURV. FINLAND 33 [2001] 95-141
[13526] R腟腘EN J., HUHMA H.: U-PB DATINGS IN THE SODANKYL?SCHIST AREA, CENTRAL FINNISH LAPLAND SPEC. PAP. GEOL. SURV. FINLAND 33 [2001] 153-188
[13561] TARKIAN M., MUTANEN T.: LOVERINGITE FROM THE KOITELAINEN LAYERED INTRUSION, NORTHERN FINLAND MINERAL. PETROL. 37 [1987] 37-50 doi: 10.1007/BF01163157
[13562] MUTANEN T., HUHMA H.: U-PB GEOCHRONOLOGY OF THE KOITELAINEN, AKANVAARA AND KEIVITSA LAYERED INTRUSIONS AND RELATED ROCKS SPEC. PAP. GEOL. SURV. FINLAND 33 [2001] 229-246
[13566] CHAI FENGMAI, MAO JINGWEN, DONG LIANHUI, YANG FUQUAN, LIU FENG, GENG XINXIA, ZHANG ZHIXIN: GEOCHRONOLOGY OF METARHYOLITES FROM THE KANGBUTIEBAO FORMATION IN THE KELANG BASIN, ALTAY MOUNTAINS, XINJIANG: IMPLICATIONS FOR THE TECTONIC EVOLUTION AND METALLOGENY GONDWANA RES. 16 [2009] 189-200 doi: 10.1016/j.gr.2009.03.002
[13607] JIANG SIHONG, NIE FENGJUN, HU PENG, LIU YAN: AN IMPORTANT SPREADING EVENT OF THE NEO-TETHYS OCEAN DURING THE LATE JURASSIC AND EARLY CRETACEOUS: EVIDENCE FROM ZIRCON U-PB SHRIMP DATING ON DIABASE IN NAGARZE, SOUTHERN TIBET ACTA GEOL. SINICA (DIZHI-XUEBAO) 80 [2006] 522-527 doi: 10.1111/j.1755-6724.2006.tb00272.x
[13626] SIMON J. I., VAZQUEZ J. A., RENNE P. R., SCHMITT A. K., BACON C. R., REID M. R.: ACCESSORY MINERAL U-TH-PB AGES AND 40AR/39AR ERUPTION CHRONOLOGY, AND THEIR BEARING ON RHYOLITIC MAGMA EVOLUTION IN THE PLEISTOCENE COSO VOLCANIC FIELD, CALIFORNIA CONTRIB. MINERAL. PETROL. 158 [2009] 421-446 doi: 10.1007/s00410-009-0390-9
[13631] ASPEN P., UPTON B. G. J., DICKIN A. P.: ANORTHOCLASE, SANIDINE AND ASSOCIATED MEGACRYSTS IN SCOTTISH ALKALI BASALTS: HIGH-PRESSURE SYENITIC DEBRIS FROM UPPER MANTLE SOURCES? EUR. J. MINERAL. 2 [1990] 503-517
[13632] GUO FENG, FAN WEI-MING, LI CHAOWEN, GAO XIAOFENG, MIAO LAICHENG: EARLY CRETACEOUS HIGHLY POSITIVE EPS_ND FELSIC VOLCANIC ROCKS FROM THE HINGGAN MOUNTAINS, NE CHINA: ORIGIN AND IMPLICATIONS FOR PHANEROZOIC CRUSTAL GROWTH INT. J. EARTH SCI. (GEOL. RUNDSCHAU) 98 [2009] 1395-1411 doi: 10.1007/s00531-008-0362-8
[13671] ZHENG JIAN-PING, GRIFFIN W. L., O^REILLY S. Y., ZHAO JUN-HONG, WU YUAN-BAO, LIU G. L., PEARSON N. J., ZHANG M., MA CHANGQIAN, ZHANG Z.-H., YU CHUN-MEI, SU YUPING, TANG HUAYUN: NEOARCHEAN (2.7-2.8 GA) ACCRETION BENEATH THE NORTH CHINA CRATON: U-PB AGE, TRACE ELEMENTS AND HF ISOTOPES OF ZIRCONS IN DIAMONDIFEROUS KIMBERLITES LITHOS 112 [2009] 188-202 doi: 10.1016/j.lithos.2009.02.003
[13674] CHEN CHENG-HONG, HSIEH PEI-SHAN, WANG KUO-LUNG, YANG HUAI-JEN, LIN WAYNE, LIANG YU-HSUAN, LEE CHI-YU, YANG HSIAO-CHIN: ZIRCON LA-ICPMS U-PB AGES AND HF ISOTOPES OF HUAYU (PENGHU ISLANDS) VOLCANICS IN THE TAIWAN STRAIT AND TECTONIC IMPLICATION J. ASIAN EARTH SCI. 37 [2009] 17-30 doi: 10.1016/j.jseaes.2009.07.003
[13686] REISCHMANN T., ANTHES G.: GEOCHRONOLOGY OF THE MID-GERMAN CRYSTALLINE RISE WEST OF THE RIVER RHINE GEOL. RUNDSCHAU 85 [1996] 761-774 doi: 10.1007/BF02440109
[13690] VALVERDE-VAQUERO P., MARCOS A., FARIAS P., GALLASTEGUI G.: U-PB DATING OF ORDOVICIAN FELSIC VOLCANISM IN THE SCHISTOSE DOMAIN OF THE GALICIA-TRAS-OS-MONTES ZONE NEAR CABO ORTEGAL (NW SPAIN) GEOL. ACTA 3 [2005] 27-37
[13691] VALVERDE-VAQUERO P., FARIAS P., MARCOS A., GALLASTEGUI G.: U-PB DATING OF SILURO-ORDOVICIAN VOLCANISM IN THE VERIN SYNFORM (ORENSE; SCHISTOSE DOMAIN, GALICIA-TRAS-OS-MONTES ZONE) GEOGACETA 41 [2007] 247-250
[13707] LI XIAN-HUA, LI WU-XIAN, LO CHING-HUA, WANG JIAN, YE MEI-FANG, YANG YUE-HENG: AMALGAMATION BETWEEN THE YANGTZE AND CATHAYSIA BLOCKS IN SOUTH CHINA: CONSTRAINTS FROM SHRIMP U-PB ZIRCON AGES, GEOCHEMISTRY AND ND-HF ISOTOPES OF THE SHUANGXIWU VOLCANIC ROCKS PREC. RESEARCH 174 [2009] 117-128 doi: 10.1016/j.precamres.2009.07.004
[13718] ZHU RI-XIANG, MICHAELIS W., HOU XIANGUANG, PAN YONGXIN, WANG FEI, DENG CHENGLONG, HE HUAIYU: SIMS U-PB ZIRCON AGE OF A TUFF LAYER IN THE MEISHUCUN SECTION, YUNNAN, SOUTHWEST CHINA: CONSTRAINT ON THE AGE OF THE PRECAMBRIAN-CAMBRIAN BOUNDARY SCI. CHINA SER. D EARTH SCI. 52 [2009] 1385-1392 doi: 10.1007/s11430-009-0152-6
[13726] DA SILVA VALERIO C., DA SILVA SOUZA V., BUENANO MACAMBIRA M. J.: THE 1.90-1.88 GA MAGMATISM IN THE SOUTHERNMOST GUYANA SHIELD, AMAZONAS, BRAZIL: GEOLOGY, GEOCHEMISTRY, ZIRCON GEOCHRONOLOGY, AND TECTONIC IMPLICATIONS J. S. AMER. EARTH SCI. 28 [2009] 304-320 doi: 10.1016/j.jsames.2009.04.001
[13777] MTORO M., MABOKO M. A. H., MANYA S.: GEOCHEMISTRY AND GEOCHRONOLOGY OF THE BIMODAL VOLCANIC ROCKS OF THE SUGUTI AREA IN THE SOUTHERN PART OF THE MUSOMA-MARA GREENSTONE BELT, NORTHERN TANZANIA PREC. RESEARCH 174 [2009] 241-257 doi: 10.1016/j.precamres.2009.07.006
[13808] ZHU DI-CHENG, MO XUANXUE, NIU YAOLING, ZHAO ZHIDAN, WANG LIQUAN, LIU YONG-SHENG, WU FU-YUAN: GEOCHEMICAL INVESTIGATION OF EARLY CRETACEOUS IGNEOUS ROCKS ALONG AN EAST-WEST TRAVERSE THROUGHOUT THE CENTRAL LHASA TERRANE, TIBET CHEM. GEOL. 268 [2009] 298-312 GeoReM-id: 4802 doi: 10.1016/j.chemgeo.2009.09.008
[13810] POLAT A., FREI R., FRYER B. J., APPEL P. W. U.: THE ORIGIN OF GEOCHEMICAL TRENDS AND EOARCHEAN (CA. 3700 MA) ZIRCONS IN MESOARCHEAN (CA. 3075 MA) OCELLI-HOSTING PILLOW BASALTS, IVISAARTOQ GREENSTONE BELT, SW GREENLAND: EVIDENCE FOR CRUSTAL CONTAMINATION VERSUS CRUSTAL RECYCLING CHEM. GEOL. 268 [2009] 248-271 GeoReM-id: 4803 doi: 10.1016/j.chemgeo.2009.09.004
[13819] MANNINEN T., HUHMA H.: A NEW U-PB ZIRCON CONSTRAINT FROM THE SALLA SCHIST BELT, NORTHERN FINLAND SPEC. PAP. GEOL. SURV. FINLAND 33 [2001] 201-208
[13850] TAKAHASHI M., DANHARA T.: FISSION TRACK AGE OF MIOCENE KN-3 TUFF IN CENTRAL JAPAN: TOWARDS BETTER AGE-CONTROL ON MAGNETO-BIOSTRATIGRAPHIC TIME SCALE J. GEOMAG. GEOELECTR. 49 [1997] 89-99 doi: 10.5636/jgg.49.89
[13874] CHIARADIA M., MERINO D., SPIKINGS R. A.: RAPID TRANSITION TO LONG-LIVED DEEP CRUSTAL MAGMATIC MATURATION AND THE FORMATION OF GIANT PORPHYRY-RELATED MINERALIZATION (YANACOCHA, PERU) EARTH PLANET. SCI. LETT. 288 [2009] 505-515 doi: 10.1016/j.epsl.2009.10.012
[13876] ZHANG SHUAN-HONG, ZHAO YUE, YANG ZHENYU, HE ZHE-FENG, WU HAI: THE 1.35 GA DIABASE SILLS FROM THE NORTHERN CHINA CRATON: IMPLICATIONS FOR BREAKUP OF THE COLUMBIA (NUN) SUPERCONTINENT EARTH PLANET. SCI. LETT. 288 [2009] 588-600 doi: 10.1016/j.epsl.2009.10.023
[13895] DAUTRIA J.-M., DOSTAL J., DUPUY C., LIOTARD J.- M.: GEOCHEMISTRY AND PETROGENESIS OF ALKALI BASALTS FROM TAHALRA (HOGGAR, NORTHWEST AFRICA) CHEM. GEOL. 69 [1988] 17-35 doi: 10.1016/0009-2541(88)90155-6
[13914] TAPPE S., STEENFELT A., HEAMAN L. M., SIMONETTI A.: THE NEWLY DISCOVERED JURASSIC TIKIUSAAQ CARBONATITE-AILLIKITE OCCURRENCE, WEST GREENLAND, AND SOME REMARKS ON CARBONATITE-KIMBERLITE RELATIONSHIPS LITHOS 112S [2009] 385-399 doi: 10.1016/j.lithos.2009.03.002
[13963] LIU SHEN, HU RUIZHONG, GAO SHAN, CHIARENZELLI J. R., YU BOBIN, FENG GUANGYING, QI YOU-QIANG, WANG TAO, COULSON I. M.: PETROGENESIS OF LATE MESOZOIC MAFIC DYKES IN THE JIAODONG PENINSULA, EASTERN NORTH CHINA CRATON AND IMPLICATIONS FOR THE FOUNDERING OF LOWER CRUST LITHOS 113 [2009] 621-639 GeoReM-id: 4884 doi: 10.1016/j.lithos.2009.06.035
[13964] LING WEN-LI, DUAN RUI-CHUN, XIE XIANJUN, ZHANG YONG-QING, ZHANG JUN-BO, CHENG JIANPING, LIU XIAO-MING, YANG HONG-MEI: CONTRASTING GEOCHEMISTRY OF THE CRETACEOUS VOLCANIC SUITES IN SHANDONG PROVINCE AND ITS IMPLICATIONS FOR THE MESOZOIC LOWER CRUST DELAMINATION IN THE EASTERN NORTH CHINA CRATON LITHOS 113 [2009] 640-658 GeoReM-id: 4886 doi: 10.1016/j.lithos.2009.07.001
[13972] GIACOMO O., LAURA G., ANTONIO F., LAURA B., MASSIMO T.: MULTIPLE EARLY PALEOZOIC VOLCANIC EVENTS AT THE NORTHERN GONDWANA MARGIN: U-PB AGE EVIDENCE FROM THE SOUTHERN VARISCAN BRANCH (SARDINIA, ITALY) GONDWANA RES. 17 [2010] 44-58 doi: 10.1016/j.gr.2009.06.001
[13973] FU XIUGEN, WANG JIAN, TAN FUWEN, CHEN MING, CHEN WEN-BIN: THE LATE TRIASSIC RIFT-RELATED VOLCANIC ROCKS FROM EASTERN QIANGTANG, NORTHERN TIBET (CHINA): AGE AND TECTONIC IMPLICATIONS GONDWANA RES. 17 [2010] 135-144 doi: 10.1016/j.gr.2009.04.010
[13980] MCCURRY M., RODGERS D. W.: MASS TRANSFER ALONG THE YELLOWSTONE HOTSPOT TRACK I: PETROLOGIC CONSTRAINTS ON THE VOLUME OF MANTLE-DERIVED MAGMA J. VOLCANOL. GEOTHERM. RES. 188 [2009] 86-98 doi: 10.1016/j.jvolgeores.2009.04.001
[13987] ESCUDER-VIRUETE J., PEREZ-ESTAUN A., WEIS D., FRIEDMAN R.: GEOCHEMICAL CHARACTERISTICS OF THE R蚈 VERDE COMPLEX, CENTRAL HISPANIOLA: IMPLICATIONS FOR THE PALEOTECTONIC RECONSTRUCTION OF THE LOWER CRETACEOUS CARIBBEAN ISLAND-ARC LITHOS 114 [2010] 168-185 doi: 10.1016/j.lithos.2009.08.007
[13989] LIU SHEN, SU WENCHAO, HU RUIZHONG, FENG CAIXIA, GAO SHAN, COULSON I. M., WANG TAO, FENG GUANGYING, TAO YAN, XIA YONG: GEOCHRONOLOGICAL AND GEOCHEMICAL CONSTRAINTS ON THE PETROGENESIS OF ALKALINE ULTRAMAFIC DYKES FROM SOUTHWEST GUIZHOU PROVINCE, SW CHINA LITHOS 114 [2010] 253-264 doi: 10.1016/j.lithos.2009.08.012
[14002] MANNINEN T., PIHLAJA P., HUHMA H.: U-PB GEOCHRONOLOGY OF THE PEURASUVANTO AREA, NORTHERN FINLAND SPEC. PAP. GEOL. SURV. FINLAND 33 [2001] 189-200
[14030] SCRIBANO V., IOPPOLO S., CENSI P.: CHLORITE(/SMECTITE-ALKALI FELDSPAR METASOMATIC XENOLITHS FROM HYBLEAN MIOCENIC DIATREMES (SICILY, ITALY): EVIDENCE FOR EARLY INTERACTION BETWEEN HYDROTHERMAL BRINES AND ULTRAMAFIC/MAFIC ROCKS AT CRUSTAL LEVELS OFIOLITI 31 [2006] 161-171 doi: 10.4454/ofioliti.v31i2.338
[14044] SUZUKI T., EDEN D., DANHARA T., FUJIWARA O.: CORRELATION OF THE HAKKODA-KOKUMOTO TEPHRA, A WIDESPREAD MIDDLE PLEISTOCENE TEPHRA ERUPTED FROM THE HAKKODA CALDERA, NORTHEAST JAPAN THE ISLAND ARC 14 [2005] 666-678 doi: 10.1111/j.1440-1738.2005.00475.x
[14084] BINDEMAN I. N., LEONOV V. L., IZBEKOV P. E., PONOMAREVA V. V., WATTS K. E., SHIPLEY N. K., PEREPELOV A. B., BAZANOVA L. I., JICHA B. R., SINGER B. S., SCHMITT A. K., PORTNYAGIN M. V., CHEN CHANG-HWA: LARGE-VOLUME SILICIC VOLCANISM IN KAMCHATKA: AR-AR AND U-PB AGES, ISOTOPIC, AND GEOCHEMICAL CHARACTERISTICS OF MAJOR PRE-HOLOCENE CALDERA-FORMING ERUPTIONS J. VOLCANOL. GEOTHERM. RES. 189 [20…
[14086] FOHEY-BRETING N. K., BARTH A. P., WOODEN J. L., MAZDAB F. K., CARTER C. A., SCHERMER E. R.: RELATIONSHIP OF VOLUMINOUS IGNIMBRITES TO CONTINENTAL ARC PLUTONS: PETROLOGY OF JURASSIC IGNIMBRITES AND CONTEMPORANEOUS PLUTONS IN SOUTHERN CALIFORNIA J. VOLCANOL. GEOTHERM. RES. 189 [2010] 1-11 doi: 10.1016/j.jvolgeores.2009.07.010
[14090] VLADYKIN N. V., LEPEKHINA E. N.: THE AGE OF UNUSUAL XENOGENIC ZIRCONS FROM YAKUTIAN KIMBERLITES DOKL. EARTH SCI. 429A [2009] 1451-1456 doi: 10.1134/S1028334X09090098
[14100] BAKER M. J., CRAWFORD A. J., WITHNALL I. W.: GEOCHEMICAL, SM-ND ISOTOPIC CHARACTERISTICS AND PETROGENESIS OF PALEOPROTEROZOIC MAFIC ROCKS FROM THE GEORGETOWN INLIER, NORTH QUEENSLAND: IMPLICATIONS FOR RELATIONSHIP WITH THE BROKEN HILL AND MOUNT ISA EASTERN SUCCESSION PREC. RESEARCH 177 [2010] 39-54 doi: 10.1016/j.precamres.2009.11.003
[14116] GESHI N., NAKANO S., DANHARA T.: FISSION-TRACK AGE OF THE VOLCANIC ROCK OF TOKARA-HIRASE, KAGOSHIMA PREFECTURE BULL. GEOL. SURV. JAPAN 58 [2007] 45-47
[14141] DIEZ MONTES A., MARTINEZ CATALAN J. R., MULAS F. B.: ROLE OF THE OLLO DE SAPO MASSIVE FELSIC VOLCANISM OF NW IBERIA IN THE EARLY ORDOVICIAN DYNAMICS OF NORTHERN GONDWANA GONDWANA RES. 17 [2010] 363-376 doi: 10.1016/j.gr.2009.09.001
[14142] NAVIDAD M., CASTINEIRAS P., CASAS J. M., LIESA M., SUAREZ J. F., BARNOLAS A., CARRERAS J., GIL-PENA I.: GEOCHEMICAL CHARACTERIZATION AND ISOTOPIC AGE OF CARADOCIAN MAGMATISM IN THE NORTHEASTERN IBERIAN PENINSULA: INSIGHTS INTO THE LATE ORDOVICIAN EVOLUTION OF THE NORTHERN GONDWANA MARGIN GONDWANA RES. 17 [2010] 325-337 doi: 10.1016/j.gr.2009.11.013
[14167] LIU YONG-SHENG, GAO SHAN, HU ZHAOCHU, GAO CHANGGUI, ZONG KEQING, WANG DONGBING: CONTINENTAL AND OCEANIC CRUST RECYCLING-INDUCED MELT-PERIDOTITE INTERACTIONS IN THE TRANS-NORTH CHINA OROGEN: U-PB DATING, HF ISOTOPES AND TRACE ELEMENTS IN ZIRCONS FROM MANTLE XENOLITHS J. PETROL. 51 [2010] 537-571 GeoReM-id: 5449 doi: 10.1093/petrology/egp082
[14181] MAROCCHI M., MORELLI C., MAIR V., KL諸ZLI U., BARGOSSI G. M.: EVOLUTION OF LARGE SILICIC MAGMA SYSTEMS: NEW U-PB ZIRCON DATA ON THE NW PERMIAN ATHESIAN VOLCANIC GROUP (SOUTHERN ALPS, ITALY) J. GEOL. 116 [2008] 480-491 doi: 10.1086/590135
[14187] GRIFFIN W. R., FOLAND K. A., STERN R. J., LEYBOURNE M. I.: GEOCHRONOLOGY OF BIMODAL ALKALINE VOLCANISM IN THE BALCONES IGNEOUS PROVINCE, TEXAS: IMPLICATIONS FOR CRETACEOUS INTRAPLATE MAGMATISM IN THE NORTHERN GULF OF MEXICO MAGMATIC ZONE J. GEOL. 118 [2010] 1-21 doi: 10.1086/648532
[14214] YING JI-FENG, ZHOU XINGHUA, ZHANG LIAN-CHANG, WANG FEI, ZHANG YU-TAO: GEOCHRONOLOGICAL AND GEOCHEMICAL INVESTIGATION OF THE LATE MESOZOIC VOLCANIC ROCKS FROM THE NORTHERN GREAT XING^AN RANGE AND THEIR TECTONIC IMPLICATIONS INT. J. EARTH SCI. (GEOL. RUNDSCHAU) 99 [2010] 357-378 doi: 10.1007/s00531-008-0395-z
[14243] PIMENTEL M. M., HEAMAN L. M., FUCK R. A.: ZIRCON AND SPHENE U-PB GEOCHRONOLOGY OF UPPER PROTEROZOIC VOLCANIC-ARC ROCK UNITS FROM SOUTHWESTERN GOIAS, CENTRAL BRAZIL J. S. AMER. EARTH SCI. 4 [1991] 295-305 doi: 10.1016/0895-9811(91)90003-4
[14244] PIMENTEL M. M., WHITEHOUSE M. J., VIANA M. DAS G., FUCK R. A., MACHADO N.: THE MARA ROSA ARC IN THE TOCANTINS PROVINCE: FURTHER EVIDENCE FOR NEOPROTEROZOIC CRUSTAL ACCRETION IN CENTRAL BRAZIL PREC. RESEARCH 81 [1997] 299-310 doi: 10.1016/S0301-9268(96)00039-3
[14258] GRAINGER N. C., VILLENEUVE M. E., HEAMAN L. M., ANDERSON R. G.: NEW U-PB AND AR/AR ISOTOPIC AGE CONSTRAINTS ON THE TIMING OF EOCENE MAGMATISM, FORT FRASER AND NECHAKO RIVER MAP AREAS, CENTRAL BRITISH COLUMBIA CAN. J. EARTH SCI. 38 [2001] 679-696 doi: 10.1139/cjes-38-4-679
[14287] GAGNEVIN D., DALY J. S., KRONZ A.: ZIRCON TEXTURE AND CHEMICAL COMPOSITION AS A GUIDE TO MAGMATIC PROCESSES AND MIXING IN A GRANITIC ENVIRONMENT AND COEVAL VOLCANIC SYSTEM CONTRIB. MINERAL. PETROL. 159 [2010] 579-596 doi: 10.1007/s00410-009-0443-0
[14372] JIANG NENG, GUO JINGHUI: HANNUOBA INTERMEDIATE-MAFIC GRANULITE XENOLITHS REVISITED: ASSESSMENT OF A MESOZOIC UNDERPLATING MODEL EARTH PLANET. SCI. LETT. 293 [2010] 277-288 doi: 10.1016/j.epsl.2010.02.042
[14383] BOHER M., ABOUCHAMI W., MICHARD A., ALBAREDE F., ARNDT N. T.: CRUSTAL GROWTH IN WEST AFRICA AT 2.1 GA J. GEOPHYS. RES. B97 [1992] 345-369 doi: 10.1029/91JB01640
[14392] SUAREZ M., DEMANT A., DE LA CRUZ R., FANNING C. M.: 40AR/39AR AND U-PB SHRIMP DATING OF APTIAN TUFF CONES IN THE AIS蒒 BASIN, CENTRAL PATAGONIAN CORDILLERA J. S. AMER. EARTH SCI. 29 [2010] 731-737 doi: 10.1016/j.jsames.2009.11.003
[14395] BLIGHT J. H. S., PETTERSON M. G., CROWLEY Q. G., CUNNINGHAM D.: THE OYUT ULAAN VOLCANIC GROUP: STRATIGRAPHY, MAGMATIC EVOLUTION AND TIMING OF CARBONIFEROUS ARC DEVELOPMENT IN SE MONGOLIA J. GEOL. SOC. LONDON 167 [2010] 491-509 doi: 10.1144/0016-76492009-094
[14412] ACOSTA-VIGIL A., BUICK I. S., HERMANN J., CESARE B., RUBATTO D., LONDON D., MORGAN G. B.; VI: MECHANISMS OF CRUSTAL ANATEXIS: A GEOCHEMICAL STUDY OF PARTIALLY MELTED METAPELITIC ENCLAVES AND HOST DACITE, SE SPAIN J. PETROL. 51 [2010] 785-821 GeoReM-id: 5447 doi: 10.1093/petrology/egp095
[14428] HOLM-DENOMA C. S., DAS R.: BIMODAL VOLCANISM AS EVIDENCE FOR PALEOZOIC EXTENSIONAL ACCRETIONARY TECTONISM IN THE SOUTHERN APPALACHIANS BULL. GEOL. SOC. AM. 122 [2010] 1220-1234 doi: 10.1130/B30051.1
[14433] CHUVASHOV B. I., KRASNOBAEV A. A.: ISOTOPIC AGE OF RHYOLITE FROM THE EASTERN SLOPE OF THE MIDDLE URALS DOKL. EARTH SCI. 431 [2010] 466-468 doi: 10.1134/S1028334X10040124
[14448] SCHMITT A. K., WETZEL F., COOPER KARI M., ZOU HAIBO, W諶NER G.: MAGMATIC LONGEVITY OF LAACHER SEE VOLCANO (EIFEL, GERMANY) INDICATED BY U-TH DATING OF INTRUSIVE CARBONATITES J. PETROL. 51 [2010] 1053-1085 doi: 10.1093/petrology/egq011
[14472] GRANGE M., SCHARER U., MERLE R. E., GIRARDEAU J., CORNEN G.: PLUME-LITHOSPHERE INTERACTION DURING MIGRATION OF CRETACEOUS ALKALINE MAGMATISM IN SW PORTUGAL: EVIDENCE FROM U-PB AGES AND PB-SR-HF ISOTOPES J. PETROL. 51 [2010] 1143-1170 GeoReM-id: 5458 doi: 10.1093/petrology/egq018
[14478] SCHMITT A. K., STOCKLI D. F., LINDSAY J. M., ROBERTSON R. E. A., LOVERA O. M., KISLITSYN R.: EPISODIC GROWTH AND HOMOGENIZATION OF PLUTONIC ROOTS IN ARC VOLCANOES FROM COMBINED U-TH AND (U-TH)/HE ZIRCON DATING EARTH PLANET. SCI. LETT. 295 [2010] 91-103 doi: 10.1016/j.epsl.2010.03.028
[14493] MENDOZA-ROSALES C. C., CENTENO-GARCIA E., SILVA-ROMO G., CAMPOS-MADRIGAL E., BERNAL J. P.: BARREMIAN RIFT-RELATED TUBARREMIAN RIFT-RELATED TURBIDITES AND ALKALINE VOLCANISM IN SOUTHERN MEXICO AND THEIR ROLE IN THE OPENING OF THE GULF OF MEXICO EARTH PLANET. SCI. LETT. 295 [2010] 419-434 doi: 10.1016/j.epsl.2010.04.020
[14510] ZOU HAIBO, FAN QICHENG, SCHMITT A. K., SUI JIANLI: U-TH DATING OF ZIRCONS FROM HOLOCENE POTASSIC ANDESITES (MAANSHAN VOLCANO, TENGCHONG, SE TIBETAN PLATEAU) BY DEPTH PROFILING: TIME SCALES AND NATURE OF MAGMA STORAGE LITHOS 118 [2010] 202-210 doi: 10.1016/j.lithos.2010.05.001
[14549] RIOUX M., MATTINSON J. M., HACKER B. R., KELEMEN P. B., BLUSZTAJN J., HANGHOJ K., GEHRELS G. E.: INTERMEDIATE TO FELSIC MIDDLE CRUST IN THE ACCRETED TALKEETNA ARC, THE ALASKA PENINSULA AND KODIAK ISLAND, ALASKA: AN ANALOGUE FOR LOW-VELOCITY MIDDLE CRUST IN MODERN ARCS TECTONICS 29 (2009TC002541) [2010] doi: 10.1029/2009TC002541
[14568] BACHMANN O., SCHOENE B., SCHNYDER C., SPIKINGS R. A.: THE 40AR/39AR AND U/PB DATING OF YOUNG RHYOLITES IN THE KOS-NISYROS VOLCANIC COMPLEX, EASTERN AEGEAN ARC, GREECE: AGE DISCORDANCE DUE TO EXCESS 40AR IN BIOTITE GEOCHEMISTRY GEOPHYSICS GEOSYSTEMS 11 [2010] doi: 10.1029/2010GC003073
[14570] BINDEMAN I. N., SCHMITT A. K., VALLEY J. W.: U-PB ZIRCON GEOCHRONOLOGY OF SILICIC TUFFS FROM THE TIMBER MOUNTAIN/OASIS VALLEY CALDERA COMPLEX, NEVADA: RAPID GENERATION OF LARGE VOLUME MAGMAS BY SHALLOW-LEVEL REMELTING- CONTRIB. MINERAL. PETROL. 152 [2006] 649-665 doi: 10.1007/s00410-006-0124-1
[14577] ZHANG JI-HENG, GAO SHAN, GE WENCHUN, WU FU-YUAN, YANG JINHUI, WILDE S. A., LI MING: GEOCHRONOLOGY OF THE MESOZOIC VOLCANIC ROCKS IN THE GREAT XING^AN RANGE, NORTHEASTERN CHINA: IMPLICATIONS FOR SUBDUCTION-INDUCED DELAMINATION CHEM. GEOL. 276 [2010] 144-165 doi: 10.1016/j.chemgeo.2010.05.013
[14586] LI XIAN-HUA, ZHU WEI-GUANG, ZHONG HONG, WANG XUAN-CE, HE DE-FENG, BAI ZHONG-JIE, LIU FENG: THE TONGDE PICRITIC DIKES IN THE WESTERN YANGTZE BLOCK: EVIDENCE FOR CA. 800-MA MANTLE PLUME MAGMATISM IN SOUTH CHINA DURING THE BREAKUP OF RODINIA J. GEOL. 118 [2010] 509-522 doi: 10.1086/655113
[14595] SCHMITT A. K., STOCKLI D. F., NIEDERMANN S., LOVERA O. M., HAUSBACK B. P.: ERUPTION AGES OF LAS TRES V蚏GENES VOLCANO (BAJA CALIFORNIA): A TALE OF TWO HELIUM ISOTOPES QUATERNARY GEOCHRON. 5 [2010] 503-511 doi: 10.1016/j.quageo.2010.02.004
[14612] WANG ZHENGJIANG, WANG JIAN, DUAN TAIZHONG, XIE YUAN, ZHUO JIEWEN, YANG PING: GEOCHRONOLOGY OF MIDDLE NEOPROTEROZOIC VOLCANIC DEPOSITS IN YANGTZE CRATON INTERIOR OF SOUTH CHINA AND ITS IMPLICATIONS TO TECTONIC SETTINGS SCI. CHINA EARTH SCI. 53 [2010] 1307-1315 doi: 10.1007/s11430-010-4012-1
[14613] CAI HONG-MING, ZHANG HONGFEI, XU WANGCHUN, SHI ZHANG-LIANG, YUAN HONG-LING: PETROGENESIS OF INDOSINIAN VOLCANIC ROCKS IN SONGPAN-GARZE FOLD BELT OF THE NORTHEASTERN TIBETAN PLATEAU: NEW EVIDENCE FOR LITHOSPHERIC DELAMINATION SCI. CHINA EARTH SCI. 53 [2010] 1316-1328 doi: 10.1007/s11430-010-4033-9
[14615] BROWN S. J. A., FLETCHER I. R.: SHRIMP U-PB DATING OF THE PREERUPTION GROWTH HISTORY OF ZIRCONS FROM THE 340 KA WHAKAMARU IGNIMBRITE, NEW ZEALAND: EVIDENCE FOR > 250 K.Y. MAGMA RESIDENCE TIMES GEOLOGY 27 [1999] 1035-1038 doi: 10.1130/0091-7613(1999)027<1035:SUPDOT>2.3.CO;2
[14621] HE BIN, XU YI-GANG, HUANG XIAO-LONG, LUO ZHEN-YU, SHI YU-RUO, YANG QI-JUN, YU SONG-YUE: AGE AND DURATION OF THE EMEISHAN FLOOD VOLCANISM, SW CHINA: GEOCHEMISTRY AND SHRIMP ZIRCON U-PB DATING OF SILICIC IGNIMBRITES, POST-VOLCANIC XUANWEI FORMATION AND CLAY TUFF AT THE CHAOTIAN SECTION EARTH PLANET. SCI. LETT. 255 [2007] 306-323 doi: 10.1016/j.epsl.2006.12.021
[14715] YING JI-FENG, ZHOU XIN-HUA, ZHANG LIAN-CHANG, WANG FEI: GEOCHRONOLOGICAL FRAMEWORK OF MESOZOIC VOLCANIC ROCKS IN THE GREAT XING^AN RANGE, NE CHINA, AND THEIR GEODYNAMIC IMPLICATIONS J. ASIAN EARTH SCI. 39 [2010] 786-793 doi: 10.1016/j.jseaes.2010.04.035
[14724] ZHAO FENGQING, JIN WENSHAN, SUN DAZHONG, GAN XIAOCHUN: GEOLOGY, GEOCHEMISTRY AND GEOCHRONOLOGY OF NEOPROTEROZOIC VOLCANICS FROM HUAIY?MOUNTAINS OF SOUTHEASTERN CHINA: IMPLICATIONS FOR ITS TECTONIC SETTING AND ORIGIN PROC. 30TH INT. GEOL. CONGR. 17 (1) [1997] 115-126
[14726] TANG GONG-JIAN, WANG QIANG, WYMAN D. A., LI ZHENG-XIANG, ZHAO ZHEN-HUA, JIA XIAO-HUI, JIANG ZIQI: RIDGE SUBDUCTION AND CRUSTAL GROWTH IN THE CENTRAL ASIAN OROGENIC BELT: EVIDENCE FROM LATE CARBONIFEROUS ADAKITES AND HIGH-MG DIORITES IN THE WESTERN JUNGGAR REGION, NORTHERN XINJIANG (WEST CHINA) CHEM. GEOL. 277 [2010] 281-300 doi: 10.1016/j.chemgeo.2010.08.012
[14728] ZHENG JIAN-PING, GRIFFIN W. L., O^REILLY S. Y., HU B. Q., ZHANG M., TANG HUAYUN, SU YUPING, ZHANG Z.-H., PEARSON N. J., WANG FANGZHENG, LU FENGXIANG: CONTINENTAL COLLISION AND ACCRETION RECORDED IN THE DEEP LITHOSPHERE OF CENTRAL CHINA EARTH PLANET. SCI. LETT. 269 [2008] 497-507 doi: 10.1016/j.epsl.2008.03.003
[14731] YING JI-FENG, ZHANG HONG-FU, TANG YAN-JIE: LOWER CRUSTAL XENOLITHS FROM JUNAN, SHANDONG PROVINCE AND THEIR BEARING ON THE NATURE OF THE LOWER CRUST BENEATH THE NORTH CHINA CRATON LITHOS 119 [2010] 363-376 doi: 10.1016/j.lithos.2010.07.015
[14733] TANG GONG-JIAN, WANG QIANG, WYMAN D. A., SUN MIN, LI ZHENG-XIANG, ZHAO ZHEN-HUA, SUN WEI-DONG, JIA XIAO-HUI, JIANG ZIQI: GEOCHRONOLOGY AND GEOCHEMISTRY OF LATE PALEOZOIC MAGMATIC ROCKS IN THE LAMASU-DABATE AREA, NORTHWESTERN TIANSHAN (WEST CHINA): EVIDENCE FOR A TECTONIC TRANSITION FROM ARC TO POST-COLLISIONAL SETTING LITHOS 119 [2010] 393-411 doi: 10.1016/j.lithos.2010.07.010
[14735] ZHANG CHAO, MA CHANGQIAN, HOLTZ F.: ORIGIN OF HIGH-MG ADAKITIC MAGMATIC ENCLAVES FROM THE MEICHUAN PLUTON, SOUTHERN DABIE OROGEN (CENTRAL CHINA): IMPLICATIONS FOR DELAMINATION OF THE LOWER CONTINENTAL CRUST AND MELT-MANTLE INTERACTION LITHOS 119 [2010] 467-484 doi: 10.1016/j.lithos.2010.08.001
[14737] ZHANG CHUAN-LIN, XU YI-GANG, LI ZHENG-XIANG, WANG HONG-YAN, YE HAI-MIN: DIVERSE PERMIAN MAGMATISM IN THE TARIM BLOCK, NW CHINA: GENETICALLY LINKED TO THE PERMIAN TARIM MANTLE PLUME? LITHOS 119 [2010] 537-552 doi: 10.1016/j.lithos.2010.08.007
[14753] ZOU HAIBO, FAN QICHENG, ZHANG HONG-FU: RAPID DEVELOPMENT OF THE GREAT MILLENNIUM ERUPTION OF CHANGBAISHAN (TIANCHI) VOLCANO, CHINA/NORTH KOREA: EVIDENCE FROM U-TH ZIRCON DATING LITHOS 119 [2010] 289-296 doi: 10.1016/j.lithos.2010.07.006
[14760] FANG ZHONG, XIA BAND-DONG, TAO XIAN-CONG, LI HUI-MIN, ZHANG GEN-DE: TWIN MAGMA SOURCES MODEL OF BIMODAL VOLCANICS IN TWO CONTINENT-MARGIN RIFTS, SE CHINA: CONSTRAINTS ON ELEMENTAL AND ND-, SR- AND PB-ISOTOPIC STUDIES PROC. 30TH INT. GEOL. CONGR. 15 [1997] 23-37
[14769] BREITKREUZ C., ELIWA H. A., KHALAF I., EL GAMEEL K., B蹾LER B., SERGEEV S. A., LARIONOV A. N., MURATA M.: NEOPROTEROZOIC SHRIMP U-PB ZIRCON AGES OF SILICA-RICH DOKHAN VOLCANICS IN THE NORTH EASTERN DESERT, EGYPT PREC. RESEARCH 182 [2010] 163-174 doi: 10.1016/j.precamres.2010.06.019
[14770] WANG XIAOLEI, JIANG SHAO-YONG, DAI BAO-ZHANG: MELTING OF ENRICHED ARCHEAN SUBCONTINENTAL LITHOSPHERIC MANTLE: EVIDENCE FROM THE CA. 1760 MA VOLCANIC ROCKS OF THE XIONG扙R GROUP, SOUTHERN MARGIN OF THE NORTH CHINA CRATON PREC. RESEARCH 182 [2010] 204-216 doi: 10.1016/j.precamres.2010.08.007
[14771] CHARLIER BRUCE L. A., WILSON C. J. N., MORTIMER N.: EVIDENCE FROM ZIRCON U-PB AGE SPECTRA FOR CRUSTAL STRUCTURE AND FELSIC MAGMA GENESIS AT TAUPO VOLCANO, NEW ZEALAND GEOLOGY 38 [2010] 915-918 doi: 10.1130/G31123.1
[14802] WILDE S. A.: PROTEROZOIC VOLCANISM IN THE JACK HILLS BELT, WESTERN AUSTRALIA: SOME IMPLICATIONS AND CONSEQUENCES FOR THE WORLD^S OLDEST ZIRCON POPULATION PREC. RESEARCH 183 [2010] 9-24 doi: 10.1016/j.precamres.2010.05.007
[14811] JIANG YAO-HUI, JIANG SHAO-YONG, LING HONGFEI: PETROGENESIS AND TECTONIC IMPLICATIONS OF LATE JURASSIC SHOSHONITIC LAMPROPHYRE DIKES FROM THE LIAODONG PENINSULA, NE CHINA MINERAL. PETROL. 100 [2010] 127-151 doi: 10.1007/s00710-010-0124-8
[14832] WALKER B. A., GRUNDER A. L., WOODEN J. L.: ORGANIZATION AND THERMAL MATURATION OF LONG-LIVED ARC SYSTEMS: EVIDENCE FROM ZIRCONS AT THE AUCANQUILCHA VOLCANIC CLUSTER, NORTHERN CHILE GEOLOGY 38 [2010] 1007-1010 doi: 10.1130/G31226.1
[14876] FU XIUGEN, WANG JIAN, WANG ZHENGJIANG, CHEN WENXI: U-PB ZIRCON AGE AND GEOCHEMICAL CHARACTERISTICS OF VOLCANIC ROCKS FROM THE JUHUA MOUNTAIN AREA IN THE NORTHERN QIANGTANG BASIN, NORTHERN XIZANG (TIBET) GEOL. REV. (DIZHI-LUNPING) 54 [2008] 232-242
[14890] DEBARI S. M., ANDERSON R. G., MORTENSEN J. K.: CORRELATION AMONG LOWER TO UPPER CRUSTAL COMPONENTS IN AN ISLAND ARC: THE JURASSIC BONANZA ARC, VANCOUVER ISLAND, CANADA CAN. J. EARTH SCI. 36 [1999] 1371-1413 doi: 10.1139/cjes-36-8-1371
[14909] BACON C. R., LOWENSTERN J. B.: LATE PLEISTOCENE GRANODIORITE SOURCE FOR RECYCLED ZIRCON AND PHENOCRYSTS IN RHYODACITE LAVA AT CRATER LAKE, OREGON EARTH PLANET. SCI. LETT. 233 [2005] 277-293 doi: 10.1016/j.epsl.2005.02.012
[14910] CROWLEY J. L., SCHOENE B., BOWRING S. A.: U-PB DATING OF ZIRCON IN THE BISHOP TUFF AT THE MILLENNIAL SCALE GEOLOGY 35 [2007] 1123-1126 doi: 10.1130/G24017A.1
[14914] MAXEINER R. O., RAYNER N. M.: CONTINENTAL ARC MAGMATISM ALONG THE SOUTHEAST HEARNE CRATON MARGIN IN SASKATCHEWAN, CANADA: COMPARISON OF THE 1.92-1.91 GA PORTER BAY COMPLEX AND THE 1.86-1.85 GA WATHAMAN BATHOLITH PREC. RESEARCH 184 [2011] 93-120 doi: 10.1016/j.precamres.2010.10.005
[14916] EYUBOGLU Y., SANTOSH M., CHUNG SUN-LIN: CRYSTAL FRACTIONATION OF ADAKITIC MAGMAS IN THE CRUST-MANTLE TRANSITION ZONE: PETROLOGY, GEOCHEMISTRY AND U-PB ZIRCON CHRONOLOGY OF THE SEME ADAKITES, EASTERN PONTIDES, NE TURKEY LITHOS 121 [2011] 151-166 doi: 10.1016/j.lithos.2010.10.012
[14917] ZHANG KAI-JUN, TANG XIAN-CHUN, WANG YANG, ZHANG YU-XIU: GEOCHRONOLOGY, GEOCHEMISTRY, AND ND ISOTOPES OF EARLY MESOZOIC BIMODAL VOLCANISM IN NORTHERN TIBET, WESTERN CHINA: CONSTRAINTS ON THE EXHUMATION OF THE CENTRAL QIANGTANG METAMORPHIC BELT LITHOS 121 [2011] 167-175 doi: 10.1016/j.lithos.2010.10.015
[14925] ALI K. A., STERN R. J., MANTON W. I., KIMURA J.-I., WHITEHOUSE M. J., MUKHERJEE S. K., JOHNSON P. R., GRIFFIN W. R.: GEOCHEMICAL, U-PB ZIRCON, AND ND ISOTOPE INVESTIGATIONS OF THE NEOPROTEROZOIC GHAWJAH METAVOLCANIC ROCKS, NORTHWESTERN SAUDI ARABIA LITHOS 120 [2010] 379-392 GeoReM-id: 5332 doi: 10.1016/j.lithos.2010.08.024
[14929] WANG YUE-JUN, ZHANG AIMEI, FAN WEI-MING, PENG TOUPING, ZHANG FEIFEI, ZHANG YANHUA, BI XIANWU: PETROGENESIS OF LATE TRIASSIC POST-COLLISIONAL BASALTIC ROCKS OF THE LANCANGJIANG TECTONIC ZONE, SOUTHWEST CHINA, AND TECTONIC IMPLICATIONS FOR THE EVOLUTION OF THE EASTERN PALEOTETHYS: GEOCHRONOLOGICAL AND GEOCHEMICAL CONSTRAINTS LITHOS 120 [2010] 529-546 GeoReM-id: 5334 doi: 10.1016/j.lithos.20…
[14938] REID M. R., COATH C. D., HARRISON T. MARK, MCKEEGAN KEVIN D.: PROLONGED RESIDENCE TIMES FOR THE YOUNGEST RHYOLITES ASSOCIATED WITH LONG VALLEY CALDERA: 230TH-238U ION MICROPROBE DATING OF YOUNG ZIRCONS EARTH PLANET. SCI. LETT. 150 [1997] 27-39 doi: 10.1016/S0012-821X(97)00077-0
[14939] MILLER JONATHAN S., WOODEN J. L.: RESIDENCE, RESORPTION AND RECYCLING OF ZIRCONS IN DEVILS KITCHEN RHYOLITE, COSO VOLCANIC FIELD, CALIFORNIA J. PETROL. 45 [2004] 2155-2170 doi: 10.1093/petrology/egh051
[14964] JI WENHUA, LI RONGSHE, CHEN SHOUJIAN, HE SHIPING, ZHAO THENMING, BIAN XIAOWEI, ZHU HAIPING, CUI JIGANG, REN JUANGANG: THE DISCOVERY OF PALAEOPROTEROZOIC VOLCANIC ROCKS IN THE BULUNKUOLER GROUP FROM THE TIANSHUIHAI MASSIF IN XINJIANG OF NORTHWEST CHINA AND ITS GEOLOGICAL SIGNIFICANCE SCI. CHINA EARTH SCI. 54 [2011] 61-72 doi: 10.1007/s11430-010-4043-7
[14965] ZHANG FUQIN, CHEN HANLIN, YU XING, DONG CHUAN-WAN, YANG SHU-FENG, PANG Y. M., BATT G. E.: EARLY CRETACEOUS VOLCANISM IN THE NORTHERN SONGLIAO BASIN, NE CHINA, AND ITS GEODYNAMIC IMPLICATION GONDWANA RES. 19 [2011] 163-176 doi: 10.1016/j.gr.2010.03.011
[14966] STORM S., SHANE P. A., SCHMITT A. K., LINDSAY J. M.: CONTRASTING PUNCTUATED ZIRCON GROWTH IN TWO SYN-ERUPTED RHYOLITE MAGMAS FROM TARAWERA VOLCANO: INSIGHTS TO CRYSTAL DIVERSITY IN MAGMATIC SYSTEMS EARTH PLANET. SCI. LETT. 301 [2011] 511-520 doi: 10.1016/j.epsl.2010.11.034
[14969] SHELLNUTT J. G., JAHN B.-M.: ORIGIN OF LATE PERMIAN EMEISHAN BASALTIC ROCKS FROM THE PANXI REGION (SW CHINA): IMPLICATIONS FOR THE TI-CLASSIFICATION AND SPATIAL-COMPOSITIONAL DISTRIBUTION OF THE EMEISHAN FLOOD BASALTS J. VOLCANOL. GEOTHERM. RES. 199 [2011] 85-95 doi: 10.1016/j.jvolgeores.2010.10.009
[14991] BACHMANN O., CHARLIER BRUCE L. A., LOWENSTERN J. B.: ZIRCON CRYSTALLIZATION AND RECYCLING IN THE MAGMA CHAMBER OF THE RHYOLITIC KOS PLATEAU TUFF (AEGEAN ARC) GEOLOGY 35 [2007] 73-76 doi: 10.1130/G23151A.1
[14994] PIDGEON R. T., WILDE S. A.: THE DISTRIBUTION OF 3.0 GA AND 2.7 GA VOLCANIC EPISODES IN THE YILGARN CRATON OF WESTERN AUSTRALIA PREC. RESEARCH 48 [1990] 309-325 doi: 10.1016/0301-9268(90)90015-I
[14996] EVINS P. M., SMITHIES R. H., HOWARD H. M., KIRKLAND C. L., WINGATE M. T. D., BODORKOS S.: DEVIL IN THE DETAIL; THE 1150-1000 MA MAGMATIC AND STRUCTURAL EVOLUTION OF THE NGAANYATJARRA RIFT, WEST MUSGRAVE PROVINCE, CENTRAL AUSTRALIA PREC. RESEARCH 183 [2010] 572-588 doi: 10.1016/j.precamres.2010.02.011
[14999] FERREIRA FILHO C. F., PIMENTEL M. M., DE ARAUJO S., LAUX J. H.: LAYERED INTRUSIONS AND VOLCANIC SEQUENCES IN CENTRAL BRAZIL: GEOLOGICAL AND GEOCHRONOLOGICAL CONSTRAINTS FOR MESOPROTEROZOIC (1.25 GA) AND NEOPROTEROZOIC (0.79 GA) IGNEOUS ASSOCIATIONS PREC. RESEARCH 183 [2010] 617-634 doi: 10.1016/j.precamres.2010.06.008
[15020] REID M. R., VAZQUEZ J. A., SCHMITT A. K.: ZIRCON-SCALE INSIGHTS INTO THE HISTORY OF A SUPERVOLCANO, BISHOP TUFF, LONG VALLEY, CALIFORNIA, WITH IMPLICATIONS FOR THE TI-IN-ZIRCON GEOTHERMOMETER CONTRIB. MINERAL. PETROL. 161 [2011] 293-311 GeoReM-id: 6121 doi: 10.1007/s00410-010-0532-0
[15021] EYUBOGLU Y., CHUNG SUN-LIN, SANTOSH M., DUDAS F. O. L., AKARYA E.: TRANSITION FROM SHOSHONITIC TO ADAKITIC MAGMATISM IN THE EASTERN PONTIDES, NE TURKEY: IMPLICATIONS FOR SLAB WINDOW MELTING GONDWANA RES. 19 [2011] 413-429 doi: 10.1016/j.gr.2010.07.006
[15022] MARTINA F., VIRAMONTE J. M., ASTINI R. A., PIMENTEL M. M., DANTAS E. L.: MISSISSIPPIAN VOLCANISM IN THE SOUTH-CENTRAL ANDES: NEW U-PB SHRIMP ZIRCON GEOCHRONOLOGY AND WHOLE-ROCK GEOCHEMISTRY GONDWANA RES. 19 [2011] 524-534 doi: 10.1016/j.gr.2010.07.004
[15026] ZHANG HONG-FU, YING JI-FENG, TANG YAN-JIE, LI XIAN-HUA, FENG CHUANG, SANTOSH M.: PHANEROZOIC REACTIVATION OF THE ARCHEAN NORTH CHINA CRATON THROUGH EPISODIC MAGMATISM: EVIDENCE FROM ZIRCON U-PB GEOCHRONOLOGY AND HF ISOTOPES FROM THE LIAODONG PENINSULA GONDWANA RES. 19 [2011] 446-459 doi: 10.1016/j.gr.2010.09.002
[15030] JANASI V. A., DE FREITAS V. A., HEAMAN L. M.: THE ONSET OF FLOOD BASALT VOLCANISM, NORTHERN PARAN?BASIN, BRAZIL: A PRECISE U-PB BADDELEYITE/ZIRCON AGE FOR A CHAPEC?TYPE DACITE EARTH PLANET. SCI. LETT. 302 [2011] 147-153 doi: 10.1016/j.epsl.2010.12.005
[15031] PINTO V. M., HARTMANN L. A., SANTOS J. O. S., MCNAUGHTON N. J., WILDNER W.: ZIRCON U-PB GEOCHRONOLOGY FROM THE PARAN?BIMODAL VOLCANIC PROVINCE SUPPORT A BRIEF ERUPTIVE CYCLE AT ~ 135 MA CHEM. GEOL. 281 [2011] 93-102 doi: 10.1016/j.chemgeo.2010.11.031
[15037] VIRAMONTE J. M., BECCHIO R. A., VIRAMONTE J. G., PIMENTEL M. M., MARTINO R. D.: ORDOVICIAN IGNEOUS AND METAMORPHIC UNITS IN SOUTHEASTERN PUNA: NEW U-PB AND SM-ND DATA AND IMPLICATIONS FOR THE EVOLUTION OF NORTHWESTERN ARGENTINA J. S. AMER. EARTH SCI. 24 [2007] 167-183 doi: 10.1016/j.jsames.2007.05.005
[15044] LEDNEVA G. V., PEASE V. L., SOKOLOV S. D.: PERMO-TRIASSIC HYPABYSSAL MAFIC INTRUSIONS AND ASSOCIATED THOLEIITIC BASALTS OF THE KOLYUCHINSKAYA BAY, CHUKOTKA (NE RUSSIA): LINKS TO THE SIBERIAN LIP J. ASIAN EARTH SCI. 40 [2011] 737-745 doi: 10.1016/j.jseaes.2010.11.007
[15051] ZHANG ZUOHENG, WANG ZHILIANG, ZUO GUOCHAO, LIU MIN, WANG LONGSHENG, WANG JIANWEI: AGES AND TECTONIC SETTINGS OF VOLCANIC ROCKS IN DABATE ORE DISTRICT IN WEST TIANSHAN MOUNTAINS AND THEIR CONSTRAINTS ON THE PORPHYRY-TYPE MINERALIZATION ACTA GEOL. SINICA (DIZHI-XUEBAO) 82 [2008] 1494-1503
[15075] ZHANG YU-TAO, ZHANG LIAN-CHANG, YING JI-FENG, ZHOU XIN-HUA: GEOCHEMISTRY OG ZHALANTUN DYKE SWARM IN NORTH DA HINGGAN MOUNTAIN AND ITS GEOLOGICAL IMPLICATION ACTA PETROL. SINICA (YANSHI-XUEBAO) 22 [2006] 2733-2742
[15087] ZHONG HONG, CAMPBELL I. H., ZHU WEI-GUANG, ALLEN C. M., HU RUIZHONG, XIE LIE-WEN, HE DE-FENG: TIMING AND SOURCE CONSTRAINTS ON THE RELATIONSHIP BETWEEN MAFIC AND FELSIC INTRUSIONS IN THE EMEISHAN LARGE IGNEOUS PROVINCE GEOCHIM. COSMOCHIM. ACTA 75 [2011] 1374-1395 GeoReM-id: 5927 doi: 10.1016/j.gca.2010.12.016
[15092] ZHAI QINGGUO, LI CAI: ZIRCON SHRIMP DATING OF VOLCANIC ROCKS FROM THE NADIGARANGRI FORMATION IN JUHUASHAN, QIANGTANG, NORTHERN TIBET AND ITS GEOLOGICAL SIGNIFICANCE ACTA GEOL. SINICA (DIZHI-XUEBAO) 81 [2007] 795-800
[15096] KUZMICHEV A. B., PEASE V. L.: SIBERIAN TRAP MAGMATISM ON THE NEW SIBERIAN ISLANDS: CONSTRAINTS FOR ARCTIC MESOZOIC PLATE TECTONIC RECONSTRUCTIONS J. GEOL. SOC. LONDON 164 [2007] 959-968 doi: 10.1144/0016-76492006-090
[15117] DONSKAYA T. V., MAZUKABZOV A. M., BIBIKOVA E. V., GLADKOCHUB D. P., DIDENKO A. N., KIRNOZOVA T. I., VODOVOZOV V. YU., STANEVICH A. M.: STRATOTYPE OF THE CHAYA FORMATION OF THE AKITKAN GROUP IN THE NORTH BAIKAL VOLCANOPLUTONIC BELT: AGE AND TIME OF SEDIMENTATION RUSS. GEOL. GEOPHYS. 48 [2007] 707-710 doi: 10.1016/j.rgg.2007.08.001
[15118] SHOKHONOVA M. N., DONSKAYA T. V., GLADKOCHUB D. P., MAZUKABZOV A. M., PADERIN I. P.: PALEOPROTEROZOIC BASALTOIDS IN THE NORTH BAIKAL VOLCANOPLUTONIC BELT OF THE SIBERIAN CRATON: AGE AND PETROGENESIS RUSS. GEOL. GEOPHYS. 51 [2010] 815-832 doi: 10.1016/j.rgg.2010.07.001
[15119] ZORIN YU. A., MAZUKABZOV A. M., GLADKOCHUB D. P., DONSKAYA T. V., PRESNAYKOV S. L., SERGEEV S. A.: SILURIAN AGE OF MAJOR FOLDING IN RIPHEAN DEPOSITS OF THE BAIKAL-PATOM ZONE DOKL. EARTH SCI. 423 [2008] 1235-1239 doi: 10.1134/S1028334X08080114
[15135] PATON M. T., IVANOV A. V., FIORENTINI M. L., MCNAUGHTON N. J., MUDROVSKA I., REZNITSKII L. Z., DEMONTEROVA E. I.: LATE PERMIAN AND EARLY TRIASSIC MAGMATIC PULSES IN THE ANGARA-TASEEVA SYNCLINE, SOUTHERN SIBERIAN TRAPS AND THEIR POSSIBLE INFLUENCE ON THE ENVIRONMENT RUSS. GEOL. GEOPHYS. 51 [2010] 1012-1020 doi: 10.1016/j.rgg.2010.08.009
[15197] NOWELL G. M., PEARSON D. G., BELL D. R., CARLSON R. W., SMITH C. B., KEMPTON P. D., NOBLE S. R.: HF ISOTOPE SYSTEMATICS OF KIMBERLITES AND THEIR MEGACRYSTS: NEW CONSTRAINTS ON THEIR SOURCE REGION J. PETROL. 45 [2004] 1583-1612 doi: 10.1093/petrology/egh024
[15234] TANI K., FISKE R. S., DUNKLEY D. J., ISHIZUKA O., OIKAWA T., ISOBE I., TATSUMI Y.: THE IZU PENINSULA, JAPAN: ZIRCON GEOCHRONOLOGY REVEALS A RECORD OF INTRA-OCEANIC REAR-ARC MAGMATISM IN AN ACCRETED BLOCK OF IZU-BONIN UPPER CRUST EARTH PLANET. SCI. LETT. 303 [2011] 225-239 doi: 10.1016/j.epsl.2010.12.052
[15270] OLIVEIRA E. P., SOUZA Z. S., MCNAUGHTON N. J., LAFON J.-M., COSTA F. G., FIGUEIREDO A. M. G.: THE RIO CAPIM VOLCANIC-PLUTONIC-SEDIMENTARY BELT, SAO FRANCISCO CRATON, BRAZIL: GEOLOGICAL, GEOCHEMICAL AND ISOTOPIC EVIDENCE FOR OCEANIC ARC ACCRETION DURING PALAEOPROTEROZOIC CONTINENTAL COLLISION GONDWANA RES. 19 [2011] 735-750 doi: 10.1016/j.gr.2010.06.005
[15272] WAINWRIGHT A. J., TOSDAL R. M., WOODEN J. L., MAZDAB F. K., FRIEDMAN R. M.: U-PB (ZIRCON) AND GEOCHEMICAL CONSTRAINTS ON THE AGE, ORIGIN, AND EVOLUTION OF PALEOZOIC ARC MAGMAS IN THE OYU TOLGOI PORPHYRY CU-AU DISTRICT, SOUTHERN MONGOLIA GONDWANA RES. 19 [2011] 764-787 doi: 10.1016/j.gr.2010.11.012
[15275] NEILL I., KERR A. C., HASTIE A. R., STANEK K. P., MILLAR I. L.: ORIGIN OF THE AVES RIDGE AND DUTCH-VENEZUELAN ANTILLES: INTERACTION OF THE CRETACEOUS ^GREAT ARC^ AND CARIBBEAN-COLOMBIAN OCEANIC PLATEAU? J. GEOL. SOC. LONDON 168 [2011] 333-347 doi: 10.1144/0016-76492010-067
[15276] ZHANG XIAOHUI, WILDE S. A., ZHANG HONG-FU, ZHAI MINGGUO: EARLY PERMIAN HIGH-K CALC-ALKALINE VOLCANIC ROCKS FROM NW INNER MONGOLIA, NORTH CHINA: GEOCHEMISTRY, ORIGIN AND TECTONIC IMPLICATIONS J. GEOL. SOC. LONDON 168 [2011] 525-543 doi: 10.1144/0016-76492010-094
[15277] MISHIN L. F., AKININ V. V., MISHIN E. L.: NEW AGE DATA ON THE MAGMATIC ROCKS FROM THE WESTERN SECTOR OF THE OKHOTSK-CHUKOTKA VOLCANOGENIC BELT RUSS. J. PACIFIC GEOL. 2 [2008] 385-396 doi: 10.1134/S1819714008050023
[15282] SU BEN-XUN, QIN KE-ZHANG, SAKYI P. A., LIU PING-PING, TANG DONG-MEI, MALAVIARACHCHI S. P. K., XIAO QING-HUA, SUN HE, DAI YU-CAI, HU YAN: GEOCHEMISTRY AND GEOCHRONOLOGY OF ACIDIC ROCKS IN THE BEISHAN REGION, NW CHINA: PETROGENESIS AND TECTONIC IMPLICATIONS J. ASIAN EARTH SCI. 41 [2011] 31-43 doi: 10.1016/j.jseaes.2010.12.002
[15287] ZHOU TAOFA, FAN YU, YUAN FENG, ZHANG LEJUN, QIAN BIN, MA LIANG, YANG XIFEI, COOKE D. R.: GEOCHRONOLOGY AND SIGNIFICANCE OF VOLCANIC ROCKS IN THE NING-WU BASIN OF CHINA SCI. CHINA EARTH SCI. 54 [2011] 185-196 doi: 10.1007/s11430-010-4150-5
[15288] DONNELLY C. L., GRIFFIN W. L., O^REILLY S. Y., PEARSON N. J., SHEE S. R.: THE KIMBERLITES AND RELATED ROCKS OF THE KURUMAN KIMBERLITE PROVINCE, KAAPVAAL CRATON, SOUTH AFRICA CONTRIB. MINERAL. PETROL. 161 [2011] 351-371 GeoReM-id: 6120 doi: 10.1007/s00410-010-0536-9
[15290] TIKHOMIROV P. L., AKININ V. V., ISPOLATOV V. O., ALEXANDER P. O., CHEREPANOVA I. YU., ZAGOSKIN V. V.: THE OKHOTSK-CHUKOTKA VOLCANIC BELT: AGE OF ITS NORTHERN PART ACCORDING TO NEW AR-AR AND U-PB GEOCHRONOLOGICAL DATA STRATIGRAPHY GEOL. CORRELATION 14 [2006] 524-537 doi: 10.1134/S0869593806050054
[15295] SRICHAN W., CRAWFORD A. J., BERRY R. F.: GEOCHEMISTRY AND GEOCHRONOLOGY OF LATE TRIASSIC VOLCANIC ROCKS IN THE CHIANG KHONG REGION, NORTHERN THAILAND THE ISLAND ARC 18 [2009] 32-51 doi: 10.1111/j.1440-1738.2008.00660.x
[15328] YANG SHUI-YUAN, JIANG SHAO-YONG, JIANG YAO-HUI, ZHAO KUI-DONG, FAN HONG-HAI: GEOCHEMICAL, ZIRCON U-PB DATING AND SR-ND-HF ISOTOPIC CONSTRAINTS ON THE AGE AND PETROGENESIS OF AN EARLY CRETACEOUS VOLCANIC-INTRUSIVE COMPLEX AT XIANGSHAN, SOUTHEAST CHINA MINERAL. PETROL. 101 [2011] 21-48 doi: 10.1007/s00710-010-0136-4
[15357] TSAREVA G. M., NAUMOV V. B., KOVALENKO V. I., TSEPIN A. I., BABANSKII A. D.: COMPOSITION AND CRYSTALLIZATION PARAMETERS OF TOPAZ RHYOLITE OF SPOR MOUNTAIN (USA) STUDIED BY MELT INCLUSIONS [1991] 1453-1462
[15396] VALENZUELA A., DONAIRE T., PIN C., TOSCANO M., HAMILTON M. A., PASCUAL E.: GEOCHEMISTRY AND U-PB DATING OF FELSIC VOLCANIC ROCKS IN THE RIOTINTO-NERVA UNIT, IBERIAN PYRITE BELT, SPAIN: CRUSTAL THINNING, PROGRESSIVE CRUSTAL MELTING AND MASSIVE SULPHIDE GENESIS J. GEOL. SOC. LONDON 168 [2011] 717-731 doi: 10.1144/0016-76492010-081
[15398] RIOUX M., HACKER B. R., MATTINSON J. M., KELEMEN P. B., BLUSZTAJN J., GEHRELS G. E.: MAGMATIC DEVELOPMENT OF AN INTRA-OCEANIC ARC: HIGH-PRECISION U-PB ZIRCON AND WHOLE-ROCK ISOTOPIC ANALYSES FROM THE ACCRETED TALKEETNA ARC, SOUTH-CENTRAL ALASKA BULL. GEOL. SOC. AM. 119 [2007] 1168-1184 doi: 10.1130/B25964.1
[15399] YANG T. N., LI JINYI, ZHANG J., HOU KEJUN: THE ALTAI-MONGOLIA TERRANE IN THE CENTRAL ASIAN OROGENIC BELT (CAOB): A PERI-GONDWANA ONE? EVIDENCE FROM ZIRCON U-PB, HF ISOTOPES AND REE ABUNDANCE PREC. RESEARCH 187 [2011] 79-98 doi: 10.1016/j.precamres.2011.02.005
[15400] PENG PENG, GUO JINGHUI, WINDLEY B. F., LI XIAN-HUA: HALAQIN VOLCANO-SEDIMENTARY SUCCESSION IN THE CENTRAL-NORTHERN MARGIN OF THE NORTH CHINA CRATON: PRODUCTS OF LATE PALEOPROTEROZOIC RIDGE SUBDUCTION PREC. RESEARCH 187 [2011] 165-180 doi: 10.1016/j.precamres.2011.03.006
[15408] SHETH H. C., CHOUDHARY A. K., BHATTACHARYYA S., CUCCINIELLO C., LAISHRAM R., GURAV T.: THE CHOGAT-CHAMARDI SUBVOLCANIC COMPLEX, SAURASHTRA, NORTHWESTERN DECCAN TRAPS: GEOLOGY, PETROCHEMISTRY, AND PETROGENETIC EVOLUTION J. ASIAN EARTH SCI. 41 [2011] 307-324 doi: 10.1016/j.jseaes.2011.02.012
[15409] SKUBLOV S. G., SHCHUKINA E. V., GUSEVA N. S., MAL^KOVETS V. G., GOLOVIN N. N.: GEOCHEMICAL CHARACTERISTICS OF ZIRCONS FROM XENOLITHS IN THE V. GRIB KIMBERLITE PIPE, ARCHANGELSK DIAMONDIFEROUS PROVINCE GEOCHEM. INT. 49 [2011] 415-421 doi: 10.1134/S0016702911040082
[15431] MENG EN, XU WEN-LIANG, PEI FU-PING, YANG DE-BIN, WANG FENG, ZHANG XINGZHOU: PERMIAN BIMODAL VOLCANISM IN THE ZHANGGUANGCAI RANGE OF EASTERN HEILONGJIANG PROVINCE, NE CHINA: ZIRCON U-PB-HF ISOTOPES AND GEOCHEMICAL EVIDENCE J. ASIAN EARTH SCI. 41 [2011] 119-132 doi: 10.1016/j.jseaes.2011.01.005
[15436] ROMER R. L., F諶STER H.-J., STEMPROK M.: AGE CONSTRAINTS FOR THE LATE-VARISCAN MAGMATISM IN THE ALTENBERG-TEPLICE CALDERA (EASTERN ERZGEBIRGE/KRUSNE HORY) NEUES JAHRB. MINERAL. ABH. 187 [2010] 289-305 doi: 10.1127/0077-7757/2010/0179
[15444] GAGNEVIN D., DALY J. S., HORSTWOOD M. S. A., WHITEHOUSE M. J.: IN-SITU ZIRCON U-PB, OXYGEN AND HAFNIUM ISOTOPIC EVIDENCE FOR MAGMA MIXING AND MANTLE METASOMATISM IN THE TUSCAN MAGMATIC PROVINCE, ITALY EARTH PLANET. SCI. LETT. 305 [2011] 45-56 doi: 10.1016/j.epsl.2011.02.039
[15445] KLEMETTI E. W., DEERING C. D., COOPER KARI M., ROESKE S. M.: MAGMATIC PERTURBATIONS IN THE OKATAINA VOLCANIC COMPLEX, NEW ZEALAND AT THOUSAND-YEAR TIMESCALES RECORDED IN SINGLE ZIRCON CRYSTALS EARTH PLANET. SCI. LETT. 305 [2011] 185-194 doi: 10.1016/j.epsl.2011.02.054
[15449] LARIN A. M., SAL^NIKOVA E. B., KOTOV A. B., KOVALENKO V. I., RYTSK E. YU., YAKOVLEVA S. Z., BEREZHNAYA N. G., KOVACH V. P., BULDYGEROV V. V., SRYVTSEV N. A.: THE NORTH BAIKAL VOLCANOPLUTONIC BELT: AGE, FORMATION DURATION, AND TECTONIC SETTING DOKL. ACAD. SCI. USSR, EARTH SCI. SECT. 392 [2003] 963-967
[15454] DUNNING G. R., HODYCH J. P.: U/PB ZIRCON AND BADDELEYITE AGES FOR THE PALISADES AND GETTYSBURG SILLS OF NORTHEASTERN UNITED STATES: IMPLICATIONS FOR THE AGE OF THE TRIASSIC/JURASSIC BOUNDARY GEOLOGY 18 [1990] 795-798 doi: 10.1130/0091-7613(1990)018<0795:UPZABA>2.3.CO;2
[15459] YANG SHUI-YUAN, JIANG SHAO-YONG, JIANG YAO-HUI, ZHAO KUI-DONG, FAN HONG-HAI: ZIRCON U-PB GEOCHRONOLOGY, HF ISOTOPIC COMPOSITION AND GEOLOGICAL IMPLICATIONS OF THE RHYODACITE AND RHYODACITIC PORPHYRY IN THE XIANGSHAN URANIUM ORE FIELD, JIANGXI PROVINCE, CHINA SCI. CHINA EARTH SCI. 53 [2010] 1411-1426 doi: 10.1007/s11430-010-4058-0
[15463] WATTS K. E., BINDEMAN I. N., SCHMITT A. K.: LARGE-VOLUME RHYOLITE GENESIS IN CALDERA COMPLEXES OF THE SNAKE RIVER PLAIN: INSIGHTS FROM THE KILGORE TUFF OF THE HEISE VOLCANIC FIELD, IDAHO, WITH COMPARISON TO YELLOWSTONE AND BRUNEAUJARBIDGE RHYOLITES J. PETROL. 52 [2011] 857-890 doi: 10.1093/petrology/egr005
[15470] YANG T. N., ZHANG H. R., LIU Y. X., WANG ZHILIANG, SONG YUCAI, YANG Z. S., TIAN SHIHONG, XIE H. Q., HOU KEJUN: PERMO-TRIASSIC ARC MAGMATISM IN CENTRAL TIBET: EVIDENCE FROM ZIRCON U-PB GEOCHRONOLOGY, HF ISOTOPES, RARE EARTH ELEMENTS, AND BULK GEOCHEMISTRY CHEM. GEOL. 284 [2011] 270-282 doi: 10.1016/j.chemgeo.2011.03.006
[15494] AKININ V. V., MILLER E. L.: EVOLUTION OF CALC-ALKALINE MAGMAS OF THE OKHOTSK-CHUKOTKA VOLCANIC BELT PETROLOGY 19 [2011] 237-277 doi: 10.1134/S0869591111020020
[15495] BE^ERI-SHLEVIN Y., SAMUEL M. D., AZER M. K., R腗?O. T., WHITEHOUSE M. J., MOUSSA H. E.: THE EDIACARAN FERANI AND RUTIG VOLCANO-SEDIMENTARY SUCCESSIONS OF THE NORTHERNMOST ARABIAN-NUBIAN SHIELD (ANS): NEW INSIGHTS FROM ZIRCON U-PB GEOCHRONOLOGY, GEOCHEMISTRY AND O-ND ISOTOPE RATIOS PREC. RESEARCH 188 [2011] 21-44 doi: 10.1016/j.precamres.2011.04.002
[15499] ISHIZUKA O., TANI K., REAGAN M. K., KANAYAMA K., UMINO S., HARIGANE Y., SAKAMOTO I., MIYAJIMA Y., YUASA M., DUNKLEY D. J.: THE TIMESCALES OF SUBDUCTION INITIATION AND SUBSEQUENT EVOLUTION OF AN OCEANIC ISLAND ARC EARTH PLANET. SCI. LETT. 306 [2011] 229-240 doi: 10.1016/j.epsl.2011.04.006
[15503] KASUYA M.: COMPARATIVE STUDY OF MIOCENE FISSION-TRACK CHRONOLOGY AND MAGNETO-BIOCHRONOLOGY SCI. REPT. TOHOKU UNIV., SER. 2 58 [1987] 93-106
[15504] REID M. R., COATH C. D.: IN SITU U-PB AGES OF ZIRCONS FROM THE BISHOP TUFF: NO EVIDENCE FOR LONG CRYSTAL RESIDENCE TIMES GEOLOGY 28 [2000] 443-446 doi: 10.1130/0091-7613(2000)28<443:ISUAOZ>2.0.CO;2
[15513] SAKHNO V. G., POLIN V. F., AKININ V. V., SERGEEV S. A., ALENICHEVA A. A., TIKHOMIROV P. L., MOLL-STALCUP E. J.: THE DIACHRONOUS FORMATION OF THE ENMYVAAM AND AMGUEMA-KANCHALAN VOLCANIC FIELDS IN THE OKHOTSK-CHUKOTKA VOLCANIC BELT (NE RUSSIA): EVIDENCE FROM ISOTOPIC DATA DOKL. EARTH SCI. 434 [2010] 1172-1178 doi: 10.1134/S1028334X10090072
[15538] SOBACHENKO V. V., BIBIKOVA E. V., KIRNOZOVA T. I., BULDYGEROV V. V., SANDIMIROVA G. P., KUSHCH L. V., MAKRYGINA V. A.: URANIUM-LEAD DATING OF LATE MAGMATITES AND RARE-METAL METASOMATITES ON THE NORTHERN BAIKAL VOLCANOPLUTONIC BELT GEOCHEM. INT. 43 [2005] 1240-1246
[15547] GRIFFIN W. L., WANG XIANG, JACKSON S. E., PEARSON N. J., O^REILLY S. Y., XU XISHENG, ZHOU XINMIN: ZIRCON CHEMISTRY AND MAGMA MIXING, SE CHINA: IN-SITU ANALYSIS OF HF ISOTOPES, TONGLU AND PINGTAN IGNEOUS COMPLEXES LITHOS 61 [2002] 237-269 doi: 10.1016/S0024-4937(02)00082-8
[15548] BELOUSOVA E. A., GRIFFIN W. L., SHEE S. R., JACKSON S. E., O^REILLY S. Y.: TWO AGE POPULATIONS OF ZIRCONS FROM TIMBER CREEK KIMBERLITES, NORTHERN TERRITORY, AS DETERMINED BY LASER-ABLATION ICP-MS ANALYSIS AUSTR. J. EARTH SCI. 48 [2001] 757-765 doi: 10.1046/j.1440-0952.2001.485894.x
[15551] YARMOLYUK V. V., KOVACH V. P., KOVALENKO V. I., SALNIKOVA E. B., KOZLOVSKII A. M., KOTOV A. B., YAKOVLEVA S. Z., FEDOSEENKO A. M.: COMPOSITION, SOURCES, AND MECHANISMS OF FORMATION OF THE CONTINENTAL CRUST OF THE LAKE ZONE OF THE CENTRAL ASIAN CALEDONIDES. I. GEOLOGICAL AND GEOCHRONOLOGICAL DATA PETROLOGY 19 [2011] 55-78 doi: 10.1134/S0869591111010085
[15564] YU XING, YANG SHU-FENG, CHEN HANLIN, CHEN ZHONG-QIANG, LI ZILONG: PERMIAN FLOOD BASALTS FROM THE TARIM BASIN, NORTHWEST CHINA: SHRIMP ZIRCON U-PB DATING AND GEOCHEMICAL CHARACTERISTICS GONDWANA RES. 20 [2011] 485-497 doi: 10.1016/j.gr.2010.11.009
[15581] VILLAGOMEZ D., SPIKINGS R. A., MAGNA T., KAMMER A., WINKLER W., BELTRAN A.: GEOCHRONOLOGY, GEOCHEMISTRY AND TECTONIC EVOLUTION OF THE WESTERN AND CENTRAL CORDILLERAS OF COLOMBIA LITHOS 125 [2011] 875-896 doi: 10.1016/j.lithos.2011.05.003
[15583] CHEN JIAN-LIN, XU JI-FENG, ZHAO WEN-XIA, DONG YANHUI, WANG BAO-DI, KANG ZHI-QIANG: GEOCHEMICAL VARIATIONS IN MIOCENE ADAKITIC ROCKS FROM THE WESTERN AND EASTERN LHASA TERRANE: IMPLICATIONS FOR LOWER CRUSTAL FLOW BENEATH THE SOUTHERN TIBETAN PLATEAU LITHOS 125 [2011] 928-939 GeoReM-id: 6304 doi: 10.1016/j.lithos.2011.05.006
[15603] WANG QIANG, LI ZHENG-XIANG, CHUNG SUN-LIN, WYMAN D. A., SUN YA-LI, ZHAO ZHEN-HUA, ZHU YING-TANG, QIU HUA-NING: LATE TRIASSIC HIGH-MG ANDESITE/DACITE SUITES FROM NORTHERN HOHXIL, NORTH TIBET: GEOCHRONOLOGY, GEOCHEMICAL CHARACTERISTICS, PETROGENETIC PROCESSES AND TECTONIC IMPLICATIONS LITHOS 126 [2011] 54-67 GeoReM-id: 6342 doi: 10.1016/j.lithos.2011.06.002
[15617] VREVSKII A. B.: PETROLOGY, AGE, AND POLYCHRONOUS SOURCES OF THE INITIAL MAGMATISM OF THE IMANDRA-VARZUGA PALEORIFT, FENNOSCANDIAN SHIELD PETROLOGY 19 [2011] 521-547 doi: 10.1134/S0869591111050067
[15619] BAILIE R. H., GUTZMER J., RAJESH H. M.: PETROGRAPHY, GEOCHEMISTRY AND GEOCHRONOLOGY OF THE METAVOLCANIC ROCKS OF THE MESOPROTEROZOIC LEERKRANS FORMATION, WILGENHOUTSDRIF GROUP, SOUTH AFRICA - BACK-ARC BASIN TO THE AREACHAP VOLCANIC ARC S. AFR. J. GEOL. 114 [2011] 167-194 doi: 10.2113/gssajg.114.2.167
[15628] THORARINSSON S. B., HOLM P. M., TAPPE S., HEAMAN L. M., TEGNER C.: LATE CRETACEOUS-PALAEOCENE CONTINENTAL RIFTING IN THE HIGH ARCTIC: U-PB GEOCHRONOLOGY OF THE KAP WASHINGTON GROUP VOLCANIC SEQUENCE, NORTH GREENLAND J. GEOL. SOC. LONDON 168 [2011] 1093-1106 doi: 10.1144/0016-76492011-018
[15631] FOLKES C. B., DE SILVA S. L., SCHMITT A. K., CAS R. A. F.: A RECONNAISSANCE OF U-PB ZIRCON AGES IN THE CERRO GALAN SYSTEM, NW ARGENTINA: PROLONGED MAGMA RESIDENCE, CRYSTAL RECYCLING, AND CRUSTAL ASSIMILATION J. VOLCANOL. GEOTHERM. RES. 206 [2011] 136-147 doi: 10.1016/j.jvolgeores.2011.06.001
[15633] SMOL^KIN V. F., SHARKOV E. V., LOKHOV K. I., KAPITONOV I. N., SERGEEV S. A.: GENESIS OF HIGH-MAGNESIUM VOLCANIC ROCKS OF THE PALEOPROTEROZOIC VETRENNYI BELT (EASTERN KARELIA): EVIDENCE FROM THE STUDY OF U-PB AND LU-HF SYSTEMS IN ZIRCONS DOKL. EARTH SCI. 439 [2011] 1093-1098 doi: 10.1134/S1028334X1108006X
[15647] ZHANG YUANYUAN, DOSTAL J., ZHAO ZEHUI, LIU CHANG, GUO ZHAOJIE: GEOCHRONOLOGY, GEOCHEMISTRY AND PETROGENESIS OF MAFIC AND ULTRAMAFIC ROCKS FROM SOUTHERN BEISHAN AREA, NW CHINA: IMPLICATIONS FOR CRUST-MANTLE INTERACTION GONDWANA RES. 20 [2011] 816-830 doi: 10.1016/j.gr.2011.03.008
[15648] KIM SUNG WON, KWON SANGHOON, SANTOSH M., WILLIAMS I. S., YI KEEWOOK: A PALEOZOIC SUBDUCTION COMPLEX IN KOREA: SHRIMP ZIRCON U-PB AGES AND TECTONIC IMPLICATIONS GONDWANA RES. 20 [2011] 890-903 doi: 10.1016/j.gr.2011.05.004
[15653] GENG HONGYAN, SUN MIN, YUAN CHAO, ZHAO GUOCHUN, XIAO WENJIAO: GEOCHEMICAL AND GEOCHRONOLOGICAL STUDY OF EARLY CARBONIFEROUS VOLCANIC ROCKS FROM THE WEST JUNGGAR: PETROGENESIS AND TECTONIC IMPLICATIONS J. ASIAN EARTH SCI. 42 [2011] 854-866 doi: 10.1016/j.jseaes.2011.01.006
[15655] WANG YUJING, YUAN CHAO, LONG XIAOPING, SUN MIN, XIAO WENJIAO, ZHAO GUOCHUN, CAI KEDA, JIANG YINGDE: GEOCHEMISTRY, ZIRCON U-PB AGES AND HF ISOTOPES OF THE PALEOZOIC VOLCANIC ROCKS IN THE NORTHWESTERN CHINESE ALTAI: PETROGENESIS AND TECTONIC IMPLICATIONS J. ASIAN EARTH SCI. 42 [2011] 969-985 doi: 10.1016/j.jseaes.2010.11.005
[15665] SMYTH H. R., CROWLEY Q. G., HALL R., KINNY P. D., HAMILTON P. J., SCHMIDT D. N.: A TOBA-SCALE ERUPTION IN THE EARLY MIOCENE: THE SEMILIR ERUPTION, EAST JAVA, INDONESIA LITHOS 126 [2011] 198-211 doi: 10.1016/j.lithos.2011.07.010
[15690] COLER D. G., WORTMAN G. L., SAMSON S. D., HIBBARD J. P., STERN RICHARD: U-PB GEOCHRONOLOGIC, ND ISOTOPIC, AND GEOCHEMICAL EVIDENCE FOR THE CORRELATION OF THE CHOPAWAMSIC AND MILTON TERRANES, PIEDMONT ZONE, SOUTHERN APPALACHIAN OROGEN J. GEOL. 108 [2000] 363-380 doi: 10.1086/314411
[15691] MCCLELLAN E. A., STELTENPOHL M. G., THOMAS C., MILLER C. F.: ISOTOPIC AGE CONSTRAINTS AND METAMORPHIC HISTORY OF THE TALLADEGA BELT: NEW EVIDENCE FOR TIMING OF ARC MAGMATISM AND TERRANE EMPLACEMENT ALONG THE SOUTHERN LAURENTIAN MARGIN J. GEOL. 115 [2007] 541-561 doi: 10.1086/519777
[15721] QIU XIAO-FEI, LING WEN-LI, LIU XIAO-MING, KUSKY T. M., BERKANA W., ZHANG YING-HUA, GAO YONG-JUAN, LU SHAN-SONG, KUANG HUA, LIU CHENG-XIN: DETRITAL ZIRCON U-PB DATING, HF ISOTOPES AND WHOLE-ROCK GEOCHEMISTRY FROM THE SONGSHAN GROUP IN THE DENGFENG COMPLEX: CONSTRAINTS ON THE TECTONIC EVOLUTION OF THE TRANS-NORTH CHINA OROGEN PREC. RESEARCH 191 [2011] 101-119 doi: 10.1016/j.precamres.2011.0…
[15725] ZHANG CHUAN-HENG, GAO LINZHI, WU ZHENJIE, SHI XIAOYING, YAN QUANREN, LI DAJIAN: SHRIMP U-PB ZIRCON AGE OF TUFF FROM THE KUNYANG GROUP IN CENTRAL YUNNAN: EVIDENCE FOR GRENVILLIAN OROGENY IN SOUTH CHINA CHIN. SCI. BULL. 52 [2007] 1517-1525 doi: 10.1007/s11434-007-0225-x
[15730] COLOMBINI L. L., MILLER C. F., GUALDA G. A. R., WOODEN J. L., ODIN G. E.: SPHENE AND ZIRCON IN THE HIGHLAND RANGE VOLCANIC SEQUENCE (MIOCENE, SOUTHERN NEVADA, USA): ELEMENTAL PARTITIONING, PHASE RELATIONS, AND INFLUENCE ON EVOLUTION OF SILICIC MAGMA MINERAL. PETROL. 102 [2011] 29-50 doi: 10.1007/s00710-011-0177-3
[15731] CARLEY T. L., MILLER C. F., WOODEN J. L., BINDEMAN I. N., BARTH A. P.: ZIRCON FROM HISTORIC ERUPTIONS IN ICELAND: RECONSTRUCTING STORAGE AND EVOLUTION OF SILICIC MAGMAS MINERAL. PETROL. 102 [2011] 135-161 doi: 10.1007/s00710-011-0169-3
[15736] WANG BAI-QIU, ZHOU MEI-FU, LI JIANWEI, YAN DAN-PING: LATE TRIASSIC PORPHYRITIC INTRUSIONS AND ASSOCIATED VOLCANIC ROCKS FROM THE SHANGRI-LA REGION, YIDUN TERRANE, EASTERN TIBETAN PLATEAU: ADAKITIC MAGMATISM AND PORPHYRY COPPER MINERALIZATION LITHOS 127 [2011] 24-38 doi: 10.1016/j.lithos.2011.07.028
[15737] XIE GUIQING, MAO JINGWEN, LI XIONGWEI, CHAO DUAN, LEI YAO: LATE MESOZOIC BIMODAL VOLCANIC ROCKS IN THE JINNIU BASIN, MIDDLE-LOWER YANGTZE RIVER BELT (YRB), EAST CHINA: AGE, PETROGENESIS AND TECTONIC IMPLICATIONS LITHOS 127 [2011] 144-164 GeoReM-id: 6348 doi: 10.1016/j.lithos.2011.08.012
[15747] SCHMITT A. K., DANISIK M., EVANS N. J., SIEBEL W., KIEMELE E., AYDIN F., HARVEY J. C.: ACIG諰 RHYOLITE FIELD, CENTRAL ANATOLIA (PART 1): HIGH-RESOLUTION DATING OF ERUPTION EPISODES AND ZIRCON GROWTH RATES CONTRIB. MINERAL. PETROL. 162 [2011] 1215-1231 doi: 10.1007/s00410-011-0648-x
[15748] SIEBEL W., SCHMITT A. K., KIEMELE E., DANISIK M., AYDIN F.: ACIG諰 RHYOLITE FIELD, CENTRAL ANATOLIA (PART II): GEOCHEMICAL AND ISOTOPIC (SR-ND-PB, D18O) CONSTRAINTS ON VOLCANISM INVOLVING TWO HIGH-SILICA RHYOLITE SUITES CONTRIB. MINERAL. PETROL. 162 [2011] 1233-1247 GeoReM-id: 6162 doi: 10.1007/s00410-011-0651-2
[15766] CHEN XIJIE, SHU LIANGSHU, SANTOSH M.: LATE PALEOZOIC POST-COLLISIONAL MAGMATISM IN THE EASTERN TIANSHAN BELT, NORTHWEST CHINA: NEW INSIGHTS FROM GEOCHEMISTRY, GEOCHRONOLOGY AND PETROLOGY OF BIMODAL VOLCANIC ROCKS LITHOS 127 [2011] 581-598 doi: 10.1016/j.lithos.2011.06.008
[15772] BACHMANN O., DUNGAN M. A., BUSSY F.: INSIGHTS INTO SHALLOW MAGMATIC PROCESSES IN LARGE SILICIC MAGMA BODIES: THE TRACE ELEMENT RECORD IN THE FISH CANYON MAGMA BODY, COLORADO CONTRIB. MINERAL. PETROL. 149 [2005] 338-349 doi: 10.1007/s00410-005-0653-z
[15773] ZHOU TAOFA, FAN YU, LU SANMING, SHANG SHIGUI, COOKE D. R., MEFFRE S. J., ZHAO GUOCHUN: GEOCHRONOLOGY OF THE VOLCANIC ROCKS IN THE LU-ZONG BASIN AND ITS SIGNIFICANCE SCI. CHINA SER. D EARTH SCI. 51 [2008] 1470-1482 doi: 10.1007/s11430-008-0111-7
[15774] ZHANG QI, JIAN PING, LIU DUNYI, WANG YUANLONG, QIAN QING, WANG YAN, XUE HUAIMIN: SHRIMP DATING OF VOLCANIC ROCKS FROM NINGWU AREA AND ITS GEOLOGICAL IMPLICATIONS SCI. CHINA SER. D EARTH SCI. 46 [2003] 830-837 doi: 10.1007/BF02879526
[15778] TANG MING, WANG XIAOLEI, XU XISHENG, ZHU CHENG, CHENG TAO, YU YAO: NEOPROTEROZOIC SUBDUCTED MATERIALS IN THE GENERATION OF MESOZOIC LUZONG VOLCANIC ROCKS: EVIDENCE FROM APATITE GEOCHEMISTRY AND HF-ND ISOTOPIC DECOUPLING GONDWANA RES. 21 [2012] 266-280 doi: 10.1016/j.gr.2011.05.009
[15787] DUCASSOU C., POUJOL M., HALLOT E., BRUGUIER O., BALLEVRE M.: PETROLOGY AND GEOCHRONOLOGY OF THE HIGH-K CALC-ALKALINE MESANGER MAGMATISM (ARMORICAN MASSIF, FRANCE): A CA. 320 MA OLD VOLCANO-PLUTONIC ASSOCIATION BULL. SOC. GEOL. FRANCE 182 [2011] 467-477 doi: 10.2113/gssgfbull.182.6.467
[15797] LIU SHEN, HU RUIZHONG, GAO SHAN, FENG CAIXIA, COULSON I. M., FENG GUANGYING, QI YOU-QIANG, YANG YUHONG, YANG CHAOGUI, TANG LIANG: U-PB ZIRCON AGE, GEOCHEMICAL AND SR-ND ISOTOPIC DATA AS CONSTRAINTS ON THE PETROGENESIS AND EMPLACEMENT TIME OF ANDESITES FROM GERZE, SOUTHERN QIANGTANG BLOCK, NORTHERN TIBET J. ASIAN EARTH SCI. 45 [2012] 150-161 doi: 10.1016/j.jseaes.2011.09.025
[15798] STELTEN M. E., COOPER KARI M.: CONSTRAINTS ON THE NATURE OF THE SUBVOLCANIC RESERVOIR AT SOUTH SISTER VOLCANO, OREGON FROM U-SERIES DATING COMBINED WITH SUB-CRYSTAL TRACE-ELEMENT ANALYSIS OF PLAGIOCLASE AND ZIRCON EARTH PLANET. SCI. LETT. 313-314 [2012] 1-11 GeoReM-id: 6517 doi: 10.1016/j.epsl.2011.10.035
[15808] AKAL C., CANDAN O., KORALAY O. E., OBERH腘SLI R. E., CHEN FUKUN, PRELEVIC D.: EARLY TRIASSIC POTASSIC VOLCANISM IN THE AFYON ZONE OF THE ANATOLIDES/TURKEY: IMPLICATIONS FOR THE RIFTING OF THE NEO-TETHYS INT. J. EARTH SCI. (GEOL. RUNDSCHAU) 101 [2012] 177-194 doi: 10.1007/s00531-011-0654-2
[15832] JANIKIAN L., DE ALMEIDA R. P., SANTOS FRAGOSO-CESAR A. R., TEIXEIRA DE SOUZA MARTINS V., DANTAS E. L., TROHVER E., MCREATH I., SOUZA D^AGRELLA-FILHO M.: AGES (U-PB SHRIMP AND LA ICPMS) AND STRATIGRAPHIC EVOLUTION OF THE NEOPROTEROZOIC VOLCANO-SEDIMENTARY SUCCESSIONS FROM THE EXTENSIONAL CAMAQU?BASIN, SOUTHERN BRAZIL GONDWANA RES. 21 [2012] 466-482 doi: 10.1016/j.gr.2011.04.010
[15847] AYDAR E., SCHMITT A. K., CUBUKCU H. E., AKIN L., ERSOY O., SEN E., DUNCAN R. A., ATICI G.: CORRELATION OF IGNIMBRITES IN THE CENTRAL ANATOLIAN VOLCANIC PROVINCE USING ZIRCON AND PLAGIOCLASE AGES AND ZIRCON COMPOSITIONS J. VOLCANOL. GEOTHERM. RES. 213-214 [2012] 83-97 doi: 10.1016/j.jvolgeores.2011.11.005
[15881] YUAN FENG, ZHOU TAOFA, FAN YU, ZHANG LEJUN: LA-ICPMS U-PB AGES OF ZIRCONS FROM MESOZOIC VOLCANIC ROCKS AND THEIR SIGNIFICANCE IN FANCHANG BASIN, ANHUI PROVINCE, CHINA ACTA PETROL. SINICA (YANSHI-XUEBAO) 26 [2010] 2805-2817
[15888] YAN JUN, LIU HAIQUAN, SONG CHUANZHONG, XU XISHENG, AN YA-JUN, LIU JIA, DAI LI-QUN: ZIRCON U-PB GEOCHRONOLOGY OF THE VOLCANIC ROCKS FROM FANCHANG-NINGWU VOLCANIC BASINS IN THE LOWER YANGTZE REGION AND ITS GEOLOGICAL IMPLICATIONS CHIN. SCI. BULL. 54 [2009] 2895-2904 doi: 10.1007/S11434-009-0110-X
[15889] AKININ V. V., KHANCHUK A. I.: THE OKHOTSK-CHUKOTKA VOLCANOGENIC BELT: AGE REVISION BASED ON NEW 40AR-39AR AND U-PB ISOTOPE DATA DOKL. EARTH SCI. 405 [2005] 1131-1135
[15900] DUNNING G. R., KEAN B. F., THURLOW J. G., SWINDEN H. S.: GEOCHRONOLOGY OF THE BUCHANS, ROBERTS ARM, AND VICTORIA LAKE GROUPS AND MANSFIELD COVE COMPLEX, NEWFOUNDLAND CAN. J. EARTH SCI. 24 [1987] 1175-1184 doi: 10.1139/e87-113
[15907] FAN HONG-HAI, WANG DEZI, SHEN WEIZHOU, LIU CHANGSHI, WANG XIANG, LING HONGFEI: FORMATION AGE OF THE INTERMEDIATE-BASIC DIKES AND VOLCANIC-INTRUSIVE COMPLEX IN XIANGSHAN, JIANGXI PROVINCE GEOL. REV. (DIZHI-LUNPING) 51 [2005] 86-91
[15915] CUCCINIELLO C., MELLUSO L., MORRA V., STOREY M., ROCCO I., FRANCIOSI L., GRIFA C., PETRONE C. M., VINCENT M.: NEW 40AR-39AR AGES AND PETROGENESIS OF THE MASSIF D^AMBRE VOLCANO, NORTHERN MADAGASCAR SPEC. PAP. GEOL. SOC. AM. 478 [2011] 257-281 doi: 10.1130/2011.2478(14)
[15918] HOU KEJUN, YUAN SHUNDA: ZIRCON U-PB AGE AND HF ISOTOPIC COMPOSITION OF THE VOLCANIC AND SUB-VOLCANIC ROCKS IN THE NINGWU BASIN AND THEIR GEOLOGICAL IMPLICATIONS ACTA PETROL. SINICA (YANSHI-XUEBAO) 26 [2010] 888-902
[15946] PAQUETTE J.-L., LE PENNEC J.-L.: 3.8 GA ZIRCONS SAMPLED BY NEOGENE IGNIMBRITE ERUPTIONS IN CENTRAL ANATOLIA GEOLOGY 40 [2012] 239-242 doi: 10.1130/G32472.1
[15963] LAI SHAOCONG, QIN JIANGFENG, LI YONGFEI, LI SANZHONG, SANTOSH M.: PERMIAN HIGH TI/Y BASALTS FROM THE EASTERN PART OF THE EMEISHAN LARGE IGNEOUS PROVINCE, SOUTHWESTERN CHINA: PETROGENESIS AND TECTONIC IMPLICATIONS J. ASIAN EARTH SCI. 47 [2012] 216-230 doi: 10.1016/j.jseaes.2011.07.010
[15964] ZHANG YANBIN, ZHAI MINGGUO, HOU QUAN-LIN, LI TIE-SHENG, LIU FU, HU BO: LATE CRETACEOUS VOLCANIC ROCKS AND ASSOCIATED GRANITES IN GYEONGSANG BASIN, SE KOREA: THEIR CHRONOLOGICAL AGES AND TECTONIC IMPLICATIONS FOR CRATONIC DESTRUCTION OF THE NORTH CHINA CRATON J. ASIAN EARTH SCI. 47 [2012] 252-264 doi: 10.1016/j.jseaes.2011.12.011
[15975] BAILIE R. H., RAJESH H. M., GUTZMER J.: BIMODAL VOLCANISM AT THE WESTERN MARGIN OF THE KAAPVAAL CRATON IN THE AFTERMATH OF COLLISIONAL EVENTS DURING THE NAMAQUA-NATAL OROGENY: THE KORAS GROUP, SOUTH AFRICA PREC. RESEARCH 200-203 [2012] 163-183 doi: 10.1016/j.precamres.2012.01.017
[15976] SVENSEN H., CORFU F., POLTEAU S., HAMMER O., PLANKE S.: RAPID MAGMA EMPLACEMENT IN THE KAROO LARGE IGNEOUS PROVINCE EARTH PLANET. SCI. LETT. 325-326 [2012] 1-9 doi: 10.1016/j.epsl.2012.01.015
[15977] ASHCHEPKOV I. V., ROTMAN A. Y., SOMOV S. V., AFANASIEV V. P., DOWNES H., LOGVINOVA A. M., NOSSYKO S., SHIMUPI J., PALESSKII S. V., KHMELNIKOVA O. S., VLADYKIN N. V.: COMPOSITION AND THERMAL STRUCTURE OF THE LITHOSPHERIC MANTLE BENEATH KIMBERLITE PIPES FROM THE CATOCA CLUSTER, ANGOLA TECTONOPHYSICS 530-531 [2012] 128-151 doi: 10.1016/j.tecto.2011.12.007
[15996] ZHANG DAYU, ZHOU TAOFA, YUAN FENG, JOWITT S. M., FAN YU, LIU SHUAI: SOURCE, EVOLUTION AND EMPLACEMENT OF PERMIAN TARIM BASALTS: EVIDENCE FROM U-PB DATING, SR-ND-PB-HF ISOTOPE SYSTEMATICS AND WHOLE ROCK GEOCHEMISTRY OF BASALTS FROM THE KEPING AREA, XINJIANG UYGUR AUTONOMOUS REGION, NORTHWEST CHINA J. ASIAN EARTH SCI. 49 [2012] 175-190 doi: 10.1016/j.jseaes.2011.10.018
[16000] SHEN PING, SHEN YUANCHAO, LI XIAN-HUA, PAN HONGDI, ZHU HEPING, MENG LEI, DAI HUAWU: NORTHWESTERN JUNGGAR BASIN, XIEMISITAI MOUNTAINS, CHINA: A GEOCHEMICAL AND GEOCHRONOLOGICAL APPROACH LITHOS 140-141 [2012] 103-118 GeoReM-id: 6530 doi: 10.1016/j.lithos.2012.02.004
[16001] TIKHOMIROV P. L., KALININA E. A., MORIGUTI T., MAKISHIMA A., KOBAYASHI K., CHEREPANOVA I. YU., NAKAMURA E.: THE CRETACEOUS OKHOTSKCHUKOTKA VOLCANIC BELT (NE RUSSIA): GEOLOGY, GEOCHRONOLOGY, MAGMA OUTPUT RATES, AND IMPLICATIONS ON THE GENESIS OF SILICIC LIPS J. VOLCANOL. GEOTHERM. RES. 221-222 [2012] 14-32 doi: 10.1016/j.jvolgeores.2011.12.011
[16003] LIU SHEN, HU RUIZHONG, GAO SHAN, FENG CAIXIA, COULSON I. M., FENG GUANGYING, QI YOU-QIANG, YANG YUHONG, YANG CHAOGUI, TANG LIANG: U-PB ZIRCON AGE, GEOCHEMICAL AND SR-ND ISOTOPIC DATA AS CONSTRAINTS ON THE PETROGENESIS AND EMPLACEMENT TIME OF THE PRECAMBRIAN MAFIC DYKE SWARMS IN THE NORTH CHINA CRATON (NCC) LITHOS 140-141 [2012] 38-52 GeoReM-id: 6525 doi: 10.1016/j.lithos.2012.01.002
[16011] BALLEVRE M., FOURCADE S., CAPDEVILA R., PEUCAT J. J., COCHERIE A., FANNING C. M.: GEOCHRONOLOGY AND GEOCHEMISTRY OF ORDOVICIAN FELSIC VOLCANISM IN THE SOUTHERN ARMORICAN MASSIF (VARISCAN BELT, FRANCE): IMPLICATIONS FOR THE BREAKUP OF GONDWANA GONDWANA RES. 21 [2012] 1019-1036 doi: 10.1016/j.gr.2011.07.030
[16019] WELIN E.: THE DEPOSITIONAL EVOLUTION OF THE SVECOFENNIAN SUPRACRUSTAL SEQUENCE IN FINLAND AND SWEDEN PREC. RESEARCH 35 [1987] 95-113 doi: 10.1016/0301-9268(87)90047-7
[16044] DOROSHKEVICH A. G., RIPP G. S., SERGEEV S. A.: U-PB (SHRIMP-II) ISOTOPE DATING OF ZIRCONS FROM ALKALI ROCKS OF VITIM PROVINCE, WEST TRANSBAIKALIA DOKL. EARTH SCI. 442 [2012] 297-301 doi: 10.1134/S1028334X12030038
[16045] TANG GONG-JIAN, WYMAN D. A., WANG QIANG, LI JIE, BAKER P. E., ZHAO ZHEN-HUA, SUN WEI-DONG: ASTHENOSPHERE-LITHOSPHERE INTERACTION TRIGGERED BY A SLAB WINDOW DURING RIDGE SUBDUCTION: TRACE ELEMENT AND SR-ND-HF-OS ISOTOPIC EVIDENCE FROM LATE CARBONIFEROUS THOLEIITES IN THE WESTERN JUNGGAR AREA (NW CHINA) EARTH PLANET. SCI. LETT. 329-330 [2012] 84-96 doi: 10.1016/j.epsl.2012.02.009
[16055] XU BUTAI, QIU YUSHUANG: A ISOTOPE GEOCHRONOLOGY STUDY OF SHANGSHU FORMATION IN NORTHWESTERN ZHEJIANG PROVINCE ACTA GEOSCIENTIA SINICA (DIQIU-XUEBAO) 15 [1994] 51-59
[16062] BE^ERI-SHLEVIN Y., EYAL M., EYAL Y., WHITEHOUSE M. J., LITVINOVSKY B. A.: THE SA^AL VOLCANO-SEDIMENTARY COMPLEX (SINAI, EGYPT): A LATEST MESOPROTEROZOIC VOLCANIC ARC IN THE NORTHERN ARABIAN NUBIAN SHIELD GEOLOGY 40 [2012] 403-406 doi: 10.1130/G32788.1
[16097] WADE C. E., REID A. J., WINGATE M. T. D., JAGODZINSKI E. A., BAROVICH K. M.: GEOCHEMISTRY AND GEOCHRONOLOGY OF THE C. 1585 MA BENAGERIE VOLCANIC SUITE, SOUTHERN AUSTRALIA: RELATIONSHIP TO THE GAWLER RANGE VOLCANICS AND IMPLICATIONS FOR THE PETROGENESIS OF A MESOPROTEROZOIC SILICIC LARGE IGNEOUS PROVINCE PREC. RESEARCH 206-207 [2012] 17-35 doi: 10.1016/j.precamres.2012.02.020
[16101] XU HAIJIN, MA CHANGQIAN, ZHANG JUNFENG: GENERATION OF EARLY CRETACEOUS HIGH-MG ADAKITIC HOST AND ENCLAVES BY MAGMA MIXING, DABIE OROGEN, EASTERN CHINA LITHOS 142-143 [2012] 182-200 doi: 10.1016/j.lithos.2012.03.004
[16104] SCHMITT A. K., GROVE M., HARRISON T. MARK, LOVERA O. M., HULEN J. B., WALTERS M.: THE GEYSERS - COBB MOUNTAIN MAGMA SYSTEM, CALIFORNIA (PART 1): U-PB ZIRCON AGES OF VOLCANIC ROCKS, CONDITIONS OF ZIRCON CRYSTALLIZATION AND MAGMA RESIDENCE TIMES GEOCHIM. COSMOCHIM. ACTA 67 [2003] 3423-3442 doi: 10.1016/S0016-7037(03)00140-6
[16157] TIEPOLO M., LANGONE A., MORISHITA T., YUHARA M.: ON THE RECYCLING OF AMPHIBOLE-RICH ULTRAMAFIC INTRUSIVE ROCKS IN THE ARC CRUST: EVIDENCE FROM SHIKANOSHIMA ISLAND (KYUSHU, JAPAN) J. PETROL. 53 [2012] 1255-1285 doi: 10.1093/petrology/egs016
[16158] SZILAS K., HOFFMANN J. E., SCHERSTEN A., ROSING M. T., WINDLEY B. F., KOKFELT T. F., KEULEN N., VAN HINSBERG V., NAERAA T., FREI R., M躈KER C.: COMPLEX CALC-ALKALINE VOLCANISM RECORDED IN MESOARCHAEAN SUPRACRUSTAL BELTS NORTH OF FREDERIKSHAB ISBLINK, SOUTHERN WEST GREENLAND: IMPLICATIONS FOR SUBDUCTION ZONE PROCESSES IN THE EARLY EARTH PREC. RESEARCH 208-211 [2012] 90-123 doi: 10.1016/j.pr…
[16160] LV BIN, ZHAI MINGGUO, LI TIE-SHENG, PENG PENG: ZIRCON U-PB AGES AND GEOCHEMISTRY OF THE QINGLONG VOLCANO-SEDIMENTARY ROCK SERIES IN EASTERN HEBEI: IMPLICATION FOR ~2500 MA INTRA-CONTINENTAL RIFTING IN THE NORTH CHINA CRATON PREC. RESEARCH 208-211 [2012] 145-160 GeoReM-id: 6797 doi: 10.1016/j.precamres.2012.04.002
[16162] ROBLES-CRUZ S. E., ESCAYOLA M., JACKSON S., GALI S., PERVOV V. A., WATANGUA M., GONCALVES A. O., MELGAREJO J. C.: U-PB SHRIMP GEOCHRONOLOGY OF ZIRCON FROM THE CATOCA KIMBERLITE, ANGOLA: IMPLICATIONS FOR DIAMOND EXPLORATION CHEM. GEOL. 310-311 [2012] 137-147 doi: 10.1016/j.chemgeo.2012.04.001
[16176] SCHERER E. E., CAMERON K. L., JOHNSON CLARK M., BEARD B. L., BAROVICH K. M., COLLERSON K. D.: LU-HF GEOCHRONOLOGY APPLIED TO DATING CENOZOIC EVENTS AFFECTING LOWER CRUSTAL XENOLITHS FROM KILBOURNE HOLE, NEW MEXICO CHEM. GEOL. 142 [1997] 63-78 doi: 10.1016/S0009-2541(97)00076-4
[16179] METZ J. M., MAHOOD G. A.: DEVELOPMENT OF THE LONG VALLEY, CALIFORNIA, MAGMA CHAMBER RECORDED IN PRECALDERA RHYOLITE LAVAS OF GLASS MOUNTAIN CONTRIB. MINERAL. PETROL. 106 [1991] 379-397 doi: 10.1007/BF00324565
[16185] GUO XIANQING, ZHEN YAN, WANG ZONGQI, WANG TAO, HOU KEJUN, FU CHANGLEI, LI JILIANG: MIDDLE TRIASSIC ARC MAGMATISM ALONG THE NORTHEASTERN MARGIN OF THE TIBET: U-PB AND LU-HF ZIRCON CHARACTERIZATION OF THE GANGCHA COMPLEX IN THE WEST QINLING TERRANE, CENTRAL CHINA J. GEOL. SOC. LONDON 169 [2012] 327-336 doi: 10.1144/0016-76492011-083
[16187] YANG WU-BIN, NIU HE-CAI, SHAN QIANG, LUO YONG, SUN WEI-DONG, LI CONG-YING, LI NING-BO, YU XUE-YUAN: LATE PALEOZOIC CALC-ALKALINE TO SHOSHONITIC MAGMATISM AND ITS GEODYNAMIC IMPLICATIONS, YUXIMOLEGAI AREA, WESTERN TIANSHAN, XINJIANG GONDWANA RES. 20 [2012] 325-340 doi: 10.1016/j.gr.2011.10.008
[16188] GAO YONGFENG, SANTOSH M., HOU ZENGQIAN, WEI RUIHUA, MA GUOXI, CHEN ZHIKUAN, WU JINLUAN: HIGH SR/Y MAGMAS GENERATED THROUGH CRYSTAL FRACTIONATION: EVIDENCE FROM MESOZOIC VOLCANIC ROCKS IN THE NORTHERN TAIHANG OROGEN, NORTH CHINA CRATON GONDWANA RES. 20 [2012] 152-168 doi: 10.1016/j.gr.2011.11.002
[16189] SHELLNUTT J. G., DENYSZYN S. W., MUNDIL R.: PRECISE AGE DETERMINATION OF MAFIC AND FELSIC INTRUSIVE ROCKS FROM THE PERMIAN EMEISHAN LARGE IGNEOUS PROVINCE (SW CHINA) GONDWANA RES. 20 [2012] 118-126 doi: 10.1016/j.gr.2011.10.009
[16190] DHARMA RAO C. V., SANTOSH M., KIM SUNG WON: CRYOGENIAN VOLCANIC ARC IN THE NW INDIAN SHIELD: ZIRCON SHRIMP U-PB GEOCHRONOLOGY OF FELSIC TUFFS AND IMPLICATIONS FOR GONDWANA ASSEMBLY GONDWANA RES. 20 [2012] 36-53 doi: 10.1016/j.gr.2011.10.014
[16204] SKUBLOV S. G., NIKITINA L. P., MARIN YU. B., LEVSKII L. K., GUSEVA N. S.: U-PB AGE AND GEOCHEMISTRY OF ZIRCONS FROM XENOLITHS OF THE V. GRIB KIMBERLITIC PIPE, ARKHANGELSK DIAMOND PROVINCE DOKL. EARTH SCI. 444 [2012] 595-600 doi: 10.1134/S1028334X12050066
[16205] DAI JIN-GEN, WANG CHENG-SHAN, LI YA-LIN: RELICTS OF THE EARLY CRETACEOUS SEAMOUNTS IN THE CENTRAL-WESTERN YARLUNG ZANGBO SUTURE ZONE, SOUTHERN TIBET J. ASIAN EARTH SCI. 53 [2012] 25-37 doi: 10.1016/j.jseaes.2011.12.024
[16225] ZI JIANWEI, CAWOOD P. A., FAN WEI-MING, WANG YUE-JUN, TOHVER E., MCCUAIG T. C., PENG TOUPING: TRIASSIC COLLISION IN THE PALEO-TETHYS OCEAN CONSTRAINED BY VOLCANIC ACTIVITY IN SW CHINA LITHOS 144-145 [2012] 145-160 GeoReM-id: 6541 doi: 10.1016/j.lithos.2012.04.020
[16241] EYUBOGLU Y., SANTOSH M., YI KEEWOOK, BEKTAS O., KWON SANGHOON: DISCOVERY OF MIOCENE ADAKITIC DACITE FROM THE EASTERN PONTIDES BELT (NE TURKEY) AND A REVISED GEODYNAMIC MODEL FOR THE LATE CENOZOIC EVOLUTION OF THE EASTERN MEDITERRANEAN REGION LITHOS 146-147 [2012] 218-232 doi: 10.1016/j.lithos.2012.04.034
[16243] WATTS K. E., BINDEMAN I. N., SCHMITT A. K.: CRYSTAL SCALE ANATOMY OF A DYING SUPERVOLCANO: AN ISOTOPE AND GEOCHRONOLOGY STUDY OF INDIVIDUAL PHENOCRYSTS FROM VOLUMINOUS RHYOLITES OF THE YELLOWSTONE CALDERA CONTRIB. MINERAL. PETROL. 164 [2012] 45-67 doi: 10.1007/s00410-012-0724-x
[16285] MAO QIOGUI, XIAO WENJIAO, FANG TONGHUI, WANG JINGBIN, HAN CHUNMING, SUN MIN, YUAN CHAO: LATE ORDOVICIAN TO EARLY DEVONIAN ADAKITES AND NB-ENRICHED BASALTS IN THE LIUYUAN AREA, BEISHAN, NW CHINA: IMPLICATIONS FOR EARLY PALEOZOIC SLAB-MELTING AND CRUSTAL GROWTH IN THE SOUTHERN ALTAIDS GONDWANA RES. 22 [2012] 534-553 doi: 10.1016/j.gr.2011.06.006
[16288] DODGE F. C. W., CALK L. C., KISTLER R. W.: LOWER CRUSTAL XENOLITHS, CHINESE PEAK LAVA FLOW, CENTRAL SIERRA NEVADA J. PETROL. 27 [1986] 1277-1304 doi: 10.1093/petrology/27.6.1277
[16369] NEYMARK L. A., LAPIN A. M., YAKOVLEVA S. Z., SRYVTSEV N. A., BULDYGEROV V. V.: NEW DATA ON THE AGE OF THE AKITAN SERIES OF THE BAIKAL-PATOM REGION BASED ON THE RESULTS OF U-PB DATING OF ZIRCONS DOKL. AKAD. NAUK SSSR 320 [1991] 182-186
[16379] ZHANG WAN-LIANG, LI ZI-YING: SINGLE-ZIRCON U-PB AGE OF RHYODACITE FROM XIANGSHAN AREA AND ITS GEOLOGICAL IMPLICATIONS ACTA PETROL. MINERAL. (YANSHI-KUANGWUXUE-ZAZHI) 26 [2007] 21-26
[16383] DAVIS A. S., PICKTHORN L.-B. G., VALLIER T. L., MARLOW M. S.: PETROLOGY AND AGE OF VOLCANIC-ARC ROCKS FROM THE CONTINENTAL MARGIN OF THE BERING SEA: IMPLICATIONS FOR EARLY EOCENE RELOCATION OF PLATE BOUNDARIES CAN. J. EARTH SCI. 26 [1989] 1474-1490 doi: 10.1139/e89-125
[16390] PEUCAT J. J., MASCARENHAS J. F., BARBOSA J. S. F., DE SOUZA S., MARINHO M. M., FANNING C. M., LEITE C. M. M.: 3.3 GA SHRIMP U-PB ZIRCON AGE OF A FELSIC METAVOLCANIC ROCK FROM THE MUNDO NOVO GREENSTONE BELT IN THE SAO FRANCISCO CRATON, BAHIA (NE BRAZIL) J. S. AMER. EARTH SCI. 15 [2002] 363-373 doi: 10.1016/S0895-9811(02)00044-5
[16399] HONEGGER K., DIETRICH V. J., FRANK W., GANSSER A., TH諲I M., TROMMSDORFF V.: MAGMATISM AND METAMORPHISM IN THE LADAKH HIMALAYAS (THE INDUS-TSANGPO SUTURE ZONE) EARTH PLANET. SCI. LETT. 60 [1982] 253-292 doi: 10.1016/0012-821X(82)90007-3
[16405] MCDERMID I. R. C., AITCHISON J. C., DAVIS A. M., HARRISON T. MARK, GROVE M.: THE ZEDONG TERRANE: A LATE JURASSIC INTRA-OCEANIC MAGMATIC ARC WITHIN THE YARLUNG-TSANGPO SUTURE ZONE, SOUTHEASTERN TIBET CHEM. GEOL. 187 [2002] 267-277 doi: 10.1016/S0009-2541(02)00040-2
[16410] NIKITINA L. P., MARIN YU. B., SKUBLOV S. G., KOROLEV N. M., SALTYKOVA A. K., ZINCHENKO V. N., CHISSUPA H. M.: U-PB AGE AND GEOCHEMISTRY OF ZIRCON FROM MANTLE XENOLITHS OF THE KATOKA AND KAT-115 KIMBERLITIC PIPES (REPUBLIC OF ANGOLA) DOKL. EARTH SCI. 445 [2012] 840-844 doi: 10.1134/S1028334X12070069
[16412] NOZHKIN A. D., KACHEVSKII L. K., DMITRIEVA N. V.: LATE NEOPROTEROZOIC METARHYOLITE-BASALT ASSOCIATION OF THE GLUSHIKHA TROUGH (YENISEI RIDGE): NEW DATA ON THE PETROGEOCHEMICAL COMPOSITION, AGE, AND CONDITIONS OF FORMATION DOKL. EARTH SCI. 445 [2012] 910-915 doi: 10.1134/S1028334X12070276
[16415] WANG GUO-GUANG, NI PEI, ZHAO KUI-DONG, WANG XIAOLEI, LIU JI-QIANG, JIANG SHAO-YONG, CHEN HUI: PETROGENESIS OF THE MIDDLE JURASSIC YINSHAN VOLCANIC-INTRUSIVE COMPLEX, SE CHINA: IMPLICATIONS FOR TECTONIC EVOLUTION AND CU-AU MINERALIZATION LITHOS 150 [2012] 135-154 GeoReM-id: 6568 doi: 10.1016/j.lithos.2012.05.030
[16418] SU YUPING, ZHENG JIAN-PING, GRIFFIN W. L., ZHAO JUN-HONG, TANG HUAYUN, MA QIANG, LIN XIANGYANG: GEOCHEMISTRY AND GEOCHRONOLOGY OF CARBONIFEROUS VOLCANIC ROCKS IN THE EASTERN JUNGGAR TERRANE, NW CHINA: IMPLICATION FOR A TECTONIC TRANSITION GONDWANA RES. 22 [2012] 1009-1029 doi: 10.1016/j.gr.2012.01.004
[16419] YANG XIAO-FA, HE DENG-FA, WANG QINGCHEN, TANG YONG: TECTONOSTRATIGRAPHIC EVOLUTION OF THE CARBONIFEROUS ARC-RELATED BASIN IN THE EAST JUNGGAR BASIN, NORTHWEST CHINA: INSIGHTS INTO ITS LINK WITH THE SUBDUCTION PROCESS GONDWANA RES. 22 [2012] 1030-1046 doi: 10.1016/j.gr.2012.02.009
[16423] HEUBERGER S., SCHALTEGGER U., BURG J.-P., VILLA I. M., FRANK M., DAWOOD H., HUSSAIN S. S., ZANCHI A.: AGE AND ISOTOPIC CONSTRAINTS ON MAGMATISM ALONG THE KARAKORAM-KOHISTAN SUTURE ZONE, NW PAKISTAN: EVIDENCE FOR SUBDUCTION AND CONTINUED CONVERGENCE AFTER INDIA-ASIA COLLISION SWISS J. GEOSCI. 100 [2007] 85-107 doi: 10.1007/s00015-007-1203-7
[16432] WANG QING-HAI, YANG DE-BIN, XU WEN-LIANG: NEOPROTEROZOIC BASIC MAGMATISM IN THE SOUTHEAST MARGIN OF NORTH CHINA CRATON: EVIDENCE FROM WHOLE-ROCK GEOCHEMISTRY, U-PB AND HF ISOTOPIC STUDY OF ZIRCONS FROM DIABASE SWARMS IN THE XUZHOU-HUAIBEI AREA OF CHINA SCI. CHINA EARTH SCI. 55 [2012] 1461-1479 doi: 10.1007/s11430-011-4237-7
[16437] YANG WEI, ZHANG HONG-FU: ZIRCON GEOCHRONOLOGY AND HF ISOTOPIC COMPOSITION OF MESOZOIC MAGMATIC ROCKS FROM CHIZHOU, THE LOWER YANGTZE REGION: CONSTRAINTS ON THEIR RELATIONSHIP WITH CU-AU MINERALIZATION LITHOS 150 [2012] 37-48 GeoReM-id: 6573 doi: 10.1016/j.lithos.2012.06.026
[16438] GUO FENG, FAN WEI-MING, LI CHAOWEN, ZHAO LIANG, LI HONGXIA, YANG JINHUI: MULTI-STAGE CRUST-MANTLE INTERACTION IN SE CHINA: TEMPORAL, THERMAL AND COMPOSITIONAL CONSTRAINTS FROM THE MESOZOIC FELSIC VOLCANIC ROCKS IN EASTERN GUANGDONG-FUJIAN PROVINCES LITHOS 150 [2012] 62-84 doi: 10.1016/j.lithos.2011.12.009
[16446] MUELLER W. U., FRIEDMAN R., DAIGNEAULT R., MOORE L., MORTENSEN J. K.: TIMING AND CHARACTERISTICS OF THE ARCHEAN SUBAQUEOUS BLAKE RIVER MEGACALDERA COMPLEX, ABITIBI GREENSTONE BELT, CANADA PREC. RESEARCH 214-215 [2012] 1-27 doi: 10.1016/j.precamres.2012.02.003
[16469] SCHALTEGGER U., ZEILINGER G., FRANK M., BURG J.-P.: MULTIPLE MANTLE SOURCES DURING ISLAND ARC MAGMATISM: U-PB AND HF ISOTOPIC EVIDENCE FROM THE KOHISTAN ARC COMPLEX, PAKISTAN TERRA NOVA 14 [2002] 461-468 doi: 10.1046/j.1365-3121.2002.00432.x
[16474] COSTI H. T., DALL^AGNOL R., MOURA C. A. V.: GEOLOGY AND PB-PB GEOCHRONOLOGY OF PALEOPROTEROZOIC VOLCANIC AND GRANITIC ROCKS OF PITINGA PROVINCE, AMAZONIAN CRATON, NORTHERN BRAZIL INT. GEOL. REV. 42 [2000] 832-849 doi: 10.1080/00206810009465114
[16477] FERRON J. M. T. M., NETO A. C. B., DE LIMA E. F., COSTI H. T., MOURA C. A. V., PRADO M., PIEROSAN R., GALARZA M. A.: GEOLOGY AND PB-PB GEOCHRONOLOGY OF PALEOPROTEROZOIC ACID TO INTERMEDIATE GRANITIC AND VOLCANIC ROCKS OF THE PITINGA PROVINCE, AMAZON CRATER REV. BRAS. GEOCIENC. 36 [2006] 499-512
[16483] GRIFFIN W. L., NIKOLIC N., O^REILLY S. Y., PEARSON N. J.: COUPLING, DECOUPLING AND METASOMATISM: EVOLUTION OF CRUST-MANTLE RELATIONSHIPS BENEATH NW SPITSBERGEN LITHOS 149 [2012] 115-135 doi: 10.1016/j.lithos.2012.03.003
[16485] MA QIANG, ZHENG JIAN-PING, GRIFFIN B. J., ZHANG MING, TANG HUAYUN, SU YUPING, PING XIANQUAN: TRIASSIC ADAKITIC" ROCKS IN AN EXTENSIONAL SETTING (NORTH CHINA): MELTS FROM THE CRATONIC LOWER CRUST LITHOS 149 [2012] 159-173 GeoReM-id: 6576 doi: 10.1016/j.lithos.2012.04.017"
[16493] LAMARAO C. N., DALL^AGNOL R., LAFON J.-M., LIMA E. F.: GEOLOGY, GEOCHEMISTRY, AND PB-PB ZIRCON GEOCHRONOLOGY OF THE PALEOPROTEROZOIC MAGMATISM OF VILA RIOZINHO, TAPAJ覵 GOLD PROVINCE, AMAZONIAN CRATON, BRAZIL PREC. RESEARCH 119 [2002] 189-223 doi: 10.1016/S0301-9268(02)00123-7
[16506] KNITTEL U.: 83 MA RHYOLITE FROM MINDORO - EVIDENCE FOR LATE YANSHANIAN MAGMATISM IN THE PALAWAN CONTINENTAL TERRANE (PHILIPPINES) THE ISLAND ARC 20 [2011] 138-146 doi: 10.1111/j.1440-1738.2010.00744.x
[16513] LIU YONG-SHENG, WANG XIAOHONG, WANG DONGBING, HE DETAO, ZONG KEQING, GAO CHANGGUI, HU ZHAOCHU, GONG HUJUN: TRIASSIC HIGH-MG ADAKITIC ANDESITES FROM LINXI, INNER MONGOLIA: INSIGHTS INTO THE FATE OF THE PALEO-ASIAN OCEAN CRUST AND FOSSIL SLAB-DERIVED MELT-PERIDOTITE INTERACTION CHEM. GEOL. 328 [2012] 89-108 GeoReM-id: 6737 doi: 10.1016/j.chemgeo.2012.03.019
[16517] BADREDINOV Z. G., TARARIN I. A., MARKOVSKII B. A., SLYADNEV B. I., AKININ V. V., EVSEEV G. N., NOZDRACHEV E. A.: METAVOLCANICS OF WESTERN KAMCHATKA: FIRST DATA ON THE SHRIMP U - PB ZIRCON AGE DOKL. EARTH SCI. 445 [2012] 951-955 doi: 10.1134/S1028334X12080119
[16521] WAN YUSHENG, HO KUNG-SUAN, LIU DUNYI, ZHOU HONGYING, DOMG CHUNYAN, MA MINGZHU: MICRO-SCALE HETEROGENEITY OF ANDESITE FROM CHILUNGSHAN, NORTHERN TAIWAN: EVIDENCE FROM MELT INCLUSIONS, GEOCHRONOLOGY AND HF-O ISOTOPES OF ZIRCONS CHEM. GEOL. 328 [2012] 244-258 GeoReM-id: 6741 doi: 10.1016/j.chemgeo.2011.11.025
[16522] XIA XIAOHONG, SONG SHUGUANG, NIU YAOLING: THOLEIITE-BONINITE TERRANE IN THE NORTH QILIAN SUTURE ZONE: IMPLICATIONS FOR SUBDUCTION INITIATION AND BACK-ARC BASIN DEVELOPMENT CHEM. GEOL. 328 [2012] 259-277 doi: 10.1016/j.chemgeo.2011.12.001
[16525] ZHU DI-CHENG, ZHAO ZHIDAN, NIU YAOLING, DILEK Y., WANG QING, JI WENHUA, DONG GUOCHEN, SUI QING-LIN, LIU YONG-SHENG, YUAN HONG-LING, MO XUANXUE: CAMBRIAN BIMODAL VOLCANISM IN THE LHASA TERRANE, SOUTHERN TIBET: RECORD OF AN EARLY PALEOZOIC ANDEAN-TYPE MAGMATIC ARC IN THE AUSTRALIAN PROTO-TETHYAN MARGIN CHEM. GEOL. 328 [2012] 290-308 GeoReM-id: 6748 doi: 10.1016/j.chemgeo.2011.12.024
[16557] SEVERS M. J., ZHENG JIAN-PING, GRIFFIN W. L., TANG HUAYUN, O^REILLY S. Y., LIN XIANGYANG: ZIRCON U-PB AND HF ISOTOPES OF VOLCANIC ROCKS FROM THE BATAMAYINEISHAN FORMATION IN THE EASTERN JUNGGAR BASIN CHIN. SCI. BULL. 55 [2010] 4150-4161 doi: 10.1007/S11434-010-4151-Y
[16562] TAN JIAYI, WU RUNJIANG, ZHANG YUANYUAN, WANG SHUFANG, GUO ZHAOJIE: CHARACTERISTICS AND GEOCHRONOLOGY OF VOLCANIC ROCKS OF BATAMAYINEISHAN FORMATION IN KALAMAILY, EASTERN JUNGGAR, XINJIANG ACTA PETROL. SINICA (YANSHI-XUEBAO) 25 [2009] 539-546
[16563] ZHANG YUANYUAN, CHEN SHI, GUO ZHAOJIE, FANG SHIHU: ZIRCON SHRIMP U-PB DATING OF THE LATEST PALEOZOIC VOLCANIC ROCKS IN ZHAHEBA AREA, EASTERN JUNGGAR AND ITS GEOLOGICAL IMPLICATIONS ACTA PETROL. SINICA (YANSHI-XUEBAO) 25 [2009] 506-514
[16578] ZHENG JIAN-PING, GRIFFIN W. L., O^REILLY S. Y., ZHANG MING, PEARSON N. J.: ZIRCONS IN MANTLE XENOLITHS RECORD THE TRIASSIC YANGTZE-NORTH CHINA CONTINENTAL COLLISION EARTH PLANET. SCI. LETT. 247 [2006] 130-142 doi: 10.1016/j.epsl.2006.05.011
[16581] GRIFFIN W. L., PEARSON N. J., BELOUSOVA E. A., JACKSON S. E., VAN ACHTERBERGH E., O^REILLY S. Y., SHEE S. R.: THE HF ISOTOPE COMPOSITION OF CRATONIC MANTLE: LAM-MC-ICPMS ANALYSIS OF ZIRCON MEGACRYSTS IN KIMBERLITES GEOCHIM. COSMOCHIM. ACTA 64 [2000] 133-147 GeoReM-id: 1986 doi: 10.1016/S0016-7037(99)00343-9
[16585] SANTOS J. O. S., HARTMANN L. A., MCNAUGHTON N. J., FLETCHER I. R.: TIMING OF MAFIC MAGMATISM IN THE TAPAJ覵 PROVINCE (BRAZIL) AND IMPLICATIONS FOR THE EVOLUTION OF THE AMAZON CRATON: EVIDENCE FROM BADDELEYITE AND ZIRCON U-PB SHRIMP GEOCHRONOLOGY J. S. AMER. EARTH SCI. 15 [2002] 409-429 doi: 10.1016/S0895-9811(02)00061-5
[16600] RILEY T. R., FLOWERDEW M. J., WHITEHOUSE M. J.: CHRONO- AND LITHOSTRATIGRAPHY OF A MESOZOIC-TERTIARY FORE- TO INTRA-ARC BASIN: ADELAIDE ISLAND, ANTARCTIC PENINSULA GEOL. MAG. 149 [2012] 768-782 doi: 10.1017/S0016756811001002
[16606] WANG CHRISTINA YAN, ZHANG QI, QIAN QING, ZHOU MEI-FU: GEOCHEMISTRY OF THE EARLY PALEOZOIC BAIYIN VOLCANIC ROCKS (NW CHINA): IMPLICATIONS FOR THE TECTONIC EVOLUTION OF THE NORTH QILIAN OROGENIC BELT J. GEOL. 113 [2005] 83-94 doi: 10.1086/425970
[16647] HEAMAN L. M., CREASER R. A., COOKENBOO H., CHACKO T. C.: MULTI-STAGE MODIFICATION OF THE NORTHERN SLAVE MANTLE LITHOSPHERE: EVIDENCE FROM ZIRCON- AND DIAMOND-BEARING ECLOGITE XENOLITHS ENTRAINED IN JERICHO KIMBERLITE, CANADA J. PETROL. 47 [2006] 821-858 doi: 10.1093/petrology/egi097
[16692] VALLEY J. W., KINNY P. D., SCHULZE D. J., SPICUZZA M. J.: ZIRCON MEGACRYSTS FROM KIMBERLITE: OXYGEN ISOTOPE VARIABILITY AMONG MANTLE MELTS CONTRIB. MINERAL. PETROL. 133 [1998] 1-11 GeoReM-id: 1571 doi: 10.1007/s004100050432
[16740] ZIMMERER M. J., MCINTOSH W. C.: AN INVESTIGATION OF CALDERA-FORMING MAGMA CHAMBERS USING THE TIMING OF IGNIMBRITE ERUPTIONS AND PLUTON EMPLACEMENT AT THE MT. AETNA CALDERA COMPLEX J. VOLCANOL. GEOTHERM. RES. 245-246 [2012] 128-148 doi: 10.1016/j.jvolgeores.2012.08.007
[16772] LIU SHUWEN, ZHANG JIAN, LI QIUGEN, ZHANG LIFEI, WANG WEI, YANG PENGTAO: GEOCHEMISTRY AND U-PB ZIRCON AGES OF METAMORPHIC VOLCANIC ROCKS OF THE PALEOPROTEROZOIC L躄IANG COMPLEX AND CONSTRAINTS ON THE EVOLUTION OF THE TRANS-NORTH CHINA OROGEN, NORTH CHINA CRATON PREC. RESEARCH 222-223 [2012] 173-190 doi: 10.1016/j.precamres.2011.07.006
[16778] WANG XIAOLEI, SHU LIANGSHU, XING GUANGFU, ZHOU JINCHENG, TANG MING, SHU XU-JIE, QI LIANG, HU YAN-HUA: POST-OROGENIC EXTENSION IN THE EASTERN PART OF THE JIANGNAN OROGEN: EVIDENCE FROM CA 800-760 MA VOLCANIC ROCKS PREC. RESEARCH 222-223 [2012] 404-423 doi: 10.1016/j.precamres.2011.07.003
[16781] WANG XIAOLEI, SHU XU-JIE, XU XISHENG, TANG MING, GASCHNIG R. M.: PETROGENESIS OF THE EARLY CRETACEOUS ADAKITE-LIKE PORPHYRIES AND ASSOCIATED BASALTIC ANDESITES IN THE EASTERN JIANGNAN OROGEN, SOUTHERN CHINA J. ASIAN EARTH SCI. 61 [2012] 243-256 doi: 10.1016/j.jseaes.2012.10.017
[16790] KITAJIMA K., USHIKUBO T., KITA N. T., MARUYAMA S., VALLEY J. W.: RELATIVE RETENTION OF TRACE ELEMENT AND OXYGEN ISOTOPE RATIOS IN ZIRCON FROM ARCHEAN RHYOLITE, PANORAMA FORMATION, NORTH POLE DOME, PILBARA CRATON, WESTERN AUSTRALIA CHEM. GEOL. 332-333 [2012] 102-115 GeoReM-id: 6773 doi: 10.1016/j.chemgeo.2012.09.019
[16792] XU HAIJIN, MA CHANGQIAN, SONG YANRU, ZHANG JUNFENG, YE KAI: EARLY CRETACEOUS INTERMEDIATE-MAFIC DYKES IN THE DABIE OROGEN, EASTERN CHINA: PETROGENESIS AND IMPLICATIONS FOR CRUST-MANTLE INTERACTION LITHOS 154 [2012] 83-99 doi: 10.1016/j.lithos.2012.06.030
[16793] YAO WEI-HUA, LI ZHENG-XIANG, LI WU-XIAN, WANG XUAN-CE, LI XIAN-HUA, YANG JINHUI: POST-KINEMATIC LITHOSPHERIC DELAMINATION OF THE WUYI-YUNKAI OROGEN IN SOUTH CHINA: EVIDENCE FROM CA. 435 MA HIGH-MG BASALTS LITHOS 154 [2012] 115-129 doi: 10.1016/j.lithos.2012.06.033
[16795] MOGHAZI A.-K. M., ALI K. A., WILDE S. A., ZHOU QIN, ANDERSEN T., ANDRESEN A., ABU EL-ENEN M. M., STERN R. J.: GEOCHEMISTRY, GEOCHRONOLOGY, AND SR-ND ISOTOPES OF THE LATE NEOPROTEROZOIC WADI KID VOLCANO-SEDIMENTARY ROCKS, SOUTHERN SINAI, EGYPT: IMPLICATIONS FOR TECTONIC SETTING AND CRUSTAL EVOLUTION LITHOS 154 [2012] 147-165 GeoReM-id: 6658 doi: 10.1016/j.lithos.2012.07.003
[16796] LIU LEI, XU XISHENG, ZOU HAIBO: EPISODIC ERUPTIONS OF THE LATE MESOZOIC VOLCANIC SEQUENCES IN SOUTHEASTERN ZHEJIANG, SE CHINA: PETROGENESIS AND IMPLICATIONS FOR THE GEODYNAMICS OF PALEO-PACIFIC SUBDUCTION LITHOS 154 [2012] 166-180 doi: 10.1016/j.lithos.2012.07.002
[16823] CHEN CHENG-HONG, TAN LI-PING, TIEN RONG-LI, CHUNG SAN-HSIUNG, LIU TSUNG-KWEI: FISSION TRACK AGE DATING IF IGNEOUS ROCKS AND SILICIFIED SANDSTONES FROM THE CHILUNG VOLCANO GROUP, NORTHERN TAIWAN: IMPLICATION OF MINERALIZATION EVENTS OF THE CHINKUASHIN GOLD-COPPER DEPOSITS J. GEOL. SOC. CHINA 36 [1993] 157-174
[16915] LIU YONG-QING, JI QIANG, JIANG XIAO-JUN, KUANG HONG-WEI, JI SHU^AN, GAO LIAN-FENG, ZHANG ZHEN-GUO, PENG NAN, YUAN CHONG-XI, WANG XU-RI, XU HUAN: U-PB ZIRCON AGES OF EARLY CRETACEOUS VOLCANIC ROCKS IN THE TETHYAN HIMALAYA AT YANGZUOYONG CO LAKE, NAGARZE, SOUTHERN TIBET, AND IMPLICATIONS FOR THE JURASSIC/CRETACEOUS BOUNDARY CRETACEOUS RES. 40 [2013] 90-101 doi: 10.1016/j.cretres.2012.05.010
[16926] MEFFRE S. J., FALLOON T. J., CRAWFORD T. J., HOERNLE K. A., HAUFF F., DUNCAN R. A., BLOOMER S. H., WRIGHT D. J.: BASALTS ERUPTED ALONG THE TONGAN FORE ARC DURING SUBDUCTION INITIATION: EVIDENCE FROM GEOCHRONOLOGY OF DREDGED ROCKS FROM THE TONGA FORE ARC AND TRENCH GEOCHEMISTRY GEOPHYSICS GEOSYSTEMS 13 [2012] doi: 10.1029/2012GC004335
[16936] AKININ V. V., ANDRONIKOV A. V., MUKASA S. B., MILLER E. L.: CRETACEOUS LOWER CRUST OF THE CONTINENTAL MARGINS OF THE NORTHERN PACIFIC: PETROLOGICAL AND GEOCHRONOLOGICAL DATA ON LOWER TO MIDDLE CRUSTAL XENOLITHS PETROLOGY 21 [2013] 28-65 doi: 10.1134/S0869591113010013
[16946] BUCHAN K. L., MORTENSEN J. K., CARD K. D.: NORTHEAST-TRENDING EARLY PROTEROZOIC DYKES OF SOUTHERN SUPERIOR PROVINCE: MULTIPLE EPISODES OF EMPLACEMENT RECOGNIZED FROM INTEGRATED PALEOMAGNETISM AND U-PB GEOCHRONOLOGY CAN. J. EARTH SCI. 30 [1993] 1286-1296 doi: 10.1139/e93-110
[16948] HALLS H. C., HEAMAN L. M.: THE PALEOMAGNETIC SIGNIFICANCE OF NEW U-PB AGE DATA FROM THE MOLSON DYKE SWARM, CAUCHON LAKE AREA, MANITOBA CAN. J. EARTH SCI. 37 [2000] 957-966 doi: 10.1139/cjes-37-6-957
[16949] BUCHAN K. L., HALLS H. C., MORTENSEN J. K.: PALEOMAGNETISM, U-PB GEOCHRONOLOGY, AND GEOCHEMISTRY OF MARATHON DYKES, SUPERIOR PROVINCE, AND COMPARISON WITH THE FORT FRANCES SWARM CAN. J. EARTH SCI. 33 [1996] 1583-1595 doi: 10.1139/e96-120
[16961] LAFLAMME C., SYLVESTER P. J., HINCHEY A. M., DAVIS W. J.: U-PB AGE AND HF-ISOTOPE GEOCHEMISTRY OF ZIRCON FROM FELSIC VOLCANIC ROCKS OF THE PALEOPROTEROZOIC AILLIK GROUP, MAKKOVIK PROVINCE, LABRADOR PREC. RESEARCH 224 [2013] 129-142 GeoReM-id: 7643 doi: 10.1016/j.precamres.2012.09.005
[16963] WANG WEI, YANG ENXIU, ZHAI MINGGUO, WANG S., SANTOSH M., DU LILIN, XIE H. Q., LV BIN, WAN YUSHENG: GEOCHEMISTRY OF ~2.7 GA BASALTS FROM TAISHAN AREA: CONSTRAINTS ON THE EVOLUTION OF EARLY NEOARCHEAN GRANITE-GREENSTONE BELT IN WESTERN SHANDONG PROVINCE, CHINA PREC. RESEARCH 224 [2013] 94-109 GeoReM-id: 7642 doi: 10.1016/j.precamres.2012.09.009
[16965] STERN C. R., MUKASA S. B., FUENZALIDA R.: AGE AND PETROGENESIS OF THE SARMIENTO OPHIOLITE COMPLEX OF SOUTHERN CHILE J. S. AMER. EARTH SCI. 5 [1992] 47-69 doi: 10.1016/0895-9811(92)90020-Y
[16999] LI YA-LIN, HE JUAN, WANG CHENG-SHAN, SANTOSH M., DAI JIN-GEN, ZHANG YU-XIU, WEI YUSHUAI, WANG JIANGANG: LATE CRETACEOUS K-RICH MAGMATISM IN CENTRAL TIBET: EVIDENCE FOR EARLY ELEVATION OF THE TIBETAN PLATEAU? LITHOS 160-161 [2013] 1-13 GeoReM-id: 7234 doi: 10.1016/j.lithos.2012.11.019
[17001] ZARTMAN R. E., KEMPTON P. D., PACES J. B., DOWNES H., WILLIAMS I. S., DOBOSI G., FUTA K.: LOWER-CRUSTAL XENOLITHS FROM JURASSIC KIMBERLITE DIATREMES, UPPER MICHIGAN (USA): EVIDENCE FOR PROTEROZOIC OROGENESIS AND PLUME MAGMATISM IN THE LOWER CRUST OF THE SOUTHERN SUPERIOR PROVINCE J. PETROL. 54 [2013] 575-608 GeoReM-id: 7600 doi: 10.1093/petrology/egs079
[17019] KITAJIMA K., HIRATA T., MARUYAMA S., YAMANASHI T., SANO Y., LIOU J. G.: U-PB ZIRCON GEOCHRONOLOGY USING LA-ICP-MS IN THE NORTH POLE DOME, PILBARA CRATON, WESTERN AUSTRALIA: A NEW TECTONIC GROWTH MODEL FOR THE ARCHEAN CHERT/GREENSTONE SUCCESSION INT. GEOL. REV. 50 [2008] 1-11 doi: 10.2747/0020-6814.50.1.1
[17026] LIU YI-CAN, WANG AN-DONG, LI SHYU, ROLFO M. F., LI YUAN, GROPPO C., GU XIAO-FENG, HOU ZHENHUI: COMPOSITION AND GEOCHRONOLOGY OF THE DEEP-SEATED XENOLITHS FROM THE SOUTHEASTERN MARGIN OF THE NORTH CHINA CRATON GONDWANA RES. 23 [2013] 1021-1039 doi: 10.1016/j.gr.2012.06.009
[17027] ZHAI QINGGUO, JAHN B.-M., SU LI, WANG JUN, MO XUANXUE, LEE HAO-YANG, WANG KUO-LUNG, TANG SUOHAN: TRIASSIC ARC MAGMATISM IN THE QIANGTANG AREA, NORTHERN TIBET: ZIRCON U-PB AGES, GEOCHEMICAL AND SR-ND-HF ISOTOPIC CHARACTERISTICS, AND TECTONIC IMPLICATIONS J. ASIAN EARTH SCI. 63 [2013] 162-178 doi: 10.1016/j.jseaes.2012.08.025
[17028] XIE ZHI, WANG B., CHEN JIANGFENG, QIAN HUI: THE GEOCHEMICAL CHARACTERISTICS OF METABASITES WITH A PSEUDO-PILLOW STRUCTURE FROM GANGHE, DABIE OROGEN, CHINA J. ASIAN EARTH SCI. 63 [2013] 151-161 doi: 10.1016/j.jseaes.2012.05.010
[17071] LAI SHAOCONG, QIN JIANGFENG: ADAKITIC ROCKS DERIVED FROM THE PARTIAL MELTING OF SUBDUCTED CONTINENTAL CRUST: EVIDENCE FROM THE EOCENE VOLCANIC ROCKS IN THE NORTHERN QIANGTANG BLOCK GONDWANA RES. 23 [2013] 812-824 doi: 10.1016/j.gr.2012.06.003
[17073] SZILAS K., VAN HINSBERG V., KISTERS A. F. M., HOFFMANN J. E., WINDLEY B. F., KOKFELT T. F., SCHERSTEN A., FREI R., ROSING M. T., M躈KER C.: REMNANTS OF ARC-RELATED MESOARCHAEAN OCEANIC CRUST IN THE TARTOQ GROUP OF SW GREENLAND GONDWANA RES. 23 [2013] 436-451 doi: 10.1016/j.gr.2011.11.006
[17088] VAZQUEZ J. A., LIDZBARSKI M. I.: HIGH-RESOLUTION TEPHROCHRONOLOGY OF THE WILSON CREEK FORMATION (MONO LAKE, CALIFORNIA) AND LASCHAMP EVENT USING 238U-230TH SIMS DATING OF ACCESSORY MINERAL RIMS EARTH PLANET. SCI. LETT. 357-358 [2012] 54-67 doi: 10.1016/j.epsl.2012.09.013
[17110] WANG QIANG, CHUNG SUN-LIN, LI XIAN-HUA, WYMAN D. A., LI ZHENG-XIANG, SUN WEI-DONG, QIU HUA-NING, LIU YONG-SHENG, ZHU YING-TANG: CRUSTAL MELTING AND FLOW BENEATH NORTHERN TIBET: EVIDENCE FROM MID-MIOCENE TO QUATERNARY STRONGLY PERALUMINOUS RHYOLITES IN THE SOUTHERN KUNLUN RANGE J. PETROL. 53 [2012] 2523-2566 GeoReM-id: 6971 doi: 10.1093/petrology/egs058
[17139] JAYANANDA M., PEUCAT J. J., CHARDON D., KRISHNA RAO B., FANNING C. M., CORFU F.: NEOARCHEAN GREENSTONE VOLCANISM AND CONTINENTAL GROWTH, DHARWAR CRATON, SOUTHERN INDIA: CONSTRAINTS FROM SIMS U-PB ZIRCON GEOCHRONOLOGY AND ND ISOTOPES PREC. RESEARCH 227 [2013] 55-76 doi: 10.1016/j.precamres.2012.05.002
[17157] HOFFMANN U., BREITKREUZ C., BREITER K., SERGEEV S. A., STANEK K. P., TICHOMIROWA M.: CARBONIFEROUS-PERMIAN VOLCANIC EVOLUTION IN CENTRAL EUROPE-U/PB AGES OF VOLCANIC ROCKS IN SAXONY (GERMANY) AND NORTHERN BOHEMIA (CZECH REPUBLIC) INT. J. EARTH SCI. (GEOL. RUNDSCHAU) 102 [2013] 73-99 doi: 10.1007/s00531-012-0791-2
[17160] KRASNOBAEV A. A., PUCHKOV V. N., KOZLOV V. I., SERGEEVA N. D., BUSHARINA S. V., LEPEKHINA E. N.: ZIRCONOLOGY OF NAVYSH VOLCANIC ROCKS OF THE AI SUITE AND THE PROBLEM OF THE AGE OF THE LOWER RIPHEAN BOUNDARY IN THE SOUTHERN URALS DOKL. EARTH SCI. 448 [2013] 185-190 doi: 10.1134/S1028334X13020050
[17173] PRENDERGAST M. D., WINGATE M. T. D.: ZIRCON GEOCHRONOLOGY OF LATE ARCHEAN KOMATIITIC SILLS AND THEIR FELSIC COUNTRY ROCKS, SOUTH-CENTRAL ZIMBABWE: A REVISED AGE FOR THE RELIANCE KOMATIITIC EVENT AND ITS IMPLICATIONS PREC. RESEARCH 229 [2013] 105-124 doi: 10.1016/j.precamres.2012.02.004
[17186] HOU TONG, ZHANG ZHAOCHONG, ENCARNACION J. P., SANTOSH M., SUN YA-LI: THE ROLE OF RECYCLED OCEANIC CRUST IN MAGMATISM AND METALLOGENY: OS-SR-ND ISOTOPES, U-PB GEOCHRONOLOGY AND GEOCHEMISTRY OF PICRITIC DYKES IN THE PANZHIHUA GIANT FE-TI OXIDE DEPOSIT, CENTRAL EMEISHAN LARGE IGNEOUS PROVINCE, SW CHINA CONTRIB. MINERAL. PETROL. 165 [2013] 805-822 doi: 10.1007/s00410-012-0836-3
[17187] ZHU ZHI-YONG, JIANG SHAO-YONG, LIU GUANG-XIN, ZHAO KUI-DONG: PRECISE DATING OF THE MIDDLE PERMIAN: ZIRCON U-PB GEOCHRONOLOGY FROM VOLCANIC ASH BEDS IN THE BASAL GUFENG FORMATION, YANGTZE REGION, SOUTH CHINA GONDWANA RES. 23 [2013] 1599-1606 doi: 10.1016/j.gr.2012.08.008
[17189] DIWU CHUNRONG, SUN YONG, WILDE S. A., WANG HONGLIANG, DONG ZENGCHAN, ZHANG HONG, WANG QIAN: NEW EVIDENCE FOR ~4.45 GA TERRESTRIAL CRUST FROM ZIRCON XENOCRYSTS IN ORDOVICIAN IGNIMBRITE IN THE NORTH QINLING OROGENIC BELT, CHINA GONDWANA RES. 23 [2013] 1484-1490 doi: 10.1016/j.gr.2013.01.001
[17198] WANG WEI, YANG ENXIU, WANG S., DU LILIN, XIE H. Q., DONG CHUNYAN, WAN YUSHENG: PETROGRAPHY OF THE METAMORPHIC PILLOW BASALT AND SHRIMP U-PB DATING OF ZIRCONS FROM THE INTRUDING TRONDHJEMITE IN ARCHEAN TAISHAN ^GROUP, WESTERN SHANDONG GEOL. REV. (DIZHI-LUNPING) 55 [2009] 737-744
[17208] SUI QING-LIN, WANG QING, ZHU DI-CHENG, ZHAO Z.-D., CHEN YUE, SANTOSH M., HU ZHAOCHU, YUAN HONG-LING, MO XUANXUE: COMPOSITIONAL DIVERSITY OF CA. 110 MA MAGMATISM IN THE NORTHERN LHASA TERRANE, TIBET: IMPLICATIONS FOR THE MAGMATIC ORIGIN AND CRUSTAL GROWTH IN A CONTINENT-CONTINENT COLLISION ZONE LITHOS 168-169 [2013] 144-159 GeoReM-id: 7248 doi: 10.1016/j.lithos.2013.01.012
[17209] CHEN XIJIE, SHU LIANGSHU, SANTOSH M., ZHAO XIXI: ISLAND ARC-TYPE BIMODAL MAGMATISM IN THE EASTERN TIANSHAN BELT, NORTHWEST CHINA: GEOCHEMISTRY, ZIRCON U-PB GEOCHRONOLOGY AND IMPLICATIONS FOR THE PALEOZOIC CRUSTAL EVOLUTION IN CENTRAL ASIA LITHOS 168-169 [2013] 48-66 GeoReM-id: 7266 doi: 10.1016/j.lithos.2012.10.006
[17221] MCLEOD C. L., DAVIDSON J. P., NOWELL G. M., DE SILVA S. L., SCHMITT A. K.: CHARACTERIZING THE CONTINENTAL BASEMENT OF THE CENTRAL ANDES: CONSTRAINTS FROM BOLIVIAN CRUSTAL XENOLITHS BULL. GEOL. SOC. AM. 125 [2013] 985-997 doi: 10.1130/B30721.1
[17231] XIE LEI, WANG RU-CHENG, CHEN JUN, ZHU JINCHU, ZHANG WENLAN, LU JIANJUN, ZHANG RONGQING: A TIN-MINERALIZED TOPAZ RHYOLITE DIKE WITH COEVAL TOPAZ GRANITE ENCLAVES AT QIGULING IN THE QITIANLING TIN DISTRICT, SOUTHERN CHINA LITHOS 170-171 [2013] 252-268 GeoReM-id: 7263 doi: 10.1016/j.lithos.2013.03.001
[17242] HUANG YU, ZHU DI-CHENG, ZHAO ZHIDAN, ZHANG LIANGLIANG, DEPAOLO D. J., HU ZHAOCHU, YUAN HONG-LING, MO XUANXUE: PETROGENESIS AND IMPLICATION OF THE ANDESITES AT ~113MA IN THE NAGQU REGION IN THE NORTHERN LHASA SUBTERRANE ACTA PETROL. SINICA (YANSHI-XUEBAO) 28 [2012] 1603-1614
[17243] CHEN YUE, ZHU DI-CHENG, ZHAO ZHIDAN, ZHANG LIANGLIANG, LIU MIN, YU FENG, GUAN QI, MO XUANXUE: GEOCHRONOLOGY, GEOCHEMISTRY AND PETROGENESIS OF THE BAMCO ANDESITES FROM THE NORTHERN GANGDESE, TIBET ACTA PETROL. SINICA (YANSHI-XUEBAO) 26 [2010] 2193-2206
[17256] 諾DAMAR S, BILLOR M. Z., SUNAL G., ESENLI F., RODEN M. F.: FIRST U-PB SHRIMP ZIRCON AND 40AR/39AR AGES OF METARHYOLITES FROM THE AFYON-BOLKARDAG ZONE, SW TURKEY: IMPLICATIONS FOR THE RIFTING AND CLOSURE OF THE NEO-TETHYS GONDWANA RES. 24 [2013] 377-391 doi: 10.1016/j.gr.2012.10.006
[17279] ZHANG LIANGLIANG, ZHU DI-CHENG, ZHAO ZHIDAN, DONG GUOCHEN, MO XUANXUE, GUAN QI, LIU MIN, LIU MEIHUA: PETROGENESIS OF MAGMATISM IN THE BAERDA REGION OF NORTHERN GANGDESE, TIBET: CONSTRAINTS FROM GEOCHEMISTRY, GEOCHRONOLOGY AND SR-ND-HF ISOTOPES ACTA PETROL. SINICA (YANSHI-XUEBAO) 26 [2010] 1871-1888
[17280] ESTRADA S., HENJES-KUNST F.: 40AR-39AR AND U-PB DATING OF CRETACEOUS CONTINENTAL RIFT-RELATED MAGMATISM ON THE NORTHEAST CANADIAN ARTIC MARGIN Z. DEUTSCH. GEOL. GES. 164 [2013] 107-130 doi: 10.1127/1860-1804/2013/0005
[17292] PAMUKCU A. S., CARLEY T. L., GUALDA G. A. R., MILLER C. F., FERGUSON C. A.: THE EVOLUTION OF THE PEACH SPRING GIANT MAGMA BODY: EVIDENCE FROM ACCESSORY MINERAL TEXTURES AND COMPOSITIONS, BULK PUMICE AND GLASS GEOCHEMISTRY, AND RHYOLITE-MELTS MODELING J. PETROL. 54 [2013] 1109-1148 GeoReM-id: 7465 doi: 10.1093/petrology/egt007
[17297] DONATTI-FILHO J. P., OLIVEIRA E. P., MCNAUGHTON N. J.: PROVENANCE OF ZIRCON XENOCRYSTS IN THE NEOPROTEROZOIC BRAUNA KIMBERLITE FIELD, SAO FRANCISCO CRATON, BRAZIL: EVIDENCE FOR A THICK PALAEOPROTEROZOIC LITHOSPHERE BENEATH THE SERRINHA BLOCK J. S. AMER. EARTH SCI. 45 [2013] 83-96 doi: 10.1016/j.jsames.2013.03.001
[17298] LARA M., CARDONA A., MONSALVE G., YARCE J., MONTES C., VALENCIA V. A., WEBER M. B. I., DE LA PARRA F., ESPITIA D., LOPEZ-MARTINEZ M.: MIDDLE MIOCENE NEAR TRENCH VOLCANISM IN NORTHERN COLOMBIA: A RECORD OF SLAB TEARING DUE TO THE SIMULTANEOUS SUBDUCTION OF THE CARIBBEAN PLATE UNDER SOUTH AND CENTRAL AMERICA? J. S. AMER. EARTH SCI. 45 [2013] 24-41 doi: 10.1016/j.jsames.2012.12.006
[17299] GUO ZHENGFU, WILSON M., ZHANG MAOLIANG, CHENG ZHIHUI, ZHANG LIHONG: POST-COLLISIONAL, K-RICH MAFIC MAGMATISM IN SOUTH TIBET: CONSTRAINTS ON INDIAN SLAB-TO-WEDGE TRANSPORT PROCESSES AND PLATEAU UPLIFT CONTRIB. MINERAL. PETROL. 165 [2013] 1311-1340 GeoReM-id: 7635 doi: 10.1007/s00410-013-0860-y
[17308] BARTON E. S., ALTERMANN W., WILLIAMS I. S., SMITH C. B.: U-PB ZIRCON AGE FOR A TUFF IN THE CAMPBELL GROUP, GRIQUALAND WEST SEQUENCE, SOUTH AFRICA: IMPLICATIONS FOR EARLY PROTEROZOIC ROCK ACCUMULATION RATES GEOLOGY 22 [1994] 343-346 doi: 10.1130/0091-7613(1994)022<0343:UPZAFA>2.3.CO;2
[17310] NJONFANG E., TCHONENG G. T., COZZUPOLI D., LUCCI F.: PETROGENESIS OF THE SABONGARI ALKALINE COMPLEX, CAMEROON LINE (CENTRAL AFRICA): PRELIMINARY PETROLOGICAL AND GEOCHEMICAL CONSTRAINTS J. AFR. EARTH SCI. 83 [2013] 25-54 doi: 10.1016/j.jafrearsci.2013.03.004
[17334] LI LONGMING, LIN SHOUFA, XING GUANGFU, DAVIS D. W., DAVIS W. J., XIAO WENJIAO, YIN CHANGQING: GEOCHEMISTRY AND TECTONIC IMPLICATIONS OF LATE MESOPROTEROZOIC ALKALINE BIMODAL VOLCANIC ROCKS FROM THE TIESHAJIE GROUP IN THE SOUTHEASTERN YANGTZE BLOCK, SOUTH CHINA PREC. RESEARCH 230 [2013] 179-192 doi: 10.1016/j.precamres.2013.02.004
[17335] LIU JINGBO, ZHANG LINGMIN: NEOPROTEROZOIC LOW TO NEGATIVE D18O VOLCANIC AND INTRUSIVE ROCKS IN THE QINLING MOUNTAINS AND THEIR GEOLOGICAL SIGNIFICANCE PREC. RESEARCH 230 [2013] 138-167 doi: 10.1016/j.precamres.2013.02.006
[17342] MILLS R. D., COLEMAN D. S.: TEMPORAL AND CHEMICAL CONNECTIONS BETWEEN PLUTONS AND IGNIMBRITES FROM THE MOUNT PRINCETON MAGMATIC CENTER CONTRIB. MINERAL. PETROL. 165 [2013] 961-980 doi: 10.1007/s00410-012-0843-4
[17346] DONSKAYA T. V., GLADKOCHUB D. P., MAZUKABZOV A. M., DE WAELE B., PRESNAYKOV S. L.: THE LATE TRIASSIC KATAEV VOLCANOPLUTONIC ASSOCIATION IN WESTERN TRANSBAIKALIA, A FRAGMENT OF THE ACTIVE CONTINENTAL MARGIN OF THE MONGOL-OKHOTSK OCEAN RUSS. GEOL. GEOPHYS. 53 [2012] 22-36 doi: 10.1016/j.rgg.2011.12.002
[17397] BATUMIKE J. M., O^REILLY S. Y., GRIFFIN W. L., BELOUSOVA E. A.: U-PB AND HF-ISOTOPE ANALYSES OF ZIRCON FROM THE KUNDELUNGU KIMBERLITES, D.R. CONGO: IMPLICATIONS FOR CRUSTAL EVOLUTION PREC. RESEARCH 156 [2007] 195-225 doi: 10.1016/j.precamres.2007.04.002
[17407] PIETRANIK A., SLODCZYK E., HAWKESWORTH C. J., BREITKREUZ C., STOREY C. D., WHITEHOUSE M. J., MILKE R.: HETEROGENEOUS ZIRCON CARGO IN VOLUMINOUS LATE PALEOZOIC RHYOLITES: HF, O ISOTOPE AND ZR/HF RECORDS OF PLUTONIC TO VOLCANIC MAGMA EVOLUTION J. PETROL. 54 [2013] 1483-1501 GeoReM-id: 7499 doi: 10.1093/petrology/egt019
[17408] WANG BAI-QIU, ZHOU MEI-FU, CHEN WEI TERRY, GAO JIANFENG, YAN DAN-PING: PETROGENESIS AND TECTONIC IMPLICATIONS OF THE TRIASSIC VOLCANIC ROCKS IN THE NORTHERN YIDUN TERRANE, EASTERN TIBET LITHOS 175-176 [2013] 285-301 doi: 10.1016/j.lithos.2013.05.013
[17416] SCH腞ER U., CORFU F., DEMAIFFE D.: U-PB AND LU-HF ISOTOPES IN BADDELEYITE AND ZIRCON MEGACRYSTS FROM THE MBUJI-MAYI KIMBERLITE: CONSTRAINTS ON THE SUBCONTINENTAL MANTLE CHEM. GEOL. 143 [1997] 1-16 doi: 10.1016/S0009-2541(97)00094-6
[17423] SUN CHEN-GUANG, ZHAO ZHIDAN, MO XUANXUE, ZHU DI-CHENG, DONG GUOCHEN, ZHOU SU, CHEN HAIHONG, XIE LIE-WEN, YANG YUE-HENG, SUN JIN-FENG, YU FENG: ENRICHED MANTLE SOURCE AND PETROGENESIS OF SAILIPU ULTRAPOTASSIC ROCKS IN SOUTHWESTERN TIBETAN PLATEAU: CONSTRAINTS FROM ZIRCON U-PB GEOCHRONOLOGY AND HF ISOTOPIC COMPOSITIONS ACTA PETROL. SINICA (YANSHI-XUEBAO) 24 [2008] 249-264
[17431] WEI LI, LIU YIQUN, DONG YUN-PENG, ZHOU XIAOHOU, ZHOU XIAOMING, LI HONG, FAN TINGTING, ZHOU DING-WU, XU XUE-YI, CHEN JUNLU: THE GEOCHEMICAL CHARACTERISTICS, GEOCHRONOLOGY AND TECTONIC SIGNIFICANCE OF THE CARBONIFEROUS VOLCANIC ROCKS OF THE SANTANGHU AREA IN NORTHEASTERN XINJIANG, CHINA SCI. CHINA EARTH SCI. 56 [2013] 1318-1333 doi: 10.1007/s11430-012-4483-3
[17445] TANG YAN-JIE, ZHANG HONG-FU, YING JI-FENG, SU BEN-XUN, LI XIAN-HUA, SANTOSH M.: RAPID ERUPTION OF THE NINGWU VOLCANICS IN EASTERN CHINA: RESPONSE TO CRETACEOUS SUBDUCTION OF THE PACIFIC PLATE GEOCHEMISTRY GEOPHYSICS GEOSYSTEMS 14 [2013] 1703-1721 GeoReM-id: 7707 doi: 10.1002/GGGE.20121
[17447] MUNOZ MARCIA, FARIAS M., CHARRIER R., FANNING C. M., POLVE M., DECKART K.: ISOTOPIC SHIFTS IN THE CENOZOIC ANDEAN ARC OF CENTRAL CHILE: RECORDS OF AN EVOLVING BASEMENT THROUGHOUT CORDILLERAN ARC MOUNTAIN BUILDING GEOLOGY 41 [2013] 931-934 doi: 10.1130/G34178.1
[17448] WOTZLAW J.-F., SCHALTEGGER U., FRICK D. A., DUNGAN M. A., GERDES A., G躈THER D.: TRACKING THE EVOLUTION OF LARGE-VOLUME SILICIC MAGMA RESERVOIRS FROM ASSEMBLY TO SUPERERUPTION GEOLOGY 41 [2013] 867-870 doi: 10.1130/G34366.1
[17449] STELTEN M. E., COOPER KARI M., VAZQUEZ J. A., REID M. R., BARFOD G. H., WIMPENNY J. B., YIN QING-ZHU: MAGMA MIXING AND THE GENERATION OF ISOTOPICALLY JUVENILE SILICIC MAGMA AT YELLOWSTONE CALDERA INFERRED FROM COUPLING 238U-230TH AGES WITH TRACE ELEMENTS AND HF AND O ISOTOPES IN ZIRCON AND PB ISOTOPES IN SANIDINE CONTRIB. MINERAL. PETROL. 166 [2013] 587-613 GeoReM-id: 7740 doi: 10.1007/s0…
[17461] GLADKOCHUB D. P., KOSTROVITSKY S. I., DONSKAYA T. V., DE WAELE B., MAZUKABZOV A. M.: AGE OF ZIRCON FROM DIAMOND-BEARING LAMPROITES OF THE EAST SAYAN AS AN INDICATOR OF KNOWN AND UNKNOWN ENDOGENOUS EVENTS IN THE SOUTH SIBERIAN CRATON DOKL. EARTH SCI. 450 [2013] 597-601 doi: 10.1134/S1028334X1306010X
[17462] ZHAO JUN-HONG, ZHOU MEI-FU: NEOPROTEROZOIC HIGH-MG BASALTS FORMED BY MELTING OF AMBIENT MANTLE IN SOUTH CHINA PREC. RESEARCH 233 [2013] 193-205 GeoReM-id: 7683 doi: 10.1016/j.precamres.2013.04.017
[17464] KETCHUM K. Y., HEAMAN L. M., BENNETT G., HUGHES D. J.: AGE, PETROGENESIS AND TECTONIC SETTING OF THE THESSALON VOLCANIC ROCKS, HURONIAN SUPERGROUP, CANADA PREC. RESEARCH 233 [2013] 144-172 GeoReM-id: 7685 doi: 10.1016/j.precamres.2013.04.009
[17466] GUO RONGRONG, LIU SHUWEN, SANTOSH M., LI QIUGEN, BAI XIANG, WANG WEI: GEOCHEMISTRY, ZIRCON U-PB GEOCHRONOLOGY AND LU-HF ISOTOPES OF METAVOLCANICS FROM EASTERN HEBEI REVEAL NEOARCHEAN SUBDUCTION TECTONICS IN THE NORTH CHINA CRATON GONDWANA RES. 24 [2013] 664-686 doi: 10.1016/j.gr.2012.12.025
[17467] CAI YA-CHUN, FAN HONG-RUI, SANTOSH M., LIU XUAN, HU FANG-FANG, YANG KUI-FENG, LAN TING-GUANG, YANG YUE-HENG, LIU YONG-SHENG: EVOLUTION OF THE LITHOSPHERIC MANTLE BENEATH THE SOUTHEASTERN NORTH CHINA CRATON: CONSTRAINTS FROM MAFIC DIKES IN THE JIAOBEI TERRAIN GONDWANA RES. 24 [2013] 601-621 doi: 10.1016/j.gr.2012.11.013
[17468] XU XING-WANG, JIANG NENG, LI XIAN-HUA, QU XUN, YANG YUE-HENG, MAO QIAN, WU QI, ZHANG YONG, DONG LIANHUI: TECTONIC EVOLUTION OF THE EAST JUNGGAR TERRANE: EVIDENCE FROM THE TAHEIR TECTONIC WINDOW, XINJIANG, CHINA GONDWANA RES. 24 [2013] 578-600 doi: 10.1016/j.gr.2012.11.007
[17469] HE DENG-FA, LI DI, FAN CHUN, YANG XIAO-FA: GEOCHRONOLOGY, GEOCHEMISTRY AND TECTONOSTRATIGRAPHY OF CARBONIFEROUS STRATA OF THE DEEPEST WELL MOSHEN-1 IN THE JUNGGAR BASIN, NORTHWEST CHINA: INSIGHTS INTO THE CONTINENTAL GROWTH OF CENTRAL ASIA GONDWANA RES. 24 [2013] 560-577 doi: 10.1016/j.gr.2012.10.015
[17512] NUTMAN A. P., KALSBEEK F., MARKER M., VAN GOOL J. A. M., BRIDGWATER D.: U-PB ZIRCON AGES OF KANG翸IUT DYKES AND DETRITAL ZIRCONS IN METASEDIMENTS IN THE PALEOPROTEROZOIC NAGSSUGTOQIDIAN OROGEN (WEST GREENLAND) CLUES TO THE PRE-COLLISIONAL HISTORY OF THE OROGEN PREC. RESEARCH 93 [1999] 87-104 doi: 10.1016/S0301-9268(98)00099-0
[17520] PAGE F. Z., FU BIN, KITA N. T., FOURNELLE J. H., SPICUZZA M. J., SCHULZE D. J., VILJOEN F., BASEI M. A. S., VALLEY J. W.: ZIRCONS FROM KIMBERLITE: NEW INSIGHTS FROM OXYGEN ISOTOPES, TRACE ELEMENTS, AND TI IN ZIRCON THERMOMETRY GEOCHIM. COSMOCHIM. ACTA 71 [2007] 3887-3903 GeoReM-id: 3186 doi: 10.1016/j.gca.2007.04.031
[17528] THE ALKALINE PLUTONIC COMPLEX OF THE UPPER RUVUBU (BURUNDI): GEOLOGY, AGE, ISOTOPIC GEOCHEMISTRY AND IMPLICATIONS FOR THE REGIONAL GEOLOGY OF THE WESTERN RIFT J. KLERKX, J. MICHOT (EDS.) | AFRICAN GEOLOGY | MUSEE ROYAL DE L^AFRIQUE CENTRALE, TERVUREN [1984] 91-114
[17586] CHUVASHOV B. I., BOCHKAREV V. S., SOBOLEV N. N., LARIONOV A. N.: NEW U-PB DATA ON THE AGE OF RHYOLITE FROM MIDDLE ZAURALYE: EVIDENCE FOR CHANGE OF CRUSTAL GEODYNAMIC REGIMES DOKL. EARTH SCI. 451 [2013] 775-778 doi: 10.1134/S1028334X13070222
[17605] BERNARD-GRIFFITHS J., PEUCAT J. J., FOURCADE S., KIENAST J.-R., OUZEGANE K.: ORIGIN AND EVOLUTION OF 2 GA OLD CARBONATITE COMPLEX (IHOUHAOUENE, AHAGGAR, ALGERIA): ND AND SR ISOTOPIC EVIDENCE CONTRIB. MINERAL. PETROL. 100 [1988] 339-348 doi: 10.1007/BF00379743
[17613] KR蹽ER J.C., ROMER R. L., K腗PF H.: LATE CRETACEOUS ULTRAMAFIC LAMPROPHYRES AND CARBONATITES FROM THE DELITZSCH COMPLEX, GERMANY CHEM. GEOL. 353 [2013] 140-150 GeoReM-id: 7561 doi: 10.1016/j.chemgeo.2012.09.026
[17622] KROMKHUN K., FODEN J. D., HORE S., BAINES G.: GEOCHRONOLOGY AND HF ISOTOPES OF THE BIMODAL MAFIC-FELSIC HIGH HEAT PRODUCING IGNEOUS SUITE FROM MT PAINTER PROVINCE, SOUTH AUSTRALIA GONDWANA RES. 24 [2013] 1067-1079 doi: 10.1016/J.GR.2013.01.011
[17625] LI XIAO-WEI, MO XUANXUE, YU XUEHUI, DING YI, HUANG XIONG-FEI, WEI PING, HE WEN-YAN: GEOCHRONOLOGICAL, GEOCHEMICAL AND SR-ND-HF ISOTOPIC CONSTRAINTS ON THE ORIGIN OF THE CRETACEOUS INTRAPLATE VOLCANISM IN WEST QINLING, CENTRAL CHINA: IMPLICATIONS FOR ASTHENOSPHERE-LITHOSPHERE INTERACTION LITHOS 177 [2013] 381-401 GeoReM-id: 7292 doi: 10.1016/J.LITHOS.2013.05.020
[17632] MANYA S.: GEOCHEMISTRY AND U-PB ZIRCON DATING OF THE HIGH-K CALC-ALKALINE BASALTIC ANDESITIC LAVAS FROM THE BUANJI GROUP, SOUTH-WESTERN TANZANIA J. AFR. EARTH SCI. 86 [2013] 107-118 doi: 10.1016/J.JAFREARSCI.2013.06.011
[17636] HOLM R. J., SPANDLER C. J., RICHARDS S. W.: MELANESIAN ARC FAR-FIELD RESPONSE TO COLLISION OF THE ONTONG JAVA PLATEAU: GEOCHRONOLOGY AND PETROGENESIS OF THE SIMUKU IGNEOUS COMPLEX, NEW BRITAIN, PAPUA NEW GUINEA TECTONOPHYSICS 603 [2013] 189-212 doi: 10.1016/J.TECTO.2013.05.029
[17637] ESTEBAN J. J., TUBIA J. M., CUEVAS J., SEWARD D., LARIONOV A. N., SERGEEV S. A., NAVARRO-VILA F.: INSIGHTS INTO EXTENSIONAL EVENTS IN THE BETIC CORDILLERAS, SOUTHERN SPAIN: NEW FISSION-TRACK AND U-PB SHRIMP ANALYSES TECTONOPHYSICS 603 [2013] 179-188 doi: 10.1016/J.TECTO.2013.05.027
[17639] YANG SHUI-YUAN, JIANG SHAO-YONG, ZHAO KUI-DONG, JIANG YAO-HUI: PETROGENESIS AND TECTONIC SIGNIFICANCE OF EARLY CRETACEOUS HIGH-ZR RHYOLITE IN THE DAZHOU URANIUM DISTRICT, GAN-HANG BELT, SOUTHEAST CHINA J. ASIAN EARTH SCI. 74 [2013] 303-315 doi: 10.1016/j.jseaes.2012.12.024
[17640] XU WEN-LIANG, PEI FU-PING, WANG FENG, MENG EN, JI WEI-QIANG, YANG DE-BIN, WANG WEI: SPATIAL-TEMPORAL RELATIONSHIPS OF MESOZOIC VOLCANIC ROCKS IN NE CHINA: CONSTRAINTS ON TECTONIC OVERPRINTING AND TRANSFORMATIONS BETWEEN MULTIPLE TECTONIC REGIMES J. ASIAN EARTH SCI. 74 [2013] 167-193 doi: 10.1016/j.jseaes.2013.04.003
[17641] TANG GONG-JIAN, WANG QIANG, WYMAN D. A., SUN MIN, ZHAO ZHEN-HUA, JIANG ZIQI: PETROGENESIS OF GOLD-MINERALIZED MAGMATIC ROCKS OF THE TAERBIEKE AREA, NORTHWESTERN TIANSHAN (WESTERN CHINA): CONSTRAINTS FROM GEOCHRONOLOGY, GEOCHEMISTRY AND SR-ND-PB-HF ISOTOPIC COMPOSITIONS J. ASIAN EARTH SCI. 74 [2013] 113-128 doi: 10.1016/j.jseaes.2013.03.022
[17671] CONTICELLI S., AVANZINELLI R., POLI G., BRASCHI E., GIORDANO G.: SHIFT FROM LAMPROITE-LIKE TO LEUCITITIC ROCKS: SR-ND-PB ISOTOPE DATA FROM THE MONTE CIMINO VOLCANIC COMPLEX VS. THE VICO STRATOVOLCANO, CENTRAL ITALY CHEM. GEOL. 353 [2013] 246-266 GeoReM-id: 7558 doi: 10.1016/j.chemgeo.2012.10.018
[17674] MILLONIG L. J., GERDES A., GROAT L. A.: THE EFFECT OF AMPHIBOLITE FACIES METAMORPHISM ON THE U-TH-PB GEOCHRONOLOGY OF ACCESSORY MINERALS FROM META-CARBONATITES AND ASSOCIATED META-ALKALINE ROCKS CHEM. GEOL. 353 [2013] 199-209 doi: 10.1016/j.chemgeo.2012.10.039
[17675] TICHOMIROWA M., WHITEHOUSE M. J., GERDES A., G諸ZE J., SCHULZ B., BELYATSKY B. V.: DIFFERENT ZIRCON RECRYSTALLIZATION TYPES IN CARBONATITES CAUSED BY MAGMA MIXING: EVIDENCE FROM U-PB DATING, TRACE ELEMENT AND ISOTOPE COMPOSITION (HF AND O) OF ZIRCONS FROM TWO PRECAMBRIAN CARBONATITES FROM FENNOSCANDIA CHEM. GEOL. 353 [2013] 173-198 GeoReM-id: 7560 doi: 10.1016/j.chemgeo.2012.11.004
[17698] HURAI V., DANISIK M., HURAIOVA M., PAQUETTE J.-L., ADAM A.: COMBINED U/PB AND (U-TH)/HE GEOCHRONOMETRY OF BASALT MAARS IN WESTERN CARPATHIANS: IMPLICATIONS FOR AGE OF INTRAPLATE VOLCANISM AND ORIGIN OF ZIRCON METASOMATISM CONTRIB. MINERAL. PETROL. 166 [2013] 1235-1251 doi: 10.1007/s00410-013-0922-1
[17715] MCGOLDRICK K. L., SQUIRE R. J., CAS R. A. F., BRIGGS R. M., TUNJIC J., ALLEN C. M., CAMPBELL I. H., HAYMAN P. C.: THE LARGEST AU DEPOSITS IN THE ST IVES GOLDFIELD (YILGARN CRATON), WESTERN AUSTRALIA) MAY BE LOCATED IN A MAJOR NEOARCHEAN VOLCANO-SEDIMENTARY DEPO-CENTRE MINER. DEPOSITA 48 [2013] 861-881 doi: 10.1007/s00126-013-0462-7
[17716] ZHUO JIEWEN, JIANG XINSHENG, WANG JIAN, CUI XIAOZHUANG, XIONG GUIQING, LU JUNZE, LIU JIANHUI, MA MINGZHU: OPENING TIME AND FILLING PATTERN OF THE NEOPROTEROZOIC KANGDIAN RIFT BASIN, WESTERN YANGTZE CONTINENT, SOUTH CHINA SCI. CHINA EARTH SCI. 56 [2013] 1664-1676 doi: 10.1007/s11430-013-4694-2
[17719] XU BEI, ZOU HAIBO, CHEN Y., HE JINYOU, WANG YU: THE SUGETBRAK BASALTS FROM NORTHWESTERN TARIM BLOCK OF NORTHWEST CHINA: GEOCHRONOLOGY, GEOCHEMISTRY AND IMPLICATIONS FOR RODINIA BREAKUP AND ICE AGE IN THE LATE NEOPROTEROZOIC PREC. RESEARCH 236 [2013] 214-226 doi: 10.1016/j.precamres.2013.07.009
[17720] LIU SHEN, FENG CAIXIA, JAHN B.-M., HU RUIZHONG, GAO SHAN, FENG GUANGYING, LAI SHAOCONG, YANG YUHONG, QI YOU-QIANG, COULSON I. M.: GEOCHEMICAL, SR-ND ISOTOPIC, AND ZIRCON U-PB GEOCHRONOLOGICAL CONSTRAINTS ON THE PETROGENESIS OF LATE PALEOPROTEROZOIC MAFIC DYKES WITHIN THE NORTHERN NORTH CHINA CRATON, SHANXI PROVINCE, CHINA PREC. RESEARCH 236 [2013] 182-192 GeoReM-id: 7690 doi: 10.1016/j.pr…
[17721] DE JOUX A., THORDARSON T., DENNY M., LAI R. W., DE JOUX A.J.: U-PB DATING CONSTRAINTS ON THE FELSIC AND INTERMEDIATE VOLCANIC SEQUENCE OF THE NICKEL-SULPHIDE BEARING COSMOS SUCCESSION, AGNEW-WILUNA GREENSTONE BELT, YILGARN CRATON, WESTERN AUSTRALIA PREC. RESEARCH 236 [2013] 85-105 doi: 10.1016/j.precamres.2013.06.008
[17722] SZILAS K., HOFFMANN J. E., SCHERSTEN A., KOKFELT T. F., M躈KER C.: ARCHAEAN ANDESITE PETROGENESIS: INSIGHTS FROM THE GRAEDEFJORD SUPRACRUSTAL BELT, SOUTHERN WEST GREENLAND PREC. RESEARCH 236 [2013] 1-15 doi: 10.1016/j.precamres.2013.07.013
[17744] WALL F., NIKU-PAAVOLA V., STOREY C. D., M躄LER A., JEFFRIES T. E.: XENOTIME-(Y) FROM CARBONATITE DYKES AT LOFDAL, NAMIBIA: UNUSUALLY LOW LREE: HREE RATIO IN CARBONATITE, AND THE FIRST DATING OF XENOTIME OVERGROWTHS ON ZIRCON CAN. MINERAL. 46 [2008] 861-877 doi: 10.3749/canmin.46.4.861
[17776] ARZAMASTSEV A. A., BELYATSKY B. V., ARZAMASTSEVA L. V.: AGPAITIC MAGMATISM IN THE NORTHEASTERN BALTIC SHIELD: A STUDY OF THE NIVA INTRUSION, KOLA PENINSULA, RUSSIA LITHOS 51 [2000] 27-46 GeoReM-id: 2171 doi: 10.1016/S0024-4937(99)00073-0
[17786] MILLONIG L. J., GERDES A., GROAT L. A.: U-TH-PB GEOCHRONOLOGY OF META-CARBONATITES AND META-ALKALINE ROCKS IN THE SOUTHERN CANADIAN CORDILLERA: A GEODYNAMIC PERSPECTIVE LITHOS 152 [2012] 202-217 doi: 10.1016/j.lithos.2012.06.016
[17787] ATTOH K., CORFU F., NUDE P. M.: U-PB ZIRCON AGE OF DEFORMED CARBONATITE AND ALKALINE ROCKS IN THE PAN-AFRICAN DAHOMEYIDE SUTURE ZONE, WEST AFRICA PREC. RESEARCH 155 [2007] 251-260 doi: 10.1016/j.precamres.2007.02.003
[17790] XU CHENG, CAMPBELL I. H., ALLEN C. M., CHEN YANJING, HUANG ZHILONG, QI LIANG, ZHANG GUISHAN, YAN ZEIFEI: U-PB ZIRCON AGE, GEOCHEMICAL AND ISOTOPIC CHARACTERISTICS OF CARBONATITE AND SYENITE COMPLEXES FROM THE SHAXIONGDONG, CHINA LITHOS 105 [2008] 118-128 GeoReM-id: 4196 doi: 10.1016/j.lithos.2008.03.002
[17796] RUKHLOV A. S., BELL K.: GEOCHRONOLOGY OF CARBONATITES FROM THE CANADIAN AND BALTIC SHIELDS, AND THE CANADIAN CORDILLERA: CLUES TO MANTLE EVOLUTION MINERAL. PETROL. 98 [2010] 11-54 doi: 10.1007/s00710-009-0054-5
[17797] RODIONOV N. V., BELYATSKY B. V., ANTONOV A. V., KAPITONOV I. N., OSANAI Y.: COMPARATIVE IN-SITU U-TH-PB GEOCHRONOLOGY AND TRACE ELEMENT COMPOSITION OF BADDELEYITE AND LOW-U ZIRCON FROM CARBONATITES OF THE PALAEOZOIC KOVDOR ALKALINE-ULTRAMAFIC COMPLEX, KOLA PENINSULA, RUSSIA GONDWANA RES. 21 [2012] 728-744 doi: 10.1016/j.gr.2011.10.005
[17798] CORFU F., BAYANOVA T. B., SHCHIPTSOV V. V., FRANTZ N.: U-PB ID-TIMS AGE OF THE TIKSHEOZERO CARBONATITE: EXPRESSION OF 2.0 GA ALKALINE MAGMATISM IN KARELIA, RUSSIA CENT. EUR. J. GEOSCI. 3 [2011] 302-308 doi: 10.2478/s13533-011-0029-z
[17799] CLAESSON S., VETRIN V. R., BAYANOVA T. B., DOWNES H.: U-PB ZIRCON AGES FROM A DEVONIAN CARBONATITE DYKE, KOLA PENINSULA, RUSSIA: RECORD OF GEOLOGICAL EVOLUTION FROM THE ARCHAEAN TO THE PALAEOZOIC LITHOS 51 [2000] 95-108 doi: 10.1016/S0024-4937(99)00076-6
[17801] BIZZARRO M., SIMONETTI A., STEVENSON R. K., DAVID J.: HF ISOTOPE EVIDENCE FOR A HIDDEN MANTLE RESERVOIR GEOLOGY 30 [2002] 771-774 doi: 10.1130/0091-7613(2002)030<0771:HIEFAH>2.0.CO;2
[17804] AMELIN YU. V., ZAITSEV A. N.: PRECISE GEOCHRONOLOGY OF PHOSCORITES AND CARBONATITES: THE CRITICAL ROLE OF U-SERIES DISEQUILIBRIUM IN AGE INTERPRETATIONS GEOCHIM. COSMOCHIM. ACTA 66 [2002] 2399-2419 doi: 10.1016/S0016-7037(02)00831-1
[17809] CHEN SHI, ZHANG YUANYUAN, GUO ZHAOJIE: ZIRCON SHRIMP U-PB DATING AND ITS IMPLICATIONS OF POST-COLLISIONAL VOLCANIC ROCKS IN SANTANGHU BASIN, XINGJIANG ACTA PETROL. SINICA (YANSHI-XUEBAO) 25 [2009] 527-538
[17822] BREITKREUZ C., KENNEDY A., GEI週ER M., EHLING B-C, KOPP J., MUSZYNSKI A., PROTAS A., STOUGE S.: FAR EASTERN AVALONIA: ITS CHRONOSTRATIGRAPHIC STRUCTURE REVEALED BY SHRIMP ZIRCON AGES FROM UPPER CARBONIFEROUS TO LOWER PERMIAN VOLCANIC ROCKS (DRILL CORES FROM GERMANY, POLAND, AND DENMARK) SPEC. PAP. GEOL. SOC. AM. 423 [2007] 173-188 doi: 10.1130/2007.2423(07)
[17840] DAWSON J. B., HILL P. G., KINNY P. D.: MINERAL CHEMISTRY OF A ZIRCON-BEARING, COMPOSITE, VEINED AND METASOMATISED UPPER-MANTLE PERIDOTITE XENOLITH FROM KIMBERLITE CONTRIB. MINERAL. PETROL. 140 [2001] 720-733 doi: 10.1007/s004100000216
[17859] SZILAS K., GARDE A. A.: MESOARCHAEAN ALUMINOUS ROCKS AT STORO, SOUTHERN WEST GREENLAND: NEW AGE DATA AND EVIDENCE OF PREMETAMORPHIC SEAFLOOR WEATHERING OF BASALTS CHEM. GEOL. 354 [2013] 124-138 doi: 10.1016/j.chemgeo.2013.07.001
[17875] HU PEIYUAN, LI CAI, WANG MING, WU YANWANG: CAMBRIAN VOLCANISM IN THE LHASA TERRANE, SOUTHERN TIBET: RECORD OF AN EARLY PALEOZOIC ANDEAN-TYPE MAGMATIC ARC ALONG THE GONDWANA PROTO-TETHYAN MARGIN J. ASIAN EARTH SCI. 77 [2013] 91-107 doi: 10.1016/j.jseaes.2013.08.015
[17876] AN FANG, ZHU YONGFENG, WEI SHAONI, LAI SHAOCONG: AN EARLY DEVONIAN TO EARLY CARBONIFEROUS VOLCANIC ARC IN NORTH TIANSHAN, NW CHINA: GEOCHRONOLOGICAL AND GEOCHEMICAL EVIDENCE FROM VOLCANIC J. ASIAN EARTH SCI. 78 [2013] 100-113 doi: 10.1016/j.jseaes.2013.07.037
[17898] CHOUKROUN M., O^REILLY S. Y., GRIFFIN W. L., PEARSON N. J., DAWSON J. B.: HF ISOTOPES OF MARID (MICA-AMPHIBOLE-RUTILE-ILMENITE-DIOPSIDE) RUTILE TRACE METASOMATIC PROCESSES IN THE LITHOSPHERIC MANTLE GEOLOGY 33 [2005] 45-48 doi: 10.1130/G21084.1
[17949] MA LIANG, JIANG SHAO-YONG, HOFMANN A. W., DAI BAO-ZHANG, HOU MING-LAN, ZHAO KUI-DONG, CHEN LI-HUI, LI JIANWEI, JIANG YAO-HUI: LITHOSPHERIC AND ASTHENOSPHERIC SOURCES OF LAMPROPHYRES IN THE JIAODONG PENINSULA: A CONSEQUENCE OF RAPID LITHOSPHERIC THINNING BENEATH THE NORTH CHINA CRATON? GEOCHIM. COSMOCHIM. ACTA 124 [2014] 250-271 doi: 10.1016/j.gca.2013.09.035
[17984] JI WEI-QIANG, XU WEN-LIANG, YANG DE-BIN, PEI FU-PING, JIN KE, LIU XIAO-MING: CHRONOLOGY AND GEOCHEMISTRY OF VOLCANIC ROCKS IN THE CRETACEOUS SUIFENHE FORMATION IN EASTERN HEILONGJIANG, CHINA ACTA GEOL. SINICA (DIZHI-XUEBAO) 81 [2007] 266-277 doi: 10.1111/j.1755-6724.2007.tb00950.x
[17986] YU YANG, XU WEN-LIANG, PEI FU-PING, YANG DE-BIN, ZHAO QUANGUO: CHRONOLOGY AND GEOCHEMISTRY OF MESOZOIC VOLCANIC ROCKS IN THE LINJIANG AREA, JILIN PROVINCE AND THEIR TECTONIC IMPLICATIONS ACTA GEOL. SINICA (DIZHI-XUEBAO) 83 [2009] 245-257
[17989] WYMAN D. A., TANG GONG-JIAN, WANG QIANG, ZHAO ZHEN-HUA, CHEN HAIHONG, JIA XIAO-HUI, JIANG ZIQI: LA-ICP-MS ZIRCON U-PB GEOCHRONOLOGY, ELEMENT GEOCHEMISTRY AND PETROGENESIS OF THE ANDESITES IN THE EASTERN TAERBIEKE GOLD DEPOSIT OF THE WESTERN TIANSHAN REGION ACTA PETROL. SINICA (YANSHI-XUEBAO) 25 [2009] 1341-1352
[17991] WANG JIANGUO, HE ZHONGHUA, XU WEN-LIANG: PETROGENESIS OF RIEBECKITE RHYOLITES IN THE SOUTHERN DA HINGGAN MTS: GEOCHRONOLOGICAL AND GEOCHEMICAL EVIDENCE ACTA PETROL. SINICA (YANSHI-XUEBAO) 29 [2013] 853-863
[17992] MENG EN, XU WEN-LIANG, PEI FU-PING, WANG FENG: MIDDLE DEVONIAN VOLCANISM IN EASTERN HEILONGJIANG PROVINCE AND ITS TECTONIC IMPLICATIONS: CONSTRAINTS FROM PETRO-GEOCHEMISTRY, ZIRCON U-PB CHRONOLOGY AND SR-ND-HF ISOTOPES ACTA PETROL. MINERAL. (YANSHI-KUANGWUXUE-ZAZHI) 30 [2011] 883-900
[17993] AN FANG, ZHU YONGFENG: STUDY ON TRACE ELEMENTS GEOCHEMISTRY AND SHRIMP CHRONOLOGY OF VOLCANIC ROCKS IN TULASU BASIN, NORTHWEST TIANSHAN ACTA PETROL. SINICA (YANSHI-XUEBAO) 24 [2008] 2741-2748
[17994] MENG EN, XU WEN-LIANG, YANG DE-BIN, QIU KUNFENG, LI CHANGHUA, ZHU HONGTAO: ZIRCON U-PB CHRONOLOGY, GEOCHEMISTRY OF MESOZOIC VOLCANIC ROCKS FROM THE LINGQUAN BASIN IN MANZHOULI AREA, AND ITS TECTONIC IMPLICATIONS ACTA PETROL. SINICA (YANSHI-XUEBAO) 27 [2011] 1209-1226
[17997] MAO DE-BAO, ZHONG CHANG-TING, ZHAO FENGQING, CHEN ZHI-HONG, ZUO YI-CHENG, HU XIAO-DIE: GEOCHRONOLOGY AND GEOCHEMISTRY OF THE MESOZOIC VOLCANIC-SUBVOLCANIC ROCKS IN WEST LONGHUA AREA, NORTHERN HEBEI PROVINCE GEOCHIMICA (DIQIU-HUAXUE) 34 [2005] 574-586
[18001] MCNICOLL V. J., GOUTIER J., DUBE B., MERCIER-LANGEVIN P., ROSS P.-S., DION C., MONECKE T., LEGAULT M. I., PERCIVAL J. A., GIBSON H. L.: U-PB GEOCHRONOLOGY OF THE BLAKE RIVER GROUP, ABITIBI GREENSTONE BELT, QUEBEC, AND IMPLICATIONS FOR BASE METAL EXPLORATION ECON. GEOL. 109 [2014] 27-59 doi: 10.2113/econgeo.109.1.27
[18018] QIAN XIN, FENG QINGLAI, CHONGLAKMANI CHONGPAN, MONJAI D.: GEOCHEMICAL AND GEOCHRONOLOGICAL CONSTRAINS ON THE CHIANG KHONG VOLCANIC ROCKS (NORTHWESTERN THAILAND) AND ITS TECTONIC IMPLICATIONS FRONT. EARTH SCI. 7 [2013] 508-521 doi: 10.1007/s11707-013-0399-2
[18021] EL-BIALY M. Z., ALI K. A.: ZIRCON TRACE ELEMENT GEOCHEMICAL CONSTRAINTS ON THE EVOLUTION OF THE EDIACARAN (600-614) POST-COLLISIONAL DOKHAN VOLCANICS AND YOUNGER GRANITES OF SE SINAI, NE ARABIAN-NUBIAN SHIELD CHEM. GEOL. 360-361 [2013] 54-73 doi: 10.1016/j.chemgeo.2013.10.009
[18024] KONZETT J., WIRTH R., HAUZENBERGER C. A., WHITEHOUSE M. J.: TWO EPISODES OF FLUID MIGRATION IN THE KAAPVAAL CARTON LITHOSPHERIC MANTLE ASSOCIATED WITH CRETACEOUS KIMBERLITE ACTIVITY: EVIDENCE FROM A HARZBURGITE CONTAINING A UNIQUE ASSEMBLAGE OF METASOMATIC ZIRCONIUM-PHASES LITHOS 182-183 [2013] 165-184 doi: 10.1016/j.lithos.2013.10.005
[18025] YE HAI-MIN, LI XIAN-HUA, LAN ZHONG-WU: GEOCHEMICAL AND SR-ND-HF-O-C ISOTOPIC CONSTRAINTS ON THE ORIGIN OF THE NEOPROTEROZOIC QIEGANBULAKE ULTRAMAFIC-CARBONATITE COMPLEX FROM THE TARIM BLOCK, NORTHWEST CHINA LITHOS 182-183 [2013] 150-164 GeoReM-id: 7366 doi: 10.1016/j.lithos.2013.10.002
[18036] ALI K. A., WILDE S. A., STERN R. J., MOGHAZI A.-K. M., AMEEN S. M. M.: HF ISOTOPIC COMPOSITION OF SINGLE ZIRCONS FROM NEOPROTEROZOIC ARC VOLCANICS AND POST-COLLISION GRANITES, EASTERN DESERT OF EGYPT: IMPLICATIONS FOR CRUSTAL GROWTH AND RECYCLING IN THE ARABIAN-NUBIAN SHIELD PREC. RESEARCH 239 [2013] 42-55 GeoReM-id: 7686 doi: 10.1016/j.precamres.2013.05.007
[18038] SHUTO K., SATO M., KAWABATA H., OSANAI Y., NAKANO NIREI, YASHIMA R.: PETROGENESIS OF MIDDLE MIOCENE PRIMITIVE BASALT, ANDESITE AND GARNET-BEARING ADAKITIC RHYODACITE FROM THE RYOZEN FORMATION: IMPLICATIONS FOR THE TECTONO-MAGMATIC EVOLUTION OF THE NE JAPAN ARC J. PETROL. 54 [2013] 2413-2454 GeoReM-id: 7475 doi: 10.1093/petrology/egt052
[18057] ZHAI WEI, SUN XIAOMENG, GAO JUN, HE XIAOPING, LIANG JINLONG, MIAO LAICHENG, WU YOULIANG: SHRIMP DATING OF ZIRCONS FROM VOLCANIC HOST ROCKS OF DAHALAJUNSHAN FORMATION IN AXI GOLD DEPOSIT, XINJIANG, CHINA, AND ITS GEOLOGICAL IMPLICATIONS ACTA PETROL. SINICA (YANSHI-XUEBAO) 22 [2006] 1399-1404
[18058] SHU PING, DING R.-X., JI X.-Y., QU Y.-M.: SHRIMP ZIRCON GEOCHRONOLOGY OF RESERVOIR VOLCANIC ROCKS IN THE QINGSHEN GAS FIELD, SONGLIAO BASIN ACTA PETROL. MINERAL. (YANSHI-KUANGWUXUE-ZAZHI) 26 [2007] 239-246
[18078] WOODARD J., HETHERINGTON C. J.: CARBONATITE IN A POST-COLLISIONAL TECTONIC SETTING: GEOCHRONOLOGY AND EMPLACEMENT CONDITIONS AT NAANTALI, SW FINLAND PREC. RESEARCH 240 [2014] 94-107 doi: 10.1016/j.precamres.2013.10.017
[18079] KONZETT J., ARMSTRONG R. A., G躈THER D.: MODAL METASOMATISM IN THE KAAPVAAL CRATON LITHOSPHERE: CONSTRAINTS ON TIMING AND GENESIS FROM U-PB ZIRCON DATING OF METASOMATIZED PERIDOTITES AND MARID-TYPE XENOLITHS CONTRIB. MINERAL. PETROL. 139 [2000] 704-719 doi: 10.1007/s004100000160
[18087] CHAMBERLAIN K. J., WILSON C. J. N., WOODEN J. L., CHARLIER BRUCE L. A., IRELAND T. R.: NEW PERSPECTIVES ON THE BISHOP TUFF FROM ZIRCON TEXTURES, AGES AND TRACE ELEMENTS J. PETROL. 55 [2014] 395-426 doi: 10.1093/petrology/egt072
[18089] WOLFF J. A., RAMOS F. C.: PROCESSES IN CALDERA-FORMING HIGH-SILICA RHYOLITE MAGMA: RB-SR AND PB ISOTOPE SYSTEMATICS OF THE OTOWI MEMBER OF THE BANDELIER TUFF, VALLES CALDERA, NEW MEXICO, USA J. PETROL. 55 [2014] 345-375 doi: 10.1093/petrology/egt070
[18103] GUO QIANQIAN, XIAO WENJIAO, HOU QUAN-LIN, WINDLEY B. F., HAN CHUNMING, TIAN ZHONGHUA, SONG DONGFANG: CONSTRUCTION OF LATE DEVONIAN DUNDUNSHAN ARC IN THE BEISHAN OROGEN AND ITS IMPLICATION FOR TECTONICS OF SOUTHERN CENTRAL ASIAN OROGENIC BELT LITHOS 184-187 [2014] 361-378 doi: 10.1016/j.lithos.2013.11.007
[18107] LI DI, HE DENG-FA, SANTOSH M., TANG JIE-YUN: PETROGENESIS OF LATE PALEOZOIC VOLCANICS FROM THE ZHAHEBA DEPRESSION, EAST JUNGGAR: INSIGHTS INTO COLLISIONAL EVENT IN AN ACCRETIONARY OROGEN OF CENTRAL ASIA LITHOS 184-187 [2014] 167-193 GeoReM-id: 7961 doi: 10.1016/j.lithos.2013.10.003
[18111] LIU XIUJIN, LIU WI: SOURCE CHARACTERISTICS AND TECTONIC SETTING OF THE EARLY AND MIDDLE DEVONIAN VOLCANIC ROCKS IN THE NORTH JUNGGAR, NORTHWEST CHINA: INSIGHTS FROM ND-SR ISOTOPES AND GEOCHEMISTRY LITHOS 184-187 [2014] 27-41 GeoReM-id: 7963 doi: 10.1016/j.lithos.2013.10.015
[18112] BOULOTON J., PAQUETTE J.-L.: IN SITU U-PB ZIRCON GEOCHRONOLOGY OF NEOGENE GARNET-BEARING LAVAS FROM SLOVAKIA (CARPATHO-PANNONIAN REGION, CENTRAL EUROPE) LITHOS 184-187 [2014] 17-26 doi: 10.1016/j.lithos.2013.10.020
[18116] LIU DONG, ZHAO ZHIDAN, ZHU DI-CHENG, NIU YAOLING, HARRISON T. MARK: ZIRCON XENOCRYSTS IN TIBETAN ULTRAPOTASSIC MAGMAS: IMAGING THE DEEP CRUST THROUGH TIME GEOLOGY 42 [2014] 43-46 doi: 10.1130/G34902.1
[18123] CHAKHMOURADIAN A. R., ZAITSEV A. N.: CALCITE-AMPHIBOLE-CLINOPYROXENE ROCK FROM THE AFRIKANDA COMPLEX, KOLA PENINSULA, RUSSIA: MINERALOGY AND A POSSIBLE LINK TO CARBONATITES. III. SILICATE MINERALS CAN. MINERAL. 40 [2002] 1347-1374 doi: 10.2113/gscanmin.40.5.1347
[18135] MACKIE R. A., SCOATES J. S., WEIS D.: AGE AND ND-HF ISOTOPIC CONSTRAINTS ON THE ORIGIN OF MARGINAL ROCKS FROM THE MUSKOX LAYERED INTRUSION (NUNAVUT, CANADA) AND IMPLICATIONS FOR THE EVOLUTION OF THE 1.27 GA MACKENZIE LARGE IGNEOUS PROVINCE PREC. RESEARCH 172 [2009] 46-66 GeoReM-id: 4530 doi: 10.1016/J.PRECAMRES.2009.03.007
[18139] ZHANG CHUAN-LIN, LI XIAN-HUA, LI ZHENG-XIANG, LU SONG-NIAN, YE HAI-MIN, LI HUI-MIN: NEOPROTEROZOIC ULTRAMAFIC-MAFIC-CARBONATITE COMPLEX AND GRANITOIDS IN QURUQTAGH OF NORTHEASTERN TARIM BLOCK, WESTERN CHINA: GEOCHRONOLOGY, GEOCHEMISTRY AND TECTONIC IMPLICATIONS PREC. RESEARCH 152 [2007] 149-169 doi: 10.1016/j.precamres.2006.11.003
[18140] HENMI T., RELF C.: TECTONIC SETTING OF 2.6 GA CARBONATITES IN THE SLAVE PROVINCE, NW CANADA J. PETROL. 39 [1998] 1975-1986 doi: 10.1093/petroj/39.11-12.1975
[18144] LI XIAN-HUA, LI WU-XIAN, LI QIULI, WANG XUAN-CE, LIU YU, YANG YUE-HENG: PETROGENESIS AND TECTONIC SIGNIFICANCE OF THE ~850 MA GANGBIAN ALKALINE COMPLEX IN SOUTH CHINA: EVIDENCE FROM IN SITU ZIRCON U-PB DATING, HF-O ISOTOPES AND WHOLE-ROCK GEOCHEMISTRY LITHOS 114 [2010] 1-15 GeoReM-id: 5306 doi: 10.1016/j.lithos.2009.07.011
[18147] AZER M. K., STERN R. J., KIMURA J.-I.: ORIGIN OF LATE NEOPROTEROZOIC (605 ?13 MA) INTRUSIVE CARBONATE-ALBITITE IN SOUTHERN SINAI, EGYPT INT. J. EARTH SCI. (GEOL. RUNDSCHAU) 99 [2010] 245-267 doi: 10.1007/s00531-008-0385-1
[18175] SIMON J. I., WEIS D., DEPAOLO D. J., RENNE P. R., MUNDIL R., SCHMITT A. K.: ASSIMILATION OF PREEXISTING PLEISTOCENE INTRUSIONS AT LONG VALLEY BY PERIODIC MAGMA RECHARGE ACCELERATES RHYOLITE GENERATION: RETHINKING THE REMELTING MODEL CONTRIB. MINERAL. PETROL. 167 (955) [2014] GeoReM-id: 7920 doi: 10.1007/S00410-013-0955-5
[18180] LIU LEI, XU XISHENG, XIA YAN: CRETACEOUS PACIFIC PLATE MOVEMENT BENEATH SE CHINA: EVIDENCE FROM EPISODIC VOLCANISM AND RELATED INTRUSIONS TECTONOPHYSICS 614 [2014] 170-184 doi: 10.1016/j.tecto.2013.12.007
[18230] GRIFFIN W. L., RYAN C. G., KAMINSKY F. V., O^REILLY S. Y., NATAPOV L. M., WIN T. T., KINNY P. D., ILUPIN I. P.: THE SIBERIAN LITHOSPHERE TRAVERSE: MANTLE TERRANES AND THE ASSEMBLY OF THE SIBERIAN CRATON TECTONOPHYSICS 310 [1999] 1-35 doi: 10.1016/S0040-1951(99)00156-0
[18247] LIATI A., FRANZ L., GEBAUER D., FANNING C. M.: THE TIMING OF MANTLE AND CRUSTAL EVENTS IN SOUTH NAMIBIA, AS DEFINED BY SHRIMP-DATING OF ZIRCON DOMAINS FROM A GARNET PERIDOTITE XENOLITH OF THE GIBEON KIMBERLITE PROVINCE J. AFR. EARTH SCI. 39 [2004] 147-157 doi: 10.1016/j.jafrearsci.2004.07.054
[18263] PIDGEON R. T., COOK T. J. F.: 1214 ?5 MA DYKE FROM THE DARLING RANGE, SOUTHWESTERN YILGARN CRATON, WESTERN AUSTRALIA AUSTR. J. EARTH SCI. 50 [2003] 769-773 doi: 10.1111/j.1440-0952.2003.01024.x
[18271] BOWRING S. A., ROSS G. M.: GEOCHRONOLOGY OF THE NARAKAY VOLCANIC COMPLEX: IMPLICATIONS FOR THE AGE OF THE COPPERMINE HOMOCLINE AND MACKENZIE IGNEOUS EVENTS CAN. J. EARTH SCI. 22 [1985] 774-781 doi: 10.1139/e85-082
[18278] BELOUSOVA E. A., GRIFFIN W. L., PEARSON N. J.: TRACE ELEMENT COMPOSITION AND CATHODOLUMINESCENCE PROPERTIES OF SOUTHERN AFRICAN KIMBERLITIC ZIRCONS MINERAL. MAG. 62 [1998] 355-366 doi: 10.1180/002646198547747
[18334] PENG ZHIMIN, GENG QUANRU, PAN GUI-TANG, WANG LIQUAN, ZHANG ZHANG, CONG FENG, GUAN JUNLEI: ZIRCON SHRIMP GEOCHRONOLOGY AND ND-PB ISOTOPIC CHARACTERISTICS OF THE META-BASALT IN THE CENTRAL PART OF TIBETAN PLATEAU^S QIANGTANG REGION SCI. CHINA EARTH SCI. 57 [2014] 428-438 doi: 10.1007/s11430-013-4693-3
[18344] AVILA C. A., TEIXEIRA W., BONGIOLO E. M., DUSSIN I. A., VIEIRA T. A. T.: RHYACIAN EVOLUTION OF SUBVOLCANIC AND METASEDIMENTARY ROCKS OF THE SOUTHERN SEGMENT OF THE MINEIRO BELT, SAO FRANCISCO CRATON, BRAZIL PREC. RESEARCH 243 [2014] 221-251 GeoReM-id: 8288 doi: 10.1016/j.precamres.2013.12.028
[18345] B蹾LER B., BREITKREUZ C., PF腘DER J. A., HOFMANN M., BECKER S., LINNEMANN U., ELIWA H. A.: NEW INSIGHTS INTO THE ACCRETION OF THE ARABIAN-NUBIAN SHIELD: DEPOSITIONAL SETTING, COMPOSITION AND GEOCHRONOLOGY OF A MID-CRYOGENIAN ARC SUCCESSION (NORTH EASTERN DESERT, EGYPT) PREC. RESEARCH 243 [2014] 149-167 doi: 10.1016/j.precamres.2013.12.012
[18347] MORRIS P. A., KIRKLAND C. L.: MELTING OF A SUBDUCTION-MODIFIED MANTLE SOURCE: A CASE STUDY FROM THE ARCHEAN MARDA VOLCANIC COMPLEX, CENTRAL YILGARN CRATON, WESTERN AUSTRALIA LITHOS 190-191 [2014] 403-419 GeoReM-id: 7967 doi: 10.1016/j.lithos.2013.11.016
[18348] LENG CHENG-BIAO, HUANG QIU-YUE, ZHANG XING-CHUN, WANG SHOU-XU, ZHONG HONG, HU RUIZHONG, BI XIANWU, ZHU JING-JING, WANG XIN-SONG: PETROGENESIS OF THE LATE TRIASSIC VOLCANIC ROCKS IN THE SOUTHERN YIDUN ARC, SW CHINA: CONSTRAINTS FROM THE GEOCHRONOLOGY, GEOCHEMISTRY, AND SR-ND-PB-HF ISOTOPES LITHOS 190-191 [2014] 363-382 GeoReM-id: 7976 doi: 10.1016/j.lithos.2013.12.018
[18350] CHEN LONG, ZHAO ZI-FU, ZHENG YONG-FEI: ORIGIN OF ANDESITIC ROCKS: GEOCHEMICAL CONSTRAINTS FROM MESOZOIC VOLCANICS IN THE LUZONG BASIN, SOUTH CHINA LITHOS 190-191 [2014] 220-239 GeoReM-id: 8456 doi: 10.1016/j.lithos.2013.12.011
[18351] LI SHUANG-QING, HEGNER E., YANG YI-ZENG, WU JIA-DE, CHEN FUKUN: AGE CONSTRAINTS ON LATE MESOZOIC LITHOSPHERIC EXTENSION AND ORIGIN OF BIMODAL VOLCANIC ROCKS FROM THE HAILAR BASIN, NE CHINA LITHOS 190-191 [2014] 204-219 GeoReM-id: 7751 doi: 10.1016/j.lithos.2013.12.009
[18354] MAO QIGUI, XIAO WENJIAO, FANG TONGHUI, WINDLEY B. F., SUN MIN, AO SONGJIAN, ZHANG JI^EN, HUANG XINGKAI: GEOCHRONOLOGY, GEOCHEMISTRY AND PETROGENESIS OF EARLY PERMIAN ALKALINE MAGMATISM IN THE EASTERN TIANSHAN: IMPLICATIONS FOR TECTONICS OF THE SOUTHERN ALTAIDS LITHOS 190-191 [2014] 37-51 GeoReM-id: 7971 doi: 10.1016/j.lithos.2013.11.011
[18357] KINNY P. D., COMPSTON W., BRISTOW J. W., WILLIAMS I. S.: ARCHAEAN MANTLE XENOCRYSTS IN A PERMIAN KIMBERLITE: TWO GENERATIONS OF KIMBERLITIC ZIRCON IN JWANENG DK2, SOUTHERN BOTSWANA GEOL. SOC. AUSTR. SPEC. PUBL. 14 [1989] 833-842
[18361] SOMMER H., WAN YUSHENG, KR諲ER A., XIE HANGQIANG, JACOB D. E.: SHRIMP ZIRCON AGES AND PETROLOGY OF LOWER CRUSTAL GRANULITE XENOLITHS FROM THE LETSENG-LA-TERAE KIMBERLITE, LESOTHO: FURTHER EVIDENCE FOR A NAMAQUA-NATAL CONNECTION S. AFR. J. GEOL. 116.2 [2013] 183-198 doi: 10.2113/gssajg.116.2.183
[18363] TERENTIEV R. A., SAVKO K. A., SAMSONOV A. V., LARIONOV A. N.: GEOCHRONOLOGY AND GEOCHEMISTRY OF ACID METAVOLCANITES, LOSEVO SERIES, VORONEZH CRYSTALLINE MASSIF DOKL. EARTH SCI. 454 [2014] 136-139 doi: 10.1134/S1028334X14020172
[18369] LIU DONGDONG, GUO ZHAOJIE, JOLIVET M., CHENG FENG, SONG YAN, ZHANG ZIYA: PETROLOGY AND GEOCHEMISTRY OF EARLY PERMIAN VOLCANIC ROCKS IN SOUTH TIAN SHAN, NW CHINA: IMPLICATIONS FOR THE TECTONIC EVOLUTION AND PHANEROZOIC CONTINENTAL GROWTH INT. J. EARTH SCI. (GEOL. RUNDSCHAU) 103 [2014] 737-756 GeoReM-id: 8469 doi: 10.1007/s00531-013-0994-1
[18381] JANOUSEK V., AICHLER J., HANZL P., GERDES A., ERBAN V., ZACEK V., PECINA V., PUDILOVA M., HRDLICKOVA K., MIXA P., ZACKOVA E.: CONSTRAINING GENESIS AND GEOTECTONIC SETTING OF METAVOLCANIC COMPLEXES: A MULTIDISCIPLINARY STUDY OF THE DEVONIAN VRBNO GROUP (HRUBY JESENIK MTS., CZECH REPUBLIC) INT. J. EARTH SCI. (GEOL. RUNDSCHAU) 103 [2014] 455-483 GeoReM-id: 8473 doi: 10.1007/s00531-013-0975-4
[18391] SKOLOTNEV S. G., BYLINSKAYA M. E., GOLOVINA L. A., IPATEVA I. S.: FIRST DATA ON THE AGE OF ROCKS FROM THE CENTRAL PART OF THE VITORIA-TRINDADE RIDGE (BRAZIL BASIN, SOUTH ATLANTIC) DOKL. EARTH SCI. 437 [2011] 316-322 doi: 10.1134/S1028334X11030093
[18429] BELHADI A., HIMENO O., WATANABE K., IZAWA E.: GEOLOGY AND ZIRCON FISSION TRACK AGES OF VOLCANIC ROCKS IN THE WESTERN PART OF HOSHINO GOLD AREA, FUKUOKA PREFECTURE, JAPAN J. JPN. ASSOC. MINERAL. PETROL. ECON. GEOL. (GANSEKI KOBUTSU KOSHO GAKKAI-SHI) 94 [1999] 482-494 doi: 10.2465/ganko.94.482
[18447] SMIRNOV V. N., AKININ V. V., GLUSHKOVA O. YU.: FIRST ESTIMATES OF ISOTOPIC AGES FOR VOLCANIC ASH FROM CENOZOIC SEQUENCES OF THE NORTHERN OKHOTSK REGION DOKL. EARTH SCI. 455 [2014] 403-407 doi: 10.1134/S1028334X14060063
[18456] PARKS JEN, LIN SHOUFA, DAVIS D. W., YANG XUEMING, CREASER R. A., CORKERY M. T.: MESO- AND NEOARCHEAN EVOLUTION OF THE ISLAND LAKE GREENSTONE BELT AND THE NORTHWESTERN SUPERIOR PROVINCE: EVIDENCE FROM LITHOGEOCHEMISTRY, ND ISOTOPE DATA, AND U-PB ZIRCON GEOCHRONOLOGY PREC. RESEARCH 246 [2014] 160-179 GeoReM-id: 8493 doi: 10.1016/j.precamres.2014.02.016
[18485] YU QIAN, GE WENCHUN, YANG HAO, ZHAO GUOCHUN, ZHANG YAN-LONG, SU LI: PETROGENESIS OF LATE PALEOZOIC VOLCANIC ROCKS FROM THE DAHESHEN FORMATION IN CENTRAL JILIN PROVINCE, NE CHINA, AND ITS TECTONIC IMPLICATIONS: CONSTRAINTS FROM GEOCHRONOLOGY, GEOCHEMISTRY AND SR-ND-HF ISOTOPES LITHOS 192-195 [2014] 116-131 doi: 10.1016/j.lithos.2014.01.016
[18487] ZHANG JIAWEI, HUANG ZHILONG, LUO TAIYI, YAN ZEIFEI: LA-ICP-MS ZIRCON GEOCHRONOLOGY AND PLATINUM-GROUP ELEMENTS CHARACTERISTICS OF THE TRIASSIC BASALTS, SW CHINA: IMPLICATIONS FOR POST-EMEISHAN LARGE IGNEOUS PROVINCE MAGMATISM J. ASIAN EARTH SCI. 87 [2014] 69-78 GeoReM-id: 10206 doi: 10.1016/j.jseaes.2014.02.023
[18489] ZHU XI-YAN, CHEN FUKUN, NIE HU, SIEBEL W., YANG YI-ZENG, XUE YINGYU, ZHAI MINGGUO: NEOPROTEROZOIC TECTONIC EVOLUTION OF SOUTH QINLING, CHINA: EVIDENCE FROM ZIRCON AGES AND GEOCHEMISTRY OF THE YAOLINGHE VOLCANIC ROCKS PREC. RESEARCH 245 [2014] 115-130 doi: 10.1016/j.precamres.2014.02.005
[18490] HANSKI E. J., HUHMA H., MELEZHIK V. A.: NEW ISOTOPIC AND GEOCHEMICAL DATA FROM THE PALAEOPROTEROZOIC PECHENGA GREENSTONE BELT, NW RUSSIA: IMPLICATION FOR BASIN DEVELOPMENT AND DURATION OF THE VOLCANISM PREC. RESEARCH 245 [2014] 51-65 GeoReM-id: 8492 doi: 10.1016/j.precamres.2014.01.008
[18501] JOURDAN F., HODGES K. V., BELL B. R., SCHALTEGGER U., WINGATE M. T. D., EVINS L. Z., S諨ERLUND U., HAINES P. W., PHILLIPS D., BLENKINSOP T. G.: HIGH-PRECISION DATING OF THE KALKARINDJI LARGE IGNEOUS PROVINCE, AUSTRALIA; AND SYNCHRONY WITH THE EARLY-MIDDLE CAMBRIAN (STAGE 4-5) EXTINCTION GEOLOGY 42 [2014] 543-546 doi: 10.1130/G35434.1
[18518] WANG QING, ZHU DI-CHENG, ZHAO ZHIDAN, LIU SHENG-AO, CHUNG SUN-LIN, LI SHI-MIN, LIU DONG, DAI JIN-GEN, WANG LIQUAN, MO XUANXUE: ORIGIN OF THE CA. 90 MA MAGNESIA-RICH VOLCANIC ROCKS IN SE NYIMA, CENTRAL TIBET: PRODUCTS OF LITHOSPHERIC DELAMINATION BENEATH THE LHASA-QIANGTANG COLLISION ZONE LITHOS 198-199 [2014] 24-37 GeoReM-id: 7982 doi: 10.1016/J.LITHOS.2014.03.019
[18540] ZHENG RONGGUO, WU TAIRAN, ZHANG WEN, MENG QINGPENG, ZHANG ZHAOYU: GEOCHRONOLOGY AND GEOCHEMISTRY OF LATE PALEOZOIC MAGMATIC ROCKS IN THE YINWAXIA AREA, BEISHAN: IMPLICATIONS FOR RIFT MAGMATISM IN THE SOUTHERN CENTRAL ASIA OROGENIC BELT J. ASIAN EARTH SCI. 91 [2014] 39-55 doi: 10.1016/J.JSEAES.2014.04.022
[18567] LI CHENGDONG, ZHANG FUQIN, MIAO LAICHENG, XIE H. Q., XU YAWEN: ZIRCON SHRIMP GEOCHRONOLOGY AND GEOCHEMISTRY OF LATE PERMIAN HIGH-MG ANDESITES IN SELUOHE AREA, JILIN PROVINCE, CHINA ACTA PETROL. SINICA (YANSHI-XUEBAO) 23 [2007] 767-776
[18577] ZOU HAIBO, FAN QICHENG, ZHANG HONG-FU, SCHMITT A. K.: U-SERIES ZIRCON AGE CONSTRAINTS ON THE PLUMBING SYSTEM AND MAGMA RESIDENCE TIMES OF THE CHANGBAI VOLCANO, CHINA/NORTH KOREA BORDER LITHOS 200-201 [2014] 169-180 doi: 10.1016/j.lithos.2014.04.020
[18578] KANG ZHI-QIANG, XU JI-FENG, WILDE S. A., FENG ZUOHAI, CHEN JIAN-LIN, WANG BAO-DI, FU WEN-CHUN, PAN HUI-BIN: GEOCHRONOLOGY AND GEOCHEMISTRY OF THE SANGRI GROUP VOLCANIC ROCKS, SOUTHERN LHASA TERRANE: IMPLICATIONS FOR THE EARLY SUBDUCTION HISTORY OF THE NEO-TETHYS AND GANGDESE MAGMATIC ARC LITHOS 200-201 [2014] 157-168 GeoReM-id: 8234 doi: 10.1016/j.lithos.2014.04.019
[18594] MANSUR A. T., MANYA S., TIMPA S., RUDNICK R. L.: GRANULITE-FACIES XENOLITHS IN RIFT BASALTS OF NORTHERN TANZANIA: AGE, COMPOSITION AND ORIGIN OF ARCHEAN LOWER CRUST J. PETROL. 55 [2014] 1243-1286 GeoReM-id: 7778 doi: 10.1093/PETROLOGY/EGU024
[18603] SU BEN-XUN, QIN KE-ZHANG, SAKYI P. A., LI XIAN-HUA, YANG YUE-HENG, SUN HE, TANG DONG-MEI, LIU PING-PING, XIAO QING-HUA, MALAVIARACHCHI S. P. K.: U-PB AGES AND HF-O ISOTOPES OF ZIRCONS FROM LATE PALEOZOIC MAFIC-ULTRAMAFIC UNITS IN THE SOUTHERN CENTRAL ASIAN OROGENIC BELT: TECTONIC IMPLICATIONS AND EVIDENCE FOR AN EARLY-PERMIAN MANTLE PLUME GONDWANA RES. 20 [2011] 516-531 doi: 10.1016/j.gr.…
[18609] ZHU WEI-GUANG, DENG HAI-LIN, LIU BING-GUANG, LI CHAOYANG, QIN YU, LUO YAONAN, LI ZHIDE, PI DAOHUI: THE AGE OF THE GAOJIACUN MAFIC-ULTRAMAFIC INTRUSIVE COMPLEX IN THE YANBIAN AREA, SICHUAN PROVINCE: GEOCHRONOLOGICAL CONSTRAINTS BY U-PB DATING OF SINGLE ZIRCON GRAINS AND 40AR/39AR DATING OF HORNBLENDE CHIN. SCI. BULL. 49 [2004] 1077-1085 doi: 10.1007/BF03184040
[18610] DONG YANHUI, XU JI-FENG, ZENG QINGGAO, WANG QING, MAO GUOZHENG, LI JIE: IS THERE A NEO-TETHYS^ SUBDUCTION RECORD EARLIER THAN ARC VOLCANIC ROCKS IN THE SANGRI GROUP? ACTA PETROL. SINICA (YANSHI-XUEBAO) 22 [2006] 661-668
[18611] LEE HAO-YANG, CHUNG SUN-LIN, WANG YANBIN, ZHU DI-CHENG, YANG JINHUI, SONG BIAO, LIU DUNYI, WU FU-YUAN: AGE, PETROGENESIS AND GEOLOGICAL SIGNIFICANCE OF THE LINZIZONG VOLCANIC SUCCESSIONS IN THE LINZHOU BASIN, SOUTHERN TIBET: EVIDENCE FROM ZIRCON U-PB DATES AND HF ISOTOPES ACTA PETROL. SINICA (YANSHI-XUEBAO) 23 [2007] 493-500
[18619] LIU DONG, ZHAO Z.-D., ZHU DI-CHENG, WANG QIANG, SUI QING-LIN, LIU YONG-SHENG, HU ZHAOCHU, MO XUANXUE: THE PETROGENESIS OF POSTCOLLISIONAL POTASSIC-ULTRAMAFIC ROCKS IN XUNGBA BASIN, WESTERN LHASA TERRANE: CONSTRAINTS FROM ZIRCON U-PB GEOCHRONOLOGY AND GEOCHEMISTRY ACTA PETROL. SINICA (YANSHI-XUEBAO) 27 [2011] 2045-2053
[18620] WANG FEI, WANG BO, SHU LIANGSHU: CONTINENTAL THOLEIITIC BASALT OF THE AKESU AREA (NW CHINA) AND ITS IMPLICATION FOR THE NEOPROTEROZOIC RIFTING IN THE NORTHERN TARIM ACTA PETROL. SINICA (YANSHI-XUEBAO) 26 [2010] 547-558
[18638] CAI KEDA, SUN MIN, XIAO WENJIAO, YUAN CHAO, ZHAO GUOCHUN, LONG XIAOPING, TUMURKHUU D., ZHOU KEFA: PETROGENESIS OF LATE PALEOZOIC THOLEIITIC, NB-ENRICHED, CALC-ALKALINE AND ADAKITIC ROCKS IN SOUTHWESTERN MONGOLIA: IMPLICATIONS FOR INTRA-OCEANIC ARC EVOLUTION LITHOS 202-203 [2014] 413-428 doi: 10.1016/j.lithos.2014.06.004
[18649] KAMENETSKY V. S., BELOUSOVA E. A., GIULIANI A., KAMENETSKY M. B., GOEMANN K., GRIFFIN W. L.: CHEMICAL ABRASION OF ZIRCON AND ILMENITE MEGACRYSTS IN THE MONASTERY KIMBERLITE: IMPLICATIONS FOR THE COMPOSITIONS OF KIMBERLITE MELTS CHEM. GEOL. 383 [2014] 76-85 doi: 10.1016/j.chemgeo.2014.06.008
[18651] GIULIANI A., PHILLIPS D., MAAS R., WOODHEAD J. D., KENDRICK M. A., GREIG A., ARMSTRONG R. A., CHEW D. M., KAMENETSKY V. S., FIORENTINI M. L.: LIMA U-PB AGES LINK LITHOSPHERIC MANTLE METASOMATISM TO KAROO MAGMATISM BENEATH THE KIMBERLEY REGION, SOUTH AFRICA EARTH PLANET. SCI. LETT. 401 [2014] 132-147 GeoReM-id: 8078 doi: 10.1016/J.EPSL.2014.05.044
[18654] PANG KWAN-NANG, CHUNG SUN-LIN, ZARRINKOUB M. H., CHIU HAN-YI, LI XIAN-HUA: ON THE MAGMATIC RECORD OF THE MAKRAN ARC, SOUTHEASTERN IRAN: INSIGHTS FROM ZIRCON U-PB GEOCHRONOLOGY AND BULK-ROCK GEOCHEMISTRY GEOCHEMISTRY GEOPHYSICS GEOSYSTEMS 15 [2014] 2151-2169 doi: 10.1002/2014GC005262
[18664] BARKER S. J., WILSON C. J. N., SMITH E. G. C., CHARLIER BRUCE L. A., WOODEN J. L., HIESS J., IRELAND T. R.: POST-SUPERERUPTION MAGMATIC RECONSTRUCTION OF TAUPO VOLCANO (NEW ZEALAND), AS REFLECTED IN ZIRCON AGES AND TRACE ELEMENTS J. PETROL. 55 [2014] 1511-1533 doi: 10.1093/petrology/egu032
[18675] BLEIN O., BAUDIN T., SOULAIMANI A., COCHERIE A., CHEVREMONT P., ADMOU H., OUANAIMI H., HAFID A., RAZIN P., BOUABDELLI M., ROGER J.: NEW GEOCHEMICAL, GEOCHRONOLOGICAL AND STRUCTURAL CONSTRAINTS ON THE EDIACARAN EVOLUTION OF THE SOUTH SIRWA, AGADIR-MELLOUL AND IGUERDA INLIERS, ANTI-ATLAS, MOROCCO J. AFR. EARTH SCI. 98 [2014] 47-71 doi: 10.1016/j.jafrearsci.2014.06.019
[18679] LIU HAIQUAN, XU YI-GANG, TIAN WEI, ZHONG YU-TING, MUNDIL R., LI XIAN-HUA, YANG YUE-HENG, LUO ZHEN-YU, SHANG-GUAN SHI-MAI: ORIGIN OF TWO TYPES OF RHYOLITES IN THE TARIM LARGE IGNEOUS PROVINCE: CONSEQUENCES OF INCUBATION AND MELTING OF A MANTLE PLUME LITHOS 204 [2014] 59-72 GeoReM-id: 7995 doi: 10.1016/j.lithos.2014.02.007
[18680] LI YINGQI, LI ZILONG, YU XING, LANGMUIR C. H., SANTOSH M., YANG SHU-FENG, CHEN HANLIN, TANG ZHONG-LI, SONG BIAO, ZOU SIYUAN: ORIGIN OF THE EARLY PERMIAN ZIRCONS IN KEPING BASALTS AND MAGMA EVOLUTION OF THE TARIM LARGE IGNEOUS PROVINCE (NORTHWESTERN CHINA) LITHOS 204 [2014] 47-58 GeoReM-id: 7993 doi: 10.1016/j.lithos.2014.05.021
[18681] ZHONG YU-TING, HE BIN, MUNDIL R., XU YI-GANG: CA-TIMS ZIRCON U-PB DATING OF FELSIC IGNIMBRITE FROM THE BINCHUAN SECTION: IMPLICATIONS FOR THE TERMINATION AGE OF EMEISHAN LARGE IGNEOUS PROVINCE LITHOS 204 [2014] 14-19 doi: 10.1016/j.lithos.2014.03.005
[18706] STEPANOVA A. V., SAMSONOV A. V., SALNIKOVA E. B., PUCHTEL I. S., LARIONOVA YU. O., LARIONOV A. N., STEPANOV V. S., SHAPOVALOV Y. B., EGOROVA S. V.: PALAEOPROTEROZOIC CONTINENTAL MORB-TYPE THOLEIITES IN THE KARELIAN CRATON: PETROLOGY, GEOCHRONOLOGY, AND TECTONIC SETTING J. PETROL. 55 [2014] 1719-1751 GeoReM-id: 7879 doi: 10.1093/petrology/egu039
[18720] WANG XI, ZHU WENBIN, LUO MENG, REN XINGMIN, CUI XIANG: APPROXIMATELY 1.78 GA MAFIC DYKES IN THE L躄IANG COMPLEX, NORTH CHINA CRATON: ZIRCON AGES AND LU-HF ISOTOPES, GEOCHEMISTRY, AND IMPLICATIONS GEOCHEMISTRY GEOPHYSICS GEOSYSTEMS 15 [2014] 3123-3144 GeoReM-id: 8352 doi: 10.1002/2014GC005378
[18722] HOFMANN A. E., HALL R., ARMSTRONG R. A.: THE AGE OF UNDEFORMED DACITE INTRUSIONS WITHIN THE KOLAKA FAULT ZONE, SE SULAWESI, INDONESIA J. ASIAN EARTH SCI. 94 [2014] 105-112 doi: 10.1016/j.jseaes.2014.08.014
[18732] SPENCER C. J., ROBERTS N. M. W., CAWOOD P. A., HAWKESWORTH C. J., PRAVE A. R., ANTONINI A. S. M., HORSTWOOD M. S. A.: INTERMONTANE BASINS AND BIMODAL VOLCANISM AT THE ONSET OF THE SVECONORWEGIAN OROGENY, SOUTHERN NORWAY PREC. RESEARCH 252 [2014] 107-118 doi: 10.1016/j.precamres.2014.07.008
[18734] GUITREAU M., BLICHERT-TOFT J., BILLSTR諱 K.: HAFNIUM ISOTOPE EVIDENCE FOR EARLY-PROTEROZOIC VOLCANIC ARC REWORKING IN THE SKELLEFTE DISTRICT (NORTHERN SWEDEN) AND IMPLICATIONS FOR THE SVECOFENNIAN OROGEN PREC. RESEARCH 252 [2014] 39-52 GeoReM-id: 8264 doi: 10.1016/j.precamres.2014.07.005
[18742] ESTRADE G., BEZIAT D., SALVI S., TIEPOLO M., PAQUETTE J.-L., RAKOTOVAO S.: UNUSUAL EVOLUTION OF SILICA-UNDER- AND -OVERSATURATED ALKALINE ROCKS IN THE CENOZOIC AMBOHIMIRAHAVAVY COMPLEX (MADAGASCAR): MINERALOGICAL AND GEOCHEMICAL EVIDENCE LITHOS 206-207 [2014] 361-383 GeoReM-id: 8396 doi: 10.1016/j.lithos.2014.08.008
[18748] NASDALA L., KOSTROVITSKY S. I., KENNEDY A. K., ZEUG M., ESENKULOVA S. A.: RETENTION OF RADIATION DAMAGE IN ZIRCON XENOCRYSTS FROM KIMBERLITES, NORTHERN YAKUTIA LITHOS 206-207 [2014] 252-261 doi: 10.1016/j.lithos.2014.08.005
[18749] SHEN XIAO-MING, ZHANG HAIXIANG, WANG QIANG, MA LIN, YANG YUE-HENG: EARLY SILURIAN (~440 MA) ADAKITIC, ANDESITIC AND NB-ENRICHED BASALTIC LAVAS IN THE SOUTHERN ALTAY RANGE, NORTHERN XINJIANG (WESTERN CHINA): SLAB MELTING AND IMPLICATIONS FOR CRUSTAL GROWTH IN THE CENTRAL ASIAN OROGENIC BELT LITHOS 206-207 [2014] 234-251 GeoReM-id: 8424 doi: 10.1016/j.lithos.2014.07.024
[18752] TANG HUAYUN, ZHENG JIAN-PING, GRIFFIN W. L., O^REILLY S. Y., YU CHUN-MEI, PEARSON N. J., PING XIANQUAN, XIA BING, YANG HUABEN: COMPLEX EVOLUTION OF THE LOWER CRUST BENEATH THE SOUTHEASTERN NORTH CHINA CRATON: THE JUNAN XENOLITHS AND XENOCRYSTS LITHOS 206-207 [2014] 113-126 doi: 10.1016/j.lithos.2014.07.018
[18753] LI YU, XU WEN-LIANG, WANG FENG, TANG JIE, PEI FU-PING, WANG ZI-JIN: GEOCHRONOLOGY AND GEOCHEMISTRY OF LATE PALEOZOIC VOLCANIC ROCKS ON THE WESTERN MARGIN OF THE SONGNEN-ZHANGGUANGCAI RANGE MASSIF, NE CHINA: IMPLICATIONS FOR THE AMALGAMATION HISTORY OF THE XING^AN AND SONGNEN-ZHANGGUANGCAI RANGE MASSIFS LITHOS 205 [2014] 394-410 doi: 10.1016/j.lithos.2014.07.008
[18755] DONG YU, GE WENCHUN, YANG HAO, ZHAO GUOCHUN, WANG QING-HAI, ZHANG YAN-LONG, SU LI: GEOCHRONOLOGY AND GEOCHEMISTRY OF EARLY CRETACEOUS VOLCANIC ROCKS FROM THE BAIYINGAOLAO FORMATION IN THE CENTRAL GREAT XING^AN RANGE, NE CHINA, AND ITS TECTONIC IMPLICATIONS LITHOS 205 [2014] 168-184 doi: 10.1016/j.lithos.2014.07.004
[18770] GATZOUBAROS M., VON QUADT A., GALLHOFER D., REY R.: MAGMATIC EVOLUTION OF PRE-ORE VOLCANICS AND PORPHYRY INTRUSIVES ASSOCIATED WITH THE ALTAR CU-PORPHYRY PROSPECT, ARGENTINA J. S. AMER. EARTH SCI. 55 [2014] 58-82 doi: 10.1016/j.jsames.2014.06.005
[18775] ZOZULYA D. R., BAYANOVA T. B., SEROV P. N.: AGE AND ISOTOPIC GEOCHEMICAL CHARACTERISTICS OF ARCHEAN CARBONATITES AND ALKALINE ROCKS OF THE BALTIC SHIELD DOKL. EARTH SCI. 415A [2007] 874-879 doi: 10.1134/S1028334X07060104
[18776] FERRARI L., BERGOMI M., MARTINI M., TUNESI A., OROZCO-ESQUIVEL M. T., LOPEZ-MARTINEZ M.: LATE CRETACEOUS-OLIGOCENE MAGMATIC RECORD IN SOUTHERN MEXICO: THE CASE FOR A TEMPORAL SLAB WINDOW ALONG THE EVOLVING CARIBBEAN-NORTH AMERICA-FARALLON TRIPLE BOUNDARY TECTONICS 33 [2014] 1738-1765 doi: 10.1002/2014TC003525
[18801] LUO JINGHAI, CHE ZICHENG, ZHOU NINGCHAO, YANG WEI, SONG HONGXIA, HOU XIAOJIN, HAN K.: GEOCHEMISTRY AND ISOTOPIC GEOCHRONOLOGY OF DACITES FROM THE LOWER PERMIAN XIAOTIKANLIKE FORMATION IN THE SOUTHERN MARGIN OF SOUTH TIANSHAN, AND ITS TECTONIC SIGNIFICANCES ACTA GEOL. SINICA (DIZHI-XUEBAO) 87 [2013] 29-37
[18803] XIAO ZHI, CHI XIAO-GUO, LIU JIANG-FENG, WANG TIEFU, HU ZHAOCHU: LATE PALEOZOIC ARC-RELATED MAGMATISM IN YAKESHI REGION, INNER MONGOLIA: CHRONOLOGICAL AND GEOCHEMICAL EVIDENCE ACTA PETROL. SINICA (YANSHI-XUEBAO) 26 [2010] 3245-3258
[18804] XIAO ZHI, CHI XIAO-GUO, PAN SHIYU, LIU JIANG-FENG, SUN W., HU ZHAOCHU: ZIRCON U-PB LA-ICP-MS DATING OF CARBONIFEROUS VOLCANICS AND ITS GEOLOGICAL SIGNIFICANCE IN THE NORTHWESTERN LESSER XING^AN RANGE ACTA PETROL. SINICA (YANSHI-XUEBAO) 26 [2010] 2452-2464
[18805] GOU JUN, SUN DE-YOU, ZHAO ZHONGHUA, REN YUNSHENG, ZHANG XUEYUAN, FU CHANGLIANG, WANG XI, WEI HONGYAN: ZIRCON LA-ICPMS U-PB DATING AND PETROGENESIS OF RHYOLITES IN BAIYINGAOLAO FORMATION FROM THE SOUTHERN MANZHOULI, INNER-MONGOLIA ACTA PETROL. SINICA (YANSHI-XUEBAO) 26 [2010] 333-344
[18806] HU GUOHUI, HU JUN-LIANG, CHEN WEI, ZHAO TAIPING: GEOCHEMISTRY AND TECTONIC SETTING OF THE 1.78 GA MAFIC DYKE SWARMS IN THE MT. ZHONGTIAO AND MT. SONG AREAS, THE SOUTHERN MARGIN OF THE NORTH CHINA CRATON ACTA PETROL. SINICA (YANSHI-XUEBAO) 26 [2010] 1563-1576
[18807] LI HONGYANG, HUANG XIAO-LONG, LI WU-XIAN, CAO JUN, HE PENGLI, XU YI-GANG: AGE AND GEOCHEMISTRY OF THE EARLY PERMIAN BASALTS FROM QIMUGAN IN THE SOUTHWESTERN TARIM BASIN ACTA PETROL. SINICA (YANSHI-XUEBAO) 29 [2013] 3353-3368
[18813] ZARTMAN R. E.: GEOCHRONOLOGY OF SOME ALKALIC ROCK PROVINCES IN EASTERN AND CENTRAL UNITED STATES ANN. REV. EARTH PLANET. SCI. 5 [1977] 257-86 doi: 10.1146/annurev.ea.05.050177.001353
[18852] BAYANOVA T. B., KIRNARSKII YU. M., LEVKOVITS N. V.: U-PB AGES OF BADDELEYITE FROM ROCKS OF THE KOVDOR MASSIF DOKL. AKAD. NAUK SSSR 356 [1997] 509-511
[18859] MIDENDE G., BOULVAIS P., TACK L., MELCHER F., GERDES A., DEWAELE S., DEMAIFFE D., DECREE S.: PETROGRAPHY, GEOCHEMISTRY AND U-PB ZIRCON AGE OF THE MATONGO CARBONATITE MASSIF (BURUNDI): IMPLICATION FOR THE NEOPROTEROZOIC GEODYNAMIC EVOLUTION OF CENTRAL AFRICA J. AFR. EARTH SCI. 100 [2014] 656-674 doi: 10.1016/j.jafrearsci.2014.08.010
[18860] YANG XIAN, CHEN YUCHUAN, HOU KEJUN, LIU SHAN-BAO, LIU JIAJUN: U-PB ZIRCON GEOCHRONOLOGY AND GEOCHEMISTRY OF LATE JURASSIC BASALTS IN MAEVATANANA, MADAGASCAR: IMPLICATIONS FOR THE TIMING OF SEPARATION OF MADAGASCAR FROM AFRICA J. AFR. EARTH SCI. 100 [2014] 569-578 doi: 10.1016/j.jafrearsci.2014.07.022
[18866] CHUNGUE L., SMITH C. B., FANNING C. M.: KIMBERLITE AND LAMPROITE EMPLACEMENT AGES IN WESTERN AUSTRALIA SPEC. PUBL. GEOL. SOC. AUST. 14 [1989] 369-381
[18880] WANG WEI, LIU SHUWEN, SANTOSH M., DENG ZHENGBIN, GUO BORAN, ZHAO YUE, ZHANG SHUAN-HONG, YANG PENGTAO, BAI XIANG, GUO RONGRONG: LATE PALEOPROTEROZOIC GEODYNAMICS OF THE NORTH CHINA CRATON: GEOCHEMICAL AND ZIRCON U-PB-HF RECORDS FROM A VOLCANIC SUITE IN THE YANLIAO RIFT GONDWANA RES. 27 [2015] 300-325 doi: 10.1016/j.gr.2013.10.004
[18882] RUBIO-ORDONEZ A., GUTIERREZ-ALONSO G., VALVERDE-VAQUERO P., CUESTA A., GALLASTEGUI G., GERDES A., CARDENES V.: ARC-RELATED EDIACARAN MAGMATISM ALONG THE NORTHERN MARGIN OF GONDWANA: GEOCHRONOLOGY AND ISOTOPIC GEOCHEMISTRY FROM NORTHERN IBERIA GONDWANA RES. 27 [2015] 216-227 doi: 10.1016/j.gr.2013.09.016
[18886] KAMO S. L., KROGH T. E., KUMARAPELI P. S.: AGE OF THE GRENVILLE DYKE SWARM, ONTARIO-QUEBEC: IMPLICATIONS FOR THE TIMING OF LAPETAN RIFTING CAN. J. EARTH SCI. 32 [1995] 273-280 doi: 10.1139/e95-022
[18902] HEAMAN L. M., SRIVASTAVA R. K., SINHA A. KRISHNA: A PRECISE U-PB ZIRCON/BADDELEYITE AGE FOR THE JASRA IGNEOUS COMPLEX, KARBI-ANALONG DISTRICT, ASSAM, NE INDIA CURRENT SCI. 82 [2002]
[18919] ZARTMAN R. E., MELTON C. E.: URANIUM-LEAD AGE OF LARGE ZIRCON CRYSTALS FROM THE POTASH SULFUR SPRINGS IGNEOUS COMPLEX, GARLAND COUNTRY, ARKANSAS SPEC. PAP. GEOL. SOC. AM. 215 [1987] 235-239 doi: 10.1130/SPE215-p235
[18924] BUYS J., SPANDLER C. J., HOLM R. J., RICHARDS S. W.: REMNANTS OF ANCIENT AUSTRALIA IN VANUATU: IMPLICATIONS FOR CRUSTAL EVOLUTION IN ISLAND ARCS AND TECTONIC DEVELOPMENT OF THE SOUTHWEST PACIFIC GEOLOGY 42 [2014] 939-942 doi: 10.1130/G36155.1
[18928] LARREA P., GALE C., UBIDE T., WIDOM E., LAGO M., FRANCA Z. T. M.: MAGMATIC EVOLUTION OF GRACIOSA (AZORES, PORTUGAL) J. PETROL. 55 [2014] 2125-2154 GeoReM-id: 7877 doi: 10.1093/petrology/egu052
[18930] SHELLNUTT J. G., BHAT G. M., BROOKFIELD M. E., JAHN B.-M.: NO LINK BETWEEN THE PANJAL TRAPS (KASHMIR) AND THE LATE PERMIAN MASS EXTINCTIONS GEOPHYS. RES. LETT. 38 [2011] doi: 10.1029/2011GL049032
[18936] SARMA D. S., MCNAUGHTON N. J., FLETCHER I. R., GROVES D. I., MOHAN M. RAM, BALARAM V.: TIMING OF GOLD MINERALIZATION IN THE HUTTI GOLD DEPOSIT, DHARWAR CRATON, SOUTH INDIA ECON. GEOL. 103 [2008] 1715-1727 doi: 10.2113/gsecongeo.103.8.1715
[18950] UPADHYAY D., RAITH M. M., MEZGER K., HAMMERSCHMIDT K.: MESOPROTEROZOIC RIFT-RELATED ALKALINE MAGMATISM AT ELCHURU, PRAKASAM ALKALINE PROVINCE, SE INDIA LITHOS 89 [2006] 447-477 doi: 10.1016/j.lithos.2005.12.015
[18958] HUANG HU, DU YUAN-SHENG, YANG JIANG-HAI, ZHOU LIAN, HU LI-SHA, HUANG HONG-WEI, HUANG ZHI-QIANG: ORIGIN OF PERMIAN BASALTS AND CLASTIC ROCKS IN NAPO, SOUTHWEST CHINA: IMPLICATIONS FOR THE EROSION AND ERUPTION OF THE EMEISHAN LARGE IGNEOUS PROVINCE LITHOS 208-209 [2014] 324-338 GeoReM-id: 8380 doi: 10.1016/j.lithos.2014.09.022
[18963] LIU CHAOHUI, ZHAO GUOCHUN, LIU FULAI, SHI JIANRONG: 2.2 GA MAGNESIAN ANDESITES, NB-ENRICHED BASALT-ANDESITES, AND ADAKITIC ROCKS IN THE L躄IANG COMPLEX: EVIDENCE FOR EARLY PALEOPROTEROZOIC SUBDUCTION IN THE NORTH CHINA CRATON LITHOS 208-209 [2014] 104-117 GeoReM-id: 8391 doi: 10.1016/j.lithos.2014.08.025
[18991] CHEN CHEN, ZHANG ZHICHENG, CHEN Y., TANG WENHAO, LI JIAN-FENG: GEOCHRONOLOGY, GEOCHEMISTRY, AND ITS GEOLOGICAL SIGNIFICANCE OF THE DAMAOQI PERMIAN VOLCANIC SEQUENCES ON THE NORTHERN MARGIN OF THE NORTH CHINA BLOCK J. ASIAN EARTH SCI. 97 [2015] 307-319 doi: 10.1016/j.jseaes.2014.06.024
[18992] WANG ZHI-WI, PEI FU-PING, XU WEN-LIANG, CAO HUA-HUA, WANG ZI-JIN: GEOCHRONOLOGY AND GEOCHEMISTRY OF LATE DEVONIAN AND EARLY CARBONIFEROUS IGNEOUS ROCKS OF CENTRAL JILIN PROVINCE, NE CHINA: IMPLICATIONS FOR THE TECTONIC EVOLUTION OF THE EASTERN CENTRAL ASIAN OROGENIC BELT J. ASIAN EARTH SCI. 97 [2014] 260-278 doi: 10.1016/j.jseaes.2014.06.028
[18993] LI WENBO, HU CHUANSHENG, ZHONG RICHEN, ZHU FENG: U-PB, 39AR/40AR GEOCHRONOLOGY OF THE METAMORPHOSED VOLCANIC ROCKS OF THE BAINAIMIAO GROUP IN CENTRAL INNER MONGOLIA AND ITS IMPLICATIONS FOR ORE GENESIS AND GEODYNAMIC SETTING J. ASIAN EARTH SCI. 97 [2015] 251-259 doi: 10.1016/j.jseaes.2014.06.007
[18994] WU G., CHEN YUCHUAN, SUN FENGYUE, LIU JUN, WANG GUORUI, XU BEI: GEOCHRONOLOGY, GEOCHEMISTRY, AND SR-ND-HF ISOTOPES OF THE EARLY PALEOZOIC IGNEOUS ROCKS IN THE DUOBAOSHAN AREA, NE CHINA, AND THEIR GEOLOGICAL SIGNIFICANCE J. ASIAN EARTH SCI. 97 [2015] 229-250 doi: 10.1016/j.jseaes.2014.07.031
[18997] LI ZHUANG, CHEN BIN: GEOCHRONOLOGY AND GEOCHEMISTRY OF THE PALEOPROTEROZOIC META-BASALTS FROM THE JIAO-LIAO BELT, NORTH CHINA CRATON: IMPLICATIONS FOR PETROGENESIS AND TECTONIC SETTING PREC. RESEARCH 255 [2014] 653-667 doi: 10.1016/j.precamres.2014.07.003
[19007] VAZQUEZ J. A., VELASCO N. O., SCHMITT A. K., BLEICK H., STELTEN M. E.: 238U_230TH DATING OF CHEVKINITE IN HIGH-SILICA RHYOLITES FROM LA PRIMAVERA AND YELLOWSTONE CALDERAS CHEM. GEOL. 390 [2014] 109-118 doi: 10.1016/j.chemgeo.2014.10.020
[19015] AYDIN F., SCHMITT A. K., SIEBEL W., S諲MEZ M., ERSOY Y., LERMI A., DIRIK K., DUNCAN R. A.: QUATERNARY BIMODAL VOLCANISM IN THE NIGDE VOLCANIC COMPLEX (CAPPADOCIA, CENTRAL ANATOLIA, TURKEY): AGE, PETROGENESIS AND GEODYNAMIC IMPLICATIONS CONTRIB. MINERAL. PETROL. 168 (1078) [2014] GeoReM-id: 7900 doi: 10.1007/s00410-014-1078-3
[19019] BENEDINI L., GREGORI D. A., STRAZZERE L., FALCO J. I., DRISTAS J. A.: LOWER PLIENSBACHIAN CALDERA VOLCANISM IN HIGH-OBLIQUITY RIFT SYSTEMS IN THE WESTERN NORTH PATAGONIAN MASSIF, ARGENTINA J. S. AMER. EARTH SCI. 56 [2014] 1-19 doi: 10.1016/j.jsames.2014.08.001
[19025] DAI LI-QUN, ZHAO ZI-FU, ZHENG YONG-FEI: GEOCHEMICAL INSIGHTS INTO THE ROLE OF METASOMATIC HORNBLENDITE IN GENERATING ALKALI BASALTS GEOCHEMISTRY GEOPHYSICS GEOSYSTEMS 15 [2014] 3762-3779 GeoReM-id: 8350 doi: 10.1002/2014GC005486
[19032] JONES R. E., DE HOOG J. C. M., KIRSTEIN L. A., KASEMANN S. A., LAI R. W., ELLIOTT T. R., LITVAK V. D.: TEMPORAL VARIATIONS IN THE INFLUENCE OF THE SUBDUCTING SLAB ON CENTRAL ANDEAN ARC MAGMAS: EVIDENCE FROM BORON ISOTOPE SYSTEMATICS EARTH PLANET. SCI. LETT. 408 [2014] 390-401 doi: 10.1016/j.epsl.2014.10.004
[19035] SCHMITT A. K., DANISIK M., SIEBEL W., ELITOK ?, CHANG YU-WEI, SHEN CHUAN-CHOU: LATE PLEISTOCENE ZIRCON AGES FOR INTRACALDERA DOMES AT G諰C躃 (ISPARTA, TURKEY) J. VOLCANOL. GEOTHERM. RES. 286 [2014] 24-29 doi: 10.1016/j.jvolgeores.2014.08.027
[19037] NELSON D. R., BHATTACHARYA H. N., THERN E. R., ALTERMANN W.: GEOCHEMICAL AND ION-MICROPROBE U-PB ZIRCON CONSTRAINTS ON THE ARCHAEAN EVOLUTION OF SINGHBUM CRATON, EASTERN INDIA PREC. RESEARCH 255 [2014] 412-432 doi: 10.1016/j.precamres.2014.09.024
[19038] USUKI T., LAN CHING-YING, TRAN T. H., PHAM T. D., WANG KUO-LUNG, SHELLNUTT J. G., CHUNG SUN-LIN: ZIRCON U-PB AGES AND HF ISOTOPIC COMPOSITIONS OF ALKALINE SILICIC MAGMATIC ROCKS IN THE PHAN SI PAN-TU LE REGION, NORTHERN VIETNAM: IDENTIFICATION OF A DISPLACED WESTERN EXTENSION OF THE EMEISHAN LARGE IGNEOUS PROVINCE J. ASIAN EARTH SCI. 97 [2015] 102-124 doi: 10.1016/j.jseaes.2014.10.016
[19040] PARK SEUNG-IK, KWON SANGHOON, KIM SUNG WON: EVIDENCE OF THE JURASSIC ARC VOLCANISM OF THE LOLOTOI COMPLEX, TIMOR: TECTONIC IMPLICATIONS J. ASIAN EARTH SCI. 95 [2014] 254-265 doi: 10.1016/j.jseaes.2014.05.007
[19043] CHO D.-L., LEE SEUNG RYEOL, KOH H. J., PARK J. B., ARMSTRONG R. A., CHOI D. K.: LATE ORDOVICIAN VOLCANISM IN KOREA CONSTRAINTS THE TIMING FOR BREAKUP OF SINO-KOREAN CRATON FROM GONDWANA J. ASIAN EARTH SCI. 96 [2014] 279-286 doi: 10.1016/j.jseaes.2014.09.022
[19053] PATRANABIS-DEB S., BICKFORD M. E., HILL B., CHAUDHURI A. K., BASU A.: SHRIMP AGES OF ZIRCON N THE UPPERMOST TUFF IN CHATTISGARH BASIN IN CENTRAL INDIA REQUIRE ~500-MA ADJUSTMENT IN INDIAN PROTEROZOIC STRATIGRAPHY J. GEOL. 115 [2007] 407-415 doi: 10.1086/518049
[19056] BACON C. R., DUFFIELD W. A.: LATE CENOZOIC RHYOLITES FROM THE KERN PLATEAU, SOUTHERN SIERRA NEVADA, CALIFORNIA AM. J. SCI. 281 [1981] 1-34 doi: 10.2475/ajs.281.1.1
[19078] ITO H.: ZIRCON U-TH-PB DATING USING LA-ICP-MS: SIMULTANEOUS U-PB AND U-TH DATING IN THE 0.1 MA TOYA TEPHRA, JAPAN J. VOLCANOL. GEOTHERM. RES. 289 [2014] 210-223 doi: 10.1016/j.jvolgeores.2014.11.002
[19080] FLORISBAL L. M., HEAMAN L. M., JANASI V. A., BITENCOURT M. F.: TECTONIC SIGNIFICANCE OF THE FLORIANOPOLIS DYKE SWARM, PARANA-ETENDEKA MAGMATIC PROVINCE. A REAPPRAISAL BASED ON PRECISE U-PB DATING J. VOLCANOL. GEOTHERM. RES. 289 [2014] 140-150 doi: 10.1016/j.jvolgeores.2014.11.007
[19083] TRETYAKOV A. A., DEGTYAREV K. E., SHATAGIN K. N., KOTOV A. B., SALNIKOVA E. B., ANISIMOVA I. V.: NEOPROTEROZOIC ANOROGENIC RHYOLITE-GRANITE VOLCANOPLUTONIC ASSOCIATION ON THE AKTAU-MOINTY SIALIC MASSIF (CENTRAL KAZAKHSTAN): AGE, SOURCE, AND PALEOTECTONIC POSITION PETROLOGY 23 [2015] 22-44 doi: 10.1134/S0869591115010063
[19085] QIAN XIN, FENG QINGLAI, YANG WENQIANG, WANG YUE-JUN, CHONGLAKMANI CHONGPAN, MONJAI D.: ARC-LIKE VOLCANIC ROCKS IN NW LAOS: GEOCHRONOLOGICAL AND GEOCHEMICAL CONSTRAINTS AND THEIR TECTONIC IMPLICATIONS J. ASIAN EARTH SCI. 98 [2015] 342-357 doi: 10.1016/j.jseaes.2014.10.035
[19086] LIU SHEN, FENG CAIXIA, HU RUIZHONG, ZHAI MINGGUO, GAO SHAN, LAI SHAOCONG, YAN JUN, COULSON I. M., ZOU HAIBO: ZIRCON U-PB GEOCHRONOLOGICAL, GEOCHEMICAL, AND SR-ND ISOTOPE DATA FOR EARLY CRETACEOUS MAFIC DYKES IN THE TANCHENG-LUJIANG FAULT AREA OF THE SHANDONG PROVINCE, CHINA: CONSTRAINTS ON THE TIMING OF MAGMATISM AND MAGMA GENESIS J. ASIAN EARTH SCI. 98 [2015] 247-260 doi: 10.1016/j.jseae…
[19116] LIU CHAOHUI, ZHAO GUOCHUN, LIU FULAI, SHI JIANRONG: GEOCHRONOLOGICAL AND GEOCHEMICAL CONSTRAINTS ON THE L躄IANG GROUP IN THE L躄IANG COMPLEX: IMPLICATIONS FOR THE TECTONIC EVOLUTION OF THE TRANS-NORTH CHINA OROGEN LITHOS 198-199 [2014] 298-315 GeoReM-id: 8432 doi: 10.1016/J.LITHOS.2014.04.003
[19117] TULIBONYWA T., MANYA S., MABOKO M. A. H.: PALAEOPROTEROZOIC VOLCANISM AND GRANITIC MAGMATISM IN THE NGUALLA AREA OF THE UBENDIAN BELT, SW TANZANIA: CONSTRAINTS FROM SHRIMP U-PB ZIRCON AGES, AND SM-ND ISOTOPE SYSTEMATICS PREC. RESEARCH 256 [2015] 120-130 GeoReM-id: 8782 doi: 10.1016/j.precamres.2014.11.003
[19130] ZOU SIYUAN, LI ZILONG, SONG BIAO, ERNST R. E., LI YINGQI, REN ZHONG-YUAN, YANG SHU-FENG, CHEN HANLIN, XU YI-GANG, SONG XIE-YAN: ZIRCON U-PB DATING, GEOCHEMISTRY AND SR-ND-PB-HF ISOTOPES OF THE WAJILITAG ALKALI MAFIC DIKES, AND ASSOCIATED DIORITE AND SYENITIC ROCKS: IMPLICATIONS FOR MAGMATIC EVOLUTION OF THE TARIM LARGE IGNEOUS PROVINCE LITHOS 212-215 [2015] 428-442 GeoReM-id: 8793 doi: 10…
[19137] EYUBOGLU Y.: PETROGENESIS AND U-PB ZIRCON CHRONOLOGY OF FELSIC TUFFS INTERBEDDED WITH TURBIDITES (E. PONTIDES OROGENIC BELT, NE TURKEY): IMPLICATIONS FOR MESOZOIC GEODYNAMIC EVOLUTION OF THE EASTERN MEDITERRANEAN REGION AND ACCUMULATION RATES OF TURBIDITE SEQUENCES LITHOS 212-215 [2015] 74-92 doi: 10.1016/J.LITHOS.2014.11.006
[19142] POLIN V. F., GLEBOVITSKII V. A., MITSUK V. V., KISELEV V. I., BUDNITSKII S. YU., TRAVIN A. V., RIZVANOVA N. G., BARINOV N. N., EKIMOVA N. I., PONOMARCHUK A. V.: TWO-STAGE FORMATION ON THE ALCALINE VOLCANO-PLUTONIC COMPLEXES IN THE KETKAP-YUNA IGNEOUS PROVINCE OF THE ALDAN SHIELD: NEW ISOTOPIC DATA DOKL. EARTH SCI. 459 [2014] 1322-1327 doi: 10.1134/S1028334X14110051
[19150] TANG QINGYAN, LI CHUSI, ZHANG MINGJIE, LIN YAO: U-PB AGE AND HF ISOTOPES OF ZIRCON FROM BASALTIC ANDESITE AND GEOCHEMICAL FINGERPRINTING OF THE ASSOCIATED PICRITES IN THE EMEISHAN LARGE IGNEOUS PROVINCE, SW CHINA MINERAL. PETROL. 109 [2015] 103-114 doi: 10.1007/s00710-014-0349-z
[19154] DU LILIN, YANG CHONGHUI, REN LIUDONG, SONG HUIXIA, GENG YUANSHENG, WAN YUSHENG: THE 2.2-2.1 GA MAGMATIC EVENT AND ITS TECTONIC IMPLICATION IN THE L躄IANG MOUNTAINS, NORTH CHINA CRATON ACTA PETROL. SINICA (YANSHI-XUEBAO) 28 [2012] 2751-2769
[19170] BENEDINI L., GREGORI D. A.: SIGNIFICANCE OF THE EARLY JURASSIC GARAMILLA FORMATION IN THE WESTERN NORDPATAGONIAN MASSIF J. S. AMER. EARTH SCI. 45 [2013] 259-277 doi: 10.1016/j.jsames.2013.03.016
[19173] MARQUES S. N. DE SOUZA, DA SILVA SOUZA V., DANTAS E. L., DA SILVA VALERIO C., DO NASCIMENTO R. S. C.: CONTRIBUTIONS TO THE PETROGRAPHY, GEOCHEMISTRY AND GEOCHRONOLOGY (U-PB AND SM-ND) OF THE PALEOPROTEROZOIC EFFUSIVE ROCKS FROM IRICOUME GROUP, AMAZONIAN CRATON, BRAZIL BRAZ.. J. GEOL. 44 [2014] 121-138 doi: 10.5327/Z2317-4889201400010010
[19174] FERRON J. M. T. M., NETO A. C. B., LIMA E. F., NARDI L. V. S., COSTI H. T., PIEROSAN R., PRADO M.: PETROLOGY, GEOCHEMISTRY, AND GEOCHRONOLOGY OF PALEOPROTEROZOIC VOLCANIC AND GRANITIC ROCKS (1.89-1.88 GA) OF THE PITINGA PROVINCE, AMAZONIAN CRATON, BRAZIL J. S. AMER. EARTH SCI. 29 [2010] 483-497 doi: 10.1016/J.JSAMES.2009.05.001
[19175] WALSH G., ALEINIKOFF J. N., BENZIANE F., YAZIDI A., ARMSTRONG T. R.: U-PB ZIRCON GEOCHRONOLOGY OF THE PALEOPROTEROZOIC TAGRAGRA DE TATA INLIER AND ITS NEOPROTEROZOIC COVER, WESTERN ANTI-ATLAS, MOROCCO PREC. RESEARCH 117 [2002] 1-20 doi: 10.1016/S0301-9268(02)00044-X
[19186] PISAREVSKY S. A., BISWAL T. K., WANG XUAN-CE, DE WAELE B., ERNST R. E., S諨ERLUND U., TAIT J., RATRE K., SINGH Y. K., CLEVE M.: PALEOMAGNETIC, GEOCHRONOLOGICAL AND GEOCHEMICAL STUDY OF MESOPROTEROZOIC LAKHNA DYKES IN THE BASTAR CRATON, INDIA: IMPLICATIONS FOR THE MESOPROTEROZOIC SUPERCONTINENT LITHOS 174 [2013] 125-143 GeoReM-id: 7253 doi: 10.1016/j.lithos.2012.07.015
[19187] PUCHKOV V. N., BOGDANOVA S. V., ERNST R. E., KOZLOV V. I., KRASNOBAEV A. A., S諨ERLUND U., WINGATE M. T. D., POSTNIKOV A. V., SERGEEVA N. D.: THE CA. 1380 MA MASHAK IGNEOUS EVENT OF THE SOUTHERN URALS LITHOS 174 [2013] 109-124 doi: 10.1016/j.lithos.2012.08.021
[19191] ZHAI QINGGUO, JAHN B.-M., SU LI, ERNST R. E., WANG KUO-LUNG, ZHANG RU-YUAN, WANG JUN, TANG SUOHAN: SHRIMP ZIRCON U-PB GEOCHRONOLOGY, GEOCHEMISTRY AND SR-ND-HF ISOTOPIC COMPOSITIONS OF MA MAFIC DYKE SWARM IN THE QIANGTANG TERRANE, NORTHERN TIBET AND GEODYNAMIC IMPLICATIONS LITHOS 174 [2013] 28-43 doi: 10.1016/j.lithos.2012.10.018
[19192] ZHANG CHUAN-LIN, ZOU HAIBO: COMPARISON BETWEEN THE PERMIAN MAFIC DYKES IN TARIM AND THE WESTERN PART OF CENTRAL ASIAN OROGENIC BELT (CAOB), NW CHINA: IMPLICATIONS FOR TWO MANTLE DOMAINS OF THE PERMIAN TARIM LARGE IGNEOUS PROVINCE LIHTOS 174 [2013] 15-27 doi: 10.1016/j.lithos.2012.11.010
[19200] ZHOU JIAN-BO, CAO JIA-LIN, WILDE S. A., ZHAO GUOCHUN, ZHANG JINJIANG, WANG BIN: PALEO-PACIFIC SUBDUCTION-ACCRETION: EVIDENCE FROM GEOCHEMICAL AND U-PB ZIRCON DATING OF THE NADANHADA ACCRETIONARY COMPLEX, NE CHINA TECTONICS 33 [2014] 2444-2466 doi: 10.1002/2014TC003637
[19206] COOMBS M. L., VAZQUEZ J. A.: COGENETIC LATE PLEISTOCENE RHYOLITE AND CUMULATE DIORITES FROM AUGUSTINE VOLCANO REVEALED BY SIMS 238U-230TH DATING OF ZIRCON, AND IMPLICATIONS FOR SILICIC MAGMA GENERATION BY EXTRACTION FROM MUSH GEOCHEMISTRY GEOPHYSICS GEOSYSTEMS 15 [2014] 4846-4865 doi: 10.10025/2014GC005589
[19207] LETSCH D., WINKLER W., VON QUADT A., GALLHOFER D.: THE VOLCANO-SEDIMENTARY EVOLUTION OF A POST-VARISCAN INTRAMONTANE BASIN IN THE SWISS ALPS (GLARUS VERRUCANO) AS REVEALED BY ZIRCON U-PB AGE AND HF ISOTOPE GEOCHEMISTRY INT. J. EARTH SCI. (GEOL. RUNDSCHAU) 104 [2015] 123-145 doi: 10.1007/s00531-014-1055-0
[19212] WANG CHAO, LIU LIANG, WANG YONG-HE, HE SHIPING, LI RONGSHE, LI MENG, YANG WENQIANG, CAO YU-TING, COLLINS A. S., SHI CHAO, WU ZHONG-NAN: RECOGNITION AND TECTONIC IMPLICATIONS OF AN EXTENSIVE NEOPROTEROZOIC VOLCANO-SEDIMENTARY RIFT BASIN ALONG THE SOUTHWESTERN MARGIN OF THE TARIM CRATON, NORTHWESTERN CHINA PREC. RESEARCH 257 [2015] 65-82 doi: 10.1016/j.precamres.2014.11.022
[19213] XU XIN, SONG SHUGUANG, SU LI, LI ZHENG-XIANG, NIU YAOLING, ALLEN M. B.: THE 600-580 MA CONTINENTAL RIFT BASALTS IN NORTH QILIAN SHAN, NORTHWEST CHINA: LINKS BETWEEN THE QILIAN-QAIDAM BLOCK AND SE AUSTRALIA, AND THE RECONSTRUCTION OF EAST GONDWANA PREC. RESEARCH 257 [2015] 47-64 doi: 10.1016/j.precamres.2014.11.017
[19221] ZHAO SHAO-QING, TAN J., WEI JUN-HAO, TIAN NING, ZHANG DAO-HAN, LIANG SHENG-NAN, CHEN JIA-JIE: LATE TRIASSIC BATANG GROUP ARC VOLCANIC ROCKS IN THE NORTHEASTERN MARGIN OF QIANGTANG TERRANE, NORTHERN TIBET: PARTIAL MELTING OF JUVENILE CRUST AND IMPLICATIONS FOR PALEO-TETHYS OCEAN SUBDUCTION INT. J. EARTH SCI. (GEOL. RUNDSCHAU) 104 [2015] 369-387 doi: 10.1007/s00531-014-1080-z
[19222] DAI LI-QUN, ZHAO ZI-FU, ZHENG YONG-FEI: TECTONIC DEVELOPMENT FROM OCEANIC SUBDUCTION TO CONTINENTAL COLLISION: GEOCHEMICAL EVIDENCE FROM POSTCOLLISIONAL MAFIC ROCKS IN THE HONG^AN-DABIE OROGENS GONDWANA RES. 27 [2015] 1236-1254 GeoReM-id: 9054 doi: 10.1016/j.gr.2013.12.005
[19234] COOPER A. F., COLLINS A. K., PALIN J. M., SPRATT J.: MINERALOGICAL EVOLUTION AND REE MOBILITY DURING CRYSTALLISATION OF ANCYLITE-BEARING FERROCARBONATITE, HAAST RIVER, NEW ZEALAND LITHOS 216-217 [2015] 324-337 doi: 10.1016/j.lithos.2015.01.005
[19237] LIU SHEN, FENG CAIXIA, ZHAI MINGGUO, HU RUIZHONG, GAO SHAN, LAI SHAOCONG, ZOU HAIBO, YAN JUN: CA. 2.5 BILLION YEAR OLD MAFIC DYKES IN WESTERN SHANDONG PROVINCE: IMPLICATIONS FOR HYBRIDIZATION BETWEEN SUBDUCTED CONTINENTAL CRUST AND THE NORTH CHINA CRATON, CHINA LITHOS 216-217 [2015] 148-157 doi: 10.1016/j.lithos.2014.11.028
[19240] ZHANG JINYANG, MA CHANGQIAN, LI JIANWEI, PAN YUANMING: PETROGENESIS OF EARLY CRETACEOUS ALKALINE DOLERITE DYKES IN THE DABIE OROGEN, CHINA: CONSTRAINTS ON THE TIMING OF LITHOSPHERIC THINNING LITHOS 216-217 [2015] 17-30 GeoReM-id: 8936 doi: 10.1016/j.lithos.2014.12.002
[19242] JAING QING-YUAN, LI CAI, SU LI, HU PEIYUAN, XIE CHAOMING, WU HAO: CARBONIFEROUS ARC MAGMATISM IN THE QIANGTANG AREA, NORTHERN TIBET: ZIRCON U-PB AGES, GEOCHEMICAL AND LU-HF ISOTOPIC CHARACTERISTICS, AND TECTONIC IMPLICATIONS J. ASIAN EARTH SCI. 100 [2015] 132-144 doi: 10.1016/j.jseaes.2015.01.012
[19244] BARR S. M., MACDONALD A. S., OUNCHANUM P., HAMILTON M. A.: AGE, TECTONIC SETTING AND REGIONAL IMPLICATIONS OF THE CHIANG KHONG VOLCANIC SUITE, NORTHERN THAILAND J. GEOL. SOC. LONDON 163 [2006] 1037-1046 doi: 10.1144/0016-76492005-118
[19247] LONG XIAOPING, WILDE S. A., WANG QIANG, YUAN CHAO, WANG XUAN-CE, LI JIE, JIANG ZIQI, DAN WEI: PARTIAL MELTING OF THICKENED CONTINENTAL CRUST IN CENTRAL TIBET: EVIDENCE FROM GEOCHEMISTRY AND GEOCHRONOLOGY OF EOCENE ADAKITIC RHYOLITES IN THE NORTHERN QIANGTANG TERRANE EARTH PLANET. SCI. LETT. 414 [2015] 30-44 doi: 10.1016/j.epsl.2015.01.007
[19259] G躌SU S., M諰LER A., G諲C躉GLU M. C., K諯SAL S., DEMIRCAN H., K諯SAL F. T., KOZLU H., SUNAL G.: NEOPROTEROZOIC CONTINENTAL ARC VOLCANISM AT THE NORTHERN EDGE OF THE ARABIAN PLATE, SE TURKEY PREC. RESEARCH 258 [2015] 208-233 doi: 10.1016/j.precamres.2014.12.017
[19266] PIEROSAN R., DE LIMA E. F., STOLL NARDI L. V., NETO A. C. B., DE CAMPOS C. P., JARVIS K. E., FERRON J. M. T. M., PRADO M.: GEOCHEMISTRY OF PALAEOPROTEROZOIC VOLCANIC ROCKS OF THE IRICOUME GROUP, PETINGA MINING DISTRICT, AMAZONIAN CRATON, BRAZIL INT. GEOL. REV. 53 [2011] 946-979
[19281] YAO JINLONG, SHU LIANGSHU, SANTOSH M., LI JINYI: NEOPROTEROZOIC ARC-RELATED ANDESITE AND OROGENY-RELATED UNCONFORMITY IN THE EASTERN JIANGNAN OROGENIC BELT: CONSTRAINTS ON THE ASSEMBLY OF THE YANGTZE AND CATHAYISA BLOCKS IN SOUTH CHINA PREC. RESEARCH 262 [2015] 84-100 doi: 10.1016/j.precamres.2015.02.021
[19282] DECKER N. B., BYERLY G. R., STIEGLER M. T., LOWE D. R., STEFURAK E.: HIGH RESOLUTION TEPHRA AND U/PB CHRONOLOGY OF THE 3.33-3.26 GA MENDON FORMATION, BARBERTON BELT, SOUTH AFRICA PREC. RESEARCH 261 [2015] 54-74 doi: 10.1016/j.precamres.2015.02.003
[19283] BOUYO M. H., ZHAO Y., PENAYE J., ZHANG SHUAN-HONG, NJEL U. O.: NEOPROTEROZOIC SUBDUCTION-RELATED METAVOLCANIC AND METASEDIMENTARY ROCKS FROM THE REY BOUBA GREENSTONE BELT OF NORTH-CENTRAL CAMEROON IN THE CENTRAL AFRICAN BELT: NEW INSIGHTS INTO A CONTINENTAL ARC GEODYNAMIC SETTING PREC. RESEARCH 261 [2015] 40-53 doi: 10.1016/j.precamres.2015.01.012
[19284] ZAPPETTINI E. O., COIRA B. L., SANTOS J. O. S., CISTERNA C. E., BELOUSOVA E. A.: COMBINED U-PB AND LU-HF ISOTOPE STUDY FROM THE LAS LOZAS VOLCANICS, NORTHWESTERN ARGENTINA: EVIDENCE OF JUVENILE CRYOGENIAN-DERIVED, LOWER PENNSYLVANIAN VOLCANISM IN WESTERN GONDWANA J. S. AMER. EARTH SCI. 59 [2015] 13-18 doi: 10.1016/j.jsames.2015.01.004
[19292] BIANCHINI G., BRAGA R., LANGONE A., NATALI C., TIEPOLO M.: METASEDIMENTARY AND IGNEOUS XENOLITHS FROM TALLANTE (BETIC CORDILLERA, SPAIN): INFERENCES ON CRUST-MANTLE INTERACTIONS AND CLUES FOR POST-COLLISIONAL VOLCANISM MAGMA SOURCES LITHOS 220-223 [2015] 191-199 doi: 10.1016/j.lithos.2015.02.011
[19293] CHENG ZHIGUO, ZHANG ZHAOCHONG, HOU TONG, SANTOSH M., ZHANG DONGYANG, KE SHAN: PETROGENESIS OF NEPHELINITES FROM THE TARIM LARGE IGNEOUS PROVINCE, NW CHINA: IMPLICATIONS FOR MANTLE SOURCE CHARACTERISTICS AND PLUME-LITHOSPHERE INTERACTION LITHOS 220-223 [2015] 164-178 GeoReM-id: 8881 doi: 10.1016/j.lithos.2015.02.002
[19307] HU XINLU, YAHO SHUZHEN, HE MOUCHUN, DING ZHENJU, CHEN BIN: GEOCHEMISTRY, U-PB GEOCHRONOLOGY AND SR-ND-HF ISOTOPES OF TE EARLY CRETACEOUS VOLCANIC ROCKS IN THE NORTHERN DA HINGGAN MOUNTAINS ACTA GEOL. SINICA (DIZHI-XUEBAO) 89 [2015] 203-216
[19312] OLIVEIRA E. P., SOUZA Z. S., GOMES L. C. C.: U-PB DATING OF DEFORMED MAFIC DYKE AND HOST GNEISS: IMPLICATIONS FOR UNDERSTANDING REWORKING PROCESSES ON THE WESTERN MARGIN OF THE ARCHAEAN UAUA BLOCK, NE SAO FRANCISCO CRATON, BRAZIL REV. BRAS. GEOCIENC. 30 [2000] 149-152
[19316] BURGESS S. D., BOWRING S. A., FLEMING T. H., ELLIOT D. H.: HIGH-PRECISION GEOCHRONOLOGY LINKS THE FERRAR LARGE IGNEOUS PROVINCE WITH EARLY-JURASSIC OCEAN ANOXIA AND BIOTIC CRISIS EARTH PLANET. SCI. LETT. 415 [2015] 90-99 doi: 10.1016/j.epsl.2015.01.037
[19321] DAI JIN-GEN, WANG CHENG-SHAN, ZHU DI-CHENG, LI YA-LIN, ZHONG HANTING, GE YUKUI: MULTI-STAGE VOLCANIC ACTIVITIES AND GEODYNAMIC EVOLUTION OF THE LHASA TERRANE DURING THE CRETACEOUS: INSIGHTS FROM THE XIGAZE FOREARC BASIN LITHOS 218-219 [2015] 127-140 doi: 10.1016/j.lithos.2015.01.019
[19323] WANG WEI, TANG JIE, XU WEN-LIANG, WANG FENG: GEOCHRONOLOGY AND GEOCHEMISTRY OF EARLY JURASSIC VOLCANIC ROCKS IN THE ERGUNA MASSIF, NORTHEAST CHINA: PETROGENESIS AND IMPLICATIONS FOR THE TECTONIC EVOLUTION OF THE MONGOL-OKHOTSK SUTURE BELT LITHOS 218-219 [2015] 73-86 GeoReM-id: 8927 doi: 10.1016/j.lithos.2015.01.012
[19337] LIU JIAN-FENG, LI JINYI, CHI XIAO-GUO, FENG QIAN-WEN, HU ZHAOCHU, ZHOU KUN: EARLY DEVONIAN FELSIC VOLCANIC ROCKS RELATED TO THE ARC-CONTINENT COLLISION ON THE NORTHERN MARGIN OF NORTH CHINA CRATON- EVIDENCES OF ZIRCON U-PB DATING AND GEOCHEMICAL CHARACTERISTICS GEOL. BULL. CHINA 32 [2013] 267-278
[19339] ZHEN YAN, GUO XIANQING, FU CHANGLEI, WANG TAO, WANG ZONGQI, LI JILIANG: PETROLOGY, GEOCHEMISTRY AND SHRIMP U-PB DATING OF ZIRCONS FROM LATE TRIASSIC OIB-BASALT IN THE CONJUNCTION OF THE QINLING-QILIAN-KUNLUN OROGENS EARTH SCIENCE FRONTIERS (CHINA UNIV. GEOSCIENCES BEIJING) 19 [2012] 164-176
[19341] CAO HUA-HUA, XU WEN-LIANG, PEI FU-PING, GUO PENGYUAN, WANG FENG: PERMIAN TECTONIC EVOLUTION OF THE EASTERN SECTION OF THE NORTHERN MARGIN OF THE NORTH CHINA PLATE: CONSTRAINTS FROM ZIRCON U-PB GEOCHRONOLOGY AND GEOCHEMISTRY OF THE VOLCANIC ROCKS ACTA PETROL. SINICA (YANSHI-XUEBAO) 28 [2012] 2733-2750
[19342] LI KE, ZHANG ZHICHENG, FENG ZHISHUO, LI JIAN-FENG, TANG WENHAO, LUO ZHIWEN: ZIRCON SHRIMP U-PB DATING AND ITS GEOLOGICAL SIGNIFICANCE OF THE LATE-CARBONIFEROUS TO EARLY-PERMIAN VOLCANIC ROCKS IN BAYANWULA AREA, THE CENTRAL OF INNER MONGOLIA ACTA PETROL. SINICA (YANSHI-XUEBAO) 30 [2014] 2041-2054
[19355] LOPEZ-SANCHEZ M. A., IRIONDO A., MARCOS A., MARTINEZ F.: A U-PB ZIRCON AGE (479 MA) FROM THE UPPERMOST LAYERS OF THE OLLO DE SAPO FORMATION NEAR VIVEIRO (NW SPAIN): IMPLICATIONS FOR THE DURATION OF RIFTING-RELATED CAMBRO-ORDOVICIAN VOLCANISM IN IBERIA GEOL. MAG. 152 [2015] 341-350 doi: 10.1017/S0016756814000272
[19360] ZAITSEV A. N., SITNIKOVA M. A., SUBBOTIN V. V., FERNANDEZ-SUAREZ J., JEFFRIES T. E.: SALLANLATVI COMPLEX - A RARE EXAMPLE OF MAGNESITE AND SIDERITE CARBONATITE F. WALL, A. N. ZAITSEV (EDS.) | PHOSCORITES AND CARBONATITES FROM MANTLE TO MINE: THE KEY EXAMPLE OF THE KOLA ALKALINE PROVINCE | MINERALOGICAL SOCIETY IF GREAT BRITAIN AND IRELAND, LONDON [2004] 201-245
[19371] SUN GAO-YUAN, HU XIU-MIAN, ZHU DI-CHENG, HONG WENTAO, WANG JIANGANG, WANG QING: THICKENED JUVENILE LOWER CRUST-DERIVED ~90 MA ADAKITIC ROCKS IN THE CENTRAL LHASA TERRANE, TIBET LITHOS 224-225 [2015] 225-239 GeoReM-id: 8872 doi: 10.1016/J.LITHOS.2015.03.010
[19373] WANG RUI, RICHARDS J. P., HOU ZENGQIAN, AN FANG, CREASER R. A.: ZIRCON U-PB AGE AND SR-ND-HF-O ISOTOPE GEOCHEMISTRY OF THE PALEOCENE-EOCENE IGNEOUS ROCKS IN WESTERN GANGDESE: EVIDENCE FOR THE TIMING OF NEO-TETHYAN SLAB BREAKOFF LITHOS 224-225 [2015] 179-194 GeoReM-id: 8873 doi: 10.1016/J.LITHOS.2015.03.003
[19375] SHEN PING, PAN HONGDI, SEITMURATOVA E., YUAN FENG, JAKUPOVA S.: A CAMBRIAN INTRA-OCEANIC SUBDUCTION SYSTEM IN THE BOZSHAKOL AREA, KAZAKHSTAN LITHOS 224-225 [2015] 61-77 GeoReM-id: 8876 doi: 10.1016/J.LITHOS.2015.02.025
[19378] DAI LI-QUN, ZHAO ZI-FU, ZHENG YONG-FEI, ZHANG JUAN: SOURCE AND MAGMA MIXING PROCESSES IN CONTINENTAL SUBDUCTION FACTORY: GEOCHEMICAL EVIDENCE FROM POSTCOLLISIONAL MAFIC IGNEOUS ROCKS IN THE DABIE OROGEN GEOCHEMISTRY GEOPHYSICS GEOSYSTEMS 16 [2014] 659-680 doi: 10.1002/2014GC005620
[19380] MACDONALD R., SUMITA M., SCHMINCKE H.-U., BAGINSKI B., WHITE JOHN C., ILNICKI S.: PERALKALINE FELSIC MAGMATISM AT THE NEMRUT VOLCANO, TURKEY: IMPACT OF VOLCANISM ON THE EVOLUTION OF LAKE VAN (ANATOLIA) IV CONTRIB. MINERAL. PETROL. 169 (34) [2015] doi: 10.1007/s00410-015-1127-6
[19382] COLON D. P., BINDEMAN I. N., ELLIS B. S., SCHMITT A. K., FISHER C. M.: HYDROTHERMAL ALTERATION AND MELTING OF THE CRUST DURING THE COLUMBIA RIVER BASALT-SNAKE RIVER PLAIN TRANSITION AND THE ORIGIN OF LOW-D18O RHYOLITES OF THE CENTRAL SNAKE RIVER PLAIN LITHOS 224-225 [2015] 310-323 doi: 10.1016/J.LITHOS.2015.02.022
[19406] HOWE T. M., SCHMITT A. K., LINDSAY J. M., SHANE P. A., STOCKLI D. F.: TIME SCALES OF INTRA-OCEANIC ARC MAGMATISM FROM COMBINED U-TH AND (U-TH)/HE ZIRCON GEOCHRONOLOGY OF DOMINICA, LESSER ANTILLES GEOCHEMISTRY GEOPHYSICS GEOSYSTEMS 16 [2014] 347-365 GeoReM-id: 9086 doi: 10.1002/2014GC005636
[19413] XIONG QING, GRIFFIN W. L., ZHENG JIAN-PING, O^REILLY S. Y., PEARSON N. J.: EPISODIC REFERTILIZATION AND METASOMATISM OF ARCHEAN MANTLE: EVIDENCE FROM AN OROGENIC PERIDOTITE IN NORTH QAIDAM (NE TIBET, CHINA) CONTRIB. MINERAL. PETROL. 169 (31) [2015] doi: 10.1007/s00410-015-1126-7
[19437] JIANG SIHONG, BAGAS L., LIANG QING-LING: NEW INSIGHTS INTO THE PETROGENESIS OF VOLCANIC ROCKS IN THE SHANGHANG BASIN IN THE FUJIAN PROVINCE, CHINA J. ASIAN EARTH SCI. 105 [2015] 48-67 doi: 10.1016/j.jseaes.2015.03.027
[19438] LI XIAO-WEI, HUANG XIONG-FEI, LUO MINGFEI, DONG GUOCHEN, MO XUANXUE: PETROGENESIS AND GEODYNAMIC IMPLICATIONS OF THE MID-TRIASSIC LAVAS FROM EAST KUNLUN, NORTHERN TIBETAN PLATEAU J. ASIAN EARTH SCI. 105 [2015] 32-47 doi: 10.1016/j.jseaes.2015.03.009
[19440] KARAOUI B., BREITKREUZ C., MAHMOUDI A., YOUBI N., HOFMANN M., G腞TNER A., LINNEMANN U.: U-PB ZIRCON AGES FROM VOLCANIC AND SEDIMENTARY ROCKS OF THE EDIACARAN BAS DRA?INLIER (ANTI-ATLAS MOROCCO): CHRONOSTRATIGRAPHIC AND PROVENANCE IMPLICATIONS PREC. RESEARCH 263 [2015] 43-58 doi: 10.1016/j.precamres.2015.03.003
[19443] CHEN YANHONG, YANG JINGSUI, XIONG FAHUI, ZHANG LAN, LAI SHENGMIN, CHEN MEI: GEOCHRONOLOGY AND GEOCHEMISTRY OF THE SUBDUCTION-RELATED ROCKS WITH HIGH SR/Y RATIOS IN THE ZEDONG AREA: IMPLICATIONS FOR THE MAGMATISM IN SOUTHERN LHASA TERRANE DURING LATE CRETACEOUS ACTA GEOL. SINICA (DIZHI-XUEBAO) 89 [2015] 351-368
[19451] MEDLIN C. C., JOWITT S. M., CAS R. A. F., SMITHIES R. H., KIRKLAND C. L., MAAS R., RAVEGGI M., HOWARD H. M., WINGATE M. T. D.: PETROGENESIS OF THE A-TYPE, MESOPROTEROZOIC INTRA-CALDERA RHEOMORPHIC KATHLEEN IGNIMBRITE AND COMAGMATIC ROWLAND SUITE INTRUSIONS, WEST MUSGRAVE PROVINCE, CENTRAL AUSTRALIA: PRODUCTS OF EXTREME FRACTIONAL CRYSTALLIZATION IN A FAILED RIFT SETTING J. PETROL. 56 [201…
[19454] DING HUIXIA, ZHANG ZEMING, DONG XIN, YAN RONG, LIN YANHAO, JIANG HONGYING: CAMBRIAN ULTRAPOTASSIC RHYOLITES FROM THE LHASA TERRANE, SOUTH TIBET: EVIDENCE FOR ANDEAN-TYPE MAGMATISM ALONG THE NORTHERN ACTIVE MARGIN OF GONDWANA GONDWANA RES. 27 [2015] 1616-1629 GeoReM-id: 8959 doi: 10.1016/j.gr.2014.02.003
[19457] HOA T. T., IZOKH A. E., POLYAKOV G. V., BORISENKO A. S., ANH TRAN TUAN, BALYKIN P. A., PHUONG N. T., RUDNEV S. N., VAN VU VAN, NIEN B. A.: PERMO-TRIASSIC MAGMATISM AND METALLOGENY OF NORTHERN VIETNAM IN RELATION TO THE EMEISHAN PLUME RUSS. GEOL. GEOPHYS. 49 [2008] 480-491 doi: 10.1016/j.rgg.2008.06.005
[19458] LI YA-LIN, HE JUAN, WANG CHENG-SHAN, HAN ZONGPENG, MA PENGFEI, XU MING, DU KAIYUAN: CRETACEOUS VOLCANIC ROCKS IN SOUTH QIANGTANG TERRANE: PRODUCTS OF NORTHWARD SUBDUCTION OF THE BANGONG-NUJIAG OCEAN? J. ASIAN EARTH SCI. 104 [2015] 69-83 doi: 10.1016/j.jseaes.2014.09.033
[19460] BARTOLI O., MELI S., BERGOMI M., SASSI R., MAGARACI D., LIU DUNYI: GEOCHEMISTRY AND ZIRCON U-PB GEOCHRONOLOGY OF MAGMATIC ENCLAVES IN TRACHYTES FROM THE EUGANEAN HILLS (NE ITALY): FURTHER CONSTRAINTS ON OLIGOCENE MAGMATISM IN THE EASTERN SOUTHERN ALPS EUR. J. MINERAL. 27 [2015] 161-174 doi: 10.1127/ejm/2015/0027-2425
[19468] MARTINY B. M., MARTINEZ-SERRANO R. G., MORAN-ZENTENO D. J., MACIAS-ROMO C., AYUSO R. A.: STRATIGRAPHY, GEOCHEMISTRY AND TECTONIC SIGNIFICANCE OF THE OLIGOCENE MAGMATIC ROCKS OF WESTERN OAXACA, SOUTHERN MEXICO TECTONOPHYSICS 318 [2000] 71-98 doi: 10.1016/S0040-1951(99)00307-8
[19470] DEY S., NANDY J., CHOUDHARY A. K., LIU YONG-SHENG, ZONG KEQING: NEOARCHAEAN CRUSTAL GROWTH BY COMBINED ARC-PLUME ACTION: EVIDENCE FROM THE KADIRI GREENSTONE BELT, EASTERN DHARWAR CRATON, INDIA SPEC. PUBL. GEOL. SOC. LONDON 389 [2015] 135-163 doi: 10.1144/SP389.3
[19494] HEAMAN L. M., EASTON R. M., HART T. R., HOLLINGS P., MACDONALD C. A., SMYK M.: FURTHER REFINEMENT TO THE TIMING OF MESOPROTEROZOIC MAGMATISM, LAKE NIPIGON REGION, ONTARIO CAN. J. EARTH SCI. 44 [2007] 1055-1086 doi: 10.1139/e06-117
[19510] CASAS J. M., NAVIDAD M., CASTINEIRAS P., LIESA M., AGUILAR C., CARRERAS J., HOFMANN M., G腞TNER A., LINNEMANN U.: THE LATE NEOPROTEROZOIC MAGMATISM IN THE EDIACARAN SERIES OF THE EASTERN PYRENEES: NEW AGES AND ISOTOPE GEOCHEMISTRY INT. J. EARTH SCI. (GEOL. RUNDSCHAU) 104 [2015] 909-925 GeoReM-id: 8810 doi: 10.1007/s00531-014-1127-1
[19520] FAN JIAN-JUN, LI CAI, XIE CHAOMING, WANG MING, CHEN JING-WEN: PETROLOGY AND U-PB ZIRCON GEOCHRONOLOGY OF BIMODAL VOLCANIC ROCKS FROM THE MAIERZE GROUP, NORTHERN TIBET: CONSTRAINTS ON THE TIMING OF CLOSURE OF THE BANGGONG-NUJIANG OCEAN LITHOS 227 [2015] 148-160 GeoReM-id: 8866 doi: 10.1016/j.lithos.2015.03.021
[19521] XU CHENG, KYNICKY J., CHAKHMOURADIAN A. R., LI XIAN-HUA, SONG WENLEI: A CASE EXAMPLE OF THE IMPORTANCE OF MULTI-ANALYTICAL APPROACH IN DECIPHERING CARBONATITE PETROGENESIS IN SOUTH QINLING OROGEN: MIAOYA RARE-METAL DEPOSIT, CENTRAL CHINA LITHOS 227 [2015] 107-121 doi: 10.1016/j.lithos.2015.03.024
[19530] SMITHIES R. H., HOWARD H. M., KIRKLAND C. L., KORHONEN F. J., MEDLIN C. C., MAIER W. D., QUENTIN DE GROMARD R., WINGATE M. T. D.: PIGGY-BACK SUPERVOLCANOES- LONG-LIVED, VOLUMINOUS, JUVENILE RHYOLITE VOLCANISM IN MESOPROTEROZOIC CENTRAL AUSTRALIA J. PETROL. 56 [2015] 735-763 doi: 10.1093/petrology/egv015
[19539] SHE YU-WEI, YU SONG-YUE, SONG XIE-YAN, CHEN LIE-MENG, ZHENG WEN-QIN, LUAN YAN: THE FORMATION OF P-RICH FE-TI OXIDE ORE LAYERS IN THE TAIHE LAYERED INTRUSION, SW CHINA: IMPLICATIONS FOR MAGMA-PLUMBING SYSTEM PROCESS ORE GEOL. REV. 57 [2014] 539-559 doi: 10.1016/j.oregeorev.2013.07.007
[19544] XIONG BOQIN, XU WEN-LIANG, LI QIULI, YANG DE-BIN, ZHOU QUNJUN: SIMS U-PB DATING OF RUTILE WITHIN ECLOGITIC XENOLITHS IN THE EARLY CRETACEOUS ADAKITIC ROCKS OF THE XUZHOU-HUAIBEI AREA, CHINA: CONSTRAINTS ON THE TIMING OF CRUSTAL THICKENING OF THE EASTERN NORTH CHINA CRATON SCI. CHINA EARTH SCI. 58 [2015] 1100-1106 doi: 10.1007/s11430-014-5043-9
[19545] CAMPANHA G. A. C., FALEIROS F. M., BASEI M. A. S., TASSINARI C. C. G., NUTMAN A. P.: GEOCHEMISTRY AND AGE OF MAFIC ROCKS FROM THE VOTUVERAVA GROUP, SOUTHERN RIBEIRA BELT, BRAZIL: EVIDENCE FOR 1490 MA OCEANIC BACK-ARC MAGMATISM PREC. RESEARCH 266 [2015] 530-550 doi: 10.1016/j.precamres.2015.05.026
[19550] FENG GUANGYING, LIU SHEN, FENG CAIXIA, YANG YUHONG, YANG CHAOGUI, TANG LIANG, YANG JINGSUI: U-PB ZIRCON GEOCHRONOLOGY, GEOCHEMISTRY AND GEODYNAMIC SIGNIFICANCE OF BASALTIC TRACHYANDESITES FROM THE JIANCHANG AREA, WESTERN LIAONING PROVINCE, CHINA J. ASIAN EARTH SCI. 110 [2015] 141-150 doi: 10.1016/j.jseaes.2015.07.025
[19551] XUE HUAIMIN, MA FANG, CAO GUANGYUE: GEOCHRONOLOGY AND PETROGENESIS OF SHOSHONITIC IGNEOUS ROCKS, LUZONG VOLCANIC BASIN, MIDDLE AND LOWER YANGTZE RIVER REACHES, CHINA J. ASIAN EARTH SCI. 110 [2015] 123-140 doi: 10.1016/j.jseaes.2015.03.020
[19557] CASTINEIRAS P., NAVIDAD M., LIESA M., ARRIENS P. A., CASAS J. M.: U-PB ZIRCON AGES (SHRIMP) FOR CADOMIAN AND EARLY ORDOVICIAN MAGMATISM IN THE EASTERN PYRENEES: NEWS INSIGHTS INTO THE PRE-VARISCAN EVOLUTION OF THE NORTHERN GONDWANA MARGIN TECTONOPHYSICS 461 [2008] 228-239 doi: 10.1016/j.tecto.2008.04.005
[19558] COCHERIE A., BAUDIN T., AUTRAN A., GUERROT C., FANNING C. M., LAUMONIER B.: U-PB ZIRCON (ID-TIMS AND SHRIMP) EVIDENCE FOR THE EARLY ORDOVICIAN INTRUSION OF METAGRANITES IN THE LATE PROTEROZOIC CANAVEILLES GROUP OF THE PYRENEES AND THE MONTAGNE NOIRE (FRANCE) BULL. SOC. GEOL. FRANCE 176 [2005] 269-282
[19561] XU CHENG, CHAKHMOURADIAN A. R., TAYLOR R. N., KYNICKY J., LI WENBO, SONG WENLEI, FLETCHER I. R.: ORIGIN OF CARBONATITE IN THE SOUTH QINLING OROGEN: IMPLICATIONS FOR CRUSTAL RECYCLING AND TIMING OF COLLISION BETWEEN THE SOUTH AND NORTH CHINA BLOCKS GEOCHIM. COSMOCHIM. ACTA 143 [2014] 189-206 doi: 10.1016/J.GCA.2014.03.041
[19576] LUTTINEN A. V., HEINONEN J. S., KURHILA M., JOURDAN F., M腘TT腞I I., VUORI S. K., HUHMA H.: DEPLETED MANTLE-SOURCED CFB MAGMATISM IN THE JURASSIC AFRICA-ANTARCTICA RIFT: PETROLOGY AND 40AR/39AR AND U/PB CHRONOLOGY OF THE VESTFJELLA DYKE SWARM, DRONNING MAUD LAND, ANTARCTICA J. PETROL. 56 [2015] 919-952 GeoReM-id: 8632 doi: 10.1093/petrology/egv022
[19579] SHELLNUTT J. G., USUKI T., KENNEDY A. K., CHIU HAN-YI: A LOWER CRUST ORIGIN OF SOME FLOOD BASALTS OF THE EMEISHAN LARGE IGNEOUS PROVINCE, SW CHINA J. ASIAN EARTH SCI. 109 [2015] 74-85 doi: 10.1016/j.jseaes.2015.04.037
[19584] TRETYAKOV A. A., DEGTYAREV K. E., SHATAGIN K. N., PILITSYNA A. V., KOTOV A. B., SALNIKOVA E. B., YAKOVLEVA S. Z., ANOSIMOVA I. V., PLOTKINA YU. V.: NEOPROTEROZOIC RHYOLITES OF THE ULUTAU PRECAMBRIAN MASSIF (CENTRAL KAZAKHSTAN): STRUCTURAL POSITION AND AGE JUSTIFICATION DOKL. EARTH SCI. 462 [2015] 449-452 doi: 10.1134/S1028334X15050189
[19596] GLEADOW A. J. W., HARRISON M., KOHN B. P., LUGO-ZAZUETA R., PHILLIPS D.: THE FISH CANYON TUFF: A NEW LOOK AT AN OLD LOW-TEMPERATURE THERMOCHRONOLOGY STANDARD EARTH PLANET. SCI. LETT. 424 [2015] 95-108 doi: 10.1016/j.epsl.2015.05.003
[19597] SMITHIES R. H., KIRKLAND C. L., CLIFF J. B., HOWARD H. M., QUENTIN DE GROMARD R.: SYN-VOLCANIC CANNIBALISATION OF JUVENILE FELSIC CRUST: SUPERIMPOSED GIANT 18O-DEPLETED RHYOLITE SYSTEMS IN THE HOT AND THINNED CRUST OF MESOPROTEROZOIC CENTRAL AUSTRALIA EARTH PLANET. SCI. LETT. 424 [2015] 15-25 doi: 10.1016/j.epsl.2015.05.005
[19600] HUANG HE, ZHANG ZHAOCHONG, SANTOSH M., ZHANG DONGYANG, WANG TAO: PETROGENESIS OF THE EARLY PERMIAN VOLCANIC ROCKS IN THE CHINESE SOUTH TIANSHAN: IMPLICATIONS FOR CRUSTAL GROWTH IN THE CENTRAL ASIAN OROGENIC BELT LITHOS 228-229 [2015] 23-42 GeoReM-id: 8859 doi: 10.1016/j.lithos.2015.04.017
[19602] JIANG SIHONG, LIANG QING-LING, BAGAS L., WANG SHAO-HUA, NIE FENGJUN, LIU YI-FEI: GEODYNAMIC SETTING OF THE ZIJINSHAN PORPHYRY-EPITHERMAL CU-AU-MO-AG ORE SYSTEM, SW FUJIAN PROVINCE, CHINA: CONSTRAINS FROM THE GEOCHRONOLOGY AND GEOCHEMISTRY OF THE IGNEOUS ROCKS ORE GEOL. REV. 53 [2013] 287-305 doi: 10.1016/j.oregeorev.2013.02.001
[19607] DENG JIANGHONG, YANG XIAO-YONG, ZHANG ZHAOFENG, SANTOSH M.: EARLY CRETACEOUS ARC VOLCANIC SUITE IN CEBU ISLAND, CENTRAL PHILIPPINES AND ITS IMPLICATIONS ON PALEO-PACIFIC PLATE SUBDUCTION: CONSTRAINTS FROM GEOCHEMISTRY, ZIRCON U-PB GEOCHRONOLOGY AND LI-HF ISOTOPES LITHOS 230 [2015] 166-179 doi: 10.1016/j.lithos.2015.05.020
[19619] HANSON R. E., CROWLEY J. L., BOWRING S. A., RAMEZANI J., GOSE W. A., DALZIEL I. W. D., PANCAKE J. A., SEIDEL E. K., BLENKINSOP T. G., MUKWAKWAMI J.: COEVAL LARGE-SCALE MAGMATISM IN THE KALAHARI AND LAURENTIAN CRATONS DURING RODINIA ASSEMBLY SCIENCE 304 [2004] 1126-1129 doi: 10.1126/science.1096329
[19622] HOWE T. M., LINDSAY J. M., SHANE P. A., SCHMITT A. K., STOCKLI D. F.: RE-EVALUATION OF THE ROSEAU TUFF ERUPTIVE SEQUENCE AND OTHER IGNIMBRITES IN DOMINICA, LESSER ANTILLES J. QUATERNARY SCI. 29 [2014] 531-546 doi: 10.1002/jqs.2723
[19633] MA QIANG, ZHENG JIAN-PING: IN-SITU U-PB DATING AND HF ISOTOPIC ANALYSES OF ZIRCONS IN THE VOLCANIC ROCK OF THE LANGI FORMATION IN THE BEIPIAO AREA, WESTERN LIAOMING PROVINCE ACTA PETROL. SINICA (YANSHI-XUEBAO) 25 [2009] 3287-3297
[19635] CABY R., ANDREOPOULOS-RENAUD U., PIN C.: LATE PROTEROZOIC ARC-CONTINENT- CONTINENT COLLISION IN THE PAN-AFRICAN TRANS-SAHARAN BELT OF MALI CAN. J. EARTH SCI. 26 [1989] 1136-1146 doi: 10.1139/e89-097
[19660] XUE HUAIMIN, DONG SHUWEN, MA FANG: ZIRCON U-PB SHRIMP AGES OF SUB-VOLCANIC BODIES RELATED WITH PORPHYRITIC FE-DEPOSITS IN THE LUZONG AND NINGWU BASINS, MIDDLE AND LOWER YANGTZE RIVER REACHES, CENTRAL CHINA ACTA PETROL. SINICA (YANSHI-XUEBAO) 26 [2010] 3215-3244
[19661] XUE HUAIMIN, DONG SHUWEN, MA FANG: ZIRCON SHRIMP U-PB AGES OF VOLCANIC ROCKS IN THE LUZONG BASIN, MIDDLE AND LOWER YANGTZE RIVER REACHES: CONSTRAINTS ON THE MODEL OF LATE MESOZOIC LITHOSPHERIC THINNING OF THE EASTERN YANGTZE CRATON ACTA GEOL. SINICA (DIZHI-XUEBAO) 86 [2012] 1569-1583
[19662] JI WENHUA, CHEN SHOUJIAN, ZHAO ZHEN-MING, LI RONGSHE, HE SHIPING, WANG CHAO: DISCOVERY OF THE CAMBRIAN VOLCANIC ROCKS IN THE XAINZA AREA, GANGDESE OROGENIC BELT, TIBET, CHINA AND ITS SIGNIFICANCE GEOL. BULL. CHINA 28 [2009] 1350-1354
[19675] TAPIA F., FARIAS M., NAIPAUER M., PURATICH J.: LATE CENOZOIC CONTRACTIONAL EVOLUTION OF THE CURRENT ARC-VOLCANIC REGION ALONG THE SOUTHERN CENTRAL ANDES (35?0^S) J. GEODYNAMICS 88 [2015] 36-51 doi: 10.1016/j.jog.2015.01.001
[19683] NIE XIAOMEI, FENG QINGLAI, QIAN XIN, WANG YUE-JUN: MAGMATIC RECORD OF PROTOTETHYAN EVOLUTION IN SW YUNNAN, CHINA: GEOCHEMICAL, ZIRCON U-PB GEOCHRONOLOGICAL AND LU-HF ISOTOPIC EVIDENCE FROM THE HUIMIN METAVOLCANIC ROCKS IN THE SOUTHERN LANCANGJIANG ZONE GONDWANA RES. 28 [2015] 757-768 doi: 10.1016/j.gr.2014.05.011
[19692] LINDSAY J. M., TRUMBULL R. B., SCHMITT A. K., STOCKLI D. F., SHANE P. A., HOWE T. M.: VOLCANIC STRATIGRAPHY AND GEOCHEMISTRY OF THE SOUFRIERE VOLCANIC CENTRE, SAINT LUCIA WITH IMPLICATIONS FOR VOLCANIC HAZARDS J. VOLCANOL. GEOTHERM. RES. 258 [2013] 126-142 doi: 10.1016/j.jvolgeores.2013.04.011
[19704] WANG MING, LI CAI, XIE CHAOMING, XU JIAN XIN, LI XING KUI: U-PB ZIRCON AGE, GEOCHEMICAL AND LU-HF ISOTOPIC CONSTRAINTS OF THE SOUTHERN GANGMA CO BASALTS IN THE CENTRAL QIANGTANG, NORTHERN TIBET TECTONOPHYSICS 657 [2015] 219-229 doi: 10.1016/j.tecto.2015.07.006
[19727] ZHOU YUN, LIANG XINQUAN, KR諲ER A., CAI YONGFENG, SHAO TONGBIN, WEN SHU-NV, JIANG YING, FU JIANGANG, WANG CE, DONG CHAOGE: LATE CRETACEOUS LITHOSPHERIC EXTENSION IN SE CHINA: CONSTRAINTS FROM VOLCANIC ROCKS IN HAINAN ISLAND LITHOS 232 [2015] 100-110 GeoReM-id: 8915 doi: 10.1016/j.lithos.2015.06.028
[19732] LIU LEI, YANG XIAO-YONG, PANDIT M. K., AULBACH S., ZHOU HONGYING, GENG JIANZHEN, SUN WEI-DONG: NEOPROTEROZOIC INTRAPLATE CRUSTAL ACCRETION ON THE NORTHERN MARGIN OF THE YANGTZE BLOCK: EVIDENCE FROM GEOCHEMISTRY, ZIRCON SHRIMP U-PB DATING AND HF ISOTOPES FROM THE FUCHASHAN COMPLEX PREC. RESEARCH 268 [2015] 97-114 GeoReM-id: 8727 doi: 10.1016/j.precamres.2015.07.004
[19733] NUTMAN A. P., BENNETT V. C., CHIVAS A. R., FRIEND C. R. L., LIU XIAO-MING, DUX F. W.: MIDDLE NEOPROTEROZOIC (~845 MA) CONTINENTAL ARC MAGMATISM ALONG THE NORTHWEST SIDE OF THE JIANGSHAN-SHAOXING SUTURE, SOUTH CHINA: GEOCHRONOLOGY, GEOCHEMISTRY, PETROGENESIS AND TECTONIC IMPLICATIONS PREC. RESEARCH 268 [2015] 323-338 GeoReM-id: 8726 doi: 10.1016/j.precamres.2015.07.013
[19734] CUI XIAOZHUANG, JIANG XINSHENG, WANG JIAN, WANG XUAN-CE, ZHUO JIEWEN, DENG QI, LIAO SHI-YONG, WU HAO, JANG ZHUOFEI, WEI YANAN: MID-NEOPROTEROZOIC DIABASE DYKES FROM XIDE IN THE WESTERN YANGTZE BLOCK, SOUTH CHINA: NEW EVIDENCE FOR CONTINENTAL RIFTING RELATED TO THE BREAKUP OF RODINIA SUPERCONTINENT PREC. RESEARCH 268 [2015] 339-356 doi: 10.1016/j.precamres.2015.07.017
[19736] BRENNA M., NAKADA S., MIURA D., TOSHIDA K., ITO H., HOKANISHI N., NAKAI S.: A TRACHYTE-SYENITE CORE WITHIN A BASALTIC NEST: FILTERING OF PRIMITIVE INJECTIONS BY A MULTI-STAGE MAGMA PLUMBING SYSTEM (OKI-DOZEN, SOUTH-WEST JAPAN) CONTRIB. MINERAL. PETROL. 170 (22) [2015] doi: 10.1007/s00410-015-1181-0
[19753] MATTHEWS N. E., VAZQUEZ J. A., CALVERT A. T.: AGE OF THE LAVA CREEK SUPERERUPTION AND MAGMA CHAMBER ASSEMBLY AT YELLOWSTONE BASED ON 40AR/39AR AND U-PB DATING OF SANIDINE AND ZIRCON CRYSTALS GEOCHEMISTRY GEOPHYSICS GEOSYSTEMS 16 [2015] 2508-2528 doi: 10.1002/2015GC005881
[19755] DUAN JUN, LI CHUSI, QIAN ZHUANGZHI, JIAO JIANGANG: GEOCHRONOLOGICAL AND GEOCHEMICAL CONSTRAINTS ON THE PETROGENESIS AND TECTONIC SIGNIFICANCE OF PALEOZOIC DOLERITE DYKES IN THE SOUTHERN MARGIN OF ALXA BLOCK, NORTH CHINA CRATON J. ASIAN EARTH SCI. 111 [2015] 244-253 doi: 10.1016/j.jseaes.2015.07.012
[19756] AYG躄 M., OKAY A. I., OBERH腘SLI R. E., SCHMIDT A., SUDO M.: LATE CRETACEOUS INFANT INTRA-OCEANIC ARC VOLCANISM, THE CENTRAL PONTIDES, TURKEY: PETROGENETIC AND TECTONIC IMPLICATIONS J. ASIAN EARTH SCI. 111 [2015] 312-327 doi: 10.1016/j.jseaes.2015.07.005
[19758] KANG LEI, XIAO PEI-XI, GAO XIAOFENG, XI REN-GANG, YANG ZAI-CHAO: AGE, PETROGENESIS AND TECTONIC IMPLICATIONS OF EARLY DEVONIAN BIMODAL VOLCANIC ROCKS IN THE SOUTH ALTYN, NW CHINA J. ASIAN EARTH SCI. 111 [2015] 733-750 doi: 10.1016/j.jseaes.2015.06.004
[19760] KISTERS A. F. M., AGENBACH C., FREI D.: AGE AND TECTONIC SIGNIFICANCE OF THE VOLCANIC BLOUBERGSTRAND MEMBER IN THE PAN-AFRICAN SALDANIA BELT, SOUTH AFRICA S. AFR. J. GEOL. 118 [2015] 213-224 doi: 10.2113/gssajg.118.3.213
[19766] CAI YA-CHUN, TORRES P. C., SANTOSH M., HU FANG-FANG, YANG KUI-FENG, HU ZHAOCHU: SUBDUCTION-RELATED METASOMATISM OF THE LITHOSPHERIC MANTLE BENEATH THE SOUTHEASTERN NORTH CHINA CRATON: EVIDENCE FROM MAFIC TO INTERMEDIATE DYKES IN THE NORTHERN SULU OROGEN TECTONOPHYSICS 659 [2015] 137-151 doi: 10.1016/j.tecto.2015.07.037
[19775] STELTEN M. E., COOPER KARI M., VAZQUEZ J. A., CALVERT A. T., GLESSNER J. G.: MECHANISMS AND TIMESCALES OF GENERATING ERUPTIBLE RHYOLITIC MAGMAS AT YELLOWSTONE CALDERA FROM ZIRCON AND SANIDINE GEOCHRONOLOGY AND GEOCHEMISTRY J. PETROL. 56 [2015] 1607-1642 GeoReM-id: 8626 doi: 10.1093/petrology/egv047
[19778] SKIERESZ DE OLIVEIRA D., SOMMER C. A., PHILIPP R. P., DE LIMA E. F., BASEI M. A. S.: POST-COLLISIONAL SUBVOLCANIC RHYOLITES ASSOCIATED WITH THE NEOPROTEROZOIC PELOTAS BATHOLITH, SOUTHERN BRAZIL J. S. AMER. EARTH SCI. 63 [2015] 84-100 doi: 10.1016/j.jsames.2015.05.009
[19787] WU YUFENG, YANG FUQUAN, LIU FENG, GENG XINXIA, LI QIANG, ZHENG JIAHAO: PETROGENESIS AND TECTONIC SETTINGS OF VOLCANIC ROCKS OF THE ASHELE CU-ZN DEPOSIT IN SOUTHERN ALTAY, XINJIANG, NORTHWEST CHINA: INSIGHTS FROM ZIRCON U-PB GEOCHRONOLOGY, GEOCHEMISTRY AND SR-ND ISOTOPES J. ASIAN EARTH SCI. 112 [2015] 60-73 doi: 10.1016/j.jseaes.2015.08.023
[19788] WANG JUN, CHANG SU-CHIN, WANG KUO-LUNG, LU HONG-BO, ZHANG HAI-CHUN: GEOCHRONOLOGY AND GEOCHEMISTRY OF EARLY CRETACEOUS IGNEOUS UNITS FROM THE CENTRAL SULU OROGENIC BELT: EVIDENCE FOR CRUSTAL DELAMINATION DURING A SHIFT IN THE REGIONAL TECTONIC REGIME J. ASIAN EARTH SCI. 112 [2015] 49-59 doi: 10.1016/j.jseaes.2015.09.009
[19789] SOSA-CEBALLOS G., MACIAS J. L., GARCIA-TENORIO F., LAYER P. W., SCHAAF P., SOLIS-PICHARDO G., ARCE J. L.: EL VENTORRILLO, A PALEOSTRUCTURE OF POPOCAT蒔ETL VOLCANO: INSIGHTS FROM GEOCHRONOLOGY AND GEOCHEMISTRY BULL. VOLCANOL. 77 (91) [2015] doi: 10.1007/s00445-015-0975-2
[19792] HEAMAN L. M.: GLOBAL MAFIC MAGMATISM AT 2.45 GA: REMNANTS OF AN ANCIENT LARGE IGNEOUS PROVINCE? GEOLOGY 25 [1997] 299-302 doi: 10.1130/0091-7613(1997)025<0299:GMMAGR>2.3.CO;2
[19793] AMELIN YU. V., HEAMAN L. M., SEMENOV V. S.: U-PB GEOCHRONOLOGY OF LAYERED MAFIC INTRUSIONS IN THE EASTERN BALTIC SHIELD: IMPLICATIONS FOR THE TIMING AND DURATION OF PALEOPROTEROZOIC CONTINENTAL RIFTING PREC. RESEARCH 75 [1995] 31-46 doi: 10.1016/0301-9268(95)00015-W
[19797] ICKERT R. B., MUNDIL R., MAGEE C. W. JR., MULCAHY S. R.: THE U-TH-PB SYSTEMATICS OF ZIRCON FROM THE BISHOP TUFF: A CASE STUDY IN CHALLENGES TO HIGH-PRECISION PB/U GEOCHRONOLOGY AT THE MILLENNIAL SCALE GEOCHIM. COSMOCHIM. ACTA 168 [2015] 88-110 doi: 10.1016/j.gca.2015.07.018
[19822] FARAMARZI N. S., AMINI S., SCHMITT A. K., HASSANZADEH J., BORG G., MCKEEGAN KEVIN D., RAZAVI S. M. H., FAGNY S. M.: GEOCHRONOLOGY AND GEOCHEMISTRY OF RHYOLITES FROM HORMUZ ISLAND, SOUTHERN IRAN: A NEW RECORD OF CADOMIAN ARC MAGMATISM IN THE HORMUZ FORMATION LITHOS 236-237 [2015] 203-211 doi: 10.1016/j.lithos.2015.08.017
[19826] CAI YUE, RIOUX M., KELEMEN P. B., GOLDSTEIN S. L., BOLGE L. L., KYLANDER-CLARK A. R. C.: DISTINCTLY DIFFERENT PARENTAL MAGMAS FOR CALC-ALKALINE PLUTONS AND THOLEIITIC LAVAS IN THE CENTRAL AND EASTERN ALEUTIAN ARC EARTH PLANET. SCI. LETT. 431 [2015] 119-128 doi: 10.1016/j.epsl.2015.07.058
[19834] TORSVIK T. H., ASHWAL L. D., TUCKER R. D., EIDE E. A.: NEOPROTEROZOIC GEOCHRONOLOGY AND PALAEOGEOGRAPHY OF THE SEYCHELLES MICROCONTINENT: THE INDIA LINK PREC. RESEARCH 110 [2001] 47-59 doi: 10.1016/S0301-9268(01)00180-2
[19836] TUCKER R. D., ASHWAL L. D., TORSVIK T. H.: U-PB GEOCHRONOLOGY OF SEYCHELLES GRANITOIDS: A NEOPROTEROZOIC CONTINENTAL ARC FRAGMENT EARTH PLANET. SCI. LETT. 187 [2001] 27-38 doi: 10.1016/S0012-821X(01)00282-5
[19837] TEKLAY M., BERHE S. M., REIMOLD W. U., ARMSTRONG R. A., ASMEROM Y., WATSON J.: GEOCHEMISTRY AND GEOCHRONOLOGY OF A NEOPROTEROZOIC LOW-K THOLEIITE-BONINITE ASSOCIATION IN CENTRAL ERITREA GONDWANA RES. 5 [2002] 597-611 doi: 10.1016/S1342-937X(05)70632-8
[19850] CUI XIAOZHUANG, JIANG XINSHENG, WANG JIAN, ZHUO JIEWEN, JIANG ZHUO-FEI, WU HAO, DENG QI, WEI YANAN: NEW EVIDENCE FOR THE FORMATION AGE OF BASALTS FROM THE LOWERMOST CHENGJIANG FORMATION IN THE WESTERN YANGTZE BLOCK AND ITS GEOLOGICAL IMPLICATIONS ACTA PETROL. MINERAL. (YANSHI-KUANGWUXUE-ZAZHI) 34 [2015] 1-13
[19862] ARCE J. L., LAYER P. W., MORALES-CASIQUE E., BENOWITZ J. A., RANGEL E., ESCOLERO O.: NEW CONSTRAINTS ON THE SUBSURFACE GEOLOGY OF THE MEXICO CITY BASIN: THE SAN LORENZO TEZONCO DEEP WELL, ON THE BASIS OF 40AR/39AR GEOCHRONOLOGY AND WHOLE-ROCK CHEMISTRY J. VOLCANOL. GEOTHERM. RES. 266 [2013] 34-49 doi: 10.1016/J.JVOLGEORES.2013.09.004
[19865] HAYMAN P. C., THEBAUD N., PAWLEY M. J., BARNES S. J., CAS R. A. F., AMELIN Y., REINHARDT J., SQUIRE R. J., CAMPBELL I. H., PEGG I.: EVOLUTION OF A ~2.7 GA LARGE IGNEOUS PROVINCE: A VOLCANOLOGICAL, GEOCHEMICAL AND GEOCHRONOLOGICAL STUDY OF THE AGNEW GREENSTONE BELT, AND NEW REGIONAL CORRELATIONS FOR THE KALGOORLIE TERRANE (YILGARN CRATON, WESTERN AUSTRALIA) PREC. RESEARCH 270 [2015] 334-36…
[19867] HAN JINSHENG, CHEN HUAYONG, YAO JUNMING, DENG XIAOHUA: 2.24 GA MAFIC DYKES FROM TAIHUA COMPLEX, SOUTHERN TRANS-NORTH CHINA OROGEN, AND THEIR TECTONIC IMPLICATIONS PREC. RESEARCH 270 [2015] 124-138 doi: 10.1016/j.precamres.2015.09.009
[19878] WANG RUI, RICHARDS J. P., ZHOU LI-MIN, HOU ZENGQIAN, STERN R. A., CREASER R. A., ZHU JING-JING: THE ROLE OF INDIAN AND TIBETAN LITHOSPHERE IN SPATIAL DISTRIBUTION OF CENOZOIC MAGMATISM AND PORPHYRY CU-MO DEPOSITS IN THE GANGDESE BELT, SOUTHERN TIBET EARTH SCIENCE REVIEWS 150 [2015] 68-94 doi: 10.1016/j.earscirev.2015.07.003
[19880] MENG CHANGSONG, CHEN YANG, ZHANG YING-HUA, WU HUI, LING WEN-LI, ZHANG HAI, LIU JAN: GENETIC RELATIONSHIP BETWEEN UNROOFING OF THE EMEISHAN LARGE IGNEOUS PROVINCE AND THE IRON-POLYMETALLIC DEPOSIT IN WESTERN GUIZHOU, SOUTHWESTERN CHINA: CONSTRAINT FROM U-PB GEOCHRONOLOGY AND GEOCHEMISTRY OF ZIRCON SCI. CHINA EARTH SCI. 58 [2015] 1939-1950 doi: 10.1007/s11430-015-5066-x
[19885] RAMOS V. A., ESCAYOLA M., LEAL P., PIMENTEL M. M., SANTOS J. O. S.: THE LATE STAGES OF THE PAMPEAN OROGENY, CORDOBA (ARGENTINA): EVIDENCE OF POSTCOLLISIONAL EARLY CAMBRIAN SLAB BREAK-OFF MAGMATISM J. S. AMER. EARTH SCI. 64 [2015] 351-364 doi: 10.1016/j.jsames.2015.08.002
[19892] WANG WEI, LIU SHUWEN, SANTOSH M., WANG GENHOU, BAI XIANG, GUO RONGRONG: NEOARCHEAN INTRA-OCEANIC ARC SYSTEM IN THE WESTERN LIAONING PROVINCE: IMPLICATIONS FOR EARLY PRECAMBRIAN CRUSTAL EVOLUTION IN THE EASTERN BLOCK OF THE NORTH CHINA CRATON EARTH SCIENCE REVIEWS 150 [2015] 329-364 doi: 10.1016/j.earscirev.2015.08.002
[19893] GALLHOFER D., VON QUADT A., PEYTCHEVA I., SCHMID S. M., HEINRICH C. A.: TECTONIC, MAGMATIC, AND METALLOGENIC EVOLUTION OF THE LATE CRETACEOUS ARC IN THE CARPATHIAN-BALKAN OROGEN TECTONICS 34 [2015] 1813-1836 doi: 10.1002/2015TC003834
[19898] WANG LIAN-XUN, MA CHANGQIAN, LAI ZHONG-XIN, MARKS M. A. W., ZHANG CHAO, ZHONG YU-FANG: EARLY JURASSIC MAFIC DYKES FROM THE XIAZHUANG ORE DISTRICT (SOUTH CHINA): IMPLICATIONS FOR TECTONIC EVOLUTION AND URANIUM METALLOGENESIS LITHOS 239 [2015] 71-85 GeoReM-id: 8888 doi: 10.1016/j.lithos.2015.10.008
[19909] IVANIC T. J., NEBEL O., JOURDAN F., FAURE K., KIRKLAND C. L., BELOUSOVA E. A.: HETEROGENEOUSLY HYDRATED MANTLE BENEATH THE LATE ARCHEAN YILGARN CRATON LITHOS 238 [2015] 76-85 doi: 10.1016/j.lithos.2015.09.020
[19924] SAMIEE S., KARIMPOUR M. H., GHADERI M., SHAHRI M. R. H., KL諸ZLI U., SANTOS J. F.: PETROGENESIS OF SUBVOLCANIC ROCKS FROM THE KHUNIK PROSPECTING AREA, SOUTH OF BIRJAND, IRAN: GEOCHEMICAL, SR-ND ISOTOPIC AND U-PB ZIRCON CONSTRAINTS J. ASIAN EARTH SCI. 115 [2016] 170-182 doi: 10.1016/j.jseaes.2015.09.023
[19926] YANG WU-BIN, NIU HE-CAI, CHENG LI-REN, SHAN QIANG, LI NING-BO: GEOCHRONOLOGY, GEOCHEMISTRY AND GEODYNAMIC IMPLICATIONS OF THE LATE MESOZOIC VOLCANIC ROCKS IN THE SOUTHERN GREAT XING^AN MOUNTAINS, NE CHINA J. ASIAN EARTH SCI. 113 [2015] 454-470 doi: 10.1016/j.jseaes.2014.12.002
[19927] LI SHI-CHAO, LIU ZHENG-HONG, XU ZHONG-YUAN, LI GANG, ZHANG CHAO: AGE AND TECTONIC SETTING OF VOLCANIC ROCKS OF THE TAMULANGOU FORMATION IN THE GREAT XING^AN RANGE, NE CHINA J. ASIAN EARTH SCI. 113 [2015] 471-480 doi: 10.1016/j.jseaes.2014.09.014
[19929] WANG CHAO, ZHANG JI-HENG, LI MENG, LI RONGSHE, PENG YAN: GENERATION OF CA. 900-870 MA BIMODAL RIFTING VOLCANISM ALONG THE SOUTHWESTERN MARGIN OF THE TARIM CRATON AND ITS IMPLICATIONS FOR THE TARIM-NORTH CHINA CONNECTION IN THE EARLY NEOPROTEROZOIC J. ASIAN EARTH SCI. 113 [2015] 610-625 doi: 10.1016/j.jseaes.2015.08.002
[19938] WANG WEI, LIU SHUWEN, BAI XIANG, YANG PENGTAO, LI QIUGEN, ZHANG LIFEI: GEOCHEMISTRY AND ZIRCON U-PB-HF ISOTOPIC SYSTEMATICS OF THE NEOARCHEAN YIXIAN-FUXIN GREENSTONE BELT, NORTHERN MARGIN OF THE NORTH CHINA CRATON: IMPLICATIONS FOR PETROGENESIS AND TECTONIC SETTING GONDWANA RES. 20 [2011] 64-81 doi: 10.1016/j.gr.2011.02.012
[19948] HE YULIN, SUN MIN, CAI KEDA, XIAO WENJIAO, ZHAO GUOCHUN, LONG XIAOPING, LI PENGFEI: PETROGENESIS OF THE DEVONIAN HIGH-MG ROCK ASSOCIATION AND ITS TECTONIC IMPLICATION FOR THE CHINESE ALTAI OROGENIC BELT, NW CHINA J. ASIAN EARTH SCI. 113 [2015] 61-74 doi: 10.1016/j.jseaes.2015.02.014
[19953] LUKACS R., HARANGI S., BACHMANN O., GUILLONG M., DANISIK M., BURET Y., VON QUADT A., DUNKL I., FODOR L., SLIWINSKI J. T., SOOS I., SZEPESI J.: ZIRCON GEOCHRONOLOGY AND GEOCHEMISTRY TO CONSTRAIN THE YOUNGEST ERUPTION EVENTS AND MAGMA EVOLUTION OF THE MID-MIOCENE IGNIMBRITE FLARE-UP IN THE PANNONIAN BASIN, EASTERN CENTRAL EUROPE CONTRIB. MINERAL. PETROL. 170 (52) [2015] doi: 10.1007/s00410-…
[19976] BAHAME G., MANYA S., MABOKO M. A. H.: AGE AND GEOCHEMISTRY OF COEVAL FELSIC VOLCANISM AND PLUTONISM IN THE PALAEOPROTEROZOIC NDEMBERA GROUP OF SOUTHWESTERN TANZANIA: CONSTRAINTS FROM SHRIMP U-PB ZIRCON AND SM-ND DATA PREC. RESEARCH 272 [2016] 115-132 doi: 10.1016/j.precamres.2015.10.017
[19978] ZHANG SHUAN-HONG, ZHAO YUE, YE HAO, HU GUOHUI: EARLY NEOPROTEROZOIC EMPLACEMENT OF THE DIABASE SILL SWARMS IN THE LIAODONG PENINSULA AND PRE-MAGMATIC UPLIFT OF THE SOUTHEASTERN NORTH CHINA CRATON PREC. RESEARCH 272 [2016] 203-225 doi: 10.1016/j.precamres.2015.11.005
[19983] SOMMER H., KR諲ER A., MUHONGO S., HAUZENBERGER C. A.: SHRIMP ZIRCON AGES FOR POST-USAGARAN GRANITOID AND RHYOLITIC ROCKS FROM THE PALAEOPROTEROZOIC TERRAIN OF SOUTHWESTERN TANZANIA. S. AFR. J. GEOL. 108 [2005] 247-256 doi: 10.2113/108.2.247
[19986] ZHU WEI-GUANG, ZHONG HONG, LI ZHENG-XIANG, BAI ZHONG-JIE, YANG YI-JIN: SIMS ZIRCON U-PB AGES, GEOCHEMISTRY AND ND-HF ISOTOPES OF CA. 1.0 GA MAFIC DYKES AND VOLCANIC ROCKS IN THE HUILI AREA, SW CHINA: ORIGIN AND TECTONIC SIGNIFICANCE PREC. RESEARCH 273 [2016] 67-89 GeoReM-id: 9691 doi: 10.1016/j.precamres.2015.12.011
[19987] SOROKIN A. A., KUDRYASHOV N. M.: THE FIRST U-PB GEOCHRONOLOGICAL AND GEOCHEMICAL DATA ON LATE VENDIAN AND EARLY PALEOZOIC ACID VOLCANIC ROCKS OF THE MAMYN TERRANE (CENTRAL ASIAN FOLD BELT) DOKL. EARTH SCI. 465 [2015] 1237-1242 doi: 10.1134/S1028334X15120077
[19996] G躌ER ? F., GALLAND O., CORFU F., LEANZA H. A., SASSIER C.: STRUCTURE AND EVOLUTION OF VOLCANIC PLUMBING SYSTEMS IN FOLD-AND-THRUST BELTS: A CASE STUDY OF THE CERRO NEGRO DE TRICAO MALAL, NEUQU蒒 PROVINCE, ARGENTINA BULL. GEOL. SOC. AM. 128 [2016] 315-331 doi: 10.1130/B31341.1
[19999] SHANG-GUAN SHI-MAI, PEATE I. U., TIAN WEI, XU YI-GANG: RE-EVALUATING THE GEOCHRONOLOGY OF THE PERMIAN TARIM MAGMATIC PROVINCE: IMPLICATIONS FOR TEMPORAL EVOLUTION OF MAGMATISM J. GEOL. SOC. LONDON 173 [2016] 228-239 doi: 10.1144/jgs2014-114
[20000] ZAGOREVSKI A., MCNICOLL V. J., ROGERS N., VAN HEES G. H.: MIDDLE ORDOVICIAN DISORGANIZED ARC RIFTING IN THE PERI-LAURENTIAN NEWFOUNDLAND APPALACHIANS: IMPLICATIONS FOR EVOLUTION OF INTRA-OCEANIC ARC SYSTEMS J. GEOL. SOC. LONDON 173 [2016] 76-93 doi: 10.1144/jgs2015-003
[20001] SKAR O.: U-PB GEOCHRONOLOGY AND GEOCHEMISTRY OF EARLY PROTEROZOIC ROCKS OF THE TECTONIC BASEMENT WINDOWS IN CENTRAL NORDLAND, CALEDONIDES OF NORTH-CENTRAL NORWAY PREC. RESEARCH 116 [2002] 265-283 doi: 10.1016/S0301-9268(02)00026-8
[20003] REHNSTR諱 E. F.: GEOCHRONOLOGY AND PETROLOGY OF THE TIELMA MAGMATIC COMPLEX, NORTHERN SWEDISH CALEDONIDES -- RESULTS AND TECTONIC IMPLICATIONS NORWEGIAN J. GEOL. 83 [2003] 243-257
[20005] BINGEN B., NORDGULEN O., SIGMOND E. M., TUCKER R. D., MANSFELD J., H諫DAHL K.: RELATIONS BETWEEN 1.19-1.13 GA CONTINENTAL MAGMATISM, SEDIMENTATION AND METAMORPHISM, SVECONORWEGIAN PROVINCE, S NORWAY PREC. RESEARCH 124 [2003] 215-241 doi: 10.1016/S0301-9268(03)00087-1
[20006] ZHU YUSHENG, YANG JINHUI, SUN JIN-FENG, ZHANG JI-HENG, WU FU-YUAN: PETROGENESIS OF COEVAL SILICA-SATURATED AND SILICA-UNDERSATURATED ALKALINE ROCKS: MINERALOGICAL AND GEOCHEMICAL EVIDENCE FROM THE SAIMA ALKALINE COMPLEX, NE CHINA J. ASIAN EARTH SCI. 117 [2016] 184-207 doi: 10.1016/j.jseaes.2015.12.014
[20007] NIE XIAOMEI, FENG QINGLAI, METCALFE I., BAXTER A. T., LIU GUICHUN: DISCOVERY OF A LATE DEVONIAN MAGMATIC ARC IN THE SOUTHERN LANCANGJIANG ZONE, WESTERN YUNNAN: GEOCHEMICAL AND ZIRCON U-PB GEOCHRONOLOGICAL CONSTRAINTS ON THE EVOLUTION OF TETHYAN OCEAN BASINS IN SW CHINA J. ASIAN EARTH SCI. 118 [2016] 32-50 doi: 10.1016/j.jseaes.2015.12.026
[20008] GAO XIN-YU, ZHAO TAIPING, ZHAO JUN-HONG: PETROGENESIS OF THE EARLY CRETACEOUS VOLCANIC ROCKS IN THE NORTH HUAIYANG TECTONO-MAGMATIC UNIT OF THE DABIE OROGEN, EASTERN CHINA: IMPLICATIONS FOR CRUST-MANTLE INTERACTION J. ASIAN EARTH SCI. 118 [2016] 51-67 doi: 10.1016/j.jseaes.2015.12.025
[20029] STERN R. J., ALI K. A., REN MINGHUA, ZHANG KAI-JUN, ROMER R. L., LEYBOURNE M. I., WHITEHOUSE M. J., IBRAHIM KHALIL M.: CADOMIAN (~560 MA) CRUST BURIED BENEATH THE NORTHERN ARABIAN PENINSULA: MINERAL, CHEMICAL, GEOCHRONOLOGICAL, AND ISOTOPIC CONSTRAINTS FROM NE JORDAN XENOLITHS EARTH PLANET. SCI. LETT. 436 [2016] 31-42 doi: 10.1016/j.epsl.2015.12.026
[20045] SATO D., MATSUURA H., YAMAMOTO T.: TIMING OF THE LATE CRETACEOUS IGNIMBRITE FLARE-UP AT THE EASTERN MARGIN OF THE EURASIAN PLATE: NEW ZIRCON U-PB AGES FROM THE AIOI-ARIMA-KOTO REGION OF SW JAPAN J. VOLCANOL. GEOTHERM. RES. 310 [2016] 89-97 doi: 10.1016/j.jvolgeores.2015.11.014
[20047] ZIMMERER M. J., LAFFERTY J., COBLE M. A.: THE ERUPTIVE AND MAGMATIC HISTORY OF THE YOUNGEST PULSE OF VOLCANISM AT THE VALLES CALDERA: IMPLICATIONS FOR SUCCESSFULLY DATING LATE QUATERNARY ERUPTIONS J. VOLCANOL. GEOTHERM. RES. 310 [2016] 50-57 doi: 10.1016/j.jvolgeores.2015.11.021
[20048] HU YAN, NIU YAOLING, LI JIYONG, YE LEI, KONG JUANJUAN, CHEN SHUO, ZHANG YU, ZHANG GUORUI: PETROGENESIS AND TECTONIC SIGNIFICANCE OF THE LATE TRIASSIC MAFIC DIKES AND FELSIC VOLCANIC ROCKS IN THE EAST KUNLUN OROGENIC BELT, NORTHERN TIBET PLATEAU LITHOS 245 [2016] 205-222 doi: 10.1016/j.lithos.2015.05.004
[20060] CHEN SHENG-SHENG, SHI RENDENG, YI GUO-DING, ZOU HAIBO: MIDDLE TRIASSIC VOLCANIC ROCKS IN THE NORTHERN QIANGTANG (CENTRAL TIBET): GEOCHRONOLOGY, PETROGENESIS, AND TECTONIC IMPLICATIONS TECTONOPHYSICS 666 [2016] 90-102 doi: 10.1016/j.tecto.2015.10.017
[20061] MCDOWELL S. M., OVERTON S., FISHER C. M., FRAZIER W. O., MILLER C. F., MILLER JONATHAN S., ECONOMOS R. C.: HAFNIUM, OXYGEN, NEODYMIUM, STRONTIUM, AND LEAD ISOTOPIC CONSTRAINTS ON MAGMATIC EVOLUTION OF THE SUPERERUPTIVE SOUTHERN BLACK MOUNTAINS VOLCANIC CENTER, ARIZONA, U.S.A.: A COMBINED LASS ZIRCON-WHOLE-ROCK STUDY AM. MINERAL. 101 [2016] 311-327 doi: 10.2138/am-2016-5127
[20063] ZHANG SHUAN-HONG, ZHAO YUE, LIU JAN-MIN, HU ZHAOCHU: DIFFERENT SOURCES INVOLVED IN GENERATION OF CONTINENTAL ARC VOLCANISM: THE CARBONIFEROUS-PERMIAN VOLCANIC ROCKS IN THE NORTHERN MARGIN OF THE NORTH CHINA BLOCK LITHOS 240-243 [2016] 382-401 GeoReM-id: 9798 doi: 10.1016/j.lithos.2015.11.027
[20085] LAWLEY C. J. M., MCNICOLL V. J., SANDEMAN H. A., PEHRSSON S. J., SIMARD M., CASTONGUAY S., MERCIER-LANGEVIN P., DUBE B.: AGE AND GEOLOGICAL SETTING OF THE RANKIN INLET GREENSTONE BELT AND ITS RELATIONSHIP TO THE GOLD ENDOWMENT OF THE MELIADINE GOLD DISTRICT, NUNAVUT, CANADA PREC. RESEARCH 275 [2016] 471-495 doi: 10.1016/j.precamres.2016.01.008
[20086] LI LONGMING, LIN SHOUFA, XING GUANGFU, DAVIS D. W., JIANG YANG, DAVIS W. J., ZHANG YANJIE: CA. 830 MA BACK-ARC TYPE VOLCANIC ROCKS IN THE EASTERN PART OF THE JIANGNAN OROGEN: IMPLICATIONS FOR THE NEOPROTEROZOIC TECTONIC EVOLUTION OF SOUTH CHINA BLOCK PREC. RESEARCH 275 [2016] 209-224 doi: 10.1016/j.precamres.2016.01.016
[20087] LEHTONEN E., HEILIMO E., HALKOAHO T., K腜YAHO A., H諰TT?P.: U-PB GEOCHRONOLOGY OF ARCHAEAN VOLCANIC-SEDIMENTARY SEQUENCES IN THE KUHMO GREENSTONE BELT, KARELIA PROVINCE - MULTIPHASE VOLCANISM FROM MESO- TO NEOARCHAEAN AND A NEOARCHAEAN DEPOSITIONAL BASIN? PREC. RESEARCH 275 [2016] 48-69 doi: 10.1016/j.precamres.2015.12.002
[20088] ZHANG YUZHI, WANG YUE-JUN: EARLY NEOPROTEROZOIC (~840 MA) ARC MAGMATISM: GEOCHRONOLOGICAL AND GEOCHEMICAL CONSTRAINTS ON THE METABASITES IN THE CENTRAL JIANGNAN OROGEN PREC. RESEARCH 275 [2016] 1-17 GeoReM-id: 9695 doi: 10.1016/j.precamres.2015.11.006
[20089] RIOUX M., FARMER G. L., BOWRING S. A., WOOTON K. M., AMATO J. M., COLEMAN D. S., VERPLANCK P. L.: THE LINK BETWEEN VOLCANISM AND PLUTONISM IN EPIZONAL MAGMA SYSTEMS; HIGH-PRECISION U-PB ZIRCON GEOCHRONOLOGY FROM THE ORGAN MOUNTAINS CALDERA AND BATHOLITH, NEW MEXICO CONTRIB. MINERAL. PETROL. 171 (13) [2016] doi: 10.1007/s00410-015-1208-6
[20097] PACK A., SCHMITT A. K., ROBERGE J., TENORIO F. G., DAMIATA B. N.: ZIRCON XENOCRYST RESORPTION AND MAGMATIC REGROWTH AT EL CHICHON VOLCANO, CHIAPAS, MEXICO J. VOLCANOL. GEOTHERM. RES. 311 [2016] 170-182 doi: 10.1016/j.jvolgeores.2016.01.011
[20099] STAB M., BELLAHSEN N., PIK R., QUIDELLEUR X., AYALEW D., LEROY S.: MODES OF RIFTING IN MAGMA-RICH SETTINGS: TECTONO-MAGMATIC EVOLUTION OF CENTRAL AFAR TECTONICS 35 [2016] 2-38 doi: 10.1002/2015TC003893
[20101] KASAPOGLU B., ERSOY Y., UYSAL I. T., PALMER M. R., ZACK T., KORALAY E. O., KARLSSON A.: THE PETROLOGY OF PALEOGENE VOLCANISM IN THE CENTRAL SAKARYA, NALLIHAN REGION: IMPLICATIONS FOR THE INITIATION AND EVOLUTION OF POST-COLLISIONAL, SLAB BREAK-OFF-RELATED MAGMATIC ACTIVITY LITHOS 246-247 [2016] 81-98 GeoReM-id: 9585 doi: 10.1016/j.lithos.2015.12.024
[20102] TERENTIEV R. A., SAVKO K. A., SANTOSH M.: PALEOPROTEROZOIC CRUSTAL EVOLUTION IN THE EAST SARMATIAN OROGEN: PETROLOGY, GEOCHEMISTRY, SR-ND ISOTOPES AND ZIRCON U-PB GEOCHRONOLOGY OF ANDESITES FROM THE VORONEZH MASSIF, WESTERN RUSSIA LITHOS 246-247 [2016] 61-80 GeoReM-id: 9586 doi: 10.1016/j.lithos.2015.12.025
[20103] LEHTONEN E., K腜YAHO A.: A SMALL ARCHAEAN BELT - DIVERSE AGE ENSEMBLE: A U-PB STUDY OF THE TIPASJ腞VI GREENSTONE BELT, KARELIA PROVINCE, CENTRAL FENNOSCANDIAN SHIELD, FINLAND LITHOS 246-247 [2016] 31-47 doi: 10.1016/j.lithos.2015.11.008
[20118] SONG GUOXUE, QIN KE-ZHANG, LIU TIEBING, LI GUANGMING: THE U-PB AGES, HF ISOTOPE AND REE PATTERNS OF OLDER ZIRCONS FROM DEVONIAN VOLCANIC ROCKS IN ASHELE BASIN ON THE SOUTHERN MARGIN OF ALTAI OROGEN AND ITS GEOLOGICAL SIGNIFICANCE ACTA PETROL. SINICA (YANSHI-XUEBAO) 26 [2010] 2946-2958
[20121] YANG MEIZHEN, ZENG JIAN-NIAN, REN AI-QIN, LU JIAN-PEI, QIN YONG-JUN, LI FA-LING: GEOCHEMISTRY AND ZIRCON U-PB GEOCHRONOLOGY OF MESOZOIC SHUANGQIAO VOLCANIC ROCKS IN THE WESTERN SEGMENT OF NORTHERN DABIE MOUNTAINS ACTA PETROL. MINERAL. (YANSHI-KUANGWUXUE-ZAZHI) 31 [2012] 133-144
[20122] NOURI F., AZIZI H., GOLONKA J., ASAHARA Y., ORIHASHI Y., YAMAMOTO KOSHI, TSUBOI M., ANMA R.: AGE AND PETROGENESIS OF NA-RICH FELSIC ROCKS IN WESTERN IRAN: EVIDENCE FOR CLOSURE OF THE SOUTHERN BRANCH OF THE NEO-TETHYS IN THE LATE CRETACEOUS TECTONOPHYSICS 671 [2016] 151-172 doi: 10.1016/j.tecto.2015.12.014
[20124] ANCZKIEWICZ A. A., ANCZKIEWICZ R.: U-PB ZIRCON GEOCHRONOLOGY AND ANOMALOUS SR-ND-HF ISOTOPE SYSTEMATICS OF LATE OROGENIC ANDESITES: PIENINY KLIPPEN BELT, WESTERN CARPATHIANS, SOUTH POLAND CHEM. GEOL. 427 [2016] 1-16 GeoReM-id: 9244 doi: 10.1016/j.chemgeo.2016.02.004
[20155] DING SHIJIANG, HUANG HUI, NIU YAOLING, ZHAO ZHIDAN, YU XUEHUI: GEOCHEMISTRY, GEOCHRONOLOGY AND PETROGENESIS OF EAST KUNLUN HIGH NB-TA RHYOLITES ACTA PETROL. SINICA (YANSHI-XUEBAO) 27 [2011] 3603-3614
[20167] QIAN XIN, WANG YUE-JUN, FENG QINGLAI, ZI JIANWEI, ZHANG YUZHI, CHONGLAKMANI CHONGPAN: PETROGENESIS AND TECTONIC IMPLICATION OF THE LATE TRIASSIC POST-COLLISIONAL VOLCANIC ROCKS IN CHIANG KHONG, NW THAILAND LITHOS 248-251 [2016] 418-431 GeoReM-id: 9667 doi: 10.1016/j.lithos.2016.01.024
[20168] BOCHKAREV V. S., PIETRANIK A., BREITKREUZ C., FANNING C. M., ANCZKIEWICZ R., EHLING B-C: RHYOLITE MAGMA EVOLUTION RECORDED IN ISOTOPE AND TRACE ELEMENT COMPOSITION OF ZIRCON FROM HALLE VOLCANIC COMPLEX LITHOS 248-251 [2016] 402-417 GeoReM-id: 9668 doi: 10.1016/j.lithos.2016.01.029
[20174] 諾DAMAR S: GEOCHEMISTRY AND GEOCHRONOLOGY OF LATE MESOZOIC VOLCANIC ROCKS IN THE NORTHERN PART OF THE EASTERN PONTIDE OROGENIC BELT (NE TURKEY): IMPLICATIONS FOR THE CLOSURE OF THE NEO-TETHYS OCEAN LITHOS 248-251 [2016] 248-251 GeoReM-id: 9816 doi: 10.1016/j.lithos.2016.01.007
[20176] VAN TONGEREN J. A., ZIRAKPARVAR N. A., MATHEZ E. A.: HF ISOTOPIC EVIDENCE FOR A COGENETIC MAGMA SOURCE FOR THE BUSHVELD COMPLEX AND ASSOCIATED FELSIC MAGMAS LITHOS 248-251 [2016] 469-477 doi: 10.1016/j.lithos.2016.02.007
[20183] DEERING C. D., KELLER B., SCHOENE B., BACHMANN O., BEANE R., OVTCHAROVA M.: ZIRCON RECORD OF THE PLUTONIC-VOLCANIC CONNECTION AND PROTRACTED RHYOLITE MELT EVOLUTION GEOLOGY 44 [2016] 267-270 doi: 10.1130/G37539.1
[20194] SUTHERLAND L., GRAHAM I., YAXLEY G. M., ARMSTRONG R. A., GIULIANI G., HOSKIN P., NECHAEV V. P., WOODHEAD J. D.: MAJOR ZIRCON MEGACRYST SUITES OF THE INDO-PACIFIC LITHOSPHERIC MARGIN (ZIP) AND THEIR PETROGENETIC AND REGIONAL IMPLICATIONS MINERAL. PETROL. 110 [2016] 399-420 doi: 10.1007/s00710-015-0421-3
[20197] CUCCINIELLO C., TUCKER R. D., JOURDAN F., MELLUSO L., MORRA V.: THE AGE AND PETROGENESIS OF ALKALINE MAGMATISM IN THE AMPASINDAVA PENINSULA AND NOSY BE ARCHIPELAGO, NORTHERN MADAGASCAR MINERAL. PETROL. 110 [2016] 309-331 doi: 10.1007/s00710-015-0387-1
[20202] DOWNES P. J, DUNKLEY D. J., FLETCHER I. R., MCNAUGHTON N. J., RASMUSSEN B., JAQUES A. L., VERRALL M., SWEETAPPLE M. T.: ZIRCONOLITE, ZIRCON AND MONAZITE-(CE) U-TH-PB AGE CONSTRAINTS ON THE EMPLACEMENT, DEFORMATION AND ALTERATION HISTORY OF THE CUMMINS RANGE CARBONATITE COMPLEX, HALLS CREEK OROGEN, KIMBERLEY REGION, WESTERN AUSTRALIA MINERAL. PETROL. 110 [2016] 199-222 doi: 10.1007/s00710-…
[20206] ZHANG SHAO-BING, ZHENG YONG-FEI, ZHAO ZI-FU, YUAN HONG-LING: THE EXTREMELY ENRICHED MANTLE BENEATH THE YANGTZE CRATON IN THE NEOPROTEROZOIC: CONSTRAINTS FROM THE QICHUN PYROXENITE PREC. RESEARCH 276 [2016] 194-210 doi: 10.1016/j.precamres.2016.02.002
[20212] GAO XIAOFENG, GUO FENG, XIAO PEI-XI, KANG LEI, XI REN-GANG: GEOCHEMICAL AND SR-ND-PB ISOTOPIC EVIDENCE FOR ANCIENT LOWER CONTINENTAL CRUST BENEATH THE XI UJIMQIN AREA OF NE CHINA LITHOS 252-253 [2016] 173-184 GeoReM-id: 9718 doi: 10.1016/j.lithos.2016.02.012
[20230] ZHU MINGSHUAI, ZHANG FOCHIN, MIAO LAICHENG, BAATAR M., ANAAD C., YANG SHUNHU, LI XINGBO: GEOCHRONOLOGY AND GEOCHEMISTRY OF THE TRIASSIC BIMODAL VOLCANIC ROCKS AND COEVAL A-TYPE GRANITES OF THE OLZIT AREA, MIDDLE MONGOLIA: IMPLICATIONS FOR THE TECTONIC EVOLUTION OF MONGOL-OKHOTSK OCEAN J. ASIAN EARTH SCI. 122 [2016] 41-57 doi: 10.1016/j.jseaes.2016.03.001
[20238] CHAKHMOURADIAN A. R., B諬M C. O., KRESSALL R. D., LENTON P. G.: EVALUATION OF THE AGE, EXTENT AND COMPOSITION OF THE CINDER LAKE ALKALINE INTRUSIVE COMPLEX, KNEE LAKE AREA, MANITOBA [2008] 109-120
[20240] CHEN LONG, ZHENG YONG-FEI, ZHAO ZI-FU: GEOCHEMICAL CONSTRAINTS ON THE ORIGIN OF LATE MESOZOIC ANDESITES FROM THE NINGWU BASIN IN THE MIDDLE-LOWER YANGTZE VALLEY, SOUTH CHINA LITHOS 254-255 [2016] 94-117 GeoReM-id: 9717 doi: 10.1016/j.lithos.2016.03.012
[20248] SUTHERLAND F. L., GRAHAM I. T., POGSON R. E., SCHWARZ D., WEBB G. B., COENRAADS R. R., FANNING C. M., HOLLIS J. D., ALLEN T. C.: THE TUMBARUMBA BASALTIC GEM FIELD, NEW SOUTH WALES: IN RELATION TO SAPPHIRE-RUBY DEPOSITS OF EASTERN AUSTRALIA REC. AUSTRAL. MUS. 54 [2002] 215-248 doi: 10.3853/j.0067-1975.54.2002.1358
[20250] QIAN XIN, FENG QINGLAI, WANG YUE-JUN, ZHANG ZHIBIN: GEOCHEMICAL AND GEOCHRONOLOGICAL CONSTRAINTS ON THE ORIGIN OF THE META-BASIC VOLCANIC ROCKS IN THE TENGTIAOHE ZONE, SOUTHEAST YUNNAN ACTA GEOL. SINICA (DIZHI-XUEBAO) 90 [2016] 669-683 doi: 10.1111/1755-6724.12697
[20257] CATES N. L., ZIEGLER K., SCHMITT A. K., MOJZSIS S. J.: REDUCED, REUSED AND RECYCLED: DETRITAL ZIRCONS DEFINE A MAXIMUM AGE FOR THE EOARCHEAN (CA. 3750-3780 MA) NUVVUAGITTUQ SUPRACRUSTAL BELT, QUEBEC (CANADA) EARTH PLANET. SCI. LETT. 362 [2013] 283-293 doi: 10.1016/j.epsl.2012.11.054
[20258] CATES N. L., MOJZSIS S. J.: PRE-3750 MA SUPRACRUSTAL ROCKS FROM THE NUVVUAGITTUQ SUPRACRUSTAL BELT, NORTHERN QUEBEC EARTH PLANET. SCI. LETT. 255 [2007] 9-21 doi: 10.1016/j.epsl.2006.11.034
[20259] CATES N. L., MOJZSIS S. J.: CHEMICAL AND ISOTOPIC EVIDENCE FOR WIDESPREAD EOARCHEAN METASEDIMENTARY ENCLAVES IN SOUTHERN WEST GREENLAND GEOCHIM. COSMOCHIM. ACTA 70 [2006] 4229-4257 doi: 10.1016/j.gca.2006.05.014
[20262] PRAVE A. R., BATES C. R., DONALDSON C. H., TOLAND H., CONDON D. J., MARK D. F., RAUB T. D.: GEOLOGY AND GEOCHRONOLOGY OF THE TANA BASIN, ETHIOPIA: LIP VOLCANISM, SUPER ERUPTIONS AND EOCENE-OLIGOCENE ENVIRONMENTAL CHANGE EARTH PLANET. SCI. LETT. 443 [2016] 1-8 doi: 10.1016/j.epsl.2016.03.009
[20271] MA LIANG, JIANG SHAO-YONG, HOFMANN A. W., XU YI-GANG, DAI BAO-ZHANG, HOU MING-LAN: RAPID LITHOSPHERIC THINNING OF THE NORTH CHINA CRATON: NEW EVIDENCE FROM CRETACEOUS MAFIC DIKES IN THE JIAODONG PENINSULA CHEM. GEOL. 432 [2016] 1-15 GeoReM-id: 9216 doi: 10.1016/j.chemgeo.2016.03.027
[20287] SAVELYEVA V. B., DEMENTEROVA E. I., DANILOVA YU. V., BAZAROVA E. P., IVANOV A. V., KAMENETSKY V. S.: NEW CARBONATITE COMPLEX IN THE WESTERN BAIKAL AREA, SOUTHERN SIBERIAN CRATON: MINERALOGY, AGE, GEOCHEMISTRY, AND PETROGENESIS PETROLOGY 24 [2016] 271-302 doi: 10.1134/S0869591116030061
[20304] YANG SHUNHU, MIAO LAICHENG, ZHANG FOCHIN, MENG QINGREN, ZHU MINGSHUAI, BAATAR M., ANAAD C.: ZIRCON AGE AND GEOCHEMISTRY OF THE TOST BIMODAL VOLCANIC ROCKS: CONSTRAINTS ON THE EARLY CARBONIFEROUS TECTONIC EVOLUTION OF THE SOUTH MONGOLIA J. ASIAN EARTH SCI. 120 [2016] 29-42 doi: 10.1016/j.jseaes.2016.01.021
[20305] ROSSIGNOL C., BOURQUIN S., POUJOL M., HALLOT E., DABARD M.-P., NALPAS T.: THE VOLCANICLASTIC SERIES FROM THE LUANG PRABANG BASIN, LAOS: A WITNESS OF A TRIASSIC MAGMATIC ARC? J. ASIAN EARTH SCI. 120 [2016] 159-183 doi: 10.1016/j.jseaes.2016.02.001
[20319] XUE SHENG-CHAO, LI CHUSI, QIN KE-ZHANG, TANG DONG-MEI: A NON-PLUME MODEL FOR THE PERMIAN PROTRACTED (266-286 MA) BASALTIC MAGMATISM IN THE BEISHAN-TIANSHAN REGION, XINJIANG, WESTERN CHINA LITHOS 256-257 [2016] 243-249 doi: 10.1016/j.lithos.2016.04.018
[20321] LI HONGBO, ZHANG ZHAOCHONG, SANTOSH M., L?LIN-SU, LIU HAN, LIU WEI, CHENG ZHIGUO: LATE PERMIAN BASALTS IN THE NORTHWESTERN MARGIN OF THE EMEISHAN LARGE IGNEOUS PROVINCE: IMPLICATIONS FOR THE ORIGIN OF THE SONGPAN-GANZI TERRANE LITHOS 256-257 [2016] 75-87 GeoReM-id: 9714 doi: 10.1016/j.lithos.2016.03.021
[20323] XIE WEI, XU YI-GANG, CHEN YIBING, LUO ZHEN-YU, HONG LU-BING, MA LIANG, LIU HAIQUAN: HIGH-ALUMINA BASALTS FROM THE BOGDA MOUNTAINS SUGGEST AN ARC SETTING FOR CHINESE NORTHERN TIANSHAN DURING THE LATE CARBONIFEROUS LITHOS 256-257 [2016] 165-181 doi: 10.1016/j.lithos.2016.04.005
[20329] WANG YIN-HONG, ZHANG FANG-FANG, LIU JIAJUN, QUE CHAO-YANG: CARBONIFEROUS MAGMATISM AND MINERALIZATION IN THE AREA OF THE FUXING CU DEPOSIT, EASTERN TIANSHAN, CHINA: EVIDENCE FROM ZIRCON U-PB AGES, PETROGEOCHEMISTRY, AND SR-ND-HF-O ISOTOPIC COMPOSITIONS GONDWANA RES. 34 [2016] 109-128 GeoReM-id: 9458 doi: 10.1016/j.gr.2016.03.007
[20335] YUAN LING-LING, ZHANG XIAOHUI, XUE FUHONG, LU YINGHUAI, ZONG KEQING: LATE PERMIAN HIGH-MG ANDESITE AND BASALT ASSOCIATION FROM NORTHERN LIAONING, NORTH CHINA: INSIGHTS INTO THE FINAL CLOSURE OF THE PALEO-ASIAN OCEAN AND THE OROGEN-CRATON BOUNDARY LITHOS 258-259 [2016] 58-76 GeoReM-id: 9707 doi: 10.1016/j.lithos.2016.04.024
[20338] CEN TAO, LI WU-XIAN, WANG XUAN-CE, PANG CHONG-JIN, LI ZHENG-XIANG, XING GUANGFU, ZHAO XI-LIN, TAO JIHUA: PETROGENESIS OF EARLY JURASSIC BASALTS IN SOUTHERN JIANGXI PROVINCE, SOUTH CHINA: IMPLICATIONS FOR THE THERMAL STATE OF THE MESOZOIC MANTLE BENEATH SOUTH CHINA LITHOS 256-257 [2016] 311-330 GeoReM-id: 9708 doi: 10.1016/j.lithos.2016.03.022
[20360] MANNINEN T., PIHLAJA P., HUHMA H.: U-PB GEOCHRONOLOGY OF THE PEURASUVANTO AREA, NORTHERN FINLAND GEOL. SURV. FINLAND, SPECIAL PAPER 33 [2001] 189-200
[20361] LEVCHENKOV O. A., NIKOLAEV A. A., BOGOMOLOV E. S., YAKOVLEVA S. Z.: URANIUM-LEAD AGE OF THE SUMIAN ACID MAGMATIC ROCKS IN NORTHERN KARELIA STRATIGRAPHY GEOL. CORRELATION 2 [1994] 1-6
[20363] NEDOSEKOVA I. L., BELYATSKY B. V., BELOUSOVA E. A.: TRACE ELEMENTS AND HF ISOTOPE COMPOSITION AS INDICATORS OF ZIRCON GENESIS DUE TO THE EVOLUTION OF ALKALINE-CARBONATITE MAGMATIC SYSTEM (ILMENY-VISHNEVOGORSKY COMPLEX, URALS, RUSSIA) RUSS. GEOL. GEOPHYS. 57 [2016] 891-906 doi: 10.1016/j.rgg.2015.09.021
[20381] PROKOPIEV A. V., KHUDOLEY A. K., KOROLEVA O. V., KAZAKOVA G. G., LOKHOV D. K., MALYSHEV S. V., ZAITSEV A. I., ROEV S. P., SERGEEV S. A., BEREZHNAYA N. G., VASILIEV D. A.: THE EARLY CAMBRIAN BIMODAL MAGMATISM IN THE NORTHEASTERN SIBERIAN CRATON RUSS. GEOL. GEOPHYS. 57 [2016] 155-175 doi: 10.1016/j.rgg.2016.01.011
[20389] KHROMYKH S. V., VLADIMIROV A. G., IZOKH A. E., TRAVIN A. V., PROKOPEV I. R., AZIMBAEV E., LOBANOV S. S.: PETROLOGY AND GEOCHEMISTRY OF GABBRO AND PICRITES FROM THE ALTAI COLLISIONAL SYSTEM OF HERCYNIDES: EVIDENCE FOR THE ACTIVITY OF THE TARIM PLUME RUSS. GEOL. GEOPHYS. 54 [2013] 1288-1304 doi: 10.1016/j.rgg.2013.09.011
[20392] SPIKINGS R. A., REITSMA M. J., BOEKHOUT F., MISKOVIC A., ULIANOV A., CHIARADIA M., GERDES A., SCHALTEGGER U.: CHARACTERISATION OF TRIASSIC RIFTING IN PERU AND IMPLICATIONS FOR THE EARLY DISASSEMBLY OF WESTERN PANGAEA GONDWANA RES. 35 [2016] 124-143 GeoReM-id: 9390 doi: 10.1016/j.gr.2016.02.008
[20411] DOSTAL J., VAN HENGSTUM T. R., SHELLNUTT J. G., HANLEY J. J.: PETROGENETIC EVOLUTION OF LATE PALEOZOIC RHYOLITES OF THE HARVEY GROUP, SOUTHWESTERN NEW BRUNSWICK (CANADA) HOSTING URANIUM MINERALIZATION CONTRIB. MINERAL. PETROL. 171 (59) [2016] GeoReM-id: 9974 doi: 10.1007/s00410-016-1270-8
[20415] YU XINQI, WANG ZONGXIU, ZHOU XIANG, XIAO WEIFENG, YANG XINPENG: ZIRCON U-PB GEOCHRONOLOGY AND SR-ND ISOTOPES OF VOLCANIC ROCKS FROM THE DAHALAJUNSHAN FORMATION: IMPLICATIONS FOR LATE DEVONIAN-MIDDLE CARBONIFEROUS TECTONIC EVOLUTION OF THE CHINESE WESTERN TIANSHAN INT. J. EARTH SCI. (GEOL. RUNDSCHAU) 105 [2016] 1637-1661 GeoReM-id: 10057 doi: 10.1007/s00531-015-1275-y
[20418] ZHAO LIANG, GUO FENG, FAN WEI-MING, ZHANG QINGWEN, WU YANGMING, LI JINGYAN, YAN WEN: EARLY CRETACEOUS POTASSIC VOLCANIC ROCKS IN THE JIANGNAN OROGENIC BELT, EAST CHINA: CRUSTAL MELTING IN RESPONSE TO SUBDUCTION OF THE PACIFIC-IZANAGI RIDGE? CHEM. GEOL. 437 [2016] 30-43 GeoReM-id: 9211 doi: 10.1016/j.chemgeo.2016.05.011
[20419] ZHANG HONGRUI, YANG TIANNAN, HOU ZENGQIAN, BIAN YEKE: DEVONIAN NB-ENRICHED BASALTS AND ANDESITES OF NORTH-CENTRAL TIBET: EVIDENCE FOR THE EARLY SUBDUCTION OF THE PALEO-TETHYAN OCEANIC CRUST BENEATH THE NORTH QIANGTANG BLOCK TECTONOPHYSICS 682 [2016] 96-107 doi: 10.1016/j.tecto.2016.06.009
[20433] CLAVIJO E. G., DIAS DA SILVA I. F., GUTIERREZ-ALONSO G., DIEZ MONTES A.: U/PB AGE OF A LARGE DACITIC BLOCK LOCKED IN AN EARLY CARBONIFEROUS SYNOROGENIC MELANGE IN THE PARAUTOCHTHON OF NW IBERIA: NEW INSIGHTS ON THE STRUCTURE/SEDIMENTATION VARISCAN INTERPLAY TECTONOPHYSICS 681 [2016] 159-169 doi: 10.1016/j.tecto.2015.10.002
[20434] RENJITH M. L., SANTOSH M., SATYANARAYANAN M., SUBBA RAO D. V., TANG LI: MULTIPLE RIFTING AND ALKALINE MAGMATISM IN SOUTHERN INDIA DURING PALEOPROTEROZOIC AND NEOPROTEROZOIC TECTONOPHYSICS 680 [2016] 233-253 doi: 10.1016/j.tecto.2016.04.041
[20439] VELASCO-TAPIA F., MARTINEZ-PACO M., IRIONDO A., OCAMPO-DIAZ Y. Z. E., CRUZ-GAMEZ E. M., RAMOS-LEDEZMA A., ANDAVERDE J. A., OSTROOUMOV M., MASUCH D.: ALTERED VOLCANIC ASH LAYERS OF THE LATE CRETACEOUS SAN FELIPE FORMATION, SIERRA MADRE ORIENTAL (NORTHEASTERN MEXICO): U-PB GEOCHRONOLOGY, PROVENANCE AND TECTONIC SETTING J. S. AMER. EARTH SCI. 70 [2016] 18-35 doi: 10.1016/j.jsames.2016.04.010
[20440] GUBERT M. L., PHILIPP R. P., BASEI M. A. S.: THE BOSSOROCA COMPLEX, SAO GABRIEL TERRANE, DOM FELICIANO BELT, SOUTHERNMOST BRAZIL: U-PB GEOCHRONOLOGY AND TECTONIC IMPLICATIONS FOR THE NEOPROTEROZOIC SAO GABRIEL ARC J. S. AMER. EARTH SCI. 70 [2016] 1-17 doi: 10.1016/j.jsames.2016.04.006
[20441] TSYGANKOV A. A., UDORATINA O. V., BURMAKINA G. N., ANTSIFEROVA T. N., COBLE M. A.: THE EARLY PALEOZOIC BASITE MAGMATISM OF WESTERN TRANSBAIKALIA: COMPOSITION, ISOTOPE AGE (U-PB, SHRIMP RG), MAGMA SOURCES, AND GEODYNAMICS PETROLOGY 24 [2016] 367-391 doi: 10.1134/S086959111604007X
[20442] LIAO ZHIWEI, HU WENXUAN, CAO JIAN, WANG XIAOLIN, YAO SUPING, WU HAIGUANG, WAN YE: HETEROGENEOUS VOLCANISM ACROSS THE PERMIAN-TRIASSIC BOUNDARY IN SOUTH CHINA AND IMPLICATIONS FOR THE LATEST PERMIAN MASS EXTINCTION: NEW EVIDENCE FROM VOLCANIC ASH LAYERS IN THE LOWER YANGTZE REGION J. ASIAN EARTH SCI. 127 [2016] 197-210 doi: 10.1016/j.jseaes.2016.06.003
[20445] FRANCE L., DEMACON M., GURENKO A. A., BRIOT D.: OXYGEN ISOTOPES REVEAL CRUSTAL CONTAMINATION AND A LARGE, STILL PARTIALLY MOLTEN MAGMA CHAMBER IN CHAINE DES PUYS (FRENCH MASSIF CENTRAL) LITHOS 260 [2016] 328-338 doi: 10.1016/j.lithos.2016.05.013
[20452] ALI SARMAD A., ISMAIL S. A., NUTMAN A. P., BENNETT V. C., JONES B. G., BUCKMAN S.: THE INTRA-OCEANIC CRETACEOUS (~ 108 MA) KATA-RASH ARC FRAGMENT IN THE KURDISTAN SEGMENT OF IRAQI ZAGROS SUTURE ZONE: IMPLICATIONS FOR NEOTETHYS EVOLUTION AND CLOSURE LITHOS 260 [2016] 154-163 GeoReM-id: 9776 doi: 10.1016/j.lithos.2016.05.027
[20461] DAI FU-QIANG, ZHAO ZI-FU, DAI LI-QUN, ZHENG YONG-FEI: SLAB-MANTLE INTERACTION IN THE PETROGENESIS OF ANDESITIC MAGMAS: GEOCHEMICAL EVIDENCE FROM POSTCOLLISIONAL INTERMEDIATE VOLCANIC ROCKS IN THE DABIE OROGEN, CHINA J. PETROL. 57 [2016] 1109-1134 GeoReM-id: 10084 doi: 10.1093/petrology/egw034
[20473] FU DONG, HUANG BO, PENG SONGBAI, KUSKY T. M., ZHOU WENXIAO, GE MENGCHUN: GEOCHRONOLOGY AND GEOCHEMISTRY OF LATE CARBONIFEROUS VOLCANIC ROCKS FROM NORTHERN INNER MONGOLIA, NORTH CHINA: PETROGENESIS AND TECTONIC IMPLICATIONS GONDWANA RES. 36 [2016] 545-560 GeoReM-id: 9434 doi: 10.1016/j.gr.2015.08.007
[20474] XU WANG, DONG YONGSHENG, ZHANG XIUZHENG, DENG MINGRONG, ZHANG LE: PETROGENESIS OF HIGH-TI MAFIC DYKES FROM SOUTHERN QIANGTANG, TIBET: IMPLICATIONS FOR A CA. 290 MA LARGE IGNEOUS PROVINCE RELATED TO THE EARLY PERMIAN RIFTING OF GONDWANA GONDWANA RES. 36 [2016] 410-422 doi: 10.1016/j.gr.2015.07.016
[20475] ARBOIT F., COLLINS A. S., MORLEY C. K., JOURDAN F., KING R., FODEN J. D., AMROUCH K.: GEOCHRONOLOGICAL AND GEOCHEMICAL STUDIES OF MAFIC AND INTERMEDIATE DYKES FROM THE KHAO KHWANG FOLD-THRUST BELT: IMPLICATIONS FOR PETROGENESIS AND TECTONIC EVOLUTION GONDWANA RES. 36 [2016] 124-141 GeoReM-id: 9439 doi: 10.1016/j.gr.2016.04.005
[20477] WANG RUI, COLLINS W. J., WEINBERG R. F., LI JINXIANG, LI QIU-YUN, HE WEN-YAN, RICHARDS J. P., HOU ZENGQIAN, ZHOU LI-MIN, STERN R. A.: XENOLITHS IN ULTRAPOTASSIC VOLCANIC ROCKS IN THE LHASA BLOCK: DIRECT EVIDENCE FOR CRUST-MANTLE MIXING AND METAMORPHISM IN THE DEEP CRUST CONTRIB. MINERAL. PETROL. 171 (62) [2016] doi: 10.1007/s00410-016-1272-6
[20481] SHELLNUTT J. G., LEE TUNG-YI, TORNG P.-K., YANG C.-C., LEE Y.-H.: LATE CRETACEOUS INTRAPLATE SILICIC VOLCANIC ROCKS FROM THE LAKE CHAD REGION: AN EXTENSION OF THE CAMEROON VOLCANIC LINE? GEOCHEMISTRY GEOPHYSICS GEOSYSTEMS 17 [2016] 2803-2824 GeoReM-id: 9915 doi: 10.1002/2016GC006298
[20492] RONKIN YU. L., PRITCHIN M. E., SOROKA E. I., GERDES A., PUCHKOV V. N., BUSHARINA S. V.: FIRST U-PB ISOTOPIC DATA ON ZIRCON FROM ANDESITE OF THE SAF扽ANOVKA CU-BEARING MASSIVE SULFIDE DEPOSIT (MIDDLE URALS) DOKL. EARTH SCI. 469 [2016] 665-669 doi: 10.1134/S1028334X16070266
[20493] WATTS K. E., COBLE M. A., VAZQUEZ J. A., HENRY C. D., COLGAN J. P., JOHN D. A.: CHEMICAL ABRASION-SIMS (CA-SIMS) U-PB DATING OF ZIRCON FROM THE LATE EOCENE CAETANO CALDERA, NEVADA CHEM. GEOL. 439 [2016] 139-151 doi: 10.1016/j.chemgeo.2016.06.013
[20495] XU XIN, SONG SHUGUANG, ALLEN M. B., ERNST R. E., NIU YAOLING, SU LI: AN 850-820 MA LIP DISMEMBERED DURING BREAKUP OF THE RODINIA SUPERCONTINENT AND DESTROYED BY EARLY PALEOZOIC CONTINENTAL SUBDUCTION IN THE NORTHERN TIBETAN PLATEAU, NW CHINA PREC. RESEARCH 282 [2016] 52-73 doi: 10.1016/j.precamres.2016.07.007
[20496] WU TUOYU, POLAT A., FREI R., FRYER B. J., YANG KUN-GUANG, KUSKY T. M.: GEOCHEMISTRY, ND, PB AND SR ISOTOPE SYSTEMATICS, AND U-PB ZIRCON AGES OF THE NEOARCHEAN BAD VERMILION LAKE GREENSTONE BELT AND SPATIALLY ASSOCIATED GRANITIC ROCKS, WESTERN SUPERIOR PROVINCE, CANADA PREC. RESEARCH 282 [2016] 21-51 GeoReM-id: 9728 doi: 10.1016/j.precamres.2016.06.021
[20497] SHATSKY V. S., MALKOVETS V. G., BELOUSOVA E. A., TRETIAKOVA I. G., GRIFFIN W. L., RAGOZIN A. L., GIBSHER A. A., O^REILLY S. Y.: TECTONOTHERMAL EVOLUTION OF THE CONTINENTAL CRUST BENEATH THE YAKUTIAN DIAMONDIFEROUS PROVINCE (SIBERIAN CRATON): U-PB AND HF ISOTOPIC EVIDENCE ON ZIRCONS FROM CRUSTAL XENOLITHS OF KIMBERLITE PIPES PREC. RESEARCH 282 [2016] 1-20 doi: 10.1016/j.precamres.2016.06.0…
[20500] GU A-LEI, SUN JINGGUI, BAI LING-AN, ZHANG YONG, CUI PEI-LONG, CHAI PENG, ZHAO KE-QIANG, SUN QING-LONG, REN LIANG, CHEN YAN-JUN, ZHU JUN-QUAN: PETROGENESIS AND GEODYNAMIC SIGNIFICANCE OF THE GANHE FORMATION LAVAS, EASTERN GREAT XING^AN RANGE, CHINA: EVIDENCE FROM GEOCHEMISTRY AND GEOCHRONOLOGY THE ISLAND ARC 25 [2016] 87-110 doi: 10.1111/iar.12146
[20501] LI JINGYAN, GUO FENG, LI CHAOWEN, ZHAO LIANG, HUANG MIWEI: PERMIAN BACK-ARC EXTENSION IN CENTRAL INNER MONGOLIA, NE CHINA: ELEMENTAL AND SR-ND-PB-HF-O ISOTOPIC CONSTRAINTS FROM THE LINXI HIGH-MGO DIABASE DIKES THE ISLAND ARC 24 [2015] 404-424 doi: 10.1111/iar.12120
[20512] MA QIANG, XU YI-GANG, ZHENG JIAN-PING, GRIFFIN B. J., HONG LU-BING, MA LIANG: COEXISTING EARLY CRETACEOUS HIGH-MG ANDESITES AND ADAKITIC ROCKS IN THE NORTH CHINA CRATON: THE ROLE OF WATER IN INTRAPLATE MAGMATISM AND CRATONIC DESTRUCTION J. PETROL. 57 [2016] 1279-1308 GeoReM-id: 10015 doi: 10.1093/petrology/egw040
[20523] PADILLA A. J., MILLER C. F., CARLEY T. L., ECONOMOS R. C., SCHMITT A. K., COBLE M. A., WOODEN J. L., FISHER C. M., VERVOORT J. D., HANCHAR J. M.: ELUCIDATING THE MAGMATIC HISTORY OF THE AUSTURHORN SILICIC INTRUSIVE COMPLEX (SOUTHEAST ICELAND) USING ZIRCON ELEMENTAL AND ISOTOPIC GEOCHEMISTRY AND GEOCHRONOLOGY CONTRIB. MINERAL. PETROL. 171 (69) [2016] doi: 10.1007/s00410-016-1279-z
[20524] THOURET J.-C., JICHA B. R., PAQUETTE J.-L., CHUBUKCU E. H.: A 25 MYR CHRONOSTRATIGRAPHY OF IGNIMBRITES IN SOUTH PERU: IMPLICATIONS FOR THE VOLCANIC HISTORY OF THE CENTRAL ANDES J. GEOL. SOC. LONDON 173 [2016] 734-756 doi: 10.1144/jgs2015-162
[20525] VAN ZALINGE M. E., SPARKS R. S. J., COOPER F. J., CONDON D. J.: EARLY MIOCENE LARGE-VOLUME IGNIMBRITES OF THE OXAYA FORMATION, CENTRAL ANDES J. GEOL. SOC. LONDON 173 [2016] 716-733 doi: 10.1144/jgs2015-123
[20526] PADILLA A. J., GUALDA G. A. R.: CRYSTAL-MELT ELEMENTAL PARTITIONING IN SILICIC MAGMATIC SYSTEMS: AN EXAMPLE FROM THE PEACH SPRING TUFF HIGH-SILICA RHYOLITE, SOUTHWEST USA CHEM. GEOL. 440 [2016] 326-344 GeoReM-id: 9570 doi: 10.1016/j.chemgeo.2016.07.004
[20547] JONES R. E., KIRSTEIN L. A., KASEMANN S. A., LITVAK V. D., POMA S., ALONSO R. N., HINTON R. W.: THE ROLE OF CHANGING GEODYNAMICS IN THE PROGRESSIVE CONTAMINATION OF LATE CRETACEOUS TO LATE MIOCENE ARC MAGMAS IN THE SOUTHERN CENTRAL ANDES LITHOS 262 [2016] 169-191 doi: 10.1016/j.lithos.2016.07.002
[20552] WANG CHAO, DING LIN, ZHANG LI-YUN, KAPP P., PULLEN A., YUE YAHUI: PETROGENESIS OF MIDDLE-LATE TRIASSIC VOLCANIC ROCKS FROM THE GANGDESE BELT, SOUTHERN LHASA TERRANE: IMPLICATIONS FOR EARLY SUBDUCTION OF NEO-TETHYAN OCEANIC LITHOSPHERE LITHOS 262 [2016] 320-333 GeoReM-id: 9828 doi: 10.1016/j.lithos.2016.07.021
[20557] LI SHI-MIN, ZHU DI-CHENG, WANG QING, ZHAO ZHIDAN, ZHANG LIANGLIANG, LIU SHENG-AO, CHANG QING-SONG, LU YINGHUAI, DAI JIN-GEN, ZHENG YUAN-CHUAN: SLAB-DERIVED ADAKITES AND SUBSLAB ASTHENOSPHERE-DERIVED OIB-TYPE ROCKS AT 156 ?2 MA FROM THE NORTH OF GERZE, CENTRAL TIBET: RECORDS OF THE BANGONG-NUJIANG OCEANIC RIDGE SUBDUCTION DURING THE LATE JURASSIC LITHOS 262 [2016] 456-469 GeoReM-id: 9826 d…
[20561] HAGEN-PETER G. A., COTTLE J. M.: SYNCHRONOUS ALKALINE AND SUBALKALINE MAGMATISM DURING THE LATE NEOPROTEROZOIC-EARLY PALEOZOIC ROSS OROGENY, ANTARCTICA: INSIGHTS INTO MAGMATIC SOURCES AND PROCESSES WITHIN A CONTINENTAL ARC LITHOS 262 [2016] 677-698 doi: 10.1016/j.lithos.2016.07.032
[20582] SAMUEL V. O., SANTOSH M., YANG QIONG-YAN, SAJEEV K.: GEOCHEMISTRY AND ZIRCON GEOCHRONOLOGY OF THE NEOARCHEAN VOLCANO-SEDIMENTARY SEQUENCE ALONG THE NORTHERN MARGIN OF THE NILGIRI BLOCK, SOUTHERN INDIA LITHOS 263 [2016] 257-273 doi: 10.1016/j.lithos.2016.01.027
[20586] HAGEN-PETER G. A., COTTLE J. M., TULLOCH A. J., COX S. C.: MIXING BETWEEN ENRICHED LITHOSPHERIC MANTLE AND CRUSTAL COMPONENTS IN A SHORT-LIVED SUBDUCTION-RELATED MAGMA SYSTEM, DRY VALLEYS AREA, ANTARCTICA: INSIGHTS FROM U-PB GEOCHRONOLOGY, HF ISOTOPES, AND WHOLE-ROCK GEOCHEMISTRY LITHOSPHERE 7 [2015] 174-188 doi: 10.1130/L384.1
[20587] MATTE V., SOMMER C. A., FERNANDES DE LIMA E., PHILIPP R. P., BASEI M. A. S.: POST-COLLISIONAL EDIACARAN VOLCANISM IN ORIENTAL RAMADA PLATEAU, SOUTHERN BRAZIL J. S. AMER. EARTH SCI. 71 [2016] 201-222 doi: 10.1016/j.jsames.2016.07.015
[20588] LAHONDERE D., THIEBLEMONT D., TEGYEY M., GUERROT C., DIABATE B.: FIRST EVIDENCE OF EARLY BIRIMIAN (2.21 GA) VOLCANIC ACTIVITY IN UPPER GUINEA: THE VOLCANICS AND ASSOCIATED ROCKS OF THE NIANI SUITE J. AFR. EARTH SCI. 35 [2002] 417-431 doi: 10.1016/S0899-5362(02)00145-8
[20591] COCHERIE A., ROSSI P. L., FANNING C. M., GUERROT C.: COMPARATIVE USE OF TIMS AND SHRIMP FOR U-PB ZIRCON DATING OF A-TYPE GRANITES AND MAFIC THOLEIITIC LAYERED COMPLEXES AND DYKES FROM THE CORSICAN BATHOLITH (FRANCE) LITHOS 82 [2005] 185-219 doi: 10.1016/j.lithos.2004.12.016
[20598] SAMUEL V. O., SAJEEV K., HOKADA T., HORIE K., ITAYA T.: NEOARCHEAN ARC MAGMATISM FOLLOWED BY HIGH-TEMPERATURE, HIGH-PRESSURE METAMORPHISM IN THE NILGIRI BLOCK, SOUTHERN INDIA TECTONOPHYSICS 662 [2015] 109-124 doi: 10.1016/j.tecto.2015.06.035
[20600] RENNA M. R., TRIBUZIO R., TIEPOLO M.: ORIGIN AND TIMING OF THE POST-VARISCAN GABBRO-GRANITE COMPLEX OF PORTO (WESTERN CORSICA) CONTRIB. MINERAL. PETROL. 154 [2007] 493-517 GeoReM-id: 3028 doi: 10.1007/s00410-007-0205-9
[20608] CHEN YAN, ZHANG ZHICHENG, LI KE, YU HAIFEI, WU TAIRAN: GEOCHEMISTRY AND ZIRCON U-PB-HF ISOTOPES OF EARLY PALEOZOIC ARC-RELATED VOLCANIC ROCKS IN SONID ZUOQI, INNER MONGOLIA: IMPLICATIONS FOR THE TECTONIC EVOLUTION OF THE SOUTHEASTERN CENTRAL ASIAN OROGENIC BELT LITHOS 264 [2016] 392-404 doi: 10.1016/j.lithos.2016.09.009
[20610] PANG KWAN-NANG, CHUNG SUN-LIN, ZARRINKOUB M. H., LI XIAN-HUA, LEE HAO-YANG, LIN TE-HSIEN, CHIU HAN-YI: NEW AGE AND GEOCHEMICAL CONSTRAINTS ON THE ORIGIN OF QUATERNARY ADAKITE-LIKE LAVAS IN THE ARABIA-EURASIA COLLISION ZONE LITHOS 264 [2016] 348-359 GeoReM-id: 9947 doi: 10.1016/j.lithos.2016.08.042
[20611] CHEN SHENG-SHENG, SHI RENDENG, FAN WEI-MING, ZOU HAIBO, LIU DELIANG, HUANG QISHUAI, GONG XIAO-HAN, YI GUO-DING, WU KANG: MIDDLE TRIASSIC ULTRAPOTASSIC RHYOLITES FROM THE TANGGULA PASS, SOUTHERN QIANGTANG, CHINA: A PREVIOUSLY UNRECOGNIZED STAGE OF SILICIC MAGMATISM LITHOS 264 [2016] 258-276 GeoReM-id: 9948 doi: 10.1016/j.lithos.2016.08.040
[20613] GUO CHUNLI, ZENG LINGSEN, LI QIULI, FU JIANMING, DING TIPING: HYBRID GENESIS OF JURASSIC FAYALITE-BEARING FELSIC SUBVOLCANIC ROCKS IN SOUTH CHINA: INSPIRED BY PETROGRAPHY, GEOCHRONOLOGY, AND SR-ND-O-HF ISOTOPES LITHOS 264 [2016] 175-188 GeoReM-id: 9951 doi: 10.1016/j.lithos.2016.08.020
[20617] LIU BIN, MA CHANGQIAN, GUO PAN, SUN YANG, GAO KE, GUO YU-HENG: EVALUATION OF LATE PERMIAN MAFIC MAGMATISM IN THE CENTRAL TIBETAN PLATEAU AS A RESPONSE TO PLUME-SUBDUCTION INTERACTION LITHOS 264 [2016] 1-16 GeoReM-id: 9961 doi: 10.1016/j.lithos.2016.08.011
[20620] KOSTROVITSKY S. I., SKUZOVATOV D. A., YAKOVLEV D. A., SUN JING, NASDALA L., WU FU-YUAN: AGE OF THE SIBERIAN CRATON CRUST BENEATH THE NORTHERN KIMBERLITE FIELDS: INSIGHTS TO THE CRATON EVOLUTION GONDWANA RES. 39 [2016] 365-385 GeoReM-id: 9422 doi: 10.1016/j.gr.2016.01.008
[20621] ALEXEIEV D. V., KR諲ER A., HEGNER E., ROJAS-AGRAMONTE Y., BISKE YU. S., WONG J., GENG HONGYAN, IVLEVA E. A., M蹾LBERG M., MIKOLAICHUK A. V., LIU D.: MIDDLE TO LATE ORDOVICIAN ARC SYSTEM IN THE KYRGYZ MIDDLE TIANSHAN: FROM ARC-CONTINENT COLLISION TO SUBSEQUENT EVOLUTION OF A PALAEOZOIC CONTINENTAL MARGIN GONDWANA RES. 39 [2016] 261-291 GeoReM-id: 9424 doi: 10.1016/j.gr.2016.02.003
[20628] TATE M. C., CLARKE D. B., HEAMAN L. M.: PROGRESSIVE HYBRIDISATION BETWEEN LATE DEVONIAN MAFIC-INTERMEDIATE AND FELSIC MAGMAS IN THE MEGUMA ZONE OF NOVA SCOTIA, CANADA CONTRIB. MINERAL. PETROL. 126 [1997] 401-415 doi: 10.1007/s004100050259
[20633] PAQUETTE J.-L., MENOT R. P., PIN C., ORSINI J.-B.: EPISODIC AND SHORT-LIVED GRANITIC PULSES IN A POST-COLLISIONAL SETTING: EVIDENCE FROM PRECISE U-PB ZIRCON DATING THROUGH A CRUSTAL CROSS-SECTION IN CORSICA CHEM. GEOL. 198 [2003] 1-20 doi: 10.1016/S0009-2541(02)00401-1
[20647] FERNANDES DA SILVA F., CARVALHO DE OLIVEIRA D., ANTONIO P. Y. J., D^AGRELLA FILHO M. S., LAMARAO C. N.: BIMODAL MAGMATISM OF THE TUCUM?AREA, CARAJ罶 PROVINCE: U-PB GEOCHRONOLOGY, CLASSIFICATION AND PROCESSES J. S. AMER. EARTH SCI. 72 [2016] 95-114 doi: 10.1016/j.jsames.2016.07.016
[20649] MOYEN J.-F., PAQUETTE J.-L., IONOV D. A., GANNOUN A.-M., KORSAKOV A. V., GOLOVIN A. V., MOINE B. N.: PALEOPROTEROZOIC REJUVENATION AND REPLACEMENT OF ARCHAEAN LITHOSPHERE: EVIDENCE FROM ZIRCON U-PB DATING AND HF ISOTOPES IN CRUSTAL XENOLITHS AT UDACHNAYA, SIBERIAN CRATON EARTH PLANET. SCI. LETT. 457 [2017] 149-159 GeoReM-id: 10751 doi: 10.1016/j.epsl.2016.09.046
[20652] YANG XIN, XU XUHUI, ZHANG ZHONGPEI, LIU YIFENG, ZHANG JIBIAO, LIU XINGWANG, XIONG PING, ZHENG JIANJING: CENOZOIC MAGMATISM AND TECTONIC FRAMEWORK OF WESTERN YUNNAN, CHINA: CONSTRAINED FROM GEOCHEMISTRY, SR-ND-PB ISOTOPES AND FISSION TRACK DATING ACTA GEOL. SINICA (DIZHI-XUEBAO) 90 [2016] 1679-1698 doi: 10.1111/1755-6724.12810
[20655] KLEIN R., PESONEN L. J., M腘TT腞I I., HEINONEN J. S.: A LATE PALEOPROTEROZOIC KEY POLE FOR THE FENNOSCANDIAN SHIELD: A PALEOMAGNETIC STUDY OF THE KEURUU DIABASE DYKES, CENTRAL FINLAND PREC. RESEARCH 286 [2016] 379-397 doi: 10.1016/j.precamres.2016.10.013
[20656] TANG QINGYAN, ZHANG ZHAOWEI, LI CHUSI, WANG YALEI, RIPLEY E. M.: NEOPROTEROZOIC SUBDUCTION-RELATED BASALTIC MAGMATISM IN THE NORTHERN MARGIN OF THE TARIM CRATON: IMPLICATIONS FOR RODINIA RECONSTRUCTION PREC. RESEARCH 286 [2016] 370-378 doi: 10.1016/j.precamres.2016.10.012
[20661] BLUM T. B., KITAJIMA K., NAKASHIMA D., STRICKLAND A., SPICUZZA M. J., VALLEY J. W.: OXYGEN ISOTOPE EVOLUTION OF THE LAKE OWYHEE VOLCANIC FIELD, OREGON, AND IMPLICATIONS FOR THE LOW-?18O MAGMATISM OF THE SNAKE RIVER PLAIN-YELLOWSTONE HOTSPOT AND OTHER LOW-D18O LARGE IGNEOUS PROVINCES CONTRIB. MINERAL. PETROL. 171 (92) [2016] doi: 10.1007/s00410-016-1297-x
[20667] GUO BORAN, LIU SHUWEN, ZHANG JIAN, WANG WEI, FU JINGHAO, WANG MAOJIANG: NEOARCHEAN ANDEAN-TYPE ACTIVE CONTINENTAL MARGIN IN THE NORTHEASTERN NORTH CHINA CRATON: GEOCHEMICAL AND GEOCHRONOLOGICAL EVIDENCE FROM METAVOLCANIC ROCKS IN THE JIAPIGOU GRANITE-GREENSTONE BELT, SOUTHERN JILIN PROVINCE PREC. RESEARCH 285 [2016] 147-169 doi: 10.1016/j.precamres.2016.09.025
[20675] PORRAS H., PINTO L., TUNIK M., GIAMBIAGI L., DECKART K.: PROVENANCE OF THE MIOCENE ALTO TUNUYAN BASIN (33?0碨, ARGENTINA) AND ITS IMPLICATIONS FOR THE EVOLUTION OF THE ANDEAN RANGE: INSIGHTS FROM PETROGRAPHY AND U-PB LA-ICPMS ZIRCON AGES TECTONOPHYSICS 690 [2016] 298-317 doi: 10.1016/j.tecto.2016.09.034
[20684] GHALAMGHASH J., MOUSAVI S. Z., HASSANZADEH J., SCHMITT A. K.: GEOLOGY, ZIRCON GEOCHRONOLOGY, AND PETROGENESIS OF SABALAN VOLCANO (NORTHWESTERN IRAN) J. VOLCANOL. GEOTHERM. RES. 327 [2016] 192-207 doi: 10.1016/j.jvolgeores.2016.05.001
[20698] STANLEY J. R., FLOWERS R. M.: DATING KIMBERLITE EMPLACEMENT WITH ZIRCON AND PEROVSKITE (U-TH)/HE GEOCHRONOLOGY GEOCHEMISTRY GEOPHYSICS GEOSYSTEMS 17 [2016] 4517-4533 doi: 10.1002/2016GC006519
[20720] BERNET M., URUENA C., AMAYA S., PENA M. L.: NEW THERMO AND GEOCHRONOLOGICAL CONSTRAINTS ON THE PLIOCENE-PLEISTOCENE ERUPTION HISTORY OF THE PAIPA-IZA VOLCANIC COMPLEX, EASTERN CORDILLERA, COLOMBIA J. VOLCANOL. GEOTHERM. RES. 327 [2016] 299-309 doi: 10.1016/j.jvolgeores.2016.08.013
[20724] TRETIAKOVA I. G., BELOUSOVA E. A., MALKOVETS V. G., GRIFFIN W. L., PIAZOLO S., PEARSON N. J., O^REILLY S. Y., NISHIDO H.: RECURRENT MAGMATIC ACTIVITY ON A LITHOSPHERE-SCALE STRUCTURE: CRYSTALLIZATION AND DEFORMATION IN KIMBERLITIC ZIRCONS GONDWANA RES. 42 [2017] 126-132 doi: 10.1016/j.gr.2016.10.006
[20731] WANG ZHI-HUI, GE WENCHUN, YANG HAO, BI JUN-HUI, JI ZHENG, DONG YU, XU WEN-LIANG: PETROGENESIS AND TECTONIC IMPLICATIONS OF EARLY JURASSIC VOLCANIC ROCKS OF THE RAOHE ACCRETIONARY COMPLEX, NE CHINA J. ASIAN EARTH SCI. 134 [2017] 262-280 doi: 10.1016/j.jseaes.2016.09.021
[20732] BI JUN-HUI, GE WENCHUN, YANG HAO, WANG ZHI-HUI, DONG YU, LIU XI-WEN, JI ZHENG: AGE, PETROGENESIS, AND TECTONIC SETTING OF THE PERMIAN BIMODAL VOLCANIC ROCKS IN THE EASTERN JIAMUSI MASSIF, NE CHINA J. ASIAN EARTH SCI. 134 [2017] 160-175 doi: 10.1016/j.jseaes.2016.09.022
[20733] WANG CHAO, DING LIN, LIU ZHI-CHAO, ZHANG LI-YUN, YUE YAHUI: EARLY CRETACEOUS BIMODAL VOLCANIC ROCKS IN THE SOUTHERN LHASA TERRANE, SOUTH TIBET: AGE, PETROGENESIS AND TECTONIC IMPLICATIONS LITHOS 268-271 [2017] 260-273 doi: 10.1016/j.lithos.2016.11.016
[20735] WATERTON P., PEARSON D. G., KJARSGAARD B. A., HULBERT L. J., LOCOCK A. J., PARMAN S. W., DAVIS BILL: AGE, ORIGIN, AND THERMAL EVOLUTION OF THE ULTRA-FRESH ~ 1.9 GA WINNIPEGOSIS KOMATIITES, MANITOBA, CANADA LITHOS 268-271 [2017] 114-130 GeoReM-id: 10595 doi: 10.1016/j.lithos.2016.10.033
[20736] LIU DONG, ZHAO ZHIDAN, DEPAOLO D. J., ZHU DI-CHENG, MENG FAN-YI, SHI QINGSHANG, WANG QING: POTASSIC VOLCANIC ROCKS AND ADAKITIC INTRUSIONS IN SOUTHERN TIBET: INSIGHTS INTO MANTLE-CRUST INTERACTION AND MASS TRANSFER FROM INDIAN PLATE LITHOS 268-271 [2017] 48-64 GeoReM-id: 10597 doi: 10.1016/j.lithos.2016.10.034
[20757] RIVERA T. A., SCHMITZ M. D., JICHA B. R., CROWLEY J. L.: ZIRCON PETROCHRONOLOGY AND 40AR/39AR SANIDINE DATES FOR THE MESA FALLS TUFF: CRYSTAL-SCALE RECORDS OF MAGMATIC EVOLUTION AND THE SHORT LIFESPAN OF A LARGE YELLOWSTONE MAGMA CHAMBER J. PETROL. 57 [2016] 1677-1704 doi: 10.1093/petrology/egw053
[20758] ASHWAL L. D., TORSVIK T. H., HORVATH P., HARRIS C., WEBB S. J., WERNER S. C., CORFU F.: A MANTLE-DERIVED ORIGIN FOR MAURITIAN TRACHYTES J. PETROL. 57 [2016] 1645-1675 doi: 10.1093/petrology/egw052
[20759] WANG BAO-DI, WANG LIQUAN, CHEN JIAN-LIN, LIU HAN, YIN FUGUANG, LI XIAOBO: PETROGENESIS OF LATE DEVONIAN-EARLY CARBONIFEROUS VOLCANIC ROCKS IN NORTHERN TIBET: NEW CONSTRAINTS ON THE PALEOZOIC TECTONIC EVOLUTION OF THE TETHYAN OCEAN GONDWANA RES. 41 [2017] 142-156 GeoReM-id: 10643 doi: 10.1016/j.gr.2015.09.007
[20760] CHEN SHENG-SHENG, SHI RENDENG, GONG XIAO-HAN, LIU DELIANG, HUANG QISHUAI, YI GUO-DING, WU KANG, ZOU HAIBO: A SYN-COLLISIONAL MODEL FOR EARLY CRETACEOUS MAGMATISM IN THE NORTHERN AND CENTRAL LHASA SUBTERRANES GONDWANA RES. 41 [2017] 93-109 GeoReM-id: 10648 doi: 10.1016/j.gr.2015.04.008
[20761] TIAN SHIHONG, YANG ZHUSEN, HOU ZENGQIAN, MO XUANXUE, HU WENJIE, ZHAO YUE, HORVATH XIAO-YAN: SUBDUCTION OF THE INDIAN LOWER CRUST BENEATH SOUTHERN TIBET REVEALED BY THE POST-COLLISIONAL POTASSIC AND ULTRAPOTASSIC ROCKS IN SW TIBET GONDWANA RES. 41 [2017] 29-50 doi: 10.1016/j.gr.2015.09.005
[20762] ZHANG LIHONG, GUO ZHENGFU, ZHANG MAOLIANG, CHENG ZHIHUI, SUN YUTAO: POST-COLLISIONAL POTASSIC MAGMATISM IN THE EASTERN LHASA TERRANE, SOUTH TIBET: PRODUCTS OF PARTIAL MELTING OF M蒐ANGES IN A CONTINENTAL SUBDUCTION CHANNEL GONDWANA RES. 41 [2017] 9-28 GeoReM-id: 10598 doi: 10.1016/j.gr.2015.11.007
[20769] ZINCONE S. A., OLIVEIRA E. P., LAURENT O., ZHANG HONG, ZHAI MINGGUO: 3.30 GA HIGH-SILICA INTRAPLATE VOLCANIC-PLUTONIC SYSTEM OF THE GAVIAO BLOCK, SAO FRANCISCO CRATON, BRAZIL: EVIDENCE OF AN INTRACONTINENTAL RIFT FOLLOWING THE CREATION OF INSULATING CONTINENTAL CRUST LITHOS 266-267 [2016] 414-434 doi: 10.1016/j.lithos.2016.10.011
[20770] FEDELE L., SEGHEDI I., CHUNG SUN-LIN, LAIENA F., LIN TE-HSIEN, MORRA V., LUSTRINO M.: POST-COLLISIONAL MAGMATISM IN THE LATE MIOCENE RODNA-BARGAU DISTRICT (EAST CARPATHIANS, ROMANIA): GEOCHEMICAL CONSTRAINTS AND PETROGENETIC MODELS LITHOS 266-267 [2016] 367-382 doi: 10.1016/j.lithos.2016.10.015
[20772] YAN LI-LI, HE ZHEN-YU, JAHN B.-M., ZHAO ZHIDAN: FORMATION OF THE YANDANGSHAN VOLCANIC-PLUTONIC COMPLEX (SE CHINA) BY MELT EXTRACTION AND CRYSTAL ACCUMULATION LITHOS 266-267 [2016] 287-308 GeoReM-id: 10070 doi: 10.1016/j.lithos.2016.10.029
[20774] LIANG PEI, CHEN HUAYONG, HOLLINGS P., WU CHAO, XIAO BING, BAO ZHIWEI, XU DERU: GEOCHRONOLOGY AND GEOCHEMISTRY OF IGNEOUS ROCKS FROM THE LAOSHANKOU DISTRICT, NORTH XINJIANG: IMPLICATIONS FOR THE LATE PALEOZOIC TECTONIC EVOLUTION AND METALLOGENESIS OF EAST JUNGGAR LITHOS 266-267 [2016] 115-132 GeoReM-id: 10073 doi: 10.1016/j.lithos.2016.08.021
[20775] NIE HU, WAN XIN, ZHANG HE, HE JIAN-FENG, HOU ZHENHUI, SIEBEL W., CHEN FUKUN: ORDOVICIAN AND TRIASSIC MAFIC DYKES IN THE WUDANG TERRANE: EVIDENCE FOR OPENING AND CLOSURE OF THE SOUTH QINLING OCEAN BASIN, CENTRAL CHINA LITHOS 266-267 [2016] 1-15 GeoReM-id: 10075 doi: 10.1016/j.lithos.2016.10.009
[20794] YU QIAN, GE WENCHUN, ZHANG JIAN, ZHAO GUOCHUN, ZHANG YAN-LONG, YANG HAO: GEOCHRONOLOGY, PETROGENESIS AND TECTONIC IMPLICATION OF LATE PALEOZOIC VOLCANIC ROCKS FROM THE DASHIZHAI FORMATION IN INNER MONGOLIA, NE CHINA GONDWANA RES. 43 [2017] 164-177 doi: 10.1016/j.gr.2016.01.010
[20795] ZHANG YUNYING, YUAN CHAO, LONG XIAOPING, SUN MIN, HUANG ZHONGXIANG, DU LONG, WANG XINYU: CARBONIFEROUS BIMODAL VOLCANIC ROCKS IN THE EASTERN TIANSHAN, NW CHINA: EVIDENCE FOR ARC RIFTING GONDWANA RES. 43 [2017] 92-106 doi: 10.1016/j.gr.2016.02.004
[20798] ZHANG ZHICHENG, CHEN YAN, LI KE, LI JIAN-FENG, YANG JINFU, QIAN XIAOYAN: GEOCHRONOLOGY AND GEOCHEMISTRY OF PERMIAN BIMODAL VOLCANIC ROCKS FROM CENTRAL INNER MONGOLIA, CHINA: IMPLICATIONS FOR THE LATE PALAEOZOIC TECTONIC EVOLUTION OF THE SOUTH-EASTERN CENTRAL ASIAN OROGENIC BELT J. ASIAN EARTH SCI. 135 [2017] 370-389 doi: 10.1016/j.jseaes.2017.01.012
[20800] ZHANG YU-XIU, LI ZHI-WU, YANG WEN-GUANG, ZHU LI-DONG, JIN XIN, ZHOU XIAO-YAO, TAO GANG, ZHANG KAI-JUN: LATE JURASSIC-EARLY CRETACEOUS EPISODIC DEVELOPMENT OF THE BANGONG MESO-TETHYAN SUBDUCTION: EVIDENCE FROM ELEMENTAL AND SR-ND ISOTOPIC GEOCHEMISTRY OF ARC MAGMATIC ROCKS, GAIZE REGION, CENTRAL TIBET, CHINA J. ASIAN EARTH SCI. 135 [2017] 212-242 doi: 10.1016/j.jseaes.2016.12.043
[20816] YAO WEI-HUA, LI ZHENG-XIANG, LI WU-XIAN, LI XIAN-HUA: PROTEROZOIC TECTONICS OF HAINAN ISLAND IN SUPERCONTINENT CYCLES: NEW INSIGHTS FROM GEOCHRONOLOGICAL AND ISOTOPIC RESULTS PREC. RESEARCH 290 [2017] 86-100 doi: 10.1016/j.precamres.2017.01.001
[20831] HU PEIYUAN, ZHAI QINGGUO, JAHN B.-M., WANG JUN, CHUNG SUN-LIN, LEE HAO-YANG, TANG SUOHAN: LATE EARLY CRETACEOUS MAGMATIC ROCKS (118-113 MA) IN THE MIDDLE SEGMENT OF THE BANGONG-NUJIANG SUTURE ZONE, TIBETAN PLATEAU: EVIDENCE OF LITHOSPHERIC DELAMINATION GONDWANA RES. 44 [2017] 116-138 GeoReM-id: 10626 doi: 10.1016/j.gr.2016.12.005
[20832] GARDNER C. J., GRAHAM I. T., BELOUSOVA E. A., BOOTH G. W., GREIG A.: EVIDENCE FOR ORDOVICIAN SUBDUCTION-RELATED MAGMATISM IN THE TRUONG SON TERRANE, SE LAOS: IMPLICATIONS FOR GONDWANA EVOLUTION AND PORPHYRY CU EXPLORATION POTENTIAL IN SE ASIA GONDWANA RES. 44 [2017] 139-156 doi: 10.1016/j.gr.2016.11.003
[20833] BECCALUVA L., BIANCHINI G., NATALI C., SIENA F.: THE ALKALINE-CARBONATITE COMPLEX OF JACUPIRANGA (BRAZIL): MAGMA GENESIS AND MODE OF EMPLACEMENT GONDWANA RES. 44 [2017] 157-177 doi: 10.1016/j.gr.2016.11.010
[20842] RILEY T. R., FLOWERDEW M. J., PANKHURST R. J., CURTIS M. L., MILLAR I. L., FANNING C. M., WHITEHOUSE M. J.: EARLY JURASSIC MAGMATISM ON THE ANTARCTIC PENINSULA AND POTENTIAL CORRELATION WITH THE SUBCORDILLERAN PLUTONIC BELT OF PATAGONIA J. GEOL. SOC. LONDON 174 [2017] 365-376 doi: 10.1144/jgs2016-053
[20847] GONZALES S. N., GRECO G. A., SATO A. M., LLAMBIAS E. J., BASEI M. A. S., GONZALEZ P. D., DIAZ P. E.: MIDDLE TRIASSIC TRACHYTIC LAVA FLOWS ASSOCIATED WITH COEVAL DYKE SWARM IN THE NORTH PATAGONIAN MASSIF: A POSTOROGENIC MAGMATISM RELATED TO EXTENSIONAL COLLAPSE OF THE GONDWANIDE OROGEN J. S. AMER. EARTH SCI. 75 [2017] 134-143 doi: 10.1016/j.jsames.2017.02.007
[20851] LIOU PENG, SHAN HOUXIANG, LIU FU, GUO JINGHUI: PETROGENESIS OF NEOARCHEAN METAVOLCANIC ROCKS IN CHANGYUKOU, NORTHWESTERN HEBEI: IMPLICATIONS FOR THE TRANSITION STAGE FROM A COMPRESSIONAL TO AN EXTENSIONAL REGIME FOR THE NORTH CHINA CRATON LITHOS 274-275 [2017] 53-72 GeoReM-id: 10589 doi: 10.1016/j.lithos.2016.12.019
[20857] TAKEHARA M., HORIE K., TANI K., YOSHIDA T., HOKADA T., KIYOKAWA S.: TIMESCALE OF MAGMA CHAMBER PROCESSES REVEALED BY U-PB AGES, TRACE ELEMENT CONTENTS AND MORPHOLOGY OF ZIRCONS FROM THE ISHIZUCHI CALDERA, SOUTHWEST JAPAN ARC THE ISLAND ARC 26 (e12182) [2017] doi: 10.1111/iar.12182
[20861] ZHANG SHUAN-HONG, ZHAO YUE, LIU YONG-SHENG: A PRECISE ZIRCON TH-PB AGE OF CARBONATITE SILLS FROM THE WORLD扴 LARGEST BAYAN OBO DEPOSIT: IMPLICATIONS FOR TIMING AND GENESIS OF REE-NB MINERALIZATION PREC. RESEARCH 291 [2017] 202-219 doi: 10.1016/j.precamres.2017.01.024
[20865] LEHTONEN E., HEILIMO E., HALKOAHO T., H諰TT?P., HUHMA H.: THE TEMPORAL VARIATION OF MESOARCHAEAN VOLCANISM IN THE SUOMUSSALMI GREENSTONE BELT, KARELIA PROVINCE, EASTERN FINLAND INT. J. EARTH SCI. (GEOL. RUNDSCHAU) 106 [2017] 763-781 doi: 10.1007/s00531-016-1327-y
[20871] DAI FU-QIANG, ZHAO ZI-FU, ZHENG YONG-FEI: PARTIAL MELTING OF THE OROGENIC LOWER CRUST: GEOCHEMICAL INSIGHTS FROM POST-COLLISIONAL ALKALINE VOLCANICS IN THE DABIE OROGEN CHEM. GEOL. 454 [2017] 25-43 GeoReM-id: 10106 doi: 10.1016/j.chemgeo.2017.02.022
[20876] QIAN XIN, WANG YUE-JUN, SRITHAI B., FENG QINGLAI, ZHANG YUZHI, ZI JIANWEI, HE HUIYING: GEOCHRONOLOGICAL AND GEOCHEMICAL CONSTRAINTS ON THE INTERMEDIATE-ACID VOLCANIC ROCKS ALONG THE CHIANG KHONG-LAMPANG-TAK IGNEOUS ZONE IN NW THAILAND AND THEIR TECTONIC IMPLICATIONS GONDWANA RES. 45 [2017] 87-99 GeoReM-id: 10623 doi: 10.1016/j.gr.2016.12.011
[20877] LI ZHUANG, WEI CHUN-JING: TWO TYPES OF NEOARCHEAN BASALTS FROM QINGYUAN GREENSTONE BELT, NORTH CHINA CRATON: PETROGENESIS AND TECTONIC IMPLICATIONS PREC. RESEARCH 292 [2017] 175-193 GeoReM-id: 10975 doi: 10.1016/j.precamres.2017.01.014
[20879] BORGES C. C. A., TOLEDO C. L. B., SILVA A. M., JUNIOR F. C., JOST H.: GEOCHEMISTRY AND ISOTOPIC SIGNATURES OF METAVOLCANIC AND METAPLUTONIC ROCKS OF THE FAINA AND SERRA DE SANTA RITA GREENSTONE BELTS, CENTRAL BRAZIL: EVIDENCES FOR A MESOARCHEAN INTRAOCEANIC ARC PREC. RESEARCH 292 [2017] 350-377 GeoReM-id: 10941 doi: 10.1016/j.precamres.2017.02.017
[20888] GUO QIANQIAN, CHUNG SUN-LIN, XIAO WENJIAO, HOU QUAN-LIN, LI SHAN: PETROGENESIS AND TECTONIC IMPLICATIONS OF LATE DEVONIAN ARC VOLCANIC ROCKS IN SOUTHERN BEISHAN OROGEN, NW CHINA: GEOCHEMICAL AND ND-SR-HF ISOTOPIC CONSTRAINTS LITHOS 278-281 [2017] 84-96 doi: 10.1016/j.lithos.2017.01.017
[20889] CAO YUCHUANG, WANG BO, JAHN B.-M., CLUZEL D., SHU LIANGSHU, ZHONG LINGLIN: LATE PALEOZOIC ARC MAGMATISM IN THE SOUTHERN YILI BLOCK (NW CHINA): INSIGHTS TO THE GEODYNAMIC EVOLUTION OF THE BALKHASH - YILI CONTINENTAL MARGIN, CENTRAL ASIAN OROGENIC BELT LITHOS 278-281 [2017] 111-125 doi: 10.1016/j.lithos.2017.01.023
[20892] DOKUZ A., K躄EKCI E., AYDINCAKIR E., KANDEMIR R., ALCICEK M. C., PECHA M. E., S躈NETCI K.: CORDIERITE-BEARING STRONGLY PERALUMINOUS CEBRE RHYOLITE FROM THE EASTERN SAKARYA ZONE, NE TURKEY: CONSTRAINTS ON THE VARISCAN OROGENY LITHOS 278-281 [2017] 285-302 doi: 10.1016/j.lithos.2017.02.002
[20904] POUCLET A., EL HADI H., BARDINTZEFF J.-M., BENHARREF M., FEKKAK A.: DEVONIAN TO EARLY CARBONIFEROUS MAGMATIC ALKALINE ACTIVITY IN THE TAFILALT PROVINCE, EASTERN MOROCCO: AN EOVARISCAN EPISODE IN THE GONDWANA MARGIN, NORTH OF THE WEST AFRICAN CRATON J. AFR. EARTH SCI. 129 [2017] 814-841 doi: 10.1016/j.jafrearsci.2017.01.030
[20915] SENG躈 F., KORALAY O. E.: EARLY VARISCAN MAGMATISM ALONG THE SOUTHERN MARGIN OF LAURASIA: GEOCHEMICAL AND GEOCHRONOLOGICAL EVIDENCE FROM THE BIGA PENINSULA, NW TURKEY INT. J. EARTH SCI. (GEOL. RUNDSCHAU) 106 [2017] 811-826 doi: 10.1007/s00531-016-1334-z
[20920] ROBINSON F. A., FODEN J. D., COLLINS A. S.: ZIRCON GEOCHEMICAL AND GEOCHRONOLOGICAL CONSTRAINTS ON CONTAMINATED AND ENRICHED MANTLE SOURCES BENEATH THE ARABIAN SHIELD, SAUDI ARABIA J. GEOL. 123 [2015] 463-489 doi: 10.1086/683192
[20922] PENG PENG, WANG CHONG, WANG XINPING, YANG SHUYAN: QINGYUAN HIGH-GRADE GRANITE-GREENSTONE TERRAIN IN THE EASTERN NORTH CHINA CRATON: ROOT OF A NEOARCHAEAN ARC TECTONOPHYSICS 662 [2015] 7-21 doi: 10.1016/j.tecto.2015.04.013
[20925] CHEN YI, YUAN CHAO, SUN MIN, LONG XIAOPING, XIA XIAOPING, WANG XINYU, HUANG ZONGYING: PERMIAN DOLERITIC DIKES IN THE BEISHAN OROGENIC BELT, NW CHINA: ASTHENOSPHERE-LITHOSPHERE INTERACTION IN RESPONSE TO SLAB BREAK-OFF LITHOS 233 [2015] 174-192 GeoReM-id: 8908 doi: 10.1016/j.lithos.2015.04.001
[20934] QIAN QING, GAO JUN, KLEMD R., HE GUOQI, SONG BIAO, LIU DUNYI, XU RONGHUA: EARLY PALEOZOIC TECTONIC EVOLUTION OF THE CHINESE SOUTH TIANSHAN OROGEN: CONSTRAINTS FROM SHRIMP ZIRCON U-PB GEOCHRONOLOGY AND GEOCHEMISTRY OF BASALTIC AND DIORITIC ROCKS FROM XIATE, NW CHINA INT. J. EARTH SCI. (GEOL. RUNDSCHAU) 98 [2009] 551-569 doi: 10.1007/s00531-007-0268-x
[20935] ZHU YONGFENG, GUO XUAN, SONG BIAO, ZHANG LIFEI, GU LIBING: PETROLOGY, SR-ND-HF ISOTOPIC GEOCHEMISTRY AND ZIRCON CHRONOLOGY OF THE LATE PALAEOZOIC VOLCANIC ROCKS IN THE SOUTHWESTERN TIANSHAN MOUNTAINS, XINJIANG, NW CHINA J. GEOL. SOC. LONDON 166 [2009] 1085-1099 doi: 10.1144/0016-76492008-130
[20936] ZHU YUSHENG, YANG JINHUI, SUN JIN-FENG, WANG HAO: ZIRCON HF-O ISOTOPE EVIDENCE FOR RECYCLED OCEANIC AND CONTINENTAL CRUST IN THE SOURCES OF ALKALINE ROCKS GEOLOGY 45 [2017] 407-410 doi: 10.1130/G38872.1
[20955] ELLIS B. S., SZYMANOWSKI D., WOTZLAW J.-F., SCHMITT A. K., BINDEMAN I. N., TROCH J., HARRIS C., BACHMANN O., GUILLONG M.: POST-CALDERA VOLCANISM AT THE HEISE VOLCANIC FIELD: IMPLICATIONS FOR PETROGENETIC MODELS J. PETROL. 58 [2017] 115-136 doi: 10.1093/petrology/egx007
[20961] CHEN SHENG-SHENG, FAN WEI-MING, SHI RENDENG, GONG XIAO-HAN, WU KANG: REMOVAL OF DEEP LITHOSPHERE IN ANCIENT CONTINENTAL COLLISIONAL OROGENS: A CASE STUDY FROM CENTRAL TIBET, CHINA GEOCHEMISTRY GEOPHYSICS GEOSYSTEMS 18 [2017] 1225-1243 doi: 10.1002/2016GC006678
[20967] CHENG ZHIHUI, GUO ZHENGFU: POST-COLLISIONAL ULTRAPOTASSIC ROCKS AND MANTLE XENOLITHS IN THE SAILIPU VOLCANIC FIELD OF LHASA TERRANE, SOUTH TIBET: PETROLOGICAL AND GEOCHEMICAL CONSTRAINTS ON MANTLE SOURCE AND GEODYNAMIC SETTING GONDWANA RES. 46 [2017] 17-42 doi: 10.1016/j.gr.2017.02.008
[20969] KWON C. W., KO K., GIHM Y. S., KOH H. J., KIM HYEONCHEOL: LATE CRETACEOUS VOLCANIC ARC SYSTEM IN SOUTHWEST KOREA: DISTRIBUTION, LITHOLOGY, AGE, AND TECTONIC IMPLICATIONS CRETACEOUS RES. 75 [2017] 125-140 doi: 10.1016/j.cretres.2017.03.010
[20975] SOROKIN A. A., SMIRNOVA YU. N., KUDRYASHOV N. M., SOROKIN A. P.: MIDDLE TRIASSIC AGE OF METARHYOLITE OF THE BONDIKHA FORMATION, ARGUN CONTINENTAL MASSIF, CENTRAL ASIAN FOLD BELT DOKL. EARTH SCI. 473 [2017] 296-299 doi: 10.1134/S1028334X17030084
[20977] WEI SHAO-GANG, TANG JU-XING, SONG YANG, LIU ZHI-BO, FENG JUN, LI YAN-BO: EARLY CRETACEOUS BIMODAL VOLCANISM IN THE DUOLONG CU MINING DISTRICT, WESTERN TIBET: RECORD OF SLAB BREAKOFF THAT TRIGGERED CA. 108-113 MA MAGMATISM IN THE WESTERN QIANGTANG TERRANE J. ASIAN EARTH SCI. 138 [2017] 588-607 doi: 10.1016/j.jseaes.2016.12.010
[20987] MENG EN, WANG CHAO-YANG, YANG HONG, CAI JIA, JI LEI, LI YAN-GUANG: PALEOPROTEROZOIC METAVOLCANIC ROCKS IN THE JI^AN GROUP AND CONSTRAINTS ON THE FORMATION AND EVOLUTION OF THE NORTHERN SEGMENT OF THE JIAO-LIAO-JI BELT, CHINA PREC. RESEARCH 294 [2017] 133-150 GeoReM-id: 10927 doi: 10.1016/j.precamres.2017.03.019
[20992] JARAMILLO J. S., CARDONA A., LEON S., VALENCIA V. A., VINASCO C.: GEOCHEMISTRY AND GEOCHRONOLOGY FROM CRETACEOUS MAGMATIC AND SEDIMENTARY ROCKS AT 6?5^ N, WESTERN FLANK OF THE CENTRAL CORDILLERA (COLOMBIAN ANDES): MAGMATIC RECORD OF ARC GROWTH AND COLLISION J. S. AMER. EARTH SCI. 76 [2017] 460-481 doi: 10.1016/j.jsames.2017.04.012
[20994] ITO H., UESAWA S., NANAYAMA F., NAKAGAWA S.: ZIRCON U-PB DATING USING LA-ICP-MS: QUATERNARY TEPHRAS IN YAKUSHIMA ISLAND, JAPAN J. VOLCANOL. GEOTHERM. RES. 338 [2017] 92-100 doi: 10.1016/j.jvolgeores.2017.02.003
[21000] QIAN XIN, WANG YUE-JUN, FENG QINGLAI, ZI JIANWEI, ZHANG YUZHI, CHONGLAKMANI CHONGPAN: ZIRCON U-PB GEOCHRONOLOGY, AND ELEMENTAL AND SR-ND-HF-O ISOTOPIC GEOCHEMISTRY OF POST-COLLISIONAL RHYOLITE IN THE CHIANG KHONG AREA, NW THAILAND AND IMPLICATIONS FOR THE MELTING OF JUVENILE CRUST INT. J. EARTH SCI. (GEOL. RUNDSCHAU) 106 [2017] 1375-1389 GeoReM-id: 10492 doi: 10.1007/s00531-016-1338-8
[21002] LIAO WEN, XU BEI, WANG YANGYANG, ZHAO PAN, LI QUNSHENG: EARLY DEVONIAN BACK-ARC EXTENSION IN THE EASTERN CENTRAL ASIAN OROGENIC BELT: EVIDENCE FROM A BIMODAL VOLCANIC SEQUENCE FROM XILINHOT, CENTRAL INNER MONGOLIA (NORTH CHINA) J. ASIAN EARTH SCI. 144 [2017] 40-53 doi: 10.1016/j.jseaes.2017.03.014
[21003] ZHU MINGSHUAI, ZHANG FOCHIN, FAN JINGJING, MIAO LAICHENG, BAATAR M., ANAAD C., YANG SHUNHU, LI XINGBO: LATE CARBONIFEROUS BIMODAL VOLCANIC ROCKS AND COEVAL A-TYPE GRANITE IN THE SUMAN KHAD AREA, SOUTHWEST MONGOLIA: IMPLICATIONS FOR THE TECTONIC EVOLUTION J. ASIAN EARTH SCI. 144 [2017] 54-68 doi: 10.1016/j.jseaes.2017.03.025
[21004] HU CHUANSHENG, LI WENBO, HUANG QIU-YUE, XU CHENG, ZHOU JIAAN, LI ZHIHUA: GEOCHEMISTRY AND PETROGENESIS OF LATE CARBONIFEROUS IGNEOUS ROCKS FROM SOUTHERN MONGOLIA: IMPLICATIONS FOR THE POST-COLLISIONAL EXTENSION IN THE SOUTHEASTERN CENTRAL ASIAN OROGENIC BELT J. ASIAN EARTH SCI. 144 [2017] 141-154 doi: 10.1016/j.jseaes.2017.01.011
[21005] LING YI-YUN, ZHANG JINJIANG, LIU KAI, GE MAO-HUI, WANG MENG, WANG JIA-MIN: GEOCHEMISTRY, GEOCHRONOLOGY, AND TECTONIC SETTING OF EARLY CRETACEOUS VOLCANIC ROCKS IN THE NORTHERN SEGMENT OF THE TAN-LU FAULT REGION, NORTHEAST CHINA J. ASIAN EARTH SCI. 144 [2017] 303-322 doi: 10.1016/j.jseaes.2016.12.025
[21010] STELTEN M. E., COOPER KARI M., WIMPENNY J. B., VAZQUEZ J. A., YIN QING-ZHU: THE ROLE OF MANTLE-DERIVED MAGMAS IN THE ISOTOPIC EVOLUTION OF YELLOWSTONE^S MAGMATIC SYSTEM GEOCHEMISTRY GEOPHYSICS GEOSYSTEMS 18 [2017] 1350-1365 GeoReM-id: 10555 doi: 10.1002/2016GC006664
[21015] ITO H., NANAYAMA F., NAKAZATO H.: ZIRCON U-PB DATING USING LA-ICP-MS: QUATERNARY TEPHRAS IN BOSO PENINSULA, JAPAN QUATERNARY GEOCHRON. 40 [2017] 12-22 doi: 10.1016/j.quageo.2016.07.002
[21023] SLIWINSKI J. T., BACHMANN O., DUNGAN M. A., HUBER C., DEERING C. D., LIPMAN P. W., MARTIN L. H. J., LIEBSKE C.: RAPID PRE-ERUPTIVE THERMAL REJUVENATION IN A LARGE SILICIC MAGMA BODY: THE CASE OF THE MASONIC PARK TUFF, SOUTHERN ROCKY MOUNTAIN VOLCANIC FIELD, CO, USA CONTRIB. MINERAL. PETROL. 172 (30) [2017] doi: 10.1007/s00410-017-1351-3
[21037] LYU PU-LIANG, LI WU-XIAN, WANG XUAN-CE, PANG CHONG-JIN, CHENG JIN-XIONG, LI XIAN-HUA: INITIAL BREAKUP OF SUPERCONTINENT RODINIA AS RECORDED BY CA 860-840 MA BIMODAL VOLCANISM ALONG THE SOUTHEASTERN MARGIN OF THE YANGTZE BLOCK, SOUTH CHINA PREC. RESEARCH 296 [2017] 148-167 doi: 10.1016/j.precamres.2017.04.039
[21038] MILTON J. E., HICKEY K. A., GLEESON S. A., FRIEDMAN R. M.: NEW U-PB CONSTRAINTS ON THE AGE OF THE LITTLE DAL BASALTS AND GUNBARREL-RELATED VOLCANISM IN RODINIA PREC. RESEARCH 296 [2017] 168-180 doi: 10.1016/j.precamres.2017.04.030
[21046] WEI YUSHUAI, LIANG WEIXIN, SHANG YONGMEI, ZHANG BAOSEN, PAN WANYING: PETROGENESIS AND TECTONIC IMPLICATIONS OF CA.130 MA DIABASE DIKES IN THE WESTERN TETHYAN HIMALAYA (WESTERN TIBET) J. ASIAN EARTH SCI. 143 [2017] 236-248 doi: 10.1016/j.jseaes.2017.04.008
[21050] IVANOV A. V., MEFFRE S. J., THOMPSON JAY, CORFU F., KAMENETSKY V. S., KAMENETSKY M. B., DEMENTEROVA E. I.: TIMING AND GENESIS OF THE KAROO-FERRAR LARGE IGNEOUS PROVINCE: NEW HIGH PRECISION U-PB DATA FOR TASMANIA CONFIRM SHORT DURATION OF THE MAJOR MAGMATIC PULSE CHEM. GEOL. 455 [2017] 32-43 doi: 10.1016/j.chemgeo.2016.10.008
[21058] SHAIKH A. M., PATEL S. C., RAVI S., BEHERA D., PRUSETH K. L.: MINERALOGY OF THE TK1 AND TK4 慘IMBERLITES?IN THE TIMMASAMUDRAM CLUSTER, WAJRAKARUR KIMBERLITE FIELD, INDIA: IMPLICATIONS FOR LAMPROITE MAGMATISM IN A FIELD OF KIMBERLITES AND ULTRAMAFIC LAMPROPHYRES CHEM. GEOL. 455 [2017] 208-230 doi: 10.1016/j.chemgeo.2016.10.030
[21073] ZHANG XI-SONG, XU XISHENG, XIA YAN, LIU LEI: EARLY PALEOZOIC INTRACONTINENTAL OROGENY AND POST-OROGENIC EXTENSION IN THE SOUTH CHINA BLOCK: INSIGHTS FROM VOLCANIC ROCKS J. ASIAN EARTH SCI. 141 [2017] 24-42 doi: 10.1016/j.jseaes.2016.07.016
[21077] CHMYZ L., ARNAUD N. O., BIONDI J. C., AZZONE R. G., BOSCH D., RUBERTI E.: AR-AR AGES, SR-ND ISOTOPE GEOCHEMISTRY, AND IMPLICATIONS FOR THE ORIGIN OF THE SILICATE ROCKS OF THE JACUPIRANGA ULTRAMAFIC-ALKALINE COMPLEX (BRAZIL) J. S. AMER. EARTH SCI. 77 [2017] 286-309 doi: 10.1016/j.jsames.2017.05.009
[21078] HE XIAO-FANG, SANTOSH M., GANGULY S.: MESOZOIC FELSIC VOLCANIC ROCKS FROM THE NORTH CHINA CRATON: INTRAPLATE MAGMATISM ASSOCIATED WITH CRATON DESTRUCTION BULL. GEOL. SOC. AM. 129 [2017] 947-969 doi: 10.1130/B31607.1
[21081] LI YU, XU WEN-LIANG, WANG FENG, PEI FU-PING, TANG JIE, ZHAO SHUO: TRIASSIC VOLCANISM ALONG THE EASTERN MARGIN OF THE XING^AN MASSIF, NE CHINA: CONSTRAINTS ON THE SPATIAL-TEMPORAL EXTENT OF THE MONGOL-OKHOTSK TECTONIC REGIME GONDWANA RES. 48 [2017] 205-223 doi: 10.1016/j.gr.2017.05.002
[21084] CHEONG A. C., SOHN Y. K., JEONG Y.-J., JO H. J., PARK KYE-HUN, LEE YOUN SOO, LI XIAN-HUA: LATEST PLEISTOCENE CRUSTAL CANNIBALIZATION AT BAEKDUSAN (CHANGBAISHAN) AS TRACED BY OXYGEN ISOTOPES OF ZIRCON FROM THE MILLENNIUM ERUPTION LITHOS 284-285 [2017] 132-137 doi: 10.1016/j.lithos.2017.04.012
[21086] DOROSHKEVICH A. G., VEKSLER I. V., KLEMD R., KHROMOVA E. A., IZBRODIN I. A.: TRACE-ELEMENT COMPOSITION OF MINERALS AND ROCKS IN THE BELAYA ZIMA CARBONATITE COMPLEX (RUSSIA): IMPLICATIONS FOR THE MECHANISMS OF MAGMA EVOLUTION AND CARBONATITE FORMATION LITHOS 284-285 [2017] 91-108 doi: 10.1016/j.lithos.2017.04.003
[21088] YU YANG, SUN MIN, HUANG XIAO-LONG, ZHAO GUOCHUN, LI PENGFEI, LONG XIAOPING, CAI KEDA, XIA XIAOPING: SR-ND-HF-PB ISOTOPIC EVIDENCE FOR MODIFICATION OF THE DEVONIAN LITHOSPHERIC MANTLE BENEATH THE CHINESE ALTAI LITHOS 284-285 [2017] 207-221 GeoReM-id: 10730 doi: 10.1016/j.lithos.2017.04.004
[21091] HOSSEINI M. R., HASSANZADEH J., ALIREZAEI S., SUN WEI-DONG, LI CONG-YING: AGE REVISION OF THE NEOTETHYAN ARC MIGRATION INTO THE SOUTHEAST URUMIEH-DOKHTAR BELT OF IRAN: GEOCHEMISTRY AND U-PB ZIRCON GEOCHRONOLOGY LITHOS 284-285 [2017] 296-309 doi: 10.1016/j.lithos.2017.03.012
[21094] SHETH H. C., PANDE K., VIJAYAN A., SHARMA K. K., CUCCINIELLO C.: RECURRENT EARLY CRETACEOUS, INDO-MADAGASCAR (89-86 MA) AND DECCAN (66 MA) ALKALINE MAGMATISM IN THE SARNU-DANDALI COMPLEX, RAJASTHAN: 40AR/39AR AGE EVIDENCE AND GEODYNAMIC SIGNIFICANCE LITHOS 284-285 [2017] 512-524 doi: 10.1016/j.lithos.2017.05.005
[21096] OREJANA D., VILLASECA C., MARTINEZ E. M.: BASIC ORDOVICIAN MAGMATISM OF THE SPANISH CENTRAL SYSTEM: CONSTRAINTS ON THE SOURCE AND GEODYNAMIC SETTING LITHOS 284-285 [2017] 608-624 GeoReM-id: 10710 doi: 10.1016/j.lithos.2017.05.012
[21098] SHU XUN, YANG SHUI-YUAN, JIANG SHAO-YONG, YE MAO: PETROGENESIS AND GEODYNAMIC SETTING OF EARLY CRETACEOUS FELSIC ROCKS IN THE GAN-HANG BELT, SOUTHEAST CHINA: CONSTRAINTS FROM GEOCHRONOLOGY AND GEOCHEMISTRY OF THE TUFFS AND TRACHYANDESITIC ROCKS IN SHENGYUAN VOLCANIC BASIN LITHOS 284-285 [2017] 691-708 GeoReM-id: 10653 doi: 10.1016/j.lithos.2017.05.007
[21099] PANDE K., CUCCINIELLO C., SHETH H. C., VIJAYAN A., SHARMA K. K., PUROHIT R., JAGADEESAN K. C., SHINDE S.: POLYCHRONOUS (EARLY CRETACEOUS TO PALAEOGENE) EMPLACEMENT OF THE MUNDWARA ALKALINE COMPLEX, RAJASTHAN, INDIA: 40AR/39AR GEOCHRONOLOGY, PETROCHEMISTRY AND GEODYNAMICS INT. J. EARTH SCI. (GEOL. RUNDSCHAU) 106 [2017] 1487-1504 GeoReM-id: 10493 doi: 10.1007/s00531-016-1362-8
[21135] XU WENJING, XU XISHENG, ZENG GANG: CRUSTAL CONTAMINATION VERSUS AN ENRICHED MANTLE SOURCE FOR INTRACONTINENTAL MAFIC ROCKS: INSIGHTS FROM EARLY PALEOZOIC MAFIC ROCKS OF THE SOUTH CHINA BLOCK LITHOS 286-287 [2017] 388-395 doi: 10.1016/j.lithos.2017.06.023
[21139] LI LINLIN, SHI YU-RUO, WILLIAMS I. S., ANDERSON J. L., WU ZHONGHAI, WANG SHUBING: GEOCHEMICAL AND ZIRCON ISOTOPIC EVIDENCE FOR EXTENSIVE HIGH LEVEL CRUSTAL CONTAMINATION IN MIOCENE TO MID-PLEISTOCENE INTRA-PLATE VOLCANIC ROCKS FROM THE TENGCHONG FIELD, WESTERN YUNNAN, CHINA LITHOS 286-287 [2017] 227-240 GeoReM-id: 10682 doi: 10.1016/j.lithos.2017.06.015
[21140] ZHANG HONGRUI, YANG TIANNAN, HOU ZENGQIAN, DAI MENGNING, HOU KEJUN: PERMIAN BACK-ARC BASIN BASALTS IN THE YUSHU AREA: NEW CONSTRAIN ON THE PALEO-TETHYAN EVOLUTION OF THE NORTH-CENTRAL TIBET LITHOS 286-287 [2017] 216-226 GeoReM-id: 10683 doi: 10.1016/j.lithos.2017.06.012
[21143] MITCHELL R. H., CHUDY T., MCFARLANE C. R. M., WU FU-YUAN: TRACE ELEMENT AND ISOTOPIC COMPOSITION OF APATITE IN CARBONATITES FROM THE BLUE RIVER AREA (BRITISH COLUMBIA, CANADA) AND MINERALOGY OF ASSOCIATED SILICATE ROCKS LITHOS 286-287 [2017] 75-91 doi: 10.1016/j.lithos.2017.06.008
[21147] CAI KEDA, SUN MIN, YUAN CHAO, ZHAO GUOCHUN, XIAO WENJIAO, LONG XIAOPING, WU FU-YUAN: GEOCHRONOLOGICAL AND GEOCHEMICAL STUDY OF MAFIC DYKES FROM THE NORTHWEST CHINESE ALTAI: IMPLICATIONS FOR PETROGENESIS AND TECTONIC EVOLUTION GONDWANA RES. 18 [2010] 638-652 doi: 10.1016/j.gr.2010.02.010
[21154] HAUSER N., CABALERI N. G., GALLEGO O. F., MONFERRAN M. D., SILVA NIETO D., ARMELLA C., MATTEINI M., APARICIO GONZALEZ P. A., PIMENTEL M. M., VOLKHEIMER W., REIMOLD W. U.: U-PB AND LU-HF ZIRCON GEOCHRONOLOGY OF THE CA袮D覰 ASFALTO BASIN, CHUBUT, ARGENTINA: IMPLICATIONS FOR THE MAGMATIC EVOLUTION IN CENTRAL PATAGONIA J. S. AMER. EARTH SCI. 78 [2017] 190-212 doi: 10.1016/j.jsames.2017.05.001
[21155] RETAMAL I., MACHADO R., PHILIPP R. P., LANA C. C., GONCALVES G. O.: THE SERRA DAS ARARAS BATHOLITH: AN EXAMPLE OF EDIACARAN SYNTECTONIC PERALUMINOUS GRANITIC MAGMATISM IN THE SOUTHWESTERN PARA虰A DO SUL DOMAIN J. S. AMER. EARTH SCI. 78 [2017] 81-100 doi: 10.1016/j.jsames.2017.05.013
[21156] NETO J. T., PIEROSAN R., BARROS M. A. S., CHEMALE F. JR., SANTOS F. S.: MAGMATIC MICROGRANULAR ENCLAVES OF THE NORTHEAST OF MATO GROSSO, BRAZIL, SE AMAZONIAN CRATON: INSIGHTS INTO THE MAGMATISM OF THE UATUM?SUPERGROUP ON THE BASIS OF FIELD AND PETROLOGICAL DATA J. S. AMER. EARTH SCI. 78 [2017] 61-80 doi: 10.1016/j.jsames.2017.06.004
[21159] HUANG XIAO-LONG, YU YANG, LI JIE, TONG LAI-XI, CHEN LIN-LI: GEOCHRONOLOGY AND PETROGENESIS OF THE EARLY PALEOZOIC I-TYPE GRANITE IN THE TAISHAN AREA, SOUTH CHINA: MIDDLE-LOWER CRUSTAL MELTING DURING OROGENIC COLLAPSE LITHOS 177 [2013] 268-284 GeoReM-id: 7287 doi: 10.1016/j.lithos.2013.07.002
[21160] LI XIAN-HUA, TATSUMOTO M., PREMO W. R., GUI XUNTANG: AGE AND ORIGIN OF THE TANGHU GRANITE, SOUTHEAST CHINA: RESULTS FROM U-PB SINGLE ZIRCON AND ND ISOTOPES GEOLOGY 17 [1989] 395-399 doi: 10.1130/0091-7613(1989)017<0395:AAOOTT>2.3.CO;2
[21161] LI ZHENG-XIANG, LI XIAN-HUA, WARTHO J.-A., CLARK C., LI WU-XIAN, ZHANG CHUAN-LIN, BAO CHAOMIN: MAGMATIC AND METAMORPHIC EVENTS DURING THE EARLY PALEOZOIC WUYI-YUNKAI OROGENY, SOUTHEASTERN SOUTH CHINA: NEW AGE CONSTRAINTS AND PRESSURE-TEMPERATURE CONDITIONS BULL. GEOL. SOC. AM. 122 [2010] 772-793 doi: 10.1130/B30021.1
[21162] XU WENJING, XU XISHENG: EARLY PALEOZOIC INTRACONTINENTAL FELSIC MAGMATISM IN THE SOUTH CHINA BLOCK: PETROGENESIS AND GEODYNAMICS LITHOS 234-235 [2015] 79-92 GeoReM-id: 8903 doi: 10.1016/j.lithos.2015.08.006
[21163] ZHANG FEIFEI, WANG YUE-JUN, ZHANG AIMEI, FAN WEI-MING, ZHANG YUZHI, ZI JIANWEI: GEOCHRONOLOGICAL AND GEOCHEMICAL CONSTRAINTS ON THE PETROGENESIS OF MIDDLE PALEOZOIC (KWANGSIAN) MASSIVE GRANITES IN THE EASTERN SOUTH CHINA BLOCK LITHOS 150 [2012] 188-208 GeoReM-id: 6565 doi: 10.1016/j.lithos.2012.03.011
[21164] ZHAO KUI-DONG, JIANG SHAO-YONG, SUN TAO, CHEN WEI-FENG, LING HONGFEI, CHEN PEI-RONG: ZIRCON U-PB DATING, TRACE ELEMENT AND SR-ND-HF ISOTOPE GEOCHEMISTRY OF PALEOZOIC GRANITES IN THE MIAO^ERSHAN-YUECHENGLING BATHOLITH, SOUTH CHINA: IMPLICATION FOR PETROGENESIS AND TECTONIC-MAGMATIC EVOLUTION J. ASIAN EARTH SCI. 74 [2013] 244-264 doi: 10.1016/j.jseaes.2012.12.026
[21165] WANG YUE-JUN, ZHANG AIMEI, FAN WEI-MING, ZHANG YANHUA, ZHANG YUZHI: ORIGIN OF PALEOSUBDUCTION-MODIFIED MANTLE FOR SILURIAN GABBRO IN THE CATHAYSIA BLOCK: GEOCHRONOLOGICAL AND GEOCHEMICAL EVIDENCE LITHOS 160-161 [2013] 37-54 GeoReM-id: 7233 doi: 10.1016/j.lithos.2012.11.004
[21166] ZHANG QIAO, JIANG YAO-HUI, WANG GUO-CHANG, LIU ZHENG, QING LONG: ORIGIN OF SILURIAN GABBROS AND I-TYPE GRANITES IN CENTRAL FUJIAN, SE CHINA: IMPLICATIONS FOR THE EVOLUTION OF THE EARLY PALEOZOIC OROGEN OF SOUTH CHINA LITHOS 216-217 [2015] 285-297 GeoReM-id: 8932 doi: 10.1016/j.lithos.2015.01.002
[21167] ZHONG YU-FANG, MA CHANGQIAN, ZHANG CHAO, WANG SHI-MING, SHE ZHENBING, LIU LEI, XU HAIJIN: ZIRCON U-PB AGE, HF ISOTOPIC COMPOSITIONS AND GEOCHEMISTRY OF THE SILURIAN FENGDINGSHAN I-TYPE GRANITE PLUTON AND TAOYUAN MAFIC-FELSIC COMPLEX AT THE SOUTHEASTERN MARGIN OF THE YANGTZE BLOCK J. ASIAN EARTH SCI. 74 [2013] 11-24 doi: 10.1016/j.jseaes.2013.05.025
[21168] O^NEILL L. C., ELLIOTT B. A., KYLE J. R.: MINERALOGY AND CRYSTALLIZATION HISTORY OF A HIGHLY DIFFERENTIATED REE-ENRICHED HYPABYSSAL RHYOLITE: ROUND TOP LACCOLITH, TRANS-PECOS, TEXAS MINERAL. PETROL. 111 [2017] 569-592 doi: 10.1007/s00710-017-0511-5
[21177] ZHAO LONG5327LONG, WANG LULIN, TIAN MINGZHONG, WU FADONG: GEOCHEMISTRY AND ZIRCON U-PB GEOCHRONOLOGY OF THE RHYOLITIC TUFF ON PORT ISLAND, HONG KONG: IMPLICATIONS FOR EARLY CRETACEOUS TECTONIC SETTING GEOSCIENCE FRONTIERS 8 [2017] 565-581 doi: 10.1016/j.gsf.2016.05.009
[21188] IZBRODIN I. A., DOROSHKEVICH A. G., RAMPILOV M. O., RIPP G. S., LASTOCHKIN N. I., KHUBANOV V. B., HOWIE R. A., VLADYKIN N. V.: AGE AND MINERALOGICAL AND GEOCHEMICAL PARAMETERS OF ROCKS OF THE CHINA ALKALINE MASSIF (WESTERN TRANSBAIKALIA) RUSS. GEOL. GEOPHYS. 58 [2017] 903-921 doi: 10.1016/j.rgg.2017.07.002
[21196] ALVES A., JANASI V. A., CAMPOS NETO M. C., HEAMAN L. M., SIMONETTI A.: U-PB GEOCHRONOLOGY OF THE GRANITE MAGMATISM IN THE EMBU TERRANE: IMPLICATIONS FOR THE EVOLUTION OF THE CENTRAL RIBEIRA BELT, SE BRAZIL PREC. RESEARCH 230 [2013] 1-12 doi: 10.1016/j.precamres.2013.01.018
[21198] CIOFFI C. R., CAMPOS NETO M. C., M諰LER A., ROCHA B. C.: PALEOPROTEROZOIC CONTINENTAL CRUST GENERATION EVENTS AT 2.15 AND 2.08 GA IN THE BASEMENT OF THE SOUTHERN BRAS蚅IA OROGEN, SE BRAZIL PREC. RESEARCH 275 [2016] 176-196 doi: 10.1016/j.precamres.2016.01.007
[21199] FARINA F., ALBERT C., LANA C. C.: THE NEOARCHEAN TRANSITION BETWEEN MEDIUM- AND HIGH-K GRANITOIDS: CLUES FROM THE SOUTHERN S肙 FRANCISCO CRATON (BRAZIL) PREC. RESEARCH 266 [2015] 375-394 doi: 10.1016/j.precamres.2015.05.038
[21205] TUPINAMBA M., HEILBRON M., VALERIANO C. M., JUNIOR R. P., DE DIOS F. B., MACHADO N., SIVA L. G. E., DE ALMEIDA J. C. H.: JUVENILE CONTRIBUTION OF THE NEOPROTEROZOIC RIO NEGRO MAGMATIC ARC (RIBEIRA BELT, BRAZIL): IMPLICATIONS FOR WESTERN GONDWANA AMALGAMATION GONDWANA RES. 21 [2012] 422-438 doi: 10.1016/j.gr.2011.05.012
[21207] ZHANG XIANGXIN, SU ZHEN, GAO YONGFENG: ZIRCON U-PB GEOCHRONOLOGY AND GEOCHEMISTRY OF THE EARLY CRETACEOUS VOLCANIC ROCKS FROM THE MANITU FORMATION IN THE HONGOL AREA, NORTHEASTERN INNER MONGOLIA ACTA GEOL. SINICA (DIZHI-XUEBAO) 91 [2017] 1286-1304 doi: 10.1111/1755-6724.13362
[21216] KR諲ER A., KOVACH V. P., ALEXEIEV D. V., WANG KUO-LUNG, WONG J., DEGTYAREV K. E., KOZAKOV I. K.: NO EXCESSIVE CRUSTAL GROWTH IN THE CENTRAL ASIAN OROGENIC BELT: FURTHER EVIDENCE FROM FIELD RELATIONSHIPS AND ISOTOPIC DATA GONDWANA RES. 50 [2017] 135-166 doi: 10.1016/j.gr.2017.04.006
[21217] EYUBOGLU Y., DUDAS F. O. L., THORKELSON D. J., ZHU DI-CHENG, LIU ZE, CHATTERJEE N., YI KEEWOOK, SANTOSH M.: EOCENE GRANITOIDS OF NORTHERN TURKEY: POLYBARIC MAGMATISM IN AN EVOLVING ARC-SLAB WINDOW SYSTEM GONDWANA RES. 50 [2017] 311-345 doi: 10.1016/j.gr.2017.05.008
[21219] OUABID M., OUALI H., GARRIDO C. J., ACOSTA-VIGIL A., ROMAN-ALPISTE M. J., DAUTRIA J.-M., MARCHESI C., HIDAS K.: NEOPROTEROZOIC GRANITOIDS IN THE BASEMENT OF THE MOROCCAN CENTRAL MESETA: CORRELATION WITH THE ANTI-ATLAS AT THE NW PALEO-MARGIN OF GONDWANA PREC. RESEARCH 299 [2017] 34-57 doi: 10.1016/j.precamres.2017.07.007
[21221] CUADROS F. A., BOTELHO N. F., FUCK R. A., DANTAS E. L.: THE PERALUMINOUS AURUMINA GRANITE SUITE IN CENTRAL BRAZIL: AN EXAMPLE OF MANTLE-CONTINENTAL CRUST INTERACTION IN A PALEOPROTEROZOIC CORDILLERAN HINTERLAND SETTING? PREC. RESEARCH 299 [2017] 75-100 GeoReM-id: 10974 doi: 10.1016/j.precamres.2017.07.029
[21222] ZINCONE S. A., OLIVEIRA E. P.: FIELD AND GEOCHRONOLOGICAL EVIDENCE FOR ORIGIN OF THE CONTENDAS-MIRANTE SUPRACRUSTAL BELT, SAO FRANCISCO CRATON, BRAZIL, AS A PALEOPROTEROZOIC FORELAND BASIN PREC. RESEARCH 299 [2017] 117-131 doi: 10.1016/j.precamres.2017.07.031
[21223] LI WENJING, YIN CHANGQING, LONG XIAOPING, ZHANG JIAN, XIA XIAOPING, WANG LUOJUAN: PALEOPROTEROZOIC S-TYPE GRANITES FROM THE HELANSHAN COMPLEX IN INNER MONGOLIA: CONSTRAINTS ON THE PROVENANCE AND THE PALEOPROTEROZOIC EVOLUTION OF THE KHONDALITE BELT, NORTH CHINA CRATON PREC. RESEARCH 299 [2017] 195-209 GeoReM-id: 10973 doi: 10.1016/j.precamres.2017.07.009
[21224] CHEN XIAOYU, LIU JUNLAI, FAN WENKUI, QI YINCHUAN, WANG WEI, CHEN JIA-FU, BURG J.-P.: NEOPROTEROZOIC GRANITOIDS ALONG THE AILAO SHAN-RED RIVER BELT: ZIRCON U-PB GEOCHRONOLOGY, HF ISOTOPE ANALYSIS AND TECTONIC IMPLICATIONS PREC. RESEARCH 299 [2017] 244-263 doi: 10.1016/j.precamres.2017.06.024
[21225] LAHTINEN R., HUHMA H., SIPIL?P., VAARMA M.: GEOCHEMISTRY, U-PB GEOCHRONOLOGY AND SM-ND DATA FROM THE PALEOPROTEROZOIC WESTERN FINLAND SUPERSUITE - A KEY COMPONENT IN THE COUPLED BOTHNIAN OROCLINES PREC. RESEARCH 299 [2017] 264-281 doi: 10.1016/j.precamres.2017.07.025
[21226] LUCHITSKAYA M. V., BELYATSKY B. V., BELOUSOVA E. A., NATAPOV L. M.: COMPOSITION AND GEODYNAMIC SETTING OF LATE PALEOZOIC MAGMATISM OF CHUKOTKA GEOCHEM. INT. 55 [2017] 683-710 doi: 10.1134/S0016702917080043
[21227] YANG HAO, GE WENCHUN, DONG YU, BI JUN-HUI, WANG ZHI-HUI, JI ZHENG: RECORD OF PERMIAN-EARLY TRIASSIC CONTINENTAL ARC MAGMATISM IN THE WESTERN MARGIN OF THE JIAMUSI BLOCK, NE CHINA: PETROGENESIS AND IMPLICATIONS FOR PALEO-PACIFIC SUBDUCTION INT. J. EARTH SCI. (GEOL. RUNDSCHAU) 106 [2017] 1919-1942 doi: 10.1007/s00531-016-1396-y
[21230] VOZAROVA A., RODIONOV N. V., SARINOVA K., PRESNYAKOV S.: NEW ZIRCON AGES ON THE CAMBRIAN-ORDOVICIAN VOLCANISM OF THE SOUTHERN GEMERICUM BASEMENT (WESTERN CARPATHIANS, SLOVAKIA): SHRIMP DATING, GEOCHEMISTRY AND PROVENANCE INT. J. EARTH SCI. (GEOL. RUNDSCHAU) 106 [2017] 2147-2170 doi: 10.1007/s00531-016-1420-2
[21231] LIU YI-CAN, LIU LI-XIANG, LI YUAN, GU XIAO-FENG, SONG BIAO: ZIRCON U-PB GEOCHRONOLOGY AND PETROGENESIS OF METABASITES FROM THE WESTERN BEIHUAIYANG ZONE IN THE HONG扐N OROGEN, CENTRAL CHINA: IMPLICATIONS FOR DETACHMENT WITHIN SUBDUCTING CONTINENTAL CRUST AT SHALLOW DEPTHS J. ASIAN EARTH SCI. 145 [2017] 74-90 doi: 10.1016/j.jseaes.2016.12.021
[21235] LIU PENG, MAO JINGWEN, YAO WEI, WANG XIAOXIA, JIA LIHUI, YANG HANWEN: PETROGENESIS OF THE MAFIC MICROGRANULAR ENCLAVES (MMES) AND THEIR HOST GRANODIORITES FROM THE ZIJINSHAN INTRUSION ALONG THE MIDDLE-LOWER YANGTZE RIVER VALLEY: IMPLICATIONS FOR GEODYNAMIC SETTING AND MINERALIZATION LITHOS 288-289 [2017] 1-19 doi: 10.1016/j.lithos.2017.07.010
[21236] ZHANG LIQI, ZHANG HONGFEI, ZHANG SHASHA, XIONG ZILIANG, LUO BI-JI, YANG HE, PAN FABIN, ZHOU XIAOCHUN, XU WANGCHUN, GUO LIANG: LITHOSPHERIC DELAMINATION IN POST-COLLISIONAL SETTING: EVIDENCE FROM INTRUSIVE MAGMATISM FROM THE NORTH QILIAN OROGEN TO SOUTHERN MARGIN OF THE ALXA BLOCK, NW CHINA LITHOS 288-289 [2017] 20-34 GeoReM-id: 10678 doi: 10.1016/j.lithos.2017.07.009
[21241] BABAEI A., LI XIAN-HUA, WANG XUAN-CE, YANG DONG-SHENG: PETROGENESIS OF CRETACEOUS SHOSHONITIC ROCKS IN THE NORTHERN WUYI MOUNTAINS, SOUTH CHINA: A RESULT OF THE ROLL-BACK OF A FLAT-SLAB? LITHOS 288-289 [2017] 125-142 doi: 10.1016/j.lithos.2017.06.014
[21242] ZHOU JINSHENG, YANG ZHUSEN, HOU ZENGQIAN, LIU YINGCHAO, ZHAO XIAOYAN, ZHANG XIONG, ZHAO MIAO, MA WANG: THE GEOCHEMICAL EVOLUTION OF SYNCOLLISIONAL MAGMATISM AND THE IMPLICATIONS FOR SIGNIFICANT MAGMATIC-HYDROTHERMAL LEAD-ZINC MINERALIZATION (GANGDESE, TIBET) LITHOS 288-289 [2017] 143-155 doi: 10.1016/j.lithos.2017.07.004
[21246] WU TAO, XIAO LONG, WILDE S. A., MA CHANGQIAN, ZHOU JIA-XI: A MIXED SOURCE FOR THE LATE TRIASSIC GARZ?DAOCHENG GRANITIC BELT AND ITS IMPLICATIONS FOR THE TECTONIC EVOLUTION OF THE YIDUN ARC BELT, EASTERN TIBETAN PLATEAU LITHOS 288-289 [2017] 214-230 doi: 10.1016/j.lithos.2017.07.002
[21248] ABDALLSAMED M. I. M., WU YUAN-BAO, ZHANG WENXIANG, ZHOU GUANGYAN, WANG HAO, YANG SAI-HONG: EARLY PALEOZOIC HIGH-MG GRANODIORITE FROM THE ERLANGPING UNIT, NORTH QINLING OROGEN, CENTRAL CHINA: PARTIAL MELTING OF METASOMATIC MANTLE DURING THE INITIAL BACK-ARC OPENING LITHOS 288-289 [2017] 282-294 GeoReM-id: 10672 doi: 10.1016/j.lithos.2017.07.016
[21250] ZHU REN-ZHI, LAI SHAOCONG, QIN JIANGFENG, ZHAO SHAO-WEI, WANG JIANG-BO: LATE EARLY-CRETACEOUS QUARTZ DIORITE-GRANODIORITE-MONZOGRANITE ASSOCIATION FROM THE GAOLIGONG BELT, SOUTHEASTERN TIBET PLATEAU: CHEMICAL VARIATIONS AND GEODYNAMIC IMPLICATIONS LITHOS 288-289 [2017] 311-325 doi: 10.1016/j.lithos.2017.07.021
[21256] LIU FULAI, LIU CHAOHUI, ITANO K., IIZUKA T., CAI JIA, WANG FANG: GEOCHEMISTRY, U-PB DATING, AND LU-HF ISOTOPES OF ZIRCON AND MONAZITE OF PORPHYRITIC GRANITES WITHIN THE JIAO-LIAO-JI OROGENIC BELT: IMPLICATIONS FOR PETROGENESIS AND TECTONIC SETTING PREC. RESEARCH 300 [2017] 78-106 GeoReM-id: 10969 doi: 10.1016/j.precamres.2017.08.007
[21258] REGAN S. P., WILLIAMS M. L., CHIARENZELLI J. R., GROHN L., MAHAN K. H., GALLAGHER M.: ISOTOPIC EVIDENCE FOR NEOARCHEAN CONTINUITY ACROSS THE SNOWBIRD TECTONIC ZONE, WESTERN CHURCHILL PROVINCE, CANADA PREC. RESEARCH 300 [2017] 201-222 doi: 10.1016/j.precamres.2017.07.022
[21259] LIKHANOV I. I., SANTOSH M.: NEOPROTEROZOIC INTRAPLATE MAGMATISM ALONG THE WESTERN MARGIN OF THE SIBERIAN CRATON: IMPLICATIONS FOR BREAKUP OF THE RODINIA SUPERCONTINENT PREC. RESEARCH 300 [2017] 315-331 doi: 10.1016/j.precamres.2017.08.019
[21264] BRICHAU S., RESPAUT J.-P., MONIE P.: NEW AGE CONSTRAINTS ON EMPLACEMENT OF THE CEVENOL GRANITOIDS, SOUTH FRENCH MASSIF CENTRAL INT. J. EARTH SCI. (GEOL. RUNDSCHAU) 97 [2008] 725-738 doi: 10.1007/s00531-007-0187-x
[21265] MA XUXUAN, XU ZHIQIN, MEERT J. G., SANTOSH M.: EARLY JURASSIC INTRA-OCEANIC ARC SYSTEM OF THE NEOTETHYS OCEAN: CONSTRAINTS FROM ANDESITES IN THE GANGDESE MAGMATIC BELT, SOUTH TIBET THE ISLAND ARC 26 (E12202) [2017] doi: 10.1111/iar.12202
[21266] ZHAO XI-LIN, JIANG YANG, XING GUANGFU, YU MINGGANG, LIU KAI, CHEN ZHI-HONG, YU SHENGYAO: THE PETROGENESIS AND IMPLICATIONS OF DEFORMED LATE CALEDONIAN-EARLY HERCYNIAN GRANITES IN THE WUYI AREA, SOUTH CHINA THE ISLAND ARC 26 (E12203) [2017] doi: 10.1111/iar.12203
[21267] KOHUT M., DANISIK M.: RAPID COOLING AND GEOSPEEDOMETRY OF GRANITIC ROCKS EXHUMATION WITHIN A VOLCANIC ARC: A CASE STUDY FROM THE CENTRAL SLOVAKIAN NEOVOLCANIC FIELD (WESTERN CARPATHIANS) THE ISLAND ARC 26 (E12201) [2017] doi: 10.1111/iar.12201
[21269] CHEN YICHAO, XIAO WENJIAO, WINDLEY B. F., ZHANG JI^EN, SANG MIAO, LI RUI, SONG SHUAIHUA, ZHOU KEFA: LATE DEVONIAN-EARLY PERMIAN SUBDUCTION-ACCRETION OF THE ZHARMA-SAUR OCEANIC ARC, WEST JUNGGAR (NW CHINA): INSIGHTS FROM FIELD GEOLOGY, GEOCHEMISTRY AND GEOCHRONOLOGY J. ASIAN EARTH SCI. 145 [2017] 424-445 doi: 10.1016/j.jseaes.2017.06.010
[truncated: 1,896 more rows]
